# Supplementary material for: Genomic Determinants of Protein Abundance Variation in Colorectal Cancer Cells
Source: Cell Rep. 2017 Aug 29;20(9):2201–14. doi: 10.1016/j.celrep.2017.08.010 (PMC5583477; doi:10.1016/j.celrep.2017.08.010)
Supplement: Table S1. Relative Protein Abundances in the COREAD Cell Lines, Related to Figures 1, 2, 3, 5, 6, and 7 — Scaled protein quantification values for 50 colorectal cancer cell lines. Proteins affected by mutations or DNA copy number alterations are annotated by ANOVA p value and average log2fold-changes where applicable. [file mmc2.xlsx]

## Sheet: COREAD_Proteome
		Scaled protein abundance
Accession	Gene name	C2BBe1	CaR-1	CCK-81	CL-11	CL-40	COLO-205	COLO-320-HSR	COLO-678	CW-2	DIFI	GEO	GP5d	HCC2998	HCC-56	HCT-116	HCT-15	HT-115	HT-29	HT55	KM12	LIM1215	LoVo	LS-1034	LS-123	LS-180	LS-411N	LS-513	MDST8	NCI-H508	NCI-H630	NCI-H716	NCI-H747	RCM-1	RKO	SK-CO-1	SNU-1040	SNU-175	SNU-407	SNU-61	SNU-81	SNU-C1	SNU-C2B	SNU-C5	SW1116	SW1463	SW48	SW620	SW837
Q9NQ94	A1CF	134.242	77.0795	247.071	31.219	133.896	293.439	12.422	6.72804	181.982	251.656	102.892	150.616	54.7343	50.5807	16.2431	39.1247	190.533	40.289	256.266	70.3729	99.431	57.8456	269.612	10.2834	66.0557	139.128	77.9508	47.395	224.631	338.902	443.7	24.5822	77.4588	7.12402	46.0783	66.2711	94.3212	54.719	35.7911	95.1323	214.544	81.3888	25.9959	30.7778	336.713	22.8896	23.4086	9.86768
P01023	A2M	224.641	15.1933	162.943	102.352	24.8206	88.3029	3.60386	178.677	110.844	46.956	79.8853	95.31	8.19231	15.6558	78.6487	46.8025	3.38945	6.93996	6.12763	85.56	98.4576	265.746	175.96	28.6913	21.0858	68.2523	19.4755	871.82	202.316	85.1899	82.7734	25.2391	261.757	24.4525	58.982	103.326	125.971	16.8747	69.2698	144.304	10.9867	33.8783	139.052	94.9001	9.75643	55.8417	45.0053	46.6451
Q9NRG9	AAAS	89.9122	79.2477	153.894	80.9002	74.7737	75.3403	144.11	76.3832	120.575	107.358	97.4695	99.7341	108.381	84.5528	112.614	88.8747	128.546	97.5921	86.1367	93.5145	83.7321	84.059	69.1367	65.129	87.7696	138	85.2331	93.6711	96.8535	119.176	112.768	84.0695	91.7851	68.9908	134.571	106.167	111.703	93.5889	80.4099	73.7269	109.866	95.3056	109.512	102.955	117.222	116.698	141.224	50.4197
Q86V21	AACS	116.844	104.388	80.077	117.428	98.7418	270.668	81.5933	64.365	93.4381	158.862	101.198	163.293	68.7923	83.9092	41.754	105.134	144.787	151.534	105.914	90.1286	57.0689	90.1811	94.3359	124.256	103.977	97.0835	111.958	99.7964	94.0642	134.681	184.156	113.327	113.966	37.6897	60.9233	79.619	54.8485	51.2561	79.7768	61.2138	134.333	45.9766	45.3249	100.437	115.67	95.2795	90.2836	59.1308
Q8N5Z0	AADAT	24.7888	109.124	24.3009			55.8754		83.1832		8.50098				72.4344	162.999	58.2424	72.2921	53.2533				104.768	81.5703	115.922	68.426	257.297		139.731	21.1813	65.1477	129.858	33.1693	59.1877	252.831	158.412			141.219	74.5719	175.264		136.571	36.7593	21.6111	49.7923	190.418	54.1228	71.7458
Q6PD74	AAGAB	125.321	120.059	90.1083	120.317	78.7751	100.542	73.462	116.469	75.8778	82.1593	89.6721	161.712	91.7997	110.637	89.5739	149.154	140.914	161.368	106.502	118.216	99.7888	79.8426	200.179	88.1987	61.069	116.763	128.601	125.349	78.2086	138.011	75.5172	59.5588	89.7928	126.961	59.4393	94.2826	72.16	78.6852	130.979	50.0027	92.6775	68.9204	89.7642	63.3915	64.1636	74.9679	158.125	83.2906
Q2M2I8	AAK1	114.062	160.459	35.3242	174.71	140.492	91.4011	107.135	165.893	54.4096	85.4627	60.586	72.6764	82.6329	56.1615	89.1036	98.1698	65.5742	61.4587	46.2298	109.318	101.149	133.789	67.5236	114.018	120.057	58.5926	71.081	168.641	62.0457	32.6354	144.939	147.646	57.6279	132.573	104.118	100.699	67.4076	85.6326	138.105	105.052	67.1843	155.464	97.0383	147.581	45.0076	100.05	51.7492	96.9174
Q9H7C9	AAMDC	108.693	82.6832	132.049	63.567	57.3488	72.0401	280.796	79.5487	181.824	231.893	51.3372	131.842	84.5811	35.5501	68.3573	87.401	106.061	132.668	58.0958	70.4844	58.647	123.828	92.8646	133.151	123.09	90.2869	56.7221	93.2528	110.53	117.823	159.568	149.759	45.7862	74.9197	89.0735	50.3906	159.774	36.6542	72.7697	124.5	63.0173	182.733	54.6672	35.2468	117.501	69.5785	67.2207	222.471
Q13685	AAMP	92.7424	97.5213	101.424	81.7879	57.5658	140.651	56.3293	85.3732	93.9699	86.5159	58.7918	117.436	89.146	68.2312	84.3945	111.596	161.138	115.983	124.818	64.1594	84.6111	103.95	74.1874	83.3233	47.0515	61.8012	75.5607	149.797	109.161	80.8429	54.7309	80.7972	77.6451	220.552	42.8107	136.297	125.666	64.038	116.853	77.6073	72.4093	115.248	82.656	99.0125	106.359	102.578	140.274	85.6944
Q9Y312	AAR2	104.488	97.0186	87.4696	63.8435	51.0694	115.889	68.581	126.521	85.6929	73.7231	97.8355	80.2896	94.6705	75.7305	94.2707	90.802	84.7902	140.368	217.193	123.037	78.8682	79.7777	121.784	117.973	70.0302	137.497	51.1119	129.484	81.9346	126.403	102.829	129.845	64.5908	105.243	46.9865	204.769	78.718	77.1785	65.1005	70.1874	68.4906	141.744	138.273	79.7456	87.8608	92.042	140.384	93.7544
P49588	AARS	100.842	101.901	152.865	72.9295	117.408	123.142	215.359	113.649	53.0202	74.1654	87.8341	70.7825	86.9584	60.6862	119.999	68.1999	101.164	95.9723	47.17	97.7325	170.879	156.879	100.742	40.4527	134.895	126.946	61.2994	67.2602	63.3368	85.8189	143.899	115.523	92.1139	87.4508	80.1307	142.784	95.554	84.2154	91.3562	103.703	68.1454	123.032	81.0149	47.5718	57.6575	142.494	116.216	77.9885
Q5JTZ9	AARS2	81.3368	77.806	98.8574	38.8555	80.8198	70.926	101.419	71.9179	150.239	110.023	89.8612	115.784	108.06	90.4612	65.3489	100.65	120.086	83.7926	118.185	92.1412	105.325	119.617	92.8397	69.2856	111.087	97.7103	86.8227	107.516	155.466	103.782	82.285	88.7494	147.969	125.356	71.0954	62.0549	119.465	94.4789	55.5487	82.3977	90.5813	69.245	49.4176	62.4062	94.8271	153.715	87.4549	95.2702
Q9BTE6	AARSD1	86.1907	142.489	69.7618	102.379	23.4614	135.13	214.191	51.0329	153.155	62.0255	73.754	117.276	92.52	43.0361	157.535	99.2315	116.784	171.235	114.781	17.4389	102.457	81.8459	107.206	71.578	111.093	101.268	110.861	100.078	157.69	106.548	146.259	106.424	77.8315	101.717	90.1725	100.086	96.0187	73.2266	105.345	100.261	130.379	75.6172	63.1208	57.1577	43.9293	119.294	120.583	90.4635
Q9NRN7	AASDHPPT	113.807	98.3365	57.4085	116.725	41.9013	70.7267	72.909	128.544	120.186	33.3981	83.8967	118.685	191.889	99.3124	70.4385	128.573	97.8604	120.471	67.9921	92.4414	70.7123	87.3653	82.1094	141.115	75.3838	87.1501	67.2476	168.798	47.0631	169.739	73.9368	104.011	57.5579	129.897	59.4827	112.592	75.7828	68.3788	95.4937	85.3705	69.5011	108.356	139.377	61.749	68.8418	95.824	178.958	133.967
Q9UDR5	AASS	73.615	67.4424	18.9309	12.5283	56.3258	19.1762	243.922	276.903	26.2296	6.00059	11.2371	15.589	77.1283	44.0119	34.8891	328.576	5.63992	9.55598	42.1627	83.4006	324.37	307.261	9.62105	68.7155	194.905	6.26845	48.8253	562.767	8.68764	38.6115	230.457	87.5261	45.5317	448.016	17.0514	386.667	74.709	59.0125	51.5011	112.197	35.3079	16.0505	55.6846	13.1133	5.84725	31.4336	8.91308	5.80784
Q9NY61	AATF	78.3148	94.2238	119.552	85.2153	78.0957	64.5842	112.796	68.3976	115.5	87.9705	91.0585	97.6815	90.1801	77.8905	131.717	99.5372	82.9317	100.416	94.258	135.832	88.4158	159.16	133.42	65.7121	104.612	105.964	72.3445	101.271	137.363	80.2723	91.1793	89.927	117.117	116.891	74.834	97.8604	95.4342	106.058	76.7352	84.0552	131.955	86.7239	111.141	119.256	126.116	106.407	91.1283	88.2451
Q6ZMQ8	AATK	53.9612		19.4008			18.6726		51.3651		117.111					39.3823	11.7743						11.5067	392.648	499.285		64.6154			296.517	199.27	35.6833	2.36106	77.678	43.705	187.693				206.476	164.724			32.4496	220.242		26.3224	46.6842	36.0829
P80404	ABAT	182.033	234.095	36.5695	30.761	143.319	191.34	342.507	51.4376	46.4126	10.0995	83.0655	31.4934	23.9833	373.991	57.1493	65.7501	2.05339	18.4296	209.117	39.633	199.971	34.4985	96.0869	103.917	108.854	109.84	21.4925	18.2333	253.948	189.263	401.68	236.254	79.9382	76.6338	30.8971	394.437	11.6465	192.454	67.4522	122.157	26.2695	2.12572	14.6778	102.502	15.0491	60.0984	14.4945	28.292
Q9BZC7	ABCA2	61.3967	113.69	30.5996	101.213		24.9395		91.7325	46.9657	161.997	105.047	174.009		71.4021	208.992	63.9793	77.0385	113.773		47.2922	80.4233	25.9734	18.0917	86.0823	78.7079	70.2479		111.714	37.2504	73.4282	100.396	142.402	150.195	74.1449	142.536	23.7605	73.8774	94.8706	70.6228	82.8711		86.7953	22.8038	103.615	103.151	149.566	34.3384	52.8043
Q99758	ABCA3	70.2032			273.224	267.856		305.487		48.5872	66.6038	15.6701	133.959	37.9909		83.3817	165.74			35.858	88.6836	9.08378	85.888	13.2711	80.7808			27.7368			15.6317	327.262	35.1238	57.2981	74.8341	20.8669	57.4998	65.7282			118.756	33.2725		70.352			218.522	68.6423
P78363	ABCA4	53.1803	82.5383			150.298		30.0223			126.205			131.043	48.2487	37.2261	81.8057	84.2445	36.8808	76.199			102.136	104.894	60.8934	233.421		135.467	59.6702		86.4232	162.358	115.72	221.635	67.1959	133.522			65.35		86.421	139.121	88.7952	47.6151		147.37	97.0416	165.468
P08183	ABCB1	365.586	9.44381	195.279	173.077	49.6443	5.3156	148.35	80.1069	508.238	25.7544	30.9682	79.7988	19.4992	121.752	17.7534	201.644	338.593	8.7744	31.5312	4.64287	18.7556	27.5274	330.156	14.6955	28.2121	6.82261	448.248	11.9051	66.27	334.225	300.758	4.76849	212.844	13.9063	2.68144	7.31361	4.81774	53.26	7.67131	2.81448	48.2546	30.5812	18.8595	262.132	384.099	8.29309	18.3836	335.684
Q9NRK6	ABCB10	92.6604	92.7227	85.312	70.8452	54.8419	89.7642	106.471	169.636	83.382	120.54	177.264	179.019	113.075	103.349	117.332	88.6377	65.8608	49.0143	115.511	63.505	141.215	97.9016	81.3801	119.446	104.345	157.637	138.561	68.9691	56.9717	111.912	98.9187	79.1331	97.2037	90.2035	145.449	78.0164	34.9722	192.157	119.379	70.5968	125.221	69.0501	76.2213	73.2866	134.324	111.747	101.222	71.2804
O95342	ABCB11	457.425	2.42019	231.132	172.327	131.365	2.53789	76.3737	75.681	540.819	16.2516	23.1136	77.5325	120.814	106.397	4.13153	178.076	360.757	2.70975	102.223	3.29077	18.2865	14.7237	411.926	3.95084	21.9734	2.26046	167.333	3.14423	48.4711	285.505	233.876	5.76607	258.079	4.58501	7.48201	8.02829	0.9565	58.176	10.808	5.46736	102.996	49.4415	11.1317	248.269	392.381	3.23723	4.89756	364.276
Q9NP58	ABCB6	77.5052	165.924	36.7768	68.9518	104.013	187.498	161.682	36.2535	112.962	136.778	198.613	56.6222	105.116	208.817	64.7901	3.53309	99.5946	83.0412	44.926	70.5295	44.57	6.11777	117.575	54.5097	52.6881	84.8239	132.535	155.611	175.926	119.4	332.543	48.29	54.5525	64.1549	82.4336	134.833	110.521	27.6748	66.456	4.81448	149.149	30.9169	51.1701	54.6312	54.9454	100.505	52.6015	70.8092
O75027	ABCB7	104.801	100.996	110.977	77.3719	100.006	146.293	147.243	125.686	115.888	118.32	166.42	176.33	120.167	129.471	61.4137	60.3544	117.17	78.3783	71.7468	78.1796	76.9016	43.5661	72.2587	75.3046	81.7902	69.8163	66.9312	49.7107	121.655	157.52	55.5703	151.949	219.607	100.108	131.04	74.7057	65.1735	103.621	88.8302	85.3174	155.213	81.4763	56.2908	103.984	172.537	88.4258	126.684	71.3844
Q9NUT2	ABCB8	104.732	37.2201	40.8617	112.322	74.049	97.6619	65.1655	113.304	72.4586	209.477	129.265	108.177	109.583	82.8851	67.2876	67.6497	142.786	83.6676	100.964	29.6398	85.8941	95.9644	57.2192	71.6557	107.178	48.6261	182.007	140.534	92.7047	107.4	82.8744	79.7858	154.494	80.2423	183.492	47.555	110.972	108.181	113.744	90.4985	133.654	44.7586	27.1811	203.717	135.911	131.431	80.0685	63.6936
P33527	ABCC1	92.4127	105.652	87.3484	98.348	93.2065	86.879	166.511	90.8793	123.463	124.925	79.0818	153.283	66.1065	241.737	123.006	79.7951	53.1957	91.1278	82.5443	158.838	89.7275	63.9654	53.1043	62.9369	107.196	90.0626	65.6024	71.5603	118.914	155.675	100.538	131.419	124.326	96.1348	144.75	51.5832	95.7796	97.3975	101.459	117.193	106.547	82.0434	84.401	123.704	63.7878	81.8981	110.645	137.138
Q5T3U5	ABCC10	110.538	69.1626	141.361	79.1381	106.149	110.531	20.862	65.1428	100.041	273.367	94.5796	75.8492	46.5502	133.054	71.7497	56.7175	79.9909	84.1994	109.662	86.0836	115.475	40.9896	194.151	83.6071	136.936	69.2423	88.779	96.0898	199.795	174.837	67.2113	62.6319	84.7277	62.3092	85.3735	135.712	109.043	117.146	56.127	125.05	132.855	104.141	68.0223	126.672	78.3696	93.2295	75.1422	76.3545
Q92887	ABCC2	185.99		30.4863	80.3565		408.148		37.7883	34.9619	31.4557	76.9393	75.1371			278.391	60.1765				149.289	268.033	174.121	113.141	23.5971		45.9446			44.4938	75.3398	162.966	80.7178	110.208	20.7432	88.7318	67.5099	89.1756		30.5309	136.635			36.5821	131.044		72.7096	115.853	41.6818
O15438	ABCC3	59.7498	52.0962	23.8318	16.6707	197.063	113.512	48.913	87.5647	41.0734	536.858	282.208	68.8505	43.4274	149.998	26.6544	32.3409	106.082	286.119	95.9097	38.963	171.706	87.3499	98.1077	19.7084	108.008	59.2285	229.803	7.99827	372.835	55.9287	23.8895	33.9287	219.026	7.9415	399.261	21.9251	217.461	104.316	59.2268	124.774	107.597	36.4069	20.5922	113.775	130.973	23.364	34.2886	94.0576
O15439	ABCC4	125.088	89.6328	66.8606	86.6232	34.1766	91.6376	183.781	193.668	164.782	22.5502	36.6955	106.531	65.509	103.106	112.484	158.903	53.6524	148.755	106.365	85.3476	75.6922	94.1761	40.7421	200.46	95.528	102.688	17.4774	182.825	73.9677	140.755	104.377	143.47	64.0879	92.437	102.701	29.4872	115.314	114.393	82.4157	90.808	130.415	32.1739	55.7873	111.947	69.42	100.304	131.171	80.8317
O15440	ABCC5	73.9068	131.069	69.4435	111.489	23.383	97.4839	102.366	73.7303	85.0413	66.698	122.52	55.6598	30.5172	199.308	77.8117	76.0911	67.3197	54.0255	28.8039	144.249	101.267	49.0565	34.5719	185.329	72.7677	97.3821	22.2803	75.9947	145.185	24.085	125.816	102.838	156.682	57.2186	215.091	58.556	78.4283	83.0016	104.486	69.1358	26.727	30.4879	71.962	97.0955	134.574	121.729	65.3723	111.675
P33897	ABCD1	23.0474	79.2266	69.4398	105.532	254.664	156.352	26.3075	80.1919	130.672	33.157	241.097	143.974	24.3626	159.607	54.0404	49.0334	30.791	115.427	12.1694	37.535	163.408	39.3693	85.6468	139.139	84.1332	36.2852	34.9253	71.9673	45.3409	58.2083	22.3793	213.377	359.599	108.467	40.182	40.6395	34.6766	122.519	40.5691	267.287	9.70081	288.111	90.0852	97.5129	29.4456	19.621	154.763	383.18
P28288	ABCD3	110.934	130.997	221.848	39.5641	162.94	91.421	74.6879	78.2832	167.385	105.699	149.914	107.921	77.3255	88.5191	110.392	121.293	93.3568	115.673	168.427	40.3504	115.401	100.332	43.7933	60.7005	169.938	128.394	85.8363	81.9228	97.1528	165.833	141.01	38.9343	62.6716	78.345	94.437	92.5182	140.443	24.1088	83.1161	168.503	95.3238	93.7563	90.5875	74.0891	109.412	82.178	110.366	44.7394
O14678	ABCD4	49.2273		173.614		39.4046	116.647	100.831	68.6267		109.901			51.4269		59.6681	28.6846			48.5397			84.5369	66.8697	124.044		41.0892	137.681		70.5158	81.9911	185.585	35.4062	79.9451	54.1849	199.4				97.6126	166.264	205.293		107.806	82.7079		89.083	128.801	204.397
P61221	ABCE1	77.2483	124.55	122.579	99.3178	61.9902	92.8625	160.283	74.2962	113.227	94.5278	86.4686	63.089	112.863	69.6027	124.673	129.878	84.4577	139.018	70.3671	130.744	78.8295	127.157	65.9492	73.5749	59.0354	133.306	93.9862	85.0108	110.161	95.065	109.864	73.6662	56.0177	105.469	82.8472	126.704	98.1211	114.055	79.9567	106.957	92.9461	101.049	146.044	74.136	88.1365	124.993	113.907	98.3214
Q8NE71	ABCF1	115.576	162.037	57.6458	77.7991	77.6548	93.2689	150.123	96.7395	65.2754	148.35	162.475	73.1695	132.552	108.036	90.3587	133.456	121.165	120.032	72.4831	81.0897	76.67	60.2558	112.627	100.694	59.8826	88.1312	92.1985	97.2862	126.533	127.125	104.076	92.8834	79.3197	66.0775	92.9874	97.8059	125.892	62.5519	88.1539	102.647	102.144	112.131	117.451	72.9976	77.411	81.6291	112.619	120.145
Q9UG63	ABCF2	67.6857	75.274	103.333	192.546	52.1787	62.0679	71.7739	108.747	64.5931	72.3084	68.4013	80.5512	130.582	72.5477	77.0222	191.025	125.503	168.382	53.1062	80.2714	64.6263	76.1747	56.5571	53.2643	37.276	102.7	88.4793	193.872	96.8462	74.9544	90.396	65.1472	75.9008	184.369	83.9807	113.877	76.6353	31.8596	81.9256	55.8958	130.313	116.331	132.907	110.577	59.1442	142.313	150.936	68.7508
Q9NUQ8	ABCF3	75.5891	89.5895	97.3154	107.155	67.0296	96.351	90.7526	98.6737	108.14	128.322	100.573	109.142	111.196	108.057	113.98	99.8758	140.357	110.957	90.9698	129.181	81.692	115.448	94.8269	117.691	82.823	106.116	105.258	92.6521	130.89	87.9615	70.9083	143.436	102.951	128.043	46.3933	114.1	75.2368	107.15	118.104	83.6139	116.354	97.4609	104.25	82.7743	96.9763	78.667	80.6814	83.3956
P45844	ABCG1		283.651	35.9362			261.42		47.8542						65.0075		84.6065	62.9319	92.6159				95.0117	109.48		108.784	81.5117		51.7244	103.215	59.3696		89.8831			144.345			103.773	42.0084	168.996		64.599		106.2	86.5697	74.8174		219.838
Q9UNQ0	ABCG2	504.864	12.3039	3.87198			8.86847		78.5466		108.616				2.95708	7.47611		69.9784	399.423						6.09805	1.73055	193.82		46.9804	8.02796		32.8768		131.695	8.29669				69.9577	67.6074			76.5989	54.1325	114.345	57.8841	178.547	8.86225	323.852
Q9NUJ1	ABHD10	93.9109	54.2364	88.2299	73.2618	118.245	92.5714	100.828	147.03	94.8874	65.0525	121.109	92.7527	138.845	89.5424	239.384	82.8287	131.851	90.4887	93.1043	100.706	101.959	94.3536	64.3482	77.0923	175.663	86.1814	74.2746	83.3474	92.3887	137.319	72.644	141.685	161.011	55.4842	104.346	127.273	118.838	89.0686	123.055	180.528	68.7098	67.3586	86.8393	94.8171	115.69	81.0228	68.0299	87.6739
Q8NFV4	ABHD11	66.7223	51.4976	132.285	132.975	140.109	65.1279	31.1821	60.0111	71.7653	245.213	94.2458	103.3	162.834	82.9892	92.2897	74.2902	169.471	59.3186	82.2651	59.3383	255.655	176.037	52.5927	83.1856	132.004	123.404	156.047	45.4456	97.5242	75.1119	56.9878	117.211	190.495	63.0442	132.65	24.5689	121.941	220.48	134.438	54.5575	107.781	53.8702	47.8743	163.203	133.258	66.9028	52.0954	76.2296
Q8N2K0	ABHD12	123.168	118.11	100.404	60.8431	119.782	133.862	108.389	91.4783	97.1618	187.33	131.311	90.3814	55.1975	83.3659	45.7883	51.9136	64.2142	141.422	69.1839	105.993	94.8161	58.1505	82.6186	108.35	101.985	92.7005	69.9695	160.722	160.192	208.431	166.478	85.1434	72.9824	79.4732	70.3927	120.349	67.063	92.2859	60.6089	132.199	107.555	78.1879	54.986	76.0622	91.3358	87.8803	72.6775	48.7275
Q7L211	ABHD13	116.635	157.931	60.7124		65.5403	326.204	54.3945	21.9545		81.7321			169.541	114.385	96.6111	121.482	83.6518	95.3721	68.6862			43.112	30.9416	74.2468	96.8386	57.1319	164.127	71.0335	238.51	186.955	135.657	46.6577	149.45	50.5793	127.408			146.731	62.6356	140.517	206.618	44.7542	125.579	65.3171	146.051	75.1009	77.8021	35.2019
Q96IU4	ABHD14B	98.6089	29.6686	148.301	93.5918	140.079	82.5845	54.4045	88.2808	68.5038	193.515	116.152	107.492	110.194	56.6658	93.7266	68.2528	92.7857	45.5928	47.3206	74.1486	126.194	53.9286	97.006	32.229	143.638	73.6585	179.304	51.1451	161.922	125.625	100.509	106.164	147.27	66.3799	133.495	81.8807	89.4765	180.284	69.8362	81.0493	153.415	35.6538	39.4222	60.4385	215.719	153.545	57.8341	75.4253
Q6UXT9	ABHD15	69.497	27.3555	42.6017	77.6495		13.9166		42.203	116.981	152.957	109.629	84.1189		120.727	85.1788		115.972	241.873		101.619	91.1165			35.4365	182.564	43.2498		24.3419	78.9165		53.6547		154.923	168.624		95.4524	96.5236	18.3703	51.0487			37.5379	90.5547	20.8851	89.7851	98.1561	90.063	11.5245
O95870	ABHD16A	109.868	71.9834	84.7442	52.6118	119.003	101.356	65.4273	89.5072	130.93	129.569	197.765	142.339	132.792	141.45	71.9293	69.7416	90.9769	49.3972	61.1257	23.7093	18.9801	54.6784	76.0518	103.094	83.2829	44.6974	140.441	57.1897	184.316	137.23	112.316	84.6944	115.487	78.6633	143.635	122.684	89.5396	162.865	80.6601	172.526	95.3451	120.829	52.7497	111.609	123.306	94.1109	85.2198	112.024
Q96GS6	ABHD17A	97.2768		31.7484	89.9807		61.786		93.9916	109.745	81.0765	56.8366	105.377			140.154	75.2531				127.808	76.5975	140.513	159.143	116.857		75.1315			106.361	135.456	30.9212	147.56	79.5568	96.6871	50.7893	109.011	143.759		95.4776	97.4734			125.474	93.4744		83.4211	108.116	150.042
Q5VST6	ABHD17B	75.7571	95.5256	88.698	84.4922	101.978	89.769	91.7818	91.0039	116.697	75.0644	79.1418	123.117	72.9827	110.591	91.6948	74.7369	77.8113	75.4119	116.013	93.3062	72.4539	87.9008	96.5312	128.203	78.3625	102.536	112.824	161.384	135.886	91.9988	43.4578	115.413	129.259	148.165	169.877	117.368	121.727	101.378	72.6598	104.45	94.0104	110.442	59.8145	24.6683	102.41	97.8496	122.265	88.4636
Q6PCB6	ABHD17C	95.2507	44.998	49.3262	54.7151	122.368	143.465	24.574	43.5464	107.937	132.761	68.1005	123.587	39.4707	255.503	53.9615	30.8681	115.03	61.2765	104.997	136.365	86.5504	154.121	135.82	49.9697	113.937	218.757	169.391	28.6656	106.015	59.8153	38.1241	21.0226	303.368	71.4738	321.053	47.8901	242.214	84.4543	63.5254	107.794	196.629	160.01	67.899	251.604	74.0385	59.0888	90.1958	52.2326
P08910	ABHD2	49.7853	11.1596	110.32		192.47	119.797	3.53722	93.632		57.8144			72.9726	591.081	38.7732	90.7146	15.575	97.8974	45.9613			137.708	119.925	34.6411	54.0988	83.5574	114.272	88.8543	68.948	84.1949	22.3744	73.862	614.72	31.0485	118.657			28.4785	132.483	81.2059	235.966	23.6352	36.7208	99.8433	81.8847	50.4209	80.2402	80.8782
Q8WU67	ABHD3	111.866	49.8805	121.795	108.114		94.3213		72.5277	42.1276	119.748	142.817	103.519		115.953	110.018	110.679	124.986	47.1966		124.152	172.907	42.191	30.4382	181.691	66.9162	99.8344		16.8423	97.5114	58.9584	75.0057	50.251	138.749	58.454	139.401	115.695	47.196	86.9392	98.9013	114.352		194.467	72.0065	86.2148	241.701	66.6994	82.9876	98.1177
Q8TB40	ABHD4	175.442	271.519	51.1172	35.0853		271.102		138.697	72.3396	55.6541	91.2377	77.9971		72.872	53.5507	59.3225	55.915	33.7535		73.6965	103.527	41.4575	55.1931	186.375	50.6483	62.2487		148.616	58.2626	48.6992	98.8504	121.539	192.114	65.9007	327.683	392.027	53.1718	83.2605	141.934	175.612		146.795	59.8844	67.9315	87.5232	57.4519	32.1686	105.207
Q8WTS1	ABHD5	102.225	72.9255	94.476	64.0185		62.0615		84.7328	110.81	77.1656	67.7039	20.8547		86.4184	92.3463		117.143	102.536		126.55	118.351			43.5437	95.4409	87.0821		99.9739	159.733		51.3141		79.9158	111.633		121.676	53.9347	89.689	50.2889			76.1139	73.8903	77.1672	132.711	243.111	28.6106	59.0158
Q9BV23	ABHD6	52.4301	30.2488	106.328	106.863	106.289	54.1593	105.449	69.34	63.8164	145.479	78.5682	138.046	93.558	93.013	129.684	105.85	94.2055	48.8388	105.406	54.6081	175.1	102.013	89.6451	69.1518	161.792	148.012	88.2203	119.93	92.9185	50.7627	74.9409	59.1026	145.058	107.294	111.55	110.072	69.6967	119.707	55.5397	99.704	128.363	117.698	90.9079	73.3404	126.522	93.2187	93.1538	76.9147
Q8IZP0	ABI1	114.67	67.4109	125.704	90.2925	120.096	92.5498	52.9084	92.6476	103.346	94.4681	92.8042	99.5205	95.1035	94.0659	92.3268	83.5781	112.997	111.97	128.567	142.938	126.103	104.263	105.02	103.63	114.277	126.321	91.2091	74.5982	99.6311	114.881	137.325	113.264	94.7813	88.1432	100.697	79.9994	118.689	104.947	106.826	134.793	99.152	110.705	104.662	73.2777	105.681	92.3388	67.8994	107.001
Q9NYB9	ABI2	47.3659	133.04	66.4244	167.504	88.0929	85.6432	103.528	117.998	60.7874	42.6111	40.4172	74.3838	46.7625	69.3198	191.122	215.238	52.2324	113.233	117.118	151.245	64.0572	79.8362	59.677	63.0822	79.9968	86.571	82.5834	110.998	72.6578	40.5068	91.5105	85.7235	42.4812	128.011	92.0647	60.1179	66.2411	88.5615	61.5535	52.2343	69.3111	64.3084	122.524	121.646	94.0807	173.206	132.518	132.959
P00519	ABL1	89.6251	103.534	96.3781	70.4039	75.8024	86.5953	240.234	98.5311	93.5444	98.9961	92.6682	151.362	38.6379	128.91	90.3562	104.266	73.5581	85.0913	47.7601	104.616	61.5587	79.18	85.893	119.196	96.7189	72.1657	65.8005	108.477	117.021	96.7529	61.5819	113.472	92.5219	111.969	62.8093	89.6861	113.921	107.45	100.209	109.999	49.4269	114.132	162.415	109.212	87.7925	108.653	92.0211	68.3371
P42684	ABL2	91.8008	213.338	92.6889	117.796	75.6754	62.4524	141.801	106.855	63.5517	80.6802	105.447	94.8833	73.6959	80.9689	101.552	117.402	61.8646	46.2017	60.9833	82.0794	103.837	100.797	95.2468	140.221	54.7837	108.831	79.5264	195.875	106.46	125.497	99.336	122.029	54.6472	111.979	97.0894	89.3903	81.9931	57.0197	91.8178	63.529	110.866	80.5457	106.35	80.5372	61.4706	148.785	81.3566	105.815
O14639	ABLIM1	111.695	41.2697	69.376	179.424	127.583	111.155	58.6018	91.9043	127.449	153.64	78.4205	75.5835	102.626	102.421	87.9193	71.4545	147.196	143.209	138.273	108.374	129.575	115.831	187.541	53.8835	114.036	94.9798	154.073	35.2393	117.252	50.9963	175.197	97.9283	135.586	57.604	160.859	84.9576	66.2421	199.118	77.9007	181.603	85.0025	86.1165	114.49	146.255	102.417	36.225	56.284	246.371
Q6H8Q1	ABLIM2	24.78	3.84967	10.0189	147.009		0.501804		4.96636	92.4174	221.683	153.676	53.8858		55.1707	113.487	72.2389	121.023	10.9466		38.7458	219.751	120.696	184.757	64.6247	410.338	6.83048		9.88496	23.4699	62.8662	19.5952	57.146	375.013	19.9543	95.5272	58.2125	37.7933	99.0805	12.7465	142.93		19.9361	26.8904	22.6135	185.05	71.8823	42.9799	8.43438
O94929	ABLIM3	42.4971	285.378	9.00817			96.2867		14.7398		62.0313				40.2373	86.4268	29.4919	44.5582	154.799				62.3918	40.6479	318.641	39.2098	25.2403		263.192	9.68326	30.5027	42.5234	556.157	135.612	46.4684	43.5495			39.1953	19.9334	69.5648		32.3582	140.238	715.813	67.1763	38.3472	61.1656	10.3253
P16442	ABO		13.1014	6.48113			7.10127		471.253						119.899		4.92424	112.98	54.0692				49.9246	0.281256		25.0228	259.29		8.58014	89.2895	16.9577		30.161			21.9676			356.532	0.622302	435.952		23.297		17.4162	157.505	126.71		7.7922
P19801	ABP1	100.818	5.44591	91.1336	53.3087	118.445	230.237	41.8675	21.3812	70.4083	270.328	63.5372	214.813	52.9534	176.444	57.2507	12.7431	79.6692	71.7023	74.3599	32.4206	37.3575	11.4853	66.9222	59.5074	133.54	29.1678	144.301	8.35652	361.8	93.7728	58.8335	10.3098	223.258	54.8604	683.631	220.704	53.7221	49.8208	45.7897	73.9633	281.009	28.9787	48.0318	95.6781	443.44	31.6088	44.9414	76.265
Q12979	ABR	100.322	149.66	105.575	38.8432	58.715	84.1585	51.453	36.0316	72.4528	147.254	101.826	92.3779	106.747	86.0723	87.3731	48.4806	103.388	103.526	198.961	64.9783	107.781	94.7067	102.945	99.4374	139.911	73.9161	122.271	136.749	56.0925	115.309	65.6935	86.2575	92.1151	114.601	118.898	59.3723	185.819	56.8578	96.9221	137.745	66.8319	53.8577	101.865	80.2585	55.7271	106.357	99.4653	60.9312
Q9P1F3	ABRACL		72.3936		54.3085	69.6241		274.364		161.116		92.121	106.04	59.5488	65.4559		76.96	107.154	73.66	16.3051	111.661	135.117	71.485	57.3735		101.209		147.189	79.2293		99.9322		116.693			131.797	107.561	47.3553	122.129		109.464	145.004	157.619			110.507	94.6095
Q9ULW3	ABT1	74.8518	77.6698	100.27	89.2686	83.6428	55.4375	131.098	64.9521	135.624	74.2991	90.544	67.5325	130.044	108.952	131.821	90.5571	149.459	87.2232	94.5075	88.8001	66.5205	97.6518	97.4611	50.0376	47.1542	88.3896	77.7248	112.323	107.176	99.7862	78.6914	102.811	94.8839	134.881	67.2721	104.04	78.3756	70.2141	88.9328	80.7275	101.731	89.004	102.533	91.5443	103.739	154.722	130.543	102.957
Q969K4	ABTB1	85.1843	69.6436	44.3243	121.972		83.6834		46.8029	44.0333	55.0729	70.6509	126.208		37.4586	164.775	39.5729	167.808	26.3572		151.19	62.0864	88.2242	58.2423	116.794	55.7948	107.72		49.7399	93.3763	74.5413	103.05	225.562	58.9967	118.563	183.175	141.953	43.9584	216.645	107.162	109.175		129.55	189.077	121.698	96.1285	110.863	14.9703	277.844
Q8N961	ABTB2		161.121	26.8953	149.831		212.932		54.8763	86.6758		171.084	21.734		115.083			96.6929	87.6192		148.935	232.05				100.634	92.1854		139.446	26.3693							40.4522	23.6773	30.5287	52.5334			106.451		148.477	48.224	96.9174		210.631
P09110	ACAA1	107.714	70.362	75.3937	72.3815	97.1773	112.37	39.1203	55.3118	79.3064	240.963	103.354	68.3911	75.7059	176.757	64.6066	51.2176	111.494	104.504	153.417	106.396	141.065	105.999	79.4561	50.8313	124.301	59.0966	101.906	60.8971	180.568	74.8818	51.7302	41.3393	186.296	60.8584	248.344	59.2722	90.0876	97.2458	72.9831	63.0505	237.99	38.5347	38.1485	127.978	113.261	120.42	67.0316	52.1519
P42765	ACAA2	196.765	38.2356	265.259	38.6272	140.404	69.2406	37.9285	81.0848	15.5311	283.28	40.9957	321.309	145.557	199.987	15.3541	23.0072	105.259	56.1951	176.805	21.6366	267.96	91.0111	133.532	40.5068	163.054	122.43	210.303	12.123	214.231	111.043	120.415	9.78434	141.328	66.7223	450.691	167.411	53.7976	314.957	55.4581	120.622	72.7759	16.3857	61.1855	66.0461	69.5169	19.6905	46.4711	62.154
Q13085	ACACA	111.592	157.774	104.282	107.971	83.993	86.3921	163.326	139.933	86.2691	78.3457	113.04	42.376	129.36	45.0262	160.15	158.095	108.457	292.262	87.9675	86.0719	95.2267	69.0677	144.624	112.104	80.3238	72.6399	83.0645	70.2206	106.543	115.339	89.2934	131.708	50.2069	108.531	53.6681	114.919	92.5453	41.839	90.0779	117.49	98.7614	71.774	119.71	111.095	76.9845	65.0635	108.739	129.626
Q6JQN1	ACAD10	41.8654	55.0749	144.377	77.2975	160.077	131.486	50.4055	73.6289	118.504	100.087	111.755	71.5439	29.731	58.0061	90.2514	66.3559	117.198	20.7582	74.881	135.668	69.4915	111.97	72.7088	25.7592	117.031	115.851	90.7857	116.474	132.205	71.797	139.838	135.388	410.731	38.5505	135.119	34.9059	139.682	44.4785	66.4918	192.896	147.127	30.237	33.8201	113.197	397.076	62.537	62.213	77.9805
Q709F0	ACAD11	76.2949	70.7788	182.347	99.5229	110.408	156.464	114.979	88.5855	87.9983	63.0797	95.0567	80.252	34.589	81.0219	117.178	84.6639	82.084	51.0718	44.6182	304.973	56.4547	128.642	137.682	79.1863	99.8755	76.696	56.6068	178.127	78.1418	72.3905	65.1949	68.4581	68.2557	202.137	61.7566	19.5217	41.2302	131.538	74.3531	149.329	83.9665	73.2234	57.4402	99.2227	99.2816	157.169	63.9356	40.1692
Q9UKU7	ACAD8	72.8204	77.5688	46.5433	71.1327	89.3529	72.8295	56.1129	59.229	88.1496	62.8967	88.2711	116.466	66.3689	120.167	55.784	37.2897	42.1971	92.9564	88.5452	142.636	84.9323	129.89	76.7888	47.777	95.1901	98.3664	109.867	58.6948	222.895	66.8323	41.3647	116.203	279.812	110.658	168.048	28.3763	84.252	107.713	76.2358	104.366	153.219	79.8515	62.396	92.0011	177.047	149.49	79.1298	114.913
Q9H845	ACAD9	90.4113	106.731	89.8394	66.1556	98.2861	113.381	113.109	133.712	103.266	150.534	147.13	125.202	111.096	96.5308	82.3006	98.5629	74.8445	120.027	92.7706	58.5283	82.0611	71.0346	45.9979	103.39	91.1488	88.7982	72.6274	77.5587	121.12	111.413	57.1103	188.057	227.227	69.3994	106.246	96.1865	78.4343	111.349	110.481	96.9041	162.629	54.3046	48.9934	105.644	149.948	100.376	75.1015	78.7007
P11310	ACADM	61.6902	77.3645	110.483	76.6377	66.2904	132.453	144.407	90.692	54.5143	39.5038	59.6715	325.368	57.3689	75.6282	96.3297	95.8312	79.085	60.0764	62.3419	143.071	73.7803	323.156	98.9713	39.6677	144.931	94.5849	175.896	34.4888	190.021	102.777	263.246	52.7743	204.329	126.23	121.805	128.065	71.6524	215.574	51.9283	76.1867	73.9889	48.9605	38.8619	111.872	228.725	36.6292	100.008	72.2862
P16219	ACADS	83.8765	40.3438	217.329	30.1376	435.56	198.379	49.2047	75.3972	160.698	146.355	186.862	297.464	30.2875	108.748	73.1535	52.2662	145.11	24.7108	95.3697	57.828	52.5504	169.266	64.1318	30.8146	129.766	41.5936	7.93554	19.3725	142.566	117.456	44.5506	51.5181	271.877	148.307	94.2039	30.6423	25.7743	31.7162	56.0341	117.698	83.2499	38.1254	39.3384	71.9867	330.547	99.0799	31.8564	75.143
P45954	ACADSB	72.1282	126.646	99.2186	39.0269	92.7229	65.595	152	124.519	49.7204	91.617	105.47	169.671	160.796	87.3658	149.382	114.696	56.2107	38.508	95.7192	97.2297	102.539	88.6912	79.0028	41.3188	130.088	162.841	53.5705	79.0532	115.331	115.753	61.7011	69.8957	184.431	114.481	69.0626	177.144	91.5212	132.612	75.6978	80.3351	72.7745	97.3239	75.6244	52.6681	112.432	119.354	61.2157	50.2022
P49748	ACADVL	47.5282	55.915	72.1962	82.1524	169.061	195.481	26.8288	26.2135	125.631	127.602	188.128	45.7833	100.424	176.779	69.526	59.5591	95.2384	66.0715	79.8037	74.2299	132.868	134.888	107.929	121.316	154.102	119.353	185.473	55.0927	113.003	66.6408	81.9452	32.5564	170.601	100.325	192.686	72.7175	41.9477	149.42	68.2366	128.656	117.443	29.9606	35.0466	114.714	102.906	117.063	130.477	83.5844
Q15057	ACAP2	91.5094	118.073	76.216	67.8538	134.476	79.58	113.904	95.7756	120.009	82.3732	167.439	99.2187	90.0819	109.078	106.27	91.8827	112.699	74.8232	71.8077	100.629	115.512	95.3747	60.0629	73.2658	99.5302	155.724	99.1173	57.8928	143.073	99.2725	104.055	135.048	124.248	126.73	84.0229	57.8437	93.0883	125.651	76.324	88.7903	95.8893	111.196	111.014	80.185	83.9803	100.793	81.852	73.4254
Q96P50	ACAP3	53.6754	108.683	48.3724	144.125	61.1039	72.9853	98.7624	90.933	99.9555	101.451	141.823	124.949	34.5541	31.1914	75.8946	25.2309	88.7436	37.5509	130.281	124.833	79.1305	66.3644	122.297	45.2038	211.943	74.0205	115.714	116.269	110.362	42.8334	408.842	106.69	66.796	43.3727	50.8553	40.4394	60.7453	93.7691	74.5994	76.9918	126.531	150.871	54.9985	81.5273	74.7388	137.03	58.7632	162.475
P24752	ACAT1	99.1721	51.9799	57.9825	79.3309	60.9007	72.5417	80.2379	159.955	61.552	44.6336	155.111	67.0732	149.86	154.201	84.0297	83.0246	67.4266	45.8069	114.006	101.565	45.8188	238.343	92.8033	95.7	112.167	120.003	50.3418	132.695	96.5235	99.5778	96.0155	68.1586	136.374	103.189	36.0726	121.211	116.109	75.5481	80.4854	79.3187	86.4434	62.7675	66.2605	63.4289	112.888	157.202	104.909	85.5528
Q9BWD1	ACAT2	135.489	109.267	133.414	32.2565	75.7458	52.2268	199.356	30.7578	125.238	73.1237	125.55	134.802	109.233	53.0571	79.2838	118.341	77.577	91.6838	73.8987	70.3708	146.84	65.7817	60.6113	126.732	142.593	61.1769	61.8639	143.777	53.4877	92.0838	86.2962	113.928	79.24	114.005	64.9922	82.723	106.897	36.6439	151.182	141.963	87.0258	68.5355	121.746	111.22	126.152	99.9117	84.0357	62.1226
Q9H3P7	ACBD3	122.283	118.514	107.639	69.7937	129.185	165.035	53.5536	91.9269	46.7632	105.805	157.116	83.8452	103.002	80.3113	94.3131	98.1274	77.5731	104.387	100.989	110.206	165.864	86.8899	144.267	90.5088	81.5982	64.1147	123.448	97.5087	78.2416	97.0705	94.025	105.52	129.102	87.1946	133.242	100.045	136.366	183.271	127.026	121.454	92.4401	91.1509	111.34	72.347	87.4724	70.3144	83.0092	123.093
Q8NC06	ACBD4	86.8841	39.9725	76.2217	41.0906		53.8589		51.8014	127.014	167.166	102.569	32.0691		37.1069	51.7488	91.4655	65.5975	49.0105		134.255	193.174	93.3398	65.0255	66.7022	187.004	36.3615		41.4957	264.367	90.3222	63.999	78.3231	153.078	65.0276	137.737	38.091	56.9762	126.36	75.6953	90.5091		133.729	64.8799	95.7192	105.891	180.586	65.2859	157.953
Q5T8D3	ACBD5	199.759	14.7915	134.485	79.6693	150.617	72.8251	62.0549	67.311	128.005	129.353	101.458	73.6209	112.022	27.1584	60.5458	111.927	151.36	103.631	68.4436	167.524	143.792	83.3073	60.5395	50.7054	151.211	213.809	81.5119	65.6123	44.96	147.156	204.379	37.8894	40.6599	81.3407	191.167	67.4407	129.837	162.118	159.952	145.778	118.093	210.24	70.7988	83.8542	55.1374	65.8109	71.7657	95.065
Q9BR61	ACBD6	117.142	133.555	55.3312	138.021	56.6951	145.793	74.0809	148.514	141.231	69.9065	122.326	115.271	72.3827	157.595	66.2403	192.408	81.5344	78.2857	116.617	91.7731	141.251	100.116	135.679	194.873	56.7542	64.5295	97.6821	142.642	97.1639	72.4409	65.1908	113.122	60.3231	98.6707	55.3216	45.4487	41.146	107.612	102.665	43.7117	98.2576	89.212	143.843	75.8623	44.7036	98.5066	109.465	91.2187
Q8N6N7	ACBD7	58.3401	77.2985	159.991	79.6945	45.5154	143.713	184.035	121.849	121.756	28.819	46.3211	75.8327	20.4674	145.085	80.8149	181.929	45.8271	125.9	359.081	178.751	28.9833	46.498	86.18	193.712	165.569	191.138	39.8583	33.1546	18.4123	65.3504	212.085	119.695	21.7727	52.457	20.5872	181.682	48.9787	48.0078	54.832	114.632	23.3008	172.781	45.6859	37.8701	45.4128	107.276	230.515	201.438
Q96AP0	ACD	73.1785	64.8793	62.5562	142.996	104.295	68.3122	134.061	99.3471	77.9511	74.5007	103.375	79.7997	88.9182	84.701	96.3881	143.341	107.732	114.761	58.214	118.447	104.226	103.103	106.948	99.6915	96.4434	81.4281	96.8176	107.663	71.1669	91.6483	60.8638	101.379	55.4659	101.832	85.4041	99.8454	111.668	88.6081	124.08	53.1011	100.858	126.341	132.079	99.213	87.2329	89.8715	261.765	93.3979
P12821	ACE	69.6323	175.79	24.0291	203.852	240.356	331.44	31.7776	34.7615	76.1591	26.3078	172.93	19.8743	25.3813	38.5696	39.1875	52.6883	111.461	24.7938	32.7848	92.0952	110.14	69.7866	260.964	57.2734	108.397	148.824	158.48	27.6055	181.838	100.624	182.141	79.2217	300.419	39.9461	56.4559	50.9934	80.3794	80.438	56.871	148.01	206.523	100.744	51.8283	15.4018	196.021	138.651	32.2983	59.5437
Q9BYF1	ACE2	439.491		322.526	102.415		4.6779		61.4827	215.766	241.104	71.2563	66.3121			22.0362	42.757				85.0486	57.3932	20.2841	84.3897	88.8003		5.60099			120.254	648.52	30.5001	26.9624	63.0954	22.3246	44.9351	103.635	74.3065		16.0346	14.8203			24.6995	374.556		32.1101	25.3529	73.1666
Q9UKV3	ACIN1	76.7795	90.7531	101.369	95.6399	86.7538	115.828	131.8	103.747	88.0984	111.256	93.8107	76.8271	108.034	93.4045	105.841	113.665	103.265	88.0773	110.061	126.942	97.4115	161.43	116.134	68.3885	91.4226	123.126	86.7323	77.3584	95.9865	86.7602	108.471	82.3066	96.013	91.829	71.1098	103.857	135.367	109.4	107.518	95.5261	87.5361	100.808	99.0928	94.4854	119.418	104.496	135.247	86.5698
P53396	ACLY	110.702	125.144	139.927	110.251	117.616	87.0382	165.99	65.9386	76.9373	74.5339	94.9086	101.792	104.968	53.7721	103.256	123.041	53.4684	134.074	66.3217	112.148	116.2	91.0346	84.9319	108.605	95.9436	84.3959	73.546	141.899	140.952	167.416	263.5	138.046	60.1015	77.4867	101.102	117.829	127.827	85.2614	123.947	88.4907	80.0927	86.6516	104.362	97.2074	157.186	53.0921	59.7433	94.5333
Q9NRP4	ACN9	51.3938	53.3201	146.91	124.68	46.3529	65.5204	78.6822	56.5518	163.444	100.978	82.5479	85.9363	119.014	90.8418	81.5595	103.249	150.107	116.811	75.9066	106.886	15.4533	105.255	28.8265	40.9347	100.949	168.824	129.326	96.1113	127.393	53.3331	38.4691	37.4909	93.6481	197.255	41.8457	45.3089	136.587	98.8627	63.15	129.159	164.751	111.197	109.538	76.5856	39.6925	162.254	124.185	69.1299
P21399	ACO1	100.986	113.805	117.113	34.7945	81.3961	118.078	50.5068	195.534	151.338	152.855	106.139	176.596	66.421	134.667	136.169	120.994	75.5866	88.5576	59.9626	90.4753	46.098	116.592	91.3325	55.8499	136.408	133.793	137.848	152.097	116.699	117.493	96.096	111.79	67.9226	154.412	85.9602	94.5474	157.729	54.0194	46.0482	113.87	128.253	89.2019	77.9148	48.843	80.3688	84.1735	52.2009	63.4347
Q99798	ACO2	81.7298	68.441	110.202	47.8769	197.616	77.4064	87.1887	61.4216	52.0234	126.218	169.173	120.199	89.7033	93.9414	81.3659	81.7482	90.8817	32.0746	83.0311	102.194	106.918	152.965	85.12	55.2998	125.41	133.111	112.786	106.421	153.945	79.6815	60.6477	89.9256	123.164	100.671	72.1721	83.5333	115.576	151.425	51.2444	141.002	58.9501	115.765	175.046	75.9346	102.172	110.419	85.6932	51.9818
Q86TX2	ACOT1	113.424	1.90564	61.0459	188.253	115.953	95.1151	1.88129	99.0511	28.3581	48.3282	489.185	44.1524	366.38	73.2404	14.1657	78.2155	348.127	37.6846	94.0288	100.266	17.777	186.642	77.6161	11.5546	144.926	146.078	95.0935	3.98041	61.0006	239.923	254.48	29.5454	378.319	74.8634	139.31	13.1583	51.9014	349.615	187.923	179.922	90.4356	29.9009	11.672	58.5489	8.67404	10.8226	73.7487	239.742
Q8WXI4	ACOT11	146.094	36.3035	105.653	97.0499	130.146	103.015	26.5341	103.337	199.509	412.639	95.74	122.716	100.488	216.973	114.162	53.8372	103.473	107.203	132.556	30.8438	110.883	49.5059	237.634	28.3399	129.186	157.443	114.917	8.46213	119.263	175.091	51.6143	37.7969	108.717	9.57835	184.877	44.6546	130.254	125.054	181.109	122.644	216.303	63.9225	66.9483	96.9539	169.548	33.1598	28.419	99.6113
Q9NPJ3	ACOT13	105.02	115.106	93.2092	36.8557	158.019	107.308	182.626	84.344	152.233	134.048	280.788	70.6088	108.576	88.6757	106.805	71.6725	53.0019	101.757	50.7864	53.8214	92.0087	132.587	112.041	106.026	201.908	79.3219	72.1514	82.8417	161.645	131.531	162.56	144.133	83.8151	90.5392	62.7215	49.6224	139.562	110.326	72.1647	134.485	135.499	102.689	61.2047	11.1278	86.8254	63.5632	50.3279	117.884
P49753	ACOT2	126.598	30.0433	29.3734	182.826	121.609	127.009	115.713	70.0954	25.1378	152.631	557.014	13.2813	219.394	102.803	1.17416	94.8772	72.1128	41.171	111.816	80.5877	3.32026	185.489	68.7331	12.4871	177.152	149.021	73.2724	57.3508	56.2287	179.674	208.031	36.4963	293.66	95.5502	180.142	12.8386	61.7762	301.65	230.147	205.2	91.0746	100.703	14.8783	155.481	115.63	2.01592	93.3775	168.046
O00154	ACOT7	51.0594	109.384	117.852	105.516	62.8129	71.5733	158.196	106.439	55.1222	68.3182	78.8983	111.755	89.178	87.1448	149.742	93.5226	89.0663	50.0044	70.9754	71.5092	73.8451	74.6581	34.754	109.811	98.0854	102.002	91.4004	125.659	39.1836	64.6387	121.709	88.9221	43.3786	126.524	81.8567	53.9439	163.97	38.2612	57.6001	91.4304	105.873	77.7265	108.931	55.311	105.105	190	73.2453	80.7473
O14734	ACOT8	117.052	120.559	52.7703	74.6162	86.2051	143.353	99.042	98.0204	113.899	217.703	259.313	74.65	64.1316	98.0428	40.936	65.7836	86.2707	98.3321	95.4444	142.664	92.0628	85.4262	152.275	87.2312	87.7315	58.4788	73.2886	118.514	145.385	192.782	98.2604	147.992	218.18	45.7917	68.5554	9.04004	61.7328	75.0454	28.1913	86.8337	213.836	69.8578	45.8313	118.804	165.049	57.2092	75.4466	68.7534
Q9Y305	ACOT9	93.8842	115.386	51.2127	140.915	173.68	97.6505	65.4312	83.4035	51.2536	152.918	172.61	115.49	60.1728	149.717	97.4268	68.3289	93.7289	33.183	117.675	109.798	119.057	111.059	148.454	101.087	93.3932	106.702	111.338	112.734	81.1473	130.479	49.5273	97.2875	207.098	65.9408	146.819	47.2367	66.8011	88.6469	131.194	51.963	51.8189	93.2262	67.7369	166.754	114.406	86.2591	87.7796	119.944
Q15067	ACOX1	122.172	117.628	162.246	60.6783	207.272	213.802	47.885	103.275	85.5096	126.209	321.461	95.2023	95.0658	145.722	142.032	86.19	57.9047	107.212	172.885	77.5879	141.773	177.754	69.3479	68.2877	128.73	107.165	64.5623	57.0071	87.8098	108.362	111.037	53.2604	87.8476	114.724	257.733	23.355	84.8713	138.864	73.2101	76.5362	84.195	62.3978	43.6963	150.392	123.893	44.9984	137.308	50.7691
Q99424	ACOX2	115.745	6.91564	292.132	50.6662	44.7779	49.7578	19.7723	61.0179	278.98	271.409	144.099	115.619	21.8852	412.33	41.9458	11.8827	9.05655	27.2148	191.889	51.9873	60.2324	4.38329	796.06	46.9731	177.734	33.1766	411.264	18.012	135.43	150.011	73.0507	5.58942	283.638	22.5758	8.5892	45.4045	75.3756	7.35029	127.413	6.61987	75.9187	7.32498	43.7697	71.8272	328.236	26.8255	81.3424	129.011
O15254	ACOX3	98.8188	186.418	57.4151	187.525	225.118	120.838	92.3312	76.3556	28.3165	143.501	104.363	103.995	60.135	42.2378	89.5175	82.7587	58.8796	59.6548	24.5111	58.6335	254.084	210.892	69.4792	82.1837	119.897	79.6881	130.418	159.451	114.117	107.157	47.2797	67.6444	141.692	138.248	80.4607	27.5075	82.2159	125.338	82.5945	113.889	96.5888	47.9216	61.1608	87.9818	83.1945	115.814	60.8235	172.663
P24666	ACP1	85.572	142.125	94.1593	76.1332	78.4776	149.279	129.055	49.9278	120.612	134.961	79.4065	132.759	53.4425	119.959	87.7489	112.55	109.497	103.946	155.477	117.428	106.53	96.3781	135.796	57.1279	83.8475	114.212	78.7096	71.3495	110.513	67.3089	177.561	101.814	131.519	64.474	109.527	70.3188	84.3727	110.777	98.6869	91.934	101.4	84.978	68.7208	77.2367	85.4887	102.119	71.1299	94.3136
P11117	ACP2	77.6013	91.8081	43.8241	105.83	109.72	128.465	59.4455	55.1244	95.2037	137.031	72.0453	134.837	100.485	134.492	85.3616	101.237	53.4951	104.542	81.1286	94.8081	128.285	143.523	122.924	77.081	92.886	71.4468	63.8205	131.927	130.032	66.8085	94.076	112.733	110.502	68.4356	72.5511	70.5624	117.541	82.7303	46.1932	74.9133	80.8028	112.173	61.1268	159.835	90.28	122.843	109.564	115.565
P13686	ACP5		5.29943		64.0473	18.7608		19.933		132.676		84.3008	155.57	16.1934	9.23255			15.9276	15.2673	18.839	73.8582	85.7104				47.1607		38.3877	840.998								136.167	77.3544	31.5656			11.3712	8.36233			20.3782	41.2732
Q9NPH0	ACP6	140.542	82.3921	90.9322	53.4903	136.74	146.646	87.1629	92.1416	58.2038	147.428	184.273	156.886	82.5954	75.454	53.552	24.5017	43.2428	112.893	59.778	162.563	72.5606	105.624	81.5659	68.1684	104.225	118.082	113.23	69.7177	177.237	201.123	35.8797	40.0823	222.001	72.2044	261.154	85.223	77.2407	274.05	124.639	106.616	90.4155	37.9042	63.0601	59.0427	143.831	75.0531	111.322	52.597
Q8TE99	ACPL2	82.5688		259.151	19.6523	152.95	79.6028	147.365	173.081	62.4284	125.662	61.5797	312.219	41.8478		128.926				98.6515	48.5188	53.6149			112.324		59.3724	25.5357		48.1787		57.0467		92.2829	106.966		97.2245	146.791		60.7508		157.492		116.362	79.314		89.0573	87.9257	121.198
P15309	ACPP	119.241		83.4642	41.3122	153	411.066	9.86562	97.9288	325.545	251.49	47.2036	486.594	68.3501		52.8754	84.1124			290.416	6.08962	24.0574	52.4086	41.7866	36.4285		85.1679	13.5518		62.0175	322.69	318.4	81.523	34.3299	45.2168	149.053	9.07948	4.03639		167.722	141.508	238.933		62.2054	12.645		24.2011	41.2007	49.833
Q96CM8	ACSF2	117.996	152.697	133.342	42.7849	269.164	19.0715	138.571	151.875	120.097	184.35	55.3415	546.254	40.0433	58.2021	44.5242	53.9315	29.6282	93.7526	201.41	27.3873	63.5247	107.76	34.3749	164.849	252.932	53.1534	6.06588	86.9337	122.926	67.3977	43.0909	312.151	267.235	61.4484	174.159	44.7229	25.0094	130.002	80.9811	86.051	78.1547	39.8536	40.4871	108.673	93.935	49.4471	14.8218	161.739
Q4G176	ACSF3	82.2949	85.2217	97.9181	66.5174	115.405	242.099	92.203	53.5923	71.7672	136.239	166.833	98.2287	69.519	99.0785	121.338	83.2442	60.2949	78.7806	100.213	87.7895	132.671	131.385	123.732	42.4145	69.7478	81.0978	138.76	82.8809	157.709	80.3525	96.016	101.279	183.201	53.0713	64.7137	58.7829	105.447	120.984	65.2835	139.464	99.9136	61.8736	54.0995	75.539	188.676	139.294	66.8962	70.6084
P33121	ACSL1	71.2065	173.079	100.532	87.9684	133.524	157.194	107.409	62.0423	65.9066	88.2037	135.16	129.605	39.1013	20.4174	50.4005	79.9181	78.5842	58.7091	95.498	119.504	36.0941	109.177	78.7836	151.341	103.446	82.9961	127.228	147.42	41.8112	45.8388	43.3165	37.1244	80.1617	153.457	242.775	73.3226	75.1256	41.6808	75.2489	72.0141	73.9736	22.5511	93.158	54.0055	171.533	182.528	57.2067	128.739
O95573	ACSL3	120.848	168.542	100.253	72.9178	122.206	120.119	91.4855	54.7971	81.2939	83.7315	121.99	127.472	121.466	57.3526	102.953	102.325	79.4783	141.426	93.5959	131.306	70.875	114.002	149.932	134.886	125.642	76.5804	80.1293	106.542	40.4715	77.5973	214.254	84.2869	72.1054	81.9039	159.037	75.0366	163.084	55.3322	73.7868	90.9765	96.5772	85.7027	85.4611	129.335	125.973	43.3862	65.2588	99.298
O60488	ACSL4	93.6543	142.866	49.813	194.276	93.9699	158.127	60.9726	68.6453	43.815	18.4867	165.761	74.8248	104.731	68.7451	81.0453	99.769	42.0713	142.462	16.7421	170.947	61.0405	111.874	77.929	87.4589	60.6292	132.333	57.6325	273.276	62.5528	187.683	143.475	92.3025	186.93	141.188	23.8553	68.9919	76.8338	36.4905	85.8451	55.0486	136.633	57.1194	104.205	102.83	76.5572	86.8102	80.3987	58.542
Q9ULC5	ACSL5	151.438	9.32621	140.343	25.1594	206.902	196.569	7.6729	18.0624	162.177	263.198	381.761	162.111	59.0877	216.037	121.798	33.8718	79.812	177.029	236.411	35.518	44.7522	28.184	141.189	16.1353	158.375	106.954	158.335	12.6229	171.063	240.567	13.2502	49.1367	342.399	10.8168	227.662	30.1489	2.14313	70.6809	98.2416	144.28	108.532	23.653	14.5375	192.778	205.738	34.6941	15.6211	47.4278
Q53FZ2	ACSM3	71.2063	21.3607	182.694	7.46004	183.31	86.7754	20.7748	20.2574	108.344	46.4057	69.2392	670.175	8.86701	98.899	54.9275	42.9156	139.89	301.69	104.31	26.23	28.8827	102.421	159.232	26.4843	178.973	124.224	364.865	20.0709	281.562	300.959	36.6988	5.11647	659.656	31.8114	12.7992	8.44253	13.386	136.72	193.67	46.1415	65.9443	36.2652	22.8298	49.5282	46.4412	15.3182	25.0715	35.8568
Q9NUB1	ACSS1	84.2707	36.8638	32.4976	51.0162	125.544	15.3715	122.107	81.672	73.9895	296.904	29.2095	51.7247	42.9753	50.0365	8.86666	38.5814	78.5624	76.2344	84.2946	122.069	65.0105	233.273	161.325	81.3306	64.3526	69.5243	190.427	5.42722	450.109	43.3137	228.147	11.9295	76.1542	16.5263	171.011	72.4594	102.509	111.584	30.9272	54.4395	20.5378	22.8645	49.3984	95.697	487.039	100.007	15.8463	38.7246
Q9NR19	ACSS2	104.505	51.942	135.919	97.4309	227.087	40.3732	36.5903	104.88	114.945	143.563	249.752	105.395	69.0491	100.686	59.4453	81.7328	103.218	21.4923	175.948	35.5375	127.338	121.827	181.661	106.318	94.4313	52.0934	79.7396	118.349	58.2096	70.2431	84.7877	90.5904	173.673	74.0334	65.8241	38.9159	119.604	73.4441	69.9111	136.267	99.5572	72.0792	120.09	200.542	297.763	52.5244	66.2266	220.735
P60709	ACTB	103.545	133.133	81.4649	118.023	113.531	73.0712	64.1828	127.294	106.39	95.8898	84.7471	78.0756	104.784	87.6409	102.806	83.4137	115.358	82.9273	116.383	87.4235	157.482	88.8715	89.4688	133.632	91.1835	105.042	90.548	134.005	75.2876	80.6822	101.686	103.809	95.191	72.3534	145.723	114.013	81.9328	77.6617	117.445	90.7926	61.3413	136.971	107.195	127.253	55.9124	88.3239	101.082	72.4615
Q562R1	ACTBL2	89.8156	110.949	109.024	612.314	101.477	98.4663	68.8402	116.508	35.6379	90.0487	48.1581	25.0383	105.198	87.3958	112.443	85.0085	107.075	93.3418	111.867	43.1301	83.7814	87.6454	102.265	133.603	61.7141	126.334	98.521	101.854	88.4908	85.6594	84.4401	105.37	128.771	56.9542	136.592	48.1958	24.6723	85.9161	120.847	83.8163	69.3849	192.903	121.944	132.749	63.6544	67.4834	116.833	79.3603
P68032	ACTC1	105.252	84.3167	89.3815	119.888		80.9464		141.515	101.856	95.341	83.8526	76.4831		43.0213	101.144	88.9952	71.8889	40.3908		92.719	156.106	56.2237	89.1974	133.563	146.909	116.251		399.252	77.6221	86.7475	106.446	103.371	95.6464	67.9658	150.932	111.44	82.854	61.6888	122.173	93.5971		51.1258	107.578	134.65	32.3795	87.6536	100.573	76.6757
O96019	ACTL6A	105.745	73.7144	82.4099	98.8463	84.0733	118.318	147.835	97.6459	95.3812	97.8757	119.733	91.2256	89.806	147.033	80.1331	108.195	129.781	108.096	90.1179	111.149	71.6151	86.7091	90.7275	120.617	79.181	113.422	80.7698	90.4371	100.272	138.75	110.904	135.235	91.6718	86.8747	73.0236	104.854	106.215	81.3429	117.305	91.0504	117.143	90.3339	106.562	102.822	112.744	87.4422	123.161	96.1672
Q9H568	ACTL8	429.437	111.062	18.4533	685.214	23.1828	4.44447	566.74	341.059	17.7387	61.743	14.2349	35.9366	32.2871	53.0437	45.7756	18.45	87.6752	83.8174	44.033	24.7331	20.1999	9.53097	174.456	34.167	82.6425	99.9551	17.8533	46.0395	7.72475	415.711	44.9563	2.50702	88.9606	41.2013	14.0106	16.7609	11.4227	87.2792	364.069	71.3182	86.8901	174.315	28.961	11.1681	61.9466	149.303	36.1606	11.9572
P12814	ACTN1	84.6377	210.314	62.341	111.681	99.6488	165.01	52.0906	148.698	72.3832	66.4076	104.801	114.79	50.9958	73.9577	60.6835	83.4917	42.6995	65.7569	122.552	77.7763	109.987	83.3309	84.2235	213.146	71.6443	70.3848	134.673	151.76	64.565	87.3162	110.624	46.3682	87.0044	102.397	251.46	150.133	69.2271	60.4418	157.776	121.228	69.0968	162.085	124.346	82.6521	86.5986	76.2013	100.083	98.345
Q08043	ACTN3	70.5928	207.37			96.7211		69.3841			39.1367			32.8835	65.3142	47.5737		46.6208	76.9112	120.99					222.415	67.7637		174.037	144.335			180.53		71.265	89.6729				49.4183			37.6927	183.723	116.35		96.8847	88.2214	47.6808
O43707	ACTN4	87.0322	216.513	79.4958	62.1984	135.362	126.152	35.9405	88.9765	75.7536	146.621	74.9256	73.027	81.2571	65.9548	74.4389	72.0215	102.771	114.016	180.713	108.995	299.077	98.3597	163.132	206.592	112.865	76.5277	83.105	69.7385	92.4195	79.7197	58.28	137.062	99.8343	38.1583	107.536	86.6029	47.9095	71.6194	106.618	78.7844	94.7674	85.546	110.624	167.271	54.9258	88.621	89.0248	126.865
Q9NZ32	ACTR10	102.254	117.342	94.0196	103.616	98.066	96.5476	132.835	121.151	90.0946	83.548	76.6005	127.848	87.8999	75.1885	112.589	102.181	101.96	86.6126	91.1688	94.6328	112.296	80.4277	92.7692	119.16	99.5316	103.841	103.49	130.64	89.4202	99.6335	105.83	88.5016	79.7229	131.239	116.577	102.836	102.352	75.4846	103.968	117.54	82.8762	118.625	91.8782	104.244	93.6366	101.461	84.438	115.714
P61163	ACTR1A	98.7723	101.991	78.5407	102.791	85.9344	83.1174	92.5762	132.022	51.4517	88.0591	86.8077	110.258	107.16	81.8977	137.499	103.441	83.5815	87.1156	79.6749	107.696	115.074	86.0546	107.964	99.7248	91.8756	116.076	70.6643	174.609	85.7905	80.8457	100.497	101.396	73.48	140.925	90.2519	150.696	102.424	76.6876	103.767	117.609	67.7149	117.243	97.666	89.1383	77.3036	97.9449	88.7914	100.172
P42025	ACTR1B	68.0897	150.956	104.029	104.007	136.037	70.2694	119.663	64.095	109.955	72.7515	82.1617	113.277	81.0228	95.258	109.636	91.5414	100.665	41.8726	85.042	75.7077	129.711	56.848	128.465	165.368	129.307	105.004	100.929	85.4962	78.3537	116.447	176.822	96.422	92.0139	95.2812	172.267	60.4476	83.4231	95.3587	114.951	81.074	96.8681	92.4776	53.0224	115.173	114.547	94.9218	61.6402	118.374
P61160	ACTR2	107.689	137.811	92.0085	120.812	117.314	113.409	53.7446	126.174	101.989	99.6482	93.7704	87.8785	110.272	109.864	76.9313	83.4692	86.0071	100.221	111.713	104.009	123.917	68.5389	106.368	84.8068	87.1095	67.7154	97.3183	120.75	126.597	84.5196	110.922	110.276	119.439	117.633	165.137	60.3632	93.131	87.6798	123.361	115.539	106.732	106.57	104.73	103.946	80.9364	84.4553	89.0742	67.5022
P61158	ACTR3	108.474	147.391	83.5982	124.02	123.305	126.162	50.9925	118.621	109.245	94.307	96.8941	88.4624	97.865	113.604	78.236	79.8972	80.1506	98.8032	107.505	99.5891	123.731	64.4199	112.42	91.8494	90.1177	72.7181	106.708	126.003	127.158	85.2997	112.892	113.308	120.886	112.933	167.474	57.5842	86.9509	83.541	114.636	113.317	119.715	101.453	102.111	103.694	81.8029	84.6227	84.7406	62.6391
Q9P1U1	ACTR3B	48.4681	17.7197	110.466	173.987	77.4622	35.0486	27.3726	181.872	90.1679	134.697	55.7649	112.399	111.816	72.638	46.9122	104.669	127.46	126.29	33.0959	113.419	76.1185	67.9175	44.8401	17.8249	100.536	50.184	204.031	31.9755	83.0554	65.7548	169.081	48.6806	109.581	139.328	164.727	57.4223	105.879	110.917	79.4058	133.893	30.7096	57.924	58.6124	69.3002	131.436	192.074	69.6801	59.7256
Q9H9F9	ACTR5	93.2748	71.8754	92.5555	118.155	84.6429	121.926	109.671	108.131	91.1768	84.1198	88.1647	83.6707	91.1869	95.1502	96.3839	101.216	113.889	121.538	86.1607	121.542	96.366	85.9815	124.643	75.3506	92.5183	107.817	95.653	86.9732	75.2854	101.891	101.28	82.6491	93.7159	86.4227	89.5216	98.683	95.8503	84.6944	110.918	98.0907	126.41	100.163	145.202	90.9087	101.409	117.046	133.553	102.769
Q9GZN1	ACTR6	98.7116	69.2209	94.5764	100.063	79.0107	108.248	113.068	88.2179	70.2395	84.3347	99.1717	89.3551	112.333	115.142	80.8844	92.7362	129.105	108.098	113.385	86.5805	109.006	111.791	84.4794	114.443	79.996	127.549	76.0492	95.1335	107.338	109.927	92.7914	92.2821	106.865	116.233	79.8044	156.512	113.39	87.134	103.395	73.7795	103.233	118.606	93.9545	95.2652	91.3432	112.449	115.682	84.9171
Q9H981	ACTR8	81.735	74.145	82.9608	89.2427	73.9065	120.706	96.2376	75.7297	106.27	99.5968	96.6921	77.7532	84.4558	89.4038	93.6136	113.9	141.655	88.7545	90.1149	131.004	90.4076	97.3649	84.7964	67.3853	75.7158	154.203	93.1895	151.358	115.142	96.5135	97.5574	64.234	95.0705	79.648	85.5755	108.23	107.585	89.1978	65.7548	84.844	93.7807	95.7195	111.979	64.845	84.9856	124.173	156.516	51.583
Q04771	ACVR1	73.2578	69.2972		53.1733					58.8068	71.8806	58.0001	282.353		66.3847	141.29	68.4552	40.8843	147.245		105.477	260.519	68.0349	26.9749	72.1327	118.599			160.476		79.7244	124.904	21.4037	63.6716	144.597	113.223	58.6601	38.5352	114.967		97.3657		151.808	133.566		66.4477	114.525	71.2864
P27037	ACVR2A		41.956	121.935	107.342		29.0155		103.949	114.639		95.0574	99.9034		54.278			95.3978	80.7659		142.928	58.6733				122.357	137.722		48.0773	130.471							60.8596	122.819	248.898	78.409			170.394		93.5289	103.002	69.1862		10.3225
Q03154	ACY1	92.163	22.4447	108.383	238.109	242.698	41.4576	30.6115	35.2078	58.0259	326.519	114.59	48.0178	81.4292	75.3055	36.4759	34.9225	219.024	77.5069	86.9586	100.656	106.615	62.2736	338.88	31.6195	163.643	50.5875	137.417	71.4067	138.643	102.668	74.3869	36.4252	253.27	62.999	95.8007	31.9063	75.0107	61.9854	131.025	179.421	127.208	30.5091	31.2504	148.842	251.024	27.8103	60.5448	106.477
Q96HD9	ACY3	132.973	71.3949	54.0301	101.007		408.939		31.9444	110.449	116.356	94.8768	99.4398		120.722	73.7284	99.8878	115.118	130.343		71.5422	96.7027	66.3298	131.025	47.9901	166.382	32.1149		11.6975	24.8915	54.9448	99.7244	103.658	166.848	53.6935	101.183	93.583	70.5635	68.882	82.188	113.905		53.919	114.384	93.975	161.826	101.945	82.9576	149.513
P07311	ACYP1	65.2426	27.8505	199.556	78.4064	90.5327	109.054	95.9753	61.3912	101.982	145.85	87.7449	128.949	81.1444	55.7707	195.865	138.85	102.742	99.4933	70.4916	236.72	89.2929	68.3213	71.2195	66.1357	145.258	123.404	54.5795	45.7361	77.0143	69.7473	120.867	27.653	31.2532	81.498	278.084	40.3102	79.3504	93.6731	64.1812	124.006	61.9761	114.612	91.6434	72.5342	159.849	102.146	105.018	110.263
P14621	ACYP2	50.9837	84.3272	94.4923	102.372	118.757	126.383	76.2104	65.7435	188.334	67.7522	21.9176	77.4488	87.5905	191.475	147.374	105.243	45.5428	84.4773	103.34	127.672	56.3679	103.819	164.309	117.081	172.303	95.7866	131.941	36.9437	85.1445	45.4765	58.4227	78.4542	114.468	98.627	29.5641	33.2239	228.315	154.267	119.132	110.022	91.3292	103.381	58.1841	78.8477	37.2727	140.281	92.7019	147.05
P00813	ADA	50.7351	89.6188	56.8095	101.364	26.0894	346.724	248.909	85.6427	124.309	66.7568	79.0558	133.926	46.8798	70.57	122.374	82.0143	64.9014	60.1757	24.8478	111.653	63.9205	131.595	98.7631	66.925	137.531	68.4781	52.5122	127.425	72.2266	60.571	42.0972	112.452	162.603	97.5815	89.6102	55.3096	118.311	73.7773	47.2607	137.15	28.7528	171.832	105.441	87.957	77.5327	106.536	194.599	100.393
Q6DHV7	ADAL		135.564	92.6884	49.6532		146.404		103.053	171.802		94.9073	196.06		51.9854		94.5604	55.6894	165.923		116.728	118.001	266.733	103.492		121.537	69.8019		229.809	172.633	67.9588		228.033			45.0657	58.505	152.161	62.5702	65.0848	93.5811		87.1246		29.8227	69.2599	9.57501		159.636
O14672	ADAM10	130.929	241.755	73.5504	119.484	156.436	94.0189	50.7673	143.837	107.432	108.478	103.655	158.646	101.98	98.2807	107.543	92.2956	78.8241	114.378	163.45	80.0692	113.064	78.3815	99.9071	155.844	78.7429	125.383	107.534	54.8477	92.6883	125.194	120.306	135.139	166.159	49.5337	148.686	117.888	81.4258	126.527	139.744	107.893	74.2862	114.134	12.2522	78.8316	50.3613	44.9675	104.184	75.7808
Q13444	ADAM15	59.4149	95.5206	129.888	130.351	65.4798	65.4693	65.4067	80.9696	60.9051	94.1275	79.8452	100.442	161.974	103.777	166.645	100.176	105.56	118.359	63.3077	107.031	35.4792	36.0453	66.2131	71.3184	86.2172	49.5202	124.964	114.138	74.5553	63.2583	62.7262	102.463	73.4688	106.54	134.368	153.783	102.164	128.481	135.453	107.759	139.686	73.0018	96.4483	116.482	79.6439	128.158	134.691	71.0432
P78536	ADAM17	86.8872	150.233	86.109	99.9127	77.7596	67.7924	99.8352	101.885	74.3501	132.613	72.4694	96.557	120.819	115.056	128.116	79.4699	90.0763	65.1797	138.544	120.203	119.561	167.275	131.917	64.7244	93.589	71.9032	71.809	84.4208	139.199	64.3276	98.7321	159.102	134.047	97.4707	87.4116	114.388	111.738	138.805	106.633	113.186	116.965	62.0178	112.955	165.293	136.642	65.7631	62.3384	114.201
Q13443	ADAM9	120.125	316.808	102.345	116.347	103.471	58.8178	40.0248	121.097	105.809	78.1495	100.444	87.7193	102.298	40.3151	130.59	90.7108	103.208	72.1475	63.7258	176.22	127.937	45.351	98.0982	166.145	78.182	103.002	82.9697	98.9683	68.6899	79.7615	54.2092	156.235	71.8851	72.2234	193.078	85.2575	70.7553	104.848	63.4074	91.9864	152.308	95.7905	175.694	192.843	43.2872	55.8051	67.2318	172.466
O75689	ADAP1	91.4758	90.2385	68.6865	190.866	113.166	71.029	10.7525	209.753	42.987	161.314	144.166	73.7481	168.91	83.1224	39.8314	69.1383	120.705	203.383	126.126	106.312	122.266	55.8487	28.7059	140.022	117.63	98.4109	167.954	6.14304	147.487	105.734	8.55038	309.531	181.599	45.5989	76.5291	58.964	22.6431	49.4106	58.3722	86.5615	43.5952	76.4248	108.764	144.782	125.231	114.774	75.4414	105.806
P55265	ADAR	74.2085	104.083	86.4993	93.5297	109.428	80.3309	164.23	150.674	41.712	97.4353	103.723	53.5281	52.6515	124.348	102.086	88.2149	68.7813	73.61	92.1867	71.0318	129.298	115.239	68.5397	94.5619	91.1023	88.2913	100.84	66.5534	101.329	77.242	87.3886	120.355	115.901	118.239	86.1172	137.736	92.5955	176.931	103.04	113.629	96.0403	69.5595	94.7573	61.1627	75.5135	147.166	70.3879	93.0153
P78563	ADARB1	81.5221	141.085	43.1017	104.262		41.9574		132.681	111.631	91.9137	74.0984	97.1633		48.2819	115.526	72.3009	76.2192	46.4249		91.6345	80.0199	244.941	20.8471	66.1351	108.378	55.7013		82.0084	26.5975	15.5662	64.8577	68.45	59.9331	81.2115	21.464	67.8439	61.6602	141.941	50.7235	58.1378		169.043	121.17	121.826	55.1576	208.031	114.809	81.5563
Q9BUB4	ADAT1	91.776	97.1748	106.962	111.395		86.5364		88.1468	109.593	73.4517	88.2376	130.281		104.354	91.37	80.4721	71.2148	99.4008		75.9627	91.8623	96.0672	109.196	88.3953	101.509	114.504		93.052	122.151	130.624	149.295	152.824	62.6468	89.3747	43.3423	84.9228	82.9851	82.5436	107.728	69.7948		158.383	90.7089	67.6712	71.6029	120.929	175.635	79.4491
Q7Z6V5	ADAT2	75.3447	33.1973	190.703	49.0668	67.3601	49.5907	174.484	16.7217	195.908	94.5744	40.0843	127.368	225.408	76.7829	87.0211	77.2046	182.697	64.697	86.7488	105.698	47.3	93.2368	81.3986	49.1306	101.756	163.873	50.6315	66.6996	95.1607	103.2	58.1483	42.475	46.4314	147.999	101.051	102.5	65.0267	52.908	86.4648	81.5854	76.8249	103.501	91.6616	58.0138	96.5043	200.071	135.197	64.2523
Q96EY9	ADAT3	108.249	22.9447	152.197	97.5195		78.4214		49.6259	109.909	75.7055	107.497	135.063		126.724	118.891	96.1573	59.3331	47.1291		87.6494	122.626	131.044	64.8006	129.323	88.5775	221.925		105.183	130.295	106.766	74.8264	106.267	79.3292	93.5133	152.338	104.528	99.0513	40.564	193.457	76.8998		170.492	126.337	16.4663	126.315	96.7764	112.435	37.9131
Q86TW2	ADCK1	114.014	66.1284	169.353	65.9566	59.8278	127.069	97.9531	55.6183	82.5325	131.628	198.501	123.626	98.3998	150.859	51.1277	38.7287	74.5492	83.906	84.5315	58.2776	85.8874	42.2814	104.738	96.3677	85.3112	144.445	127.417	80.0557	121.385	185.436	75.5822	64.7126	278.86	62.6184	176.876	145.857	71.3932	116.24	96.6945	98.8445	133.726	78.0925	45.2136	103.236	158.193	93.9179	51.8863	53.2386
Q8NI60	ADCK3	112.461	24.4062	118.688	21.4025	87.469	218.746	97.8443	56.0129	87.4024	101.243	326.461	104.74	43.7254	154.16	62.1976	33.8112	88.1494	49.4275	202.269	88.2785	114.494	98.4006	78.6593	33.1119	137.454	132.709	103.341	15.6855	102.971	165.261	121.793	76.8826	244.785	62.8004	119.107	34.5014	40.8419	108.027	88.6517	91.6672	80.1329	27.2338	55.6349	54.9007	270.436	133.8	45.8034	48.2258
Q96D53	ADCK4	84.4571	84.2886	70.1699	157.476	116.901	130.728	53.8775	88.6356	224.601	117.274	68.3469	121.557	125.407	104.083	106.201	74.982	73.1181	97.7325	118.752	71.5752	94.4012	127.097	113.243	150.434	112.407	93.3091	107.814	112.409	73.4199	88.2761	73.1657	77.5882	110.043	101.898	154.217	37.2881	42.5186	108.601	59.144	72.0796	70.8628	87.1973	99.8242	81.6519	131.975	80.3336	91.2689	119.05
Q3MIX3	ADCK5	100.284	86.1079	161.922	45.9769	108.845	76.6708	16.6445	49.1103	109.51	209.62	135.601	106.707	25.7963	101.705	33.7615	48.3093	87.0459	40.5708	171.243	70.3998	100.392	66.7514	56.8554	204.123	82.091	68.2689	112.786	48.069	271.685	121.599	40.4768	71.4902	207.19	63.9826	284.469	53.8788	73.6962	275.476	23.9002	96.3154	270.556	56.4622	52.3677	118.219	168.698	98.9435	38.8242	48.3145
O60266	ADCY3	61.6948	108.268	80.4972	123.422	11.388	17.5236	114.249	107.254	76.5641	113.579	71.2505	98.5766	62.854	95.6077	104.023	129.038	95.9522	109.381	176.661	98.291	62.6315	56.6353	44.7686	54.7254	47.2367	28.9798	110.218	127.865	66.8935	58.3502	68.3784	39.2119	72.0284	110.496	89.3551	72.6623	74.5535	88.1088	72.5499	115.248	130.773	45.1909	106.04	148.813	124.503	173.261	122.914	145.217
O43306	ADCY6	181.059	68.3897	98.1792	48.6076	200.409	55.2633	67.6776	130.024	120.721	75.5556	151.056	139.45	94.6788	102.024	50.298	70.8804	84.2822	72.5603	129.524	64.6232	97.5375	127.498	96.0284	70.6098	110.569	98.1877	91.1905	63.1359	103.654	136.216	145.302	19.2077	145.483	82.5777	64.6153	85.7809	130.538	126.975	70.5548	193.016	60.4331	151.279	89.0485	140.018	151.04	66.4113	81.8861	121.801
O60503	ADCY9	117.884		51.5957	150.547		49.6591		144.449	37.2221	30.4381	113.376	146.021			112.774	120.448				109.151	139.105	93.1159	85.1159	168.477		59.4583			44.9721	42.6111	148.402	156.114	47.2197	73.3353	100.653	69.2736	29.3801		46.1637	58.2257			87.7428	122.002		140.994	35.9071	132.477
P35611	ADD1	242.916	88.1778	117.625	66.9237	122.704	141.095	110.341	81.7775	137.72	161.585	102.343	107.209	113.983	97.7211	62.6528	113.673	73.5531	134.3	86.6143	106.568	80.6642	69.9457	146.593	76.0145	179.922	112.767	99.205	83.2728	143.634	256.599	96.2718	68.2127	134.405	39.4681	69.5216	46.0361	189.773	104.645	83.6235	93.9181	84.0177	28.9191	60.1338	124.437	163.763	42.4996	83.385	92.5366
Q9UEY8	ADD3	279.813	86.3816	148.742	54.7429	137.746	137.014	88.8487	77.5314	152.646	182.626	109.832	89.4166	120.231	108.404	60.2399	98.0573	82.9236	142.489	101.001	93.3821	73.6781	60.1776	146.843	60.063	193.223	101.92	101.639	43.3115	144.479	310.013	80.5477	59.0286	149.475	24.0412	68.1513	45.6305	209.735	96.7089	93.6876	98.4344	89.0679	19.2068	49.8327	133.097	182.359	32.196	85.1041	102.031
P11766	ADH5	62.0132	86.9951	150.031	73.1285	115.037	101.899	135.358	65.9687	122.924	94.5402	80.005	167.367	137.384	81.8184	144.828	100.699	74.1955	110.486	38.8904	77.9853	174.86	89.7787	124.685	63.4916	150.375	83.4881	69.7347	93.0633	84.9964	80.5236	241.231	98.6146	49.1505	96.7997	123.825	82.47	91.2451	98.229	63.9389	105.738	72.5333	103.469	106.631	50.4046	85.2162	101.231	46.9962	142.239
Q9BV57	ADI1	141.176	139.821	97.0878	88.2595	56.5199	52.3361	226.819	75.6388	124.367	62.8652	78.6396	85.353	117.405	84.2836	110.117	141.989	50.5015	130.565	104.898	141.386	53.8919	47.2888	71.4699	82.8829	111.744	223.362	59.8716	122.24	71.5547	155.916	233.69	85.3527	59.8891	71.0112	64.0652	84.3731	153.693	82.95	148.698	119.372	42.1169	55.1598	59.743	68.9315	83.5838	103.409	110.276	52.8139
Q96A54	ADIPOR1	147.789	130.123	71.7717	65.5559	274.349	52.9537	67.8112	146.123	136.576	93.9736	110.293	31.8028	50.3674	96.8414	125.19	96.7113	85.4501	159.602	84.5101	113.08	172.862	125.143	181.061	43.989	114.974	97.1376	157.616	59.3555	119.551	104.668	48.0769	44.4297	190.964	66.2267	91.112	108.238	81.9929	151.307	147.333	112.97	89.2909	71.2831	121.892	39.0426	74.9681	69.749	91.6861	157.593
Q86V24	ADIPOR2	101.892	172.381								189.884				17.88	53.2603	68.5704	188.473	63.1991				231.294	166.358	55.5374	172.754			54.8139		128.116	47.9706	9.43392	73.4828	68.9168	14.7519			131.188		61.2953		51.6399	145.089		45.4882	110.862	163.168
Q15847	ADIRF	3.42717	12.4377	11.165	376.863	476.889	2.67648	14.6206	193.269	7.53288	87.7043	59.1131	30.9168	29.4476	17.9579	413.05	2.10183	17.6881	1.5653	182.713	97.1249	126.672	21.7781	303.155	33.9198	294.953	77.3198	5.77645	5.47669	29.6057	7.89922	2.75234	229.684	1.80597	60.2778	108.097	129.477	5.19265	191.184	40.3285	115.808	31.1834	23.3978	66.0834	52.9617	180.385	180.46	35.6107	426.335
P55263	ADK	80.4934	153.776	62.6971	123.799	93.2998	69.8018	110.344	134.313	57.9807	86.4855	135.844	98.0017	77.6254	72.6696	85.6762	95.7651	78.53	69.1085	77.9179	94.0909	58.9607	80.5828	84.6233	160.242	73.2271	85.9654	88.1296	115.327	75.0938	63.6247	76.6153	162.128	72.1519	75.8905	69.6797	91.2397	65.4031	73.5587	121.865	89.3892	125.71	81.5431	106.961	95.9562	99.566	165.813	119.533	110.736
Q9H2P0	ADNP	98.7817	79.3941	89.8853	104.212	66.8666	86.8006	153.192	131.239	43.8896	109.863	92.7437	93.0578	84.8452	142.959	94.0082	69.4716	76.8171	129.484	113.371	100.611	56.6001	70.5082	92.1631	58.7217	84.6775	80.8887	63.4163	101.98	114.109	150.527	108.006	104.006	96.0601	98.8042	76.8691	108.64	85.2135	58.9565	106.277	87.4377	122.314	71.4496	87.8275	90.9184	103.64	144.992	126.059	94.1942
Q6IQ32	ADNP2	59.1268	139.808	122.493	90.8995	50.2679	46.2361	256.834	140.949	124.058	86.4805	39.5799	83.1406	55.7581	60.6114	185.792	123.514	116.552	95.7526	50.0969	31.4269	65.7896	92.676	63.8968	39.139	96.1991	110.633	149.803	78.6294	89.9803	92.9371	91.5527	52.4284	51.1499	137.441	37.7622	169.815	108.555	76.1976	62.0386	114.664	127.583	75.0681	119.157	45.7462	67.8051	189.789	92.809	92.834
Q96SZ5	ADO	87.4084	85.2775	110.072	64.2276	56.6751	106.798	69.4169	76.1278	100.533	133.041	94.3598	109.459	140.463	86.2669	83.75	88.5149	94.4512	86.9163	97.8287	136.079	128.972	100.98	96.0155	95.8783	109.371	117.493	91.2134	97.8621	89.829	105.499	101.67	71.6924	104.965	95.7369	103.971	94.5775	102.684	100.314	90.671	88.4569	64.5497	121.677	82.4308	57.6068	88.8801	128.347	79.3483	67.4504
Q9BRR6	ADPGK	145.83	86.3926	110.94	68.104	89.0257	64.6503	95.2854	114.613	107.794	109.88	177.256	114.625	113.278	116.829	83.0609	61.2479	75.4271	161.837	101.462	84.0633	108.178	88.8607	124.823	87.4014	78.8099	97.6256	91.541	121.091	99.2041	183.529	91.4288	89.8895	139.815	90.3448	84.5195	144.164	61.2766	107.126	116.927	62.0138	122.737	110.155	69.3252	104.611	59.1813	84.2871	92.7644	117.871
P54922	ADPRH	37.9719	98.767								27.1153				35.3487	80.9514	15.5376	35.2017	49.014				137.396	128.466	479.625	49.9262			33.2827		89.8978	6.55816	193.614	116.105	156.296	86.9295			48.5332		122.813		501.939	9.22636		65.274	70.2591	60.123
Q9NX46	ADPRHL2	65.5302	109.625	78.3118	109.898	122.481	107.161	81.9544	102.846	95.7181	112.369	64.432	92.5637	75.9039	56.7428	114.925	107.124	82.9161	92.5491	129.283	127.225	142.3	116.571	70.6826	92.6224	106.97	77.3849	77.6718	117.673	63.571	69.9752	54.7617	87.1072	97.5803	142.907	106.375	103.812	104.305	111.459	59.922	118.458	80.0849	94.6132	88.4107	77.4337	95.5298	126.787	90.3185	126.419
P25098	ADRBK1	116.814	80.4491	83.1382	68.9997	76.4602	113.167	48.3347	141.002	106.315	136.762	162.186	74.0597	157.241	118.153	102.886	94.7688	81.9651	133.48	90.4656	147.015	85.1142	41.5211	110.575	70.5236	109.6	79.9807	105.937	55.85	87.491	130.665	70.6895	84.6282	91.3061	79.1423	185.606	52.033	117.542	58.1138	112.872	87.7614	110.588	115.133	82.472	101.033	159.693	83.5978	182.893	89.7885
Q16186	ADRM1	104.177	108.076	103.65	94.8859	103.399	82.939	108.925	99.0289	65.9402	92.1511	93.1052	112.738	88.5844	107.968	108.76	115.333	93.1369	94.4023	75.5257	85.106	126.088	81.2507	134.597	98.9919	104.819	111.903	102.126	87.7112	114.677	117.371	97.8287	76.9541	79.7164	110.281	86.4182	85.2251	99.1228	92.5405	84.0874	91.1364	150.562	97.8103	109.506	106.959	106.056	113.332	97.3223	84.6976
P30566	ADSL	78.6282	84.9296	160.604	56.512	54.9721	128.758	162.24	88.9628	140.061	70.2401	91.5726	164.608	89.6903	73.5743	144.748	110.778	141.864	109.248	55.9808	125.926	82.1829	77.6809	110.735	73.1932	101.548	124.846	100.366	167.698	119.881	125.952	98.3799	74.4122	47.0706	109.453	89.9192	90.9198	91.6156	71.2995	107.836	101.203	84.1895	58.9949	155.176	71.6761	77.9681	93.8784	160.216	77.4334
P30520	ADSS	103.216	95.5081	95.7859	124.574	59.044	98.8157	144.902	101.446	68.0478	122.439	114.453	127.562	98.1538	62.576	102.632	69.8924	104.23	116.774	123.537	131.166	87.2525	67.7936	105.374	133.147	77.108	86.2344	82.6949	63.0532	77.5605	81.8094	61.6341	128.29	44.3274	95.2792	146.061	87.3664	66.4819	163.632	130.584	48.2091	120.359	165.799	128.765	67.9719	50.9044	115.84	113.278	124.918
Q8N142	ADSSL1	16.289	36.963	294.77	105.769	65.106	16.0241	90.9659	52.443	97.0782	49.4805	47.8562	66.9252	69.5405	16.5204	190.952	66.731	45.1435	28.8336	141.713	109.6	58.1162	59.172	11.8312	88.0554	40.3027	54.3709	182.018	26.4243	21.5768	12.0254	125.423	60.493	31.0201	48.4588	69.6152	81.6693	155.916	84.1582	75.5749	194.508	88.8218	287.841	30.2113	35.7849	31.9576	279.671	110.393	187.228
Q6ZN18	AEBP2	115.913	97.8895	137.449	112.866		75.2433		195.752	135.768	60.4258	58.44	66.0959		83.4247	129.92	116.599	127.205	132.987		113.756	77.233	86.7012	111.044	79.0255	111.043	131.188		109.012	67.6513	158.873	78.3476	117.794	67.5615	69.3231	59.8411	94.7054	103.608	80.7412	110.267	69.9211		97.9319	178.386	72.2732	80.8393	85.2538	153.021	68.7389
Q08117	AES	62.4242	83.3909	77.6745	112.828	89.4502	104.788	135.879	132.995	93.7585	80.8054	34.1446	65.7844	91.5926	91.9883	116.865	73.0081	100.819	90.7779	96.7851	93.4377	64.6921	81.0723	95.5012	83.8252	107.998	145.631	92.1567	106.574	100.178	68.7311	169.497	135.449	64.7851	85.0103	104.17	99.822	158.241	108.94	88.6864	115.99	80.2917	108.823	96.4447	61.3366	85.26	129.176	136.585	96.3395
Q8N556	AFAP1	111.519	215.212	48.3568	84.3832	92.6793	39.9412	85.6145	119.41	53.323	131.404	53.2756	152.446	98.1152	38.5835	94.4857	28.3314	69.2953	31.8716	111.531	39.9123	124.917	29.2142	67.0984	237.613	65.5907	78.2396	77.6128	203.394	51.5836	98.9288	31.6349	213.899	48.7003	49.6236	158.7	201.201	121.639	109.465	103.454	41.8687	82.5643	176.65	194.174	303.113	31.2096	64.921	42.5288	127.018
Q8TED9	AFAP1L1	119.14			185.464					94.4807	54.8876	64.6308	86.0847			113.796	37.5635				160.939	9.32958	594.599	47.5075	56.8364						35.4731	8.86508	91.4915	140.542	102.968	48.9133	80.0382	69.0471			35.7428			178.144			44.0394	156.031
Q8N4X5	AFAP1L2	84.2482	388.335	38.6474	480.63	159.689	170.392	29.3257	195.167	47.9837	29.991	51.2384	40.6687	37.5663	56.216	43.1925	41.2405	58.652	117.459	35.4573	48.0177	53.3941	214.642	74.0323	64.6677	74.7435	59.1389	372.252	31.6868	7.30772	50.0404	13.0725	140.309	128.91	18.0331	180.845	55.0825	83.9074	132.746	50.4165	120.287	74.9372	37.2006	351.166	344.777	45.8365	54.6124	235.443	90.9208
P51825	AFF1	85.0425	76.6965	138.242	139.297	134.693	120.124	81.844	53.0394	86.3753	103.53	110.776	83.4491	105.734	83.318	88.4492	77.2561	66.8206	144.14	143.742	91.68	81.3368	130.012	101.893	99.9555	125.01	54.0418	107.622	58.3516	117.229	87.9488	160.889	107.974	115.673	76.974	78.3982	111.999	82.4891	139.648	124.329	101.553	104.929	99.6623	80.338	76.9629	105.222	95.487	89.4405	66.0799
Q9UHB7	AFF4	103.584	83.9772	90.0755	93.3892	74.9117	101.387	119.443	97.4855	93.6648	53.0443	98.0942	64.8293	89.5625	103.269	77.6815	120.237	86.7481	67.3306	103.917	148.347	82.3407	75.6012	99.2032	162.199	74.0511	132.744	114.539	116.51	89.9208	85.3149	74.9158	140.606	147.869	58.4723	74.7889	112.236	123.481	134.663	120.723	92.9304	72.9072	125.297	97.9567	96.5038	121.054	99.6241	111.006	76.4816
Q9Y4W6	AFG3L2	97.3039	37.1621	139.399	51.961	140.964	70.5708	129.579	69.2726	96.8925	95.868	60.9695	190.326	104.506	85.6556	109.164	87.874	81.399	108.045	80.2312	75.8984	106.236	114.423	67.7623	73.6014	92.0384	67.5485	140.674	62.1528	138.395	92.2165	52.0131	27.597	111.362	113.818	132.126	86.5611	83.8988	182.807	105.68	123.578	73.3716	85.2841	81.5947	79.3557	100.496	176.115	73.9971	49.054
Q63HM1	AFMID	82.6648	110.444	53.007	36.7086		224.908		47.5342	53.0447	200.706	281.983	74.9698		115.873	56.2906	148.203	106.435	78.782		58.2268	237.129	126.19	123.329	53.8912	116.994	81.5047		60.7796	115.332	118.314	130.857	97.7967	80.2648	67.8654	179.769	90.3577	20.4754	119.993	113.25	35.4569		88.9346	76.2295	54.5757	95.6359	79.8844	189.676	228.353
P02771	AFP	154.776	105.312	79.5797	71.0384		72.7866		158.905	26.8574	47.1667	215.261	40.8239		95.5527	137.062	59.3213	81.5308	81.5939		92.7305	162.185	405.845	114.639	29.2431	57.0472	66.9249		183.056	248.329	37.4333	107.903	22.597	167.756	31.0166	74.1786	137.647	41.1963	116.306	66.0267	72.8839		64.6356	262.498	148.571	139.832	77.728	27.6819	64.1564
Q6ULP2	AFTPH	111.377	128.072	99.1128	96.3414	88.1936	139.259	130.046	82.3947	83.6739	133.031	83.0138	90.0895	108.183	96.6903	75.3863	74.4046	104.894	125.605	108.778	116.131	94.496	116.277	137.675	76.0237	94.5311	109.883	97.1299	58.3752	135.818	106.909	91.8901	100.969	101.974	100.901	80.8819	79.989	121.941	100.499	108.513	92.7017	100.68	94.9939	107.602	91.7351	96.2609	100.321	88.385	92.7341
P20933	AGA	56.9667	101.791	25.876	60.9705	81.4156	293.373	253.763	124.07	183.098	155.931	44.0283	94.2555	114.743	50.1079	25.1389	50.8017	86.9857	94.6871	47.2591	56.0637	176.109	168.543	320.073	52.8067	48.8633	46.0037	74.5385	102.989	110.19	62.9612	303.614	66.12	102.621	24.1483	29.254	164.504	77.5765	95.7661	120.029	95.4106	79.1363	227.511	40.9457	31.1685	94.2775	110.615	70.9854	109.581
Q9UPQ3	AGAP1	96.6961	121.758	158.02	104.97	114.611	111.036	121.778	91.9137	91.9034	122.912	74.1659	145.235	91.1946	104.173	143.145	120.852	90.5256	108.267	112.868	109.781	96.604	54.8342	131.734	67.4259	162.555	59.1372	98.7797	86.5377	141.596	122.861	141.13	122.766	89.1885	70.302	131.74	68.1324	70.1165	84.4012	105.42	67.199	103.623	89.5539	111.747	109.61	94.067	74.8326	73.1433	109.617
Q99490	AGAP2	31.7103		18.8405	4.10778		262.624		35.0632	675.561	27.2646	18.1082	201.272			403.525					4.3801	86.0757			46.1505		219.829			163.229		48.432		203.323	42.9402		5.38818	1.8307		25.6424				32.7013	33.6021		77.5189	93.9215	43.9212
Q96P47	AGAP3	61.5163	83.0899	50.0726	122.362	103.71	51.7271	99.88	138.78	82.0283	87.6558	83.42	95.68	102.561	83.7069	124.426	108.598	74.9703	126.631	99.496	88.8132	69.906	77.9728	67.2126	44.0181	87.9645	70.4472	112.025	113.945	93.6917	102.833	220.095	58.7285	74.337	108.864	126.845	92.6704	94.7722	59.8203	109.497	82.2111	85.6386	137.382	77.1321	144.97	124.346	140.94	103.046	73.7719
Q8NDL9	AGBL5	52.1037	81.8999	18.9994			741.142		18.3399		59.6383				92.6018	73.6844		25.9325	133.391						61.1666	100.202	70.318		132.941	16.5603		139.565		147.663	80.5377				148.225	16.9991			153.328	163.277	16.8964	101.799	24.7398	200.042	15.9092
P52594	AGFG1	72.1337	134.875	123.534	109.759	98.6681	76.2146	66.5543	86.1971	114.107	129.264	100.253	96.0818	111.29	93.4648	125.631	114.877	112.154	95.9006	121.528	106.071	128.002	119.471	95.3614	79.009	121.168	99.9229	79.7838	90.7843	134.546	72.8434	97.8503	104.264	92.085	99.0589	136.799	68.2969	79.9985	113.16	106.216	121.837	82.7444	90.625	120.461	116.729	68.1212	75.5144	88.5641	112.803
O95081	AGFG2	140.773	80.4077	19.4167	82.7945	89.9054	186.947	12.9831	191.16	119.596	91.8831	127.642	53.9757	60.7758	104.651	85.326	52.1357	129.404	88.8814	51.0414	65.877	100.376	15.6998	26.1156	208.714	86.8738	188.15	65.4259	96.6737	71.5318	37.8189	76.236	569.291	87.5568	67.3667	36.3702	59.0215	212.662	87.8718	73.268	50.8422	388.068	122.656	81.0599	42.6662	79.5196	94.001	59.4899	72.4267
Q8N302	AGGF1	112.672	112.487	98.7551	170.703	109.05	72.4671	79.8386	214.523	105.199	72.8139	42.8979	60.5961	71.7919	90.7334	95.8195	72.8878	108.145	96.5638	96.1569	73.0568	78.9512	151.16	74.7961	105.218	81.0145	92.0509	113.73	102.593	123.187	76.2811	68.2521	138.098	77.3302	123.315	51.1615	111.175	154.543	106.158	98.5162	77.4869	207.326	110.924	106.383	105.705	90.0921	101.762	152.465	71.0122
Q53H12	AGK	99.6895	67.5108	97.1192	108.919	59.4933	30.0187	109.93	169.814	145.521	85.6043	68.5619	168.806	99.3591	124.596	107.252	78.9592	160.533	127.428	168.692	42.1882	101.956	143.942	72.9051	51.9526	113.852	67.343	90.0513	103.376	110.633	169.57	116.187	126.795	200.474	151.162	272.646	179.336	110.752	91.0598	82.9594	66.7374	135.363	67.7985	33.634	122.993	139.309	4.61458	152.038	79.4084
P35573	AGL	66.8538	95.8317	80.262	67.4091	131.054	108.512	150.527	79.4574	165.105	28.2729	61.6435	147.898	88.5111	38.1325	134.925	62.7632	50.8705	134.736	72.7451	136.826	79.7657	149.568	115.624	63.3783	152.288	101.249	70.1113	32.0539	128.478	50.1747	200.226	52.1987	57.7997	103.671	103.274	65.9631	116.185	126.302	114.912	133.159	96.9733	135.012	124.368	67.868	84.59	129.921	117.826	81.4798
Q9BSE5	AGMAT	157.52	6.54101	254.739	16.9108	143.132	115.308	4.63035	17.1709	385.602	315.528	201.592	141.447	169.791	96.4235	1.41607	25.4862	128.072	87.5568	111.435	76.462	36.8077	125.795	188.285	11.4613	117.813	180.624	98.7254	5.05754	246.275	180.821	0.958168	7.33327	252.059	130.338	71.5355	41.0651	24.9866	87.5074	32.5488	260.434	147.163	14.9955	2.59929	90.5709	432.96	24.6691	99.6762	21.5337
Q99943	AGPAT1	106.453	96.5444	167.718	57.6074	150.627	58.4578	130.782	70.4412	124.258	122.495	127.177	64.0068	139.322	147.961	121.554	100.084	72.8441	79.7153	47.0092	63.266	107.949	58.2545	79.2325	62.5777	138.938	39.5072	82.5984	138.165	135.75	176.28	195.043	101.71	105.414	78.6393	68.6076	164.116	163.515	93.6516	43.8026	226.526	80.2125	91.7066	45.682	45.6576	82.8148	48.2763	106.797	37.7528
O15120	AGPAT2	86.704	102.366	82.4596	59.6966	171.159	70.8107	89.3992	70.2064	49.5376	182.366	165.317	138.046	54.8155	143.515	71.3563	35.1486	76.8928	104.826	166.805	39.0527	116.081	67.8187	55.1717	105.963	83.1908	82.0616	114.088	65.1558	108.662	79.4847	30.3396	81.4646	159.736	122.986	172.224	59.5368	147.89	71.5232	138.788	143.227	81.7905	88.483	35.0271	220.523	131.481	105.226	87.8771	75.0026
Q9NRZ7	AGPAT3	81.7355	157.081	97.9428	58.8616	163.925	32.1218	57.6644	112.661	111.463	150.412	121.629	169.92	95.9683	136.78	65.7679	120.127	58.1782	61.5458	84.3175	25.6251	94.1455	125.482	60.5101	130.93	143.519	53.6105	96.1495	113.527	153.057	103.73	7.63499	124.016	231.092	93.4767	89.5861	115.912	102.546	43.17	79.7593	157.139	170.073	74.9511	82.7272	195.041	156.869	50.673	83.7978	122.169
Q9NRZ5	AGPAT4	51.4025	75.8801	169.928			66.2756		95.7407		21.1277				84.3992	186.632		121.187	119.821						119.777	81.0161	167.89		104.972	75.4723		180.29		129.991	70.4648				115.012	84.8195			100.581	71.7792	28.3779	64.5276	148.289	30.7043	70.8678
Q9NUQ2	AGPAT5	108.198	103.755	245.196	68.0627	130.374	54.4607	54.9425	57.2575	206.658	128.985	82.0846	138.523	70.6783	77.5318	115.859	89.0995	154.454	54.1889	95.8029	55.2655	95.2683	64.1061	32.5943	46.5707	146.435	58.9837	143.225	98.9855	253.437	203.449	59.6965	101.095	127.869	106.094	74.4297	97.1047	86.7781	100.885	45.8258	132.095	130.726	55.1852	76.351	52.8857	111.453	88.2722	107.31	78.44
Q86UL3	AGPAT6	83.0641	100.943	121.254	97.5963	96.5211	19.3429	91.5211	48.8266	112.539	64.7112	61.7794	91.3996	90.9628	102.932	95.1502	113.261	59.9779	53.9751	53.8643	82.6291	88.8791	75.8369	67.5023	49.7385	79.3837	50.9843	54.1348	258.832	75.5399	110.625	63.2346	60.4365	139.588	170.736	108.365	173.047	77.3222	74.0206	124.481	112.863	194.743	98.2965	124.825	121.783	70.5814	103.41	111.034	83.4627
Q53EU6	AGPAT9	47.2936	328.199	79.8548	220.216	84.2553	87.1133	29.6981	52.9867	109.004	38.9232	77.1234	56.3935	62.5477	42.7894	130.762	165.952	24.8158	123.088	41.2753	193.721	46.166	142.299	133.25	38.6688	36.6666	143.191	40.1955	164.306	118.861	15.3552	300.064	72.7139	83.2934	80.4943	96.3803	45.7688	101.832	36.5012	56.3166	51.7727	150.904	165.536	136.425	196.25	33.4182	52.7643	95.0101	66.0114
O00116	AGPS	101.581	127.235	37.7567	93.9881	162.622	134.418	92.6933	62.1654	81.8052	121.815	148.178	107.507	72.6972	84.4353	99.6104	84.3047	136.05	88.3903	126.102	96.5758	183.326	135.385	123.57	69.1587	137.078	127.788	107.761	80.2069	107.923	98.6359	103.098	84.2903	141.028	66.4623	141.886	39.8273	98.9228	100.852	114.055	80.7121	67.3641	86.2382	106.047	145.86	88.9218	78.253	110.36	100.338
O95994	AGR2	18.5331	3.614	118.513	7.39005	129.417	117.643	7.04694	12.7611	62.1784	26.357	91.3647	12.7154	4.35923	32.2765	3.01847	13.1851	72.0617	117.854	8.37133	227.491	44.4713	96.5115	163.462	3.24566	153.628	398.85	128.261	5.18425	193.209	90.0148	882.245	16.7374	6.54926	2.68	405.504	118.974	399.935	225.183	113.335	119.411	77.6342	203.972	48.1176	22.4834	183.395	4.22726	3.13136	9.14102
Q8TD06	AGR3	31.8349	19.6629	70.8865	9.24825	302.835	11.2626	17.6227	8.74959	210.102	21.9265	40.1035	20.5658	8.64682	11.2677	16.3282	7.37058	369.127	122.542	32.4558	125.163	14.6646	28.4949	16.9375	25.8659	32.9438	40.5057	147.606	9.9753	571.282	29.8064	809.271	11.4324	14.5039	7.372	355.77	207.691	345.061	99.9116	243.142	460.508	36.1053	81.5657	30.6817	9.24136	245.893	9.94467	22.8533	20.4756
O00468	AGRN	110.754	197.769	70.0152	126.047	244.191	97.8317	29.391	155.417	46.5665	122.792	160.277	45.4517	102.59	57.0264	36.3566	70.1657	46.8418	357.391	87.468	79.2536	177.156	80.1182	78.196	129.691	42.6072	74.0124	64.4858	43.6042	54.7024	57.7397	296.862	258.827	66.1135	42.4557	98.7621	64.8964	54.6317	122.872	96.5492	50.5457	112.826	23.795	91.9663	130.987	77.2692	77.4617	55.9721	170.293
Q9UPW5	AGTPBP1	69.427	95.776	57.7005	175.217	36.3661	85.5809	322.203	115.055	60.3787	74.712	50.4239	115.044	41.9071	79.901	133.214	148.271	135.714	109.209	26.9425	104.745	54.0116	90.4055	37.3763	185.611	78.5295	146.852	195.535	82.8115	100.853	72.5525	84.8401	224.012	46.8851	203.606	48.0979	68.051	100.473	95.5422	84.2045	40.3163	90.3066	96.1922	84.4871	113.01	113.365	118.19	15.8078	79.2911
Q6RW13	AGTRAP	99.4842	175.647	184.968	94.8968	62.1798	49.1049	79.9935	112.025	132.991	115.956	128.871	89.0462	144.409	63.0798	144.705	105.64	84.1816	59.6398	65.3851	51.744	36.1315	80.1365	28.823	84.7409	166.201	40.4106	53.1458	135.095	90.8364	71.0957	84.9079	132.818	118.871	116.027	81.0445	157.866	125.995	133.189	83.21	207.199	50.5318	48.9499	67.0179	37.6723	60.9283	68.7468	80.8387	141.33
Q8IUZ5	AGXT2L2	96.1033	78.4682	31.9032	103.051	98.2319	138.502	82.9028	28.7166	43.5671	125.676	184.116	42.7464	93.5807	65.7476	100.481	154.247	98.7858	70.4735	115.867	58.5815	232.976	156.697	96.7073	86.1382	149.22	47.336	116.281	56.1799	206.76	73.019	74.2866	105.139	236.377	47.1168	206.714	61.6266	107.318	171.271	64.2466	61.6882	121.477	78.4048	31.0622	131.29	147.487	85.1568	89.2749	264.172
Q8WYP5	AHCTF1	84.1046	118.421	152.068	56.3253	62.6208	83.6543	164.554	75.5946	96.282	96.3076	151.801	89.5653	76.2184	111.083	96.1203	84.3921	71.6145	96.0673	109.308	54.1441	100.728	136.25	58.488	87.0001	82.6886	67.9693	93.9587	98.6384	116.411	150.439	91.4251	91.0631	107.871	76.4429	78.3932	118.677	111.879	106.346	87.4956	115.176	102.138	80.5889	116.452	92.2978	94.7583	107.899	122.005	85.9603
P23526	AHCY	114.403	103.854	101.954	100.32	54.8523	114.494	85.0899	135.732	44.7261	172.104	133.898	119.598	90.548	84.5614	109.679	50.0014	61.8589	132.232	145.597	126.853	76.1547	67.9423	174.632	91.3877	82.5386	72.6788	81.0798	108.85	190.14	147.971	99.7011	112.05	93.6053	68.7278	107.431	71.9993	80.1051	100.453	49.3498	74.7499	108.405	79.4276	80.2001	87.9047	147.142	84.9253	111.092	84.9632
O43865	AHCYL1	101.534	92.6445	90.9087	67.641	72.5353	45.2931	117.274	52.5256	51.0752	53.414	104.996	155.297	108.269	57.582	124.519	156.141	82.616	105.117	71.8838	172.954	89.0557	76.3304	86.6203	87.1404	105.004	158.573	101.703	57.9194	126.386	163.523	182.361	58.0252	55.1293	113.532	138.669	75.5785	145.186	155.3	89.1881	51.0936	88.6001	114.978	118.672	47.9094	156.093	80.7079	90.9426	62.5193
Q96HN2	AHCYL2	106.844	60.0225	226.513	56.6432	140.15	51.3086	72.4538	32.4403	88.7609	110.102	37.6953	104.723	153.405	31.1096	146.06	64.7302	148.58	58.6746	78.5618	76.1247	71.312	147.907	62.961	89.2835	166.484	72.1119	94.2893	88.791	204.995	69.7614	119.092	31.9691	58.6843	92.985	232.707	150.858	209.151	62.6567	79.8608	60.2192	84.5194	178.924	65.2817	92.861	118.131	106.256	46.2115	60.9523
Q5TGY3	AHDC1	56.932	58.6977	89.494	128.271		101.923		111.787	105.695	37.5042	112.363	83.8046		43.7043	148.875	134.357	64.5734	107.415		138.714	35.7703	93.8663	72.5144	117.96	67.5364	116.238		76.6887	69.0368	52.562	168.263	122.367	76.3365	78.5254	96.1024	134.259	51.97	260.315	109.589	87.7551		169.158	136.185	85.3765	121.861	84.2327	108.494	168.352
Q09666	AHNAK	88.5659	100.056	21.9132	195.501	145.459	57.5614	5.23054	208.072	108.186	102.188	47.3027	84.9906	82.5664	36.5267	85.1799	136.506	88.4428	158.262	101.009	73.2236	128.384	111.306	65.9398	148.915	80.2471	36.8885	69.5009	135.379	49.401	17.5578	18.2329	245.215	96.8378	107.468	115.235	29.7095	136.494	87.0394	130.043	64.5283	84.0826	190.381	159.299	176.358	26.8246	99.5479	59.6096	157.388
Q8IVF2	AHNAK2	19.7153	118.829	10.2729	107.233	48.4179	28.9583	8.8898	23.5431	78.3846	12.9418	19.7184	63.526	107.413	13.6934	110.884	22.1097	42.2889	58.3016	15.4004	87.4819	101.987	49.2096	47.0469	101.253	87.9088	46.1733	29.0176	376.236	20.0483	13.9906	60.8507	120.436	162.811	28.9138	207.352	13.8286	9.30131	34.8589	76.2632	351.879	23.0088	68.553	158.324	342.105	13.0681	246.785	20.6157	281.618
P35869	AHR	109.201	39.4901	82.2711	243.172	86.3101	55.5506	121.804	251.265	80.4675	227.092	80.3156	38.1684	56.2762	50.5691	94.1424	70.3668	199.607	102.799	38.0223	207.364	78.5522	166.376	59.027	98.4753	133.822	96.4975	81.38	98.5648	47.9487	117.1	86.0063	88.1813	69.3673	19.0588	117.333	23.992	96.847	92.2754	109.681	102.505	123.075	156.274	145.937	110.526	79.7064	50.9553	88.1423	158.087
O95433	AHSA1	93.6678	51.6309	166.121	81.091	83.509	51.5431	103.692	68.8579	78.1866	102.767	78.3275	119.357	98.9545	66.5513	111.496	90.4712	150.784	76.1317	98.2285	141.185	94.3435	75.2291	69.0465	77.4408	82.5435	166.084	66.8563	72.159	56.3741	125.218	84.9116	33.9428	72.9086	144.379	122.018	132.539	74.0759	92.8153	104.99	75.5701	115.077	105.387	117.305	91.986	107.82	148.357	98.7716	88.1137
P02765	AHSG	108.123	128.68	26.6358	87.621		137.84		140.685	22.6409	40.2639	190.209	24.1673		76.1193	153.347	43.1501	65.181	90.3973		73.7381	119.873	503.816	163.669	34.6169	66.3842	71.7108		226.826	299.277	23.5953	100.865	6.09698	158.836	40.7328	41.3725	187.305	40.9306	88.8944	31.835	47.7698		48.2579	247.693	94.2351	124.458	99.4803	47.1335	50.8523
Q96BJ3	AIDA	91.5159	111.768	109.999	147.024	54.7661	84.5924	113.43	113.884	138.569	98.745	65.2317	91.9223	80.5664	95.1463	94.647	107.729	90.7932	81.9495	126.744	68.0801	162	98.3468	85.6789	155.688	111.675	93.3739	125.471	118.486	65.0533	65.2415	92.1148	178.479	77.3008	90.0683	103.627	63.4409	123.59	125.203	126.031	90.1884	82.0801	114.67	101.721	68.4962	62.7666	94.0482	99.0415	134.414
Q9BQI0	AIF1L	40.8311	240.505	30.9691	167.666	1.0889	20.2353	403.196	210.555	86.9888	4.86386	2.29666	124.932	12.3667	53.2982	100.461	98.3618	77.3696	14.9215	52.7732	25.0836	15.8598	113.196	35.3297	160.878	55.5548	45.8151	212.089	5.61972	9.58871	18.5835	1.76646	57.8734	29.3472	239.498	11.6003	112.046	13.3863	42.9093	79.7226	79.301	2.44485	67.6135	52.3207	151.209	8.07939	327.154	89.0743	138.161
O95831	AIFM1	97.9169	70.3022	133.627	50.8759	92.376	127.46	115.055	105.992	80.1007	102.344	189.752	122.78	100.184	160.59	55.4383	70.2889	66.5982	89.453	109.267	105.561	74.8531	126.816	95.2702	63.015	129.509	98.2067	85.4259	72.3251	110.68	151.151	96.269	87.9588	269.984	68.3899	94.7162	119.891	121.66	122.948	87.1513	91.6497	158.313	77.8955	51.5195	96.9474	112.258	82.2838	117.413	61.4685
Q9BRQ8	AIFM2	65.6107	88.4159	72.9659	73.7061	222.982	137.894	26.0808	109.619	90.7713	70.5649	177.503	120.98	100.966	132.736	77.767	61.4803	106.105	64.7828	87.1382	45.3011	105.424	61.2947	148.814	73.6153	109.234	178.686	178.549	24.6611	66.161	43.7046	1.29242	36.4069	48.2312	108.188	103.951	75.4473	109.348	92.5099	69.9697	95.6151	94.3132	26.6802	104.837	62.2334	87.0315	230.098	123.287	79.2472
Q96NN9	AIFM3		43.8917	213.794	50.9811		54.3636		149.279	56.3986		54.0863	461.16		48.2798			69.3042	79.5293		68.5398	64.2735				249.777	66.2534		34.2323	127.772							52.2997	58.0048	141.635	63.1194			197.746		145.645	103.695	54.8061		51.745
Q9Y4K1	AIM1	32.9593	14.4666	139.647	37.1299	136.442	43.2543	19.6016	33.2385	98.3067	289.186	107.808	204.695	42.4849	45.2099	69.0451	74.1323	159.609	188.234	351.437	101.16	84.2535	105.401	84.3223	125.758	240.918	58.2408	76.0148	20.5897	233.406	50.3032	138.017	78.9931	48.7027	17.2194	91.5479	21.8589	124.079	62.6684	122.039	70.6331	80.8295	60.619	188.063	159.001	150.917	68.3885	23.1172	86.1477
Q8N1P7	AIM1L	242.137	170.428	39.3868	307.331	209.802	98.0756	19.638	133.131	77.7036	155.326	76.3046	47.4011	105.25	86.2071	29.4439	185.175	201.013	84.6203	177.409	26.9073	329.336	27.9117	264.111	271.24	45.9501	38.9318	123.874	29.5039	56.9727	42.5234	11.4948	73.4457	146.479	12.9909	98.5961	16.7382	7.47522	22.1877	164.411	124.729	120.408	187.965	10.0389	253.535	122.289	33.0245	76.8586	161.253
Q12904	AIMP1	118.819	102.869	120.64	93.2114	103.632	114.819	97.2559	88.0236	96.779	90.7095	124.588	92.1934	121.737	84.5621	105.69	98.4277	84.3626	125.468	79.0767	125.45	101.628	115.933	114.535	70.0214	91.6429	107.718	115.422	73.5276	109.858	113.772	111.804	102.47	98.1599	81.5899	77.3228	90.6938	116.163	128.194	100.094	109.855	102.773	99.5778	125.596	90.2182	105.38	103.117	77.8033	98.2291
Q13155	AIMP2	113.242	112.249	133.818	104.878	92.6564	99.2539	126.824	91.7421	102.59	100.754	116.784	91.8	114.626	88.8757	89.1176	95.3197	117.616	106.351	71.4401	92.8311	92.7393	104.108	97.2901	78.3985	84.0431	98.7035	117.498	79.2387	111.238	124.148	114.599	111	96.4181	77.4472	72.3167	107.748	122.801	116.569	110.651	121.466	130.449	105.271	117.504	89.9137	86.2874	97.5792	115.463	94.0015
O00170	AIP	118.576	87.7846	50.3412	95.6281	84.4139	93.8809	119.512	164.883	117.445	148.86	130.177	84.3844	96.8902	47.9161	110.871	30.201	94.5959	109.503	75.5805	107.46	84.1117	93.6806	95.5694	65.8563	83.2039	131.045	72.3558	152.415	60.0322	129.498	100.764	142.076	63.5635	87.2668	132.812	60.9145	72.2806	80.2036	119.947	67.92	80.4279	65.7021	112.859	58.8109	146.564	122.856	103.936	89.0309
Q96IF1	AJUBA	88.0784	143.325	88.6958	76.6607	124.944	75.8711	47.3396	43.0984	127.451	159.17	37.8807	85.3362	106.689	52.1723	80.6482	110.002	107.882	60.8518	100.385	71.2654	260.02	94.3822	107.338	105.619	173.968	159.037	76.3237	27.2528	60.1796	83.49	32.5535	30.2677	78.4613	42.5366	268.454	102.068	108.494	142.481	129.15	55.041	123.396	130.342	197.593	163.057	46.848	107.459	110.688	89.9195
P00568	AK1	35.7291	79.8557	32.925	74.8561	64.5317	174.716	138.373	135.522	106.8	82.5392	118.536	108.553	43.0284	236.612	71.2832	74.6789	73.5299	76.4288	74.2784	109.333	82.3239	88.3039	262.386	107.874	160.059	71.2635	212.961	100.406	89.1152	33.4772	59.7522	112.392	205.902	244.104	40.7933	85.5876	107.518	50.7994	97.4002	152.351	116.059	62.8703	53.5792	81.5558	77.7744	97.9512	53.4994	85.7119
P54819	AK2	78.5393	77.611	100.913	73.6151	120.438	106.568	116.952	96.9695	102.403	72.924	131.846	145.659	100.686	112.31	95.6809	107.975	128.062	107.309	66.6863	152.813	101.561	130.071	93.9286	49.5166	124.293	103.021	127.021	85.0885	146.794	111.915	74.548	67.5183	243.265	73.7782	113.831	60.9718	55.6668	91.0768	76.7046	98.807	105.669	80.9507	81.8296	104.275	63.0415	115.226	101.274	68.3758
Q9UIJ7	AK3	155.451	66.4893	65.0858	112.677	159.787	58.2249	28.9929	97.5256	46.9242	194.922	112.125	54.6217	51.4845	192.31	75.6974	79.3418	106.177	53.3944	135.483	123.943	137.975	52.2349	122.737	41.9185	101.815	87.2448	162.299	76.6182	290.443	196.556	38.637	83.2631	178.774	82.0109	275.62	97.2919	60.0547	107.059	68.0426	41.5736	108.38	41.4687	73.9458	103.414	187.344	94.8673	52.3073	63.901
P27144	AK4	53.0307	142.133	36.574	67.1376	19.914	14.2572	253.635	31.6002	13.7389	121.569	11.8565	225.084	12.7411	23.8924	138.8	178.343	88.9295	109.534	77.2702	159.391	26.273	322.943	5.44252	63.6707	139.449	161.225	24.4391	28.3187	124.299	45.1956	35.6258	111.98	203.142	200.989	10.7798	26.7198	328.95	17.6964	33.5405	62.81	43.9074	38.7357	3.91682	287.432	319.168	115.037	68.7909	58.8132
Q92667	AKAP1	144.971	84.859	159.499	23.8674	96.0634	96.3648	106.619	50.1324	136.522	182.529	145.839	69.8862	79.4593	109.359	51.6946	52.7526	112.776	97.0332	192.952	104.149	76.6437	155.973	139.21	74.4445	139.281	107.479	86.0047	53.2912	229.751	180.835	106.795	72.6701	106.261	79.7878	74.4001	100.186	121.075	113.601	89.4906	152.915	108.416	97.6539	86.2242	115.164	154.258	41.7912	112.77	55.7226
O43572	AKAP10	144.077	106.989	121.069	75.5492		132.163		135.31	62.3695	87.0359	70.3504	88.8304		79.6595	82.5851	167.773	97.6234	75.0935		141.73	93.7422	74.1627	131.311	128.885	103.172	91.1061		124.307	110.806	260.387	88.8453	80.3135	66.1654	96.5525	73.9186	129.988	104.166	85.26	100.81	44.8366		143.157	117.39	133.631	66.1423	85.8951	103.351	101.618
Q9UKA4	AKAP11	118.196	78.2468	93.0796	115.96	41.5372	155.525	85.7917	80.906	63.8423	80.333	73.182	54.152	131.554	92.305	147.708	144.081	174.824	94.9257	56.199	99.9491	120.116	49.3137	88.8258	106.28	87.9713	74.3581	62.5259	109.536	155.396	149.829	102.568	100.739	92.7821	87.7126	126.396	99.2827	62.2787	51.4137	133.426	20.4058	98.6026	106.264	95.7782	101.604	132.454	93.322	80.7327	62.5414
Q02952	AKAP12	5.18347	93.7646	20.049	613.333	8.82534	20.63	16.5609	34.3326	32.9692	6.39	29.326	34.7376	10.164	10.4509	772.309	177.951	7.20674	14.0616	8.71772	54.3842	32.9835	30.8825	19.5637	75.7416	23.6616	24.3663	16.2963	765.627	23.22	21.4999	4.35678	75.9466	7.39804	17.0099	54.5325	38.4828	28.9974	10.1502	35.2656	78.5262	7.95813	25.0438	27.6201	564.166	7.35478	50.5382	72.282	35.6584
Q12802	AKAP13	73.5238	123.405	60.3768	156.885	106.209	93.6363	69.0769	125.321	81.7792	83.8372	129.007	91.891	86.1736	84.2603	124.607	63.6795	88.2809	166.174	111.762	100.289	81.0502	160.613	102.377	113.106	101.38	74.6719	99.7017	135.523	91.5714	54.5019	146.826	83.3947	132.191	67.0146	190.286	99.9094	62.6484	86.389	123.828	92.252	124.863	89.6517	88.1827	171.898	51.2119	83.1565	71.6687	93.4935
Q02040	AKAP17A	113.158	69.8218	127.761	98.3147	100.744	68.3656	65.5968	223.495	118.394	129.382	95.0559	97.4847	153.351	139.387	115.534	107.627	74.1142	80.32	175.201	93.1624	65.4945	104.371	74.126	100.948	80.9364	62.4248	85.2276	78.304	60.9646	153.716	80.939	82.0327	46.5957	101.495	100.227	98.9152	130.955	122.86	54.4266	77.5774	63.5918	106.723	66.1384	74.5984	117.343	106.468	125.746	64.6934
Q9Y2D5	AKAP2	241.109	39.7947	57.6009	416.327	85.1422	49.9188	12.3892	323.197	16.996	15.3402	60.4193	35.7551	8.31531	86.9644	82.8087	48.0851	97.8051	20.7606	29.1949	59.7062	266.076	74.9122	93.7745	394.999	104.896	65.9914	49.2456	373.533	58.3019	7.47268	9.09888	565.187	57.9244	125.356	9.83753	20.3924	11.2278	16.2293	98.7291	90.4188	20.9806	174.06	8.33911	197.044	72.0459	8.8095	57.3135	8.61437
P24588	AKAP5	306.831			10.809					151.383	204.827	37.1817	58.4231			6.9022	113.109				35.4194	37.1954	30.3847	10.6004	69.1999						107.019	59.3747	44.4622	52.4889	40.6091	298.893	114.733	361.197			95.5886			66.4829			112.089	41.916
O43687	AKAP7	66.4459	21.3106								40.7181				19.7054	58.5987	79.5334	19.111	365.975				94.6811	141.556	68.6477	392.249			44.9129		129.116	558.137	27.7388	43.6275	1.34065	63.6509			29.0823		23.6847		51.5939	62.5868		33.4585	23.3896	53.2314
O43823	AKAP8	90.966	76.5464	101.331	106.974	73.2827	123.643	77.8596	105.147	95.492	106.618	70.8081	89.8215	113.286	99.1877	96.6704	97.9199	107.032	84.1074	129.788	158.841	86.3721	127.732	111.409	77.0048	110.888	135.562	96.4494	76.2108	126.161	89.5855	76.782	91.7001	79.7173	111.922	74.6445	105.018	72.555	110.212	84.7206	103.969	94.4236	95.5948	103.36	84.6644	112.86	115.568	134.137	49.0627
Q9ULX6	AKAP8L	102.506	72.6624	93.0969	93.8815	93.4295	100.744	123.262	93.9205	85.7193	83.8298	75.6695	78.1392	113.887	84.819	126.753	93.4236	77.8552	78.1485	144.241	85.0508	93.3123	151.287	98.6777	98.2377	101.672	126.763	57.8024	83.8937	121.608	104.796	136.034	98.7962	75.6967	73.7402	63.1231	127.915	133.67	108.494	73.9372	120.051	94.7878	95.6797	90.2572	78.7261	120.18	137.689	83.1205	70.6676
Q99996	AKAP9	115.707	162.322	81.2347	128.799	99.4436	72.4903	117.901	113.213	68.7747	93.6733	75.5063	94.21	55.8173	77.2901	78.189	120.132	128.923	89.0368	105.829	108.642	69.5634	89.4841	98.1629	63.7347	115.621	126.728	115.763	82.0596	102.682	142.439	219.192	115.359	85.1328	56.6992	75.745	68.3918	201.398	87.4978	92.107	56.175	112.972	69.9202	98.9451	83.4082	83.4971	100.585	76.2237	110.705
Q9NQ31	AKIP1	78.3446		80.9145			141.519		116.512		88.8022					142.655	160.775						107.974	81.2293	69.6243		89.4872			87.1035	110.402	81.402	115.085	64.1	122.129	87.7839				86.2343	104.986			107.658	86.4707		82.0289	147.507	82.8306
Q7Z591	AKNA		102.797	133.553	55.6317		256.744		64.0774	127.303		115.408	140.644		183.071		83.4192	131.192	69.4288		88.5959	158.263	139.765	136.979		87.325	138.553		40.4686	132.982	169.749		227.538			15.7257	24.8856	68.8568	84.1837	69.6391	47.5372		42.1036		29.0689	103.951	111.26		18.7948
P14550	AKR1A1	105.436	38.3633	182.722	58.383	151.207	151.478	70.5256	75.0198	4.29727	131.834	137.699	97.3001	90.5109	98.8499	114.671	119.452	66.1753	74.1404	118.957	127.295	110.69	82.9259	89.5956	64.8275	122.875	70.8983	122.736	48.7287	76.5972	142.884	106.351	43.9441	78.6733	112.514	118.534	125.887	192.253	212.603	66.4757	127.38	52.2242	101.166	88.5707	67.9189	120.094	119.766	68.9299	123.63
P15121	AKR1B1	90.1801	1.12936	4.43628	4.45008	21.9342	5.12683	22.4351	6.39162	4.43148	26.6809	4.30017	7.47051	18.5477	126.205	180.772		0.324883	5.23081	18.518	8.68681	440.3			5.25973	377.316	707.847	31.0591	316.095	3.47715		486.546		11.0555	4.53367		164.437	344.433	110.825	2.94109		29.1653	55.9822	22.3712	231.097	6.4937	5.86195	161.741	1.86376
O60218	AKR1B10	70.4509	11.2178	101.483	1.39498	317.661	37.9582	10.7244	12.8179	131.616	260.173	249.72	183.376	24.2212	14.0189	81.0536	15.4842	2.48387	592.122	3.44238	19.4193	53.1651	63.6326	10.7188	87.797	77.3618	137.998	3.65656	1.92854	592.616	4.31608	125.084	9.44148	103.867	55.0903	736.163	12.6873	264.753	57.6042	14.1009	48.8857	409.79	180.537	102.199	24.0618	61.6139	20.3462	33.0412	42.7324
Q04828	AKR1C1	46.4608	9.85466	11.8794	0.786538	71.8989	588.666	2.66498	5.18343	6.39107	262.756	234.555	10.319	73.7544	59.4392	9.82986	5.33943	33.2603	149.709	27.3443	22.2375	25.9535	110.12	72.4161	11.3255	306.404	39.2916	2.49242	51.8317	270.225	37.1946	565.611	6.44283	21.3273	6.87248	140.087	443.553	200.907	48.6444	15.4962	363.54	595.093	258.229	32.7207	36.2045	74.9788	8.86137	31.4248	10.8869
P52895	AKR1C2			12.2348	9.5452	81.3872	321.859	26.7498	1.50884	10.369		8.92737	22.469	119.133			7.43861			92.7692	17.1516	32.6374	73.8044	73.1964			6.25144	67.8984		629.889	192.487		59.559			299.748	700.999	114.274		4.54796	85.2041	191.205			3.28662		3.11314		13.2811
P42330	AKR1C3	89.3202	13.237	6.00642	11.2657	160.214	292.434	17.3229	11.7804	33.3882	257.105	352.529	75.3181	88.4757	147.199	11.6092	42.3716	96.6564	80.1515	95.3665	38.9184	30.4203	52.1449	136.628	11.2302	118.736	48.1831	85.7087	10.4649	464.729	422.134	480.124	47.1243	57.9223	7.18651	37.1013	187.219	84.3595	300.825	27.0034	77.695	309.526	34.1079	45.3638	98.6674	190.978	16.5276	28.5759	27.0929
P17516	AKR1C4	4.39745	95.6442			19.5443		38.3284			8.27549			123.583	216.152	4.70684		79.0866	77.3929	93.7988					7.34342	55.2905		323.312	94.9331			876.537		30.5888	7.10647				116.19			130.86	71.2822	38.2838		102.85	52.7886	8.36207
O43488	AKR7A2	88.8551	42.506	96.3971	67.826	132.583	87.2357	83.2723	72.203	105.252	109.748	104.454	138.378	129.752	66.2531	132.767	96.1029	106.758	143.799	58.1693	90.0333	123.35	76.037	52.7713	62.0018	120.704	98.7624	94.7828	74.8364	60.6896	92.4281	201.9	58.5701	91.9476	50.638	97.3206	107.358	71.6492	83.9336	72.5338	163.708	117.513	81.9928	76.2138	64.3472	148.147	121.207	103.225	129.121
O95154	AKR7A3	17.6443	6.31604	91.1743	82.5606	197.832	186.21	10.809	8.50122	8.80849	271.343	473.709	103.841	60.9141	88.1351	16.5348	54.1724	197.655	154.393	84.2156	49.0919	27.9649	83.4898	108.431	13.4571	84.7424	160.713	167.517	6.50912	226.936	46.2281	500.954	30.633	65.6057	8.22849	71.8061	1.08787	16.3099	5.20262	60.4095	275.334	202.974	13.7991	18.7484	83.8244	361.234	97.8877	22.5443	39.1797
P31749	AKT1	74.1162	72.3275	88.8441	100.658	128.642	43.9999	86.4516	105.875	92.2293	56.9023	53.9607	100.017	85.8939	72.5474	120.601	81.8284	74.3118	78.317	68.6526	89.1365	88.2557	54.2306	52.7847	84.572	99.2806	74.4933	128.038	72.1684	33.3484	106.181	258.714	61.3954	57.4867	79.3253	208.388	56.1224	148.146	86.9484	165.206	78.4799	118.984	169.51	64.3052	92.5446	98.9922	160.568	89.8422	130.028
Q96B36	AKT1S1	62.119	59.9573	148.992	104.468	77.9804	69.3242	96.0557	88.0408	92.3537	104.374	87.4407	107.661	103.354	92.9523	120.642	141.594	76.9917	164.589	79.3724	126.053	143.679	94.2788	156.151	154.773	86.5859	138.59	103.66	154.577	117.988	58.087	93.6649	104.26	58.1545	108.092	62.2002	104.397	84.6402	115.153	65.5994	93.6703	79.1307	106.991	109.135	51.4798	64.9728	103.366	56.4325	83.07
P31751	AKT2	90.3285	106.656	54.2676	124.825	62.2882	149.959	136.07	138.241	125.506	79.5931	66.1489	103.563	95.1903	105.475	72.7833	63.3053	99.2915	145.835	109.383	111.323	80.7887	68.5771	77.0048	237.659	83.4807	54.2317	109.173	107.34	45.922	98.5124	54.6857	148.737	54.6513	113.228	85.3075	56.7021	87.7286	93.0823	108.471	79.019	101.056	91.0792	83.2918	62.3462	68.0644	113.714	125.437	141.958
Q9Y243	AKT3		335.041	40.5018		22.5504	32.0196	455.033	72.2262					22.0463	10.3598		60.1222	9.82266	16.9956	29.6639			60.2672	32.0438		15.572	44.1453	22.8874	362.066	60.1979	60.5021		549.362			38.638			14.1399	43.1976	35.3016	12.5959	183.842		33.5198	23.2478	31.3836		71.3504
Q9H8T0	AKTIP	124.931	196.29	136.785	123.523	137.392	56.985	106.686	133.478	99.8314	167.694	92.4527	92.7772	51.6584	76.486	94.0926	132.854	64.2568	103.595	123.133	101.71	104.37	76.7979	90.312	126.016	114.53	85.6492	87.8435	64.8569	81.8229	88.4719	26.5735	102.027	90.7285	64.6529	98.2676	113.367	78.4405	100.175	105.508	97.2377	122.72	57.1591	112.223	108.39	76.0836	122.738	71.0672	143.381
P13716	ALAD	113.751	75.6915	37.2525	45.4283	97.9665	185.482	88.6362	113.042	67.8667	139.779	175.23	143.779	105.161	89.0844	63.7378	72.0331	87.5227	103.441	122.148	62.3483	76.3206	69.0499	81.6446	98.2149	142.345	105.644	118.402	100.144	100.894	104.509	124.679	186.61	116.319	107.75	93.7058	66.1402	57.4245	119.119	123.014	124.975	68.1892	102.173	84.0119	38.034	78.8849	95.5536	50.6225	113.512
P13196	ALAS1	56.9042	59.5951	59.8494	206.304	76.7795	65.2681	95.6461	198.922	72.4829	49.2534	110.432	80.3752	65.4764	163.76	201.603	116.346	90.5217	104.078	61.1044	158.861	79.3387	121.173	77.9176	76.3695	49.9173	103.447	128.624	86.0285	53.1089	53.9857	71.7333	46.458	62.5745	175.216	69.7704	83.0015	37.6561	127.952	82.5321	67.1315	223.444	89.0314	85.4483	179.239	101.957	121.238	146.274	69.6904
P02768	ALB	79.3492	130.172	58.5574	75.687	104.813	37.9135	43.1774	117.603	22.6938	37.6546	238.226	49.1255	53.7463	61.2545	85.7999	58.2394	62.8122	65.6673	47.109	90.1566	161.826	457.279	101.801	33.5898	63.8578	82.5291	34.3754	249.791	212.941	28.9082	401.063	32.626	87.4853	33.4818	66.0304	109.923	41.1741	113.628	101.781	67.9073	86.2031	58.6473	163.768	95.3207	130.445	91.1208	38.6524	99.8315
Q13740	ALCAM	29.3909	64.7021	80.1329	74.386	112.445	134.37	41.05	130.062	66.6837	19.1092	64.5334	8.30738	60.6572	43.945	164.924	44.621	141.144	22.8838	57.9384	241.018	101.859	246.574	17.5509	175.734	354.665	106.094	52.3047	34.1973	141.632	82.0442	127.573	246.577	62.4941	74.9858	11.0822	119.019	124.866	168.589	113.155	111.203	176.675	72.9574	264.748	183.637	74.0537	44.2407	10.7603	53.6578
Q8IZ83	ALDH16A1	102.775	88.62	122.589	95.8846	131.392	95.9566	45.6118	82.8059	6.02433	139.532	117.556	125.557	132.936	119.52	74.3293	65.9329	83.8121	87.6464	77.9027	81.657	183.821	73.4314	135.784	193.494	118.651	138.45	118.498	94.453	95.4532	121.957	32.1947	107.199	96.1155	86.116	101.455	140.562	37.9862	144.873	104.268	119.253	74.061	123.082	87.0184	59.182	63.1466	92.0744	92.2307	60.3464
P54886	ALDH18A1	123.728	95.398	147.815	63.1401	108.876	75.6044	132.874	90.8623	89.1341	85.7706	218.725	171.265	127.526	117.672	95.541	122.479	88.7784	94.2603	111.882	91.3351	58.4055	70.5204	60.6723	40.5504	60.9742	104.162	88.6968	46.4707	144.635	151.343	47.588	64.9724	117.068	167.692	71.8625	74.915	72.4967	152.528	63.0434	92.5484	65.79	106.636	83.5053	143.364	110.385	110.01	119.442	77.8579
P00352	ALDH1A1	113.893	11.6081	35.527	4.77455	46.8099	368.77	74.1098	8.15437	73.316	600.783	10.4778	9.98205	124.596	132.573	31.5652	6.4881	110.917	390.075	219.681	192.837	9.12991	6.85953	32.7457	9.60059	16.1386	334.495	55.2104	4.433	148.545	175.346	134.613	7.24151	61.7407	5.8129	436.133	194.495	311.934	206.205	17.7468	212.469	112.347	32.1701	11.7299	57.0781	87.4716	5.86387	22.6653	9.32401
P47895	ALDH1A3	12.6361	665.53	14.4651	831.3	9.40485	11.0375	6.73778	728.667	2.08836	5.21736	3.52836	3.1774	16.1583	6.829	197.506	4.2677	1.98647	15.2014	9.43674	103.965	42.8186	45.6537	2.51876	221.821	1.54873	45.3617	17.0554	99.84	5.82059	3.66376	3.9542	858.542	6.85839	12.6571	37.9916	2.51195	1.23674	194.362	5.26864	4.21645	11.6241	11.3565	524.385	64.8305	1.64857	5.26853	13.2676	96.6755
P30837	ALDH1B1	122.283	36.209	59.6307	56.3397	93.3636	68.4053	108.519	44.9901	51.6985	287.184	246.652	251.734	85.0376	218.734	55.6653	79.256	36.8777	15.6645	191.092	79.8324	107.984	113.624	70.0125	110.146	160.055	109.485	152.231	40.3017	412.284	225.233	20.3584	55.5194	105.58	78.1172	146.285	35.9318	45.0152	67.5221	18.6856	53.1766	58.5193	47.8218	39.8001	38.4625	288.683	107.772	47.9979	44.7102
O75891	ALDH1L1	176.841	9.94888	148.029	8.39411		27.0064		92.6682	13.3038	45.2349	7.62188	499.73		31.7125	36.6288	217.587	23.8269	76.7629		5.77944	20.2289	27.4092	37.8737	58.9649	231.855	22.0163		7.38569	20.9142	143.101	78.4779	26.674	55.3689	55.2103	112.795	64.2596	127.016	356.089	166.519	162.175		135.135	63.5701	16.5979	22.1924	245.961	39.0506	94.523
Q3SY69	ALDH1L2	129.119	13.7182	39.1445	456.011	545.99	52.6685	46.8935	51.4567	10.0164	37.4185	12.5279	10.555	30.6031	8.59891	8.114	55.2358	34.9402	8.58616	22.7351	116.842	13.4365	380.002	49.6836	62.6287	12.4317	147.235	26.7945	9.3621	41.2053	108.435	525.575	112.814	13.6002	7.56778	49.7955	12.5459	260.711	35.263	59.4033	55.752	29.0933	799.787	21.4125	100.51	19.9474	97.487	14.5533	314.369
P05091	ALDH2	192.51	2.81589	101.905	24.611	287.812	84.544	52.0309	25.8953	100.62	226.516	196.786	190.318	84.1835	172.73	28.8772	26.213	35.8539	39.3648	161.239	70.5608	170.724	66.7702	109.486	27.504	112.844	140.428	71.3183	3.2266	198.471	175.922	132.733	16.2238	146.349	70.8368	298.183	24.7664	75.3254	314.112	47.0574	66.5567	95.369	69.8192	24.9144	234.439	193.531	59.1018	59.3937	86.2948
P30838	ALDH3A1	18.3093	1.20814	9.40223	245.241	111.478	525.352	5.05316	123.427	33.0538	129.222	100.927	25.8761	8.95895	36.9736	3.6649	49.1646	0.522203	8.01235	12.1811	84.9264	40.5238	17.2676	16.0855	15.7038	3.61071	132.99	318.599	0.545625	140.836	1.69816	24.5467	24.9004	675.555	7.07218	739.466	66.1093	141.287	898.674	22.9942	80.2863	288.543	19.1294	9.47301	8.39034	10.9995	42.1462	11.5774	4.39708
P51648	ALDH3A2	101.491	38.4219	90.0451	16.4555	109.184	119.153	51.6783	71.5346	154.707	226.166	84.2539	127.664	135.121	124.735	115.239	86.9045	66.2972	90.3342	148.841	63.8663	102.609	55.6722	43.4894	47.0626	102.21	197.149	110.775	18.026	86.3239	67.3963	112.157	28.0463	108.045	52.0145	314.238	94.0739	129.929	238.094	83.9732	125.299	99.0287	103.818	38.501	180.019	113.163	91.4545	68.6239	53.8977
P43353	ALDH3B1	24.0952	191.475	29.6197	493.159	225.465	34.2811	45.3196	118.441	85.279	329.05	49.876	27.6011	69.7871	42.9385	81.7119	26.6369	167.093	72.4768	120.682	103.169	69.8115	14.5698	55.931	114.997	76.4251	32.9855	66.0757	111.194	55.3502	8.4925	14.0491	424.231	314.994	5.98474	269.922	26.5081	57.32	144.065	131.136	136.558	41.2709	51.2141	20.402	178.396	66.3648	45.0601	24.4664	351.094
P30038	ALDH4A1	56.4867	18.7917	40.248	45.3357	214.777	409.838	49.5179	78.0544	74.3877	115.02	32.9662	202.575	73.9688	73.8231	82.7497	81.5773	18.7872	97.9724	172.632	111.91	22.8255	141.95	123.523	63.2791	98.87	103.072	65.762	36.174	53.6338	12.4476	100.518	52.5996	240.294	90.5379	76.5435	167.405	137.77	143.123	54.0239	211.52	101.505	29.0466	55.9693	36.601	419.2	108.572	54.8706	51.7002
P51649	ALDH5A1	113.758	103.306	91.4583	27.0084	158.842	152.551	230.301	255.289	113.899	65.7082	164.514	120.698	3.66673	78.7938	68.9436	157.819	48.2147	29.2672	69.9042	51.8567	59.9888	263.962	51.7804	103.711	74.4936	44.1992	39.2027	35.7229	79.2791	68.3483	12.7875	61.2936	185.934	135.397	91.6373	51.1123	190.743	239.188	66.352	75.2954	99.7289	101.851	107.683	61.8154	188.521	95.9474	101.222	120.795
Q02252	ALDH6A1	82.2159	63.3452	221.167	28.2468	185.432	69.5209	185.989	55.6416	79.128	65.3593	60.4744	177.545	129.955	62.618	72.7937	82.2024	55.3115	43.5407	36.0378	70.0667	62.1424	89.8118	56.636	55.2438	245.632	157.219	76.7165	21.2335	123.904	113.575	232.641	110.595	186.848	67.4964	70.4272	187.145	167.272	179.687	162.8	195.139	57.0032	87.6559	22.011	30.7781	93.8098	114.517	48.4101	60.8137
P49419	ALDH7A1	108.768	167.201	5.42121	55.69	59.8774	86.1632	183.34	192.165	164.04	78.4099	146.703	67.6896	46.2745	144.292	97.5273	67.8744	58.2636	51.1147	59.4105	47.1119	152.216	136.187	139.104	136.965	55.4179	79.402	134.765	44.5147	84.75	88.3042	67.9675	90.1637	141.811	80.817	133.465	125.616	56.7241	164.48	30.067	21.2316	119.183	75.1694	74.2036	59.7694	79.031	143.966	78.2957	212.091
P49189	ALDH9A1	100.884	111.189	196.717	61.6738	80.8891	98.1401	101.132	120.044	89.7408	107.866	120.271	119.853	94.428	130.664	104.183	130.534	37.503	70.1165	109.695	94.2829	114.427	84.1229	93.1195	48.9556	95.9736	120.292	136.15	66.7158	87.9549	131.838	137.429	71.755	120.905	138.653	128.857	116.964	125.639	157.662	113.226	111.608	85.1406	85.288	66.2903	53.8048	139.996	93.4845	58.1745	59.6642
P04075	ALDOA	57.6374	89.7225	94.2728	88.2076	97.4705	105.341	120.018	73.6162	153.581	53.2397	110.425	90.6749	130.57	107.313	130.51	118.233	72.1351	110.824	55.0167	133.737	88.9884	63.332	98.0025	105.311	106.24	93.224	91.9087	66.7954	62.4088	77.4649	237.06	92.7683	57.0441	133.172	118.285	58.3436	149.746	106.228	126.986	120.207	80.5432	116.762	91.032	80.3831	117.607	90.0232	59.3004	86.4454
P09972	ALDOC	53.5814	6.55282	70.1796	34.4492	170.938	99.2613	292.427	43.7572	218.182	70.3323	107.918	133.55	58.5789	38.154	161.579	15.7208	63.8865	43.9063	26.7791	87.9319	50.6961	38.9855	64.9046	19.3055	287.05	113.554	47.9173	14.5073	94.825	125.826	400.748	124.97	34.4737	60.6821	74.1182	43.9747	186.761	12.2944	70.253	249.549	50.9983	24.3822	104.543	50.5978	365.348	95.9665	21.3139	105.133
Q9BT22	ALG1	83.0519	57.3123	142.896	93.6635	102.275	124.768	68.2467	62.6838	129.151	108.403	113.658	113.43	102.728	159.042	81.8441	89.8571	134.783	88.531	89.3187	63.8654	83.5165	71.9115	106.114	63.4133	86.253	80.5159	122.235	83.7099	165.502	90.1393	130.987	89.7779	116.01	99.739	104.04	155.698	111.333	113.648	92.1565	123.58	180.445	68.859	87.1319	89.8233	103.97	97.4478	110.054	88.2155
Q5BKT4	ALG10	121.134	126.459	242.045	35.2599	37.9582	26.4909	195.321	95.1461	78.9926	55.9022	125.169	84.274	166.216	91.6464	48.9213	118.921	86.4745	72.3195	143.999	20.7958	65.1349	60.3401	57.8513	123.988	103.897	17.6677	33.4333	126.481	54.5654	287.27	194.853	62.7487	85.8793	79.0438	44.5801	150.487	225.602	66.783	91.7846	115.499	35.6896	170.996	37.5075	82.8977	76.7133	57.2465	106.89	78.7003
Q2TAA5	ALG11	165.764	130.341	127.253	44.8776	126.515	194.385	52.9415	45.6993	104.375	106.443	132.065	58.9451	99.5602	91.7556	142.233	97.8708	73.633	97.9625	120.769	78.7869	106.663	89.8113	164.113	90.2903	89.0215	89.3697	145.859	75.2721	275.199	154.134	66.7403	79.5203	129.661	53.3195	119.853	100.021	132.971	115.993	86.8129	111.218	114.382	90.1522	65.0694	51.9467	182.102	50.5867	109.971	44.2125
Q9BV10	ALG12	116.475	146.101		17.0715	184.19		102.374		70.8083	148.648	262.048	114.085	78.7687	87.6644	67.2232	121.683	74.7811	59.6622	63.7437	23.0324	85.8839	124.991	45.2295	91.1507	52.2854		85.6091	190.746		68.0373	148.416	120.538	157.716	67.5431	148.615	100.443	190.821	126.733		96.8934	102.758	130.854	98.9605		80.483	47.9573	71.8515
Q9NP73	ALG13	116.34	93.9422	112.441	60.9259	117.748	186.213	90.3411	104.206	187.246	65.5513	141.132	88.8545	92.8827	78.9619	38.9449	95.0194	137.073	193.444	97.1812	76.4168	135.336	113.598	163.387	235.969	68.4636	120.256	102.865	96.7651	94.6631	119.257	101.11	93.83	89.9249	77.168	106.577	79.9806	108.301	94.0506	125.413	82.0274	127.264	81.6957	83.3246	83.9945	97.3743	57.5653	149.163	54.0304
Q96F25	ALG14	102.156	130.844	146.011	46.1362	135.257	131.739	112.309	69.327	95.3567	131.403	138.003	95.9171	63.0264	73.7758	57.8119	105.198	180.024	104.489	88.8766	80.6946	142.455	120.398	120.396	38.4413	89.5844	72.7969	109.002	54.7902	151.439	114.019	174.949	64.8442	234.881	59.7299	123.235	69.5546	151.666	67.3967	142.604	126.403	109.526	94.314	49.0492	107.43	158.864	53.9566	81.1436	65.6198
Q9H553	ALG2	95.4371	165.628	150.332	80.2069	187.929	172.169	64.4215	119.861	39.5299	131.023	141.189	124.823	71.7724	134.922	91.5789	90.2382	81.6808	64.5903	121.028	70.2384	182.257	131.772	125.069	144.767	96.2334	86.4731	117.909	83.2297	124.023	89.4399	69.8394	134.869	106.799	83.9677	87.8204	98.234	98.3246	81.9526	67.9366	104.083	63.7658	91.6927	92.2701	72.082	77.3989	98.7253	55.8532	96.349
Q92685	ALG3	68.5053	70.7625	80.8565	23.608	113.571	118.166	172.267	89.9082	61.8491	205.523	359.009	69.5026	72.0036	150.37	36.6186	44.1682	94.791	137.148	49.0367	25.5398	74.3656	58.3241	80.2299	53.2102	46.5915	66.7861	109.748	172.651	199.969	152.087	170.802	128.347	196.038	80.4665	43.6434	108.014	112.633	102.39	106.54	124.024	140.764	80.7192	43.4866	113.387	99.9081	43.9618	99.428	63.5751
Q9Y673	ALG5	148.295	107.425	88.0281	43.564	122.503	300.135	38.7372	87.2786	90.8026	197.118	157.027	88.9481	110.789	131.801	60.7086	94.8906	50.4407	104.416	85.8989	70.6349	118.741	76.517	103.574	67.7695	74.2135	97.3647	171.962	57.8717	196.976	211.012	127.623	72.1733	135.402	51.2983	155.553	202.755	54.6849	96.049	69.4527	112.049	152.38	96.756	90.6207	67.5673	224.659	49.5606	58.3376	38.7212
Q9Y672	ALG6	98.3159	125.681	236.1	28.0057	101.162	113.185	85.4795	124.447	99.3216	81.9721	171.922	78.7116	132.501	47.0645	105.892	66.449	61.1971	67.7363	53.5514	29.7609	100.729	112.042	155.03	78.2011	71.1769	73.2921	128.706	134.789	116.644	147.998	135.708	79.3857	90.6523	73.3172	42.8455	216.795	132.495	128.957	98.4855	203.187	118.995	153.007	120.978	65.2073	109.289	68.7761	112.386	87.9075
Q9BVK2	ALG8	124.406	127.067	197.571	36.4605	80.0893	54.3706	61.7086	119.043	82.8743	104.662	152.824	78.4667	175.471	102.846	66.2893	115.884	46.4339	58.5662	36.0647	45.7046	90.6247	16.1041	10.2534	88.8597	13.4555	64.3509	80.9324	172.353	92.5433	169.403	108.685	73.885	108.149	153.9	34.4828	176.953	117.934	212.704	171.023	300.542	126.886	117.067	58.9234	65.718	58.9211	52.1787	127.313	96.1247
Q9H6U8	ALG9	152.894	115.539	43.5521	35.7708	90.798	87.5088	75.0695	95.5158	118.49	92.6977	135.053	73.2697	106.835	101.606	73.4072	101.983	63.218	66.5193	116.076	20.9487	121.452	142.602	47.6666	183.658	140.904	61.9606	122.462	152.609	130.895	219.242	115.56	63.8633	94.2728	34.7194	54.6231	117.349	163.684	90.0312	96.538	145.361	102.812	96.8282	55.7486	89.6633	121.694	51.577	140.046	109.867
Q13686	ALKBH1	77.9678	92.2623	114.645	90.9837	65.6257	76.1855	106.261	101.595	94.8083	61.3761	69.0119	79.6944	91.3143	123.568	121.044	90.7249	104.484	86.3735	119.524	108.998	124.735	96.5865	64.8551	103.35	72.8711	85.1816	61.8653	81.3089	87.3333	80.363	68.1312	57.8497	71.5064	153.955	92.5184	143.392	85.5205	100.573	115.167	66.3999	96.9426	135.668	85.7793	146.266	103.489	132.639	168.857	58.5024
Q6NS38	ALKBH2	73.8278	70.429	67.1683	87.1325	48.2025	53.8698	270.738	146.78	111.693	101.089	51.2309	51.6039	114.352	69.3045	122.795	23.7279	120.506	121.137	62.7545	67.0875	20.7695	147.071	60.5657	49.1441	95.7274	134.058	24.6548	102.47	44.3907	89.3443	77.3688	56.6201	84.4314	84.8007	32.7908	104.92	202.323	88.5067	101.383	97.6442	69.754	83.7656	157.884	59.5731	44.1778	191.461	104.68	66.8725
Q96Q83	ALKBH3	55.223	58.6006	85.1001	114.743	68.4462	131.406	112.807	125.542	153.462	68.163	59.6261	121.581	121.905	143.981	80.7658	99.5597	128.588	146.284	76.5041	41.2621	68.2414	88.3595	33.1891	122.735	68.4246	98.4076	85.2583	88.6411	106.075	102.056	83.3535	162.64	57.6374	156.88	28.9034	98.01	114.706	105.378	71.4088	57.1625	65.2278	119.018	155.971	81.2138	71.8186	120.021	102.972	51.2498
Q9NXW9	ALKBH4	71.375	90.9294	96.7199	115.731	69.3812	77.0696	82.0215	84.697	69.0405	97.7018	50.2601	80.0213	109.039	74.3444	113.819	85.4662	93.9499	109.612	61.1582	82.3674	79.6902	98.8851	53.0264	53.6507	110.094	141.103	66.1782	123.245	94.8712	92.5118	150.512	85.9773	70.9723	139.552	97.0016	92.559	151.661	84.9389	66.5318	105.637	104.946	81.8946	80.132	65.5609	93.8477	157.42	68.1017	77.4738
Q6P6C2	ALKBH5	102.253	74.3456	45.169	53.1629	42.6533	101.764	168.619	124.502	105.483	64.2645	71.6606	92.2115	101.994	84.847	99.2987	92.3169	54.7539	90.7623	128.677	114.805	75.5182	83.6988	41.3443	100.058	100.486	112.29	58.9004	93.0169	63.4642	103.755	176.272	65.3361	52.4509	89.7686	97.2395	102.003	107.863	95.3395	102.704	94.255	61.4043	147.568	63.6624	59.527	80.6226	170.323	100.415	60.3646
Q3KRA9	ALKBH6	82.6696	82.0379		116.778	45.5109		70.6929		78.4316	90.5285	47.752	90.5226	164.449	192.849	73.8737		70.0778	212.639	99.1495	105.098	62.6647			236.31	72.3104		71.6955	114.145			70.226		82.0336	150.439		118.278	97.5183	89.4265			39.3337	39.4988	48.2313		62.4725	73.2137	74.359
Q9BT30	ALKBH7	99.1824	26.3091	96.5958	61.8025	21.9964	156.515	22.4101	71.4305	138.115	134.823	78.8035	114.949	81.1588	205.091	70.4237	145.076	148.135	98.8797	133.104	112.591	96.1688	67.0294	132.004	136.794	58.1657	102.384	239.372	104.892	119.771	84.1989	49.2275	91.1932	99.0236	107.114	31.7501	79.0847	102.251	93.7949	96.8657	97.0347	117.957	148.522	156.177	94.6123	96.2052	69.0603	117.779	83.3394
Q96BT7	ALKBH8	93.9494	117.034	101.582	108.53	41.9339	72.7902	91.2048	112.013	83.8045	81.2085	91.9205	89.976	165.509	57.1736	111.957	121.22	94.2368	63.2923	128.404	110.484	96.5554	110.671	61.4638	101.766	70.2447	64.5883	36.4594	260.922	117.36	130.63	83.2221	91.1555	49.9982	157.829	103.032	94.3832	98.3879	69.4045	179.761	65.8255	40.3698	113.395	100.958	56.2252	77.4312	100.14	132.397	93.5135
Q8TCU4	ALMS1	71.2547	149.009	133.233	79.7509		110.312		77.6551	57.7305	57.9496	48.8435	48.1003		78.1411	97.5173	129.537	91.6314	145.298		73.1097	38.4147	126.814	108.587	89.7956	96.8304	135.367		100.563	134.673	79.722	132.302	76.3998	71.3135	100.525	67.8453	71.6953	74.697	89.6039	84.9748	98.9351		70.2825	91.0437	72.3101	56.4196	186.004	155.705	86.6002
P09917	ALOX5		14.4618	51.703	85.1259		9.37152		12.0542	182.983		40.9265	28.0165		19.518		38.2393	215.899	42.3769		113.008	416.823	241.042	21.2764		86.8969	44.803		15.4767	23.7263	33.6329		406.298			32.3993	39.8759	21.7876	444.045	270.591	106.851		124.197		24.6373	25.4995	16.7112		532.594
Q96QP1	ALPK1	69.6705	92.6155	146.419	85.9414		138.571		66.3584	140.163	71.8392	76.9138	79.1739		119.846	104.443	33.8862	126.98	106.978		84.0384	93.7226	131.005	121.672	58.5669	108.178	111.926		100.324	105.371	96.69	86.0862	161.114	82.6063	158.862	106.322	73.9745	128.095	86.8094	126.516	122.022		63.3814	109.191	93.9181	88.5898	126.358	56.6682	62.5377
P05187	ALPP	35.2372	440.237	40.2835	143.681		26.2292		450.909	4.52928	16.0413	9.31203	7.23831		45.606	19.583	21.8487	52.6998	54.8626		10.558	24.0956	613.71	76.7162	793.934	41.1975	20.892		33.095	19.0275	6.47605	20.3452	66.4661	45.1602	28.1027	31.9624	9.18956	759.186	195.825	81.3497	5.80833		50.2364	14.9536	265.553	40.5515	16.5421	14.8224	72.6836
P10696	ALPPL2	64.2392	16.0351	4.13361	129.763	122.698	1.91948	136.51	390.579	1.00579	14.2565	1.04165	0.988711	92.351	13.8852	18.2836	8.91553	1.18415	2.87546	98.0634	4.29416	19.5624	813.432	46.1826	747.133	5.79214	12.2349	101.238	2.02925	5.78745	1.737	12.8644	31.2279	54.0303	29.1009	28.2202	1.28669	830.548	874.338	62.7237	2.9271	80.8633	64.9569	13.8101	444.369	8.79855	8.11903	24.8049	48.7674
Q96Q42	ALS2	77.2373	116.704	176.933	129.717	194.192	95.3423	8.59437	99.7085	149.249	96.224	33.9787	95.0547	140.08	78.1757	130.297	139.423	94.5807	118.515	98.0103	98.2963	101.793	186.247	89.1292	86.478	86.9811	102.598	35.2999	115.994	88.5557	61.7334	162.134	70.0803	86.1297	113.721	93.4832	144.795	63.6415	79.0004	62.7248	116.304	24.6315	97.7215	140.805	71.1704	97.3351	83.7596	47.3538	132.382
Q60I27	ALS2CL	58.4572	128.082	51.1115	196.325	335.481	61.6402	7.65019	132.941	50.7975	87.5442	59.3247	134.101	27.0506	108.157	118.332	91.1499	123.374	86.1896	112.093	70.7198	151.985	91.9416	69.5138	178.345	84.7407	153.477	138.21	64.4519	94.3696	47.1145	36.0055	162.659	69.6718	61.4076	131.94	93.7267	66.6591	134.108	89.1738	187.48	127.14	102.962	283.238	120.292	65.8417	88.7406	23.2636	136.129
Q86V81	ALYREF	85.0602	82.5158	115.25	67.3082	76.5954	105.686	121.544	105.401	112.542	93.2798	75.7894	89.8257	95.0838	104.519	107.721	127.096	90.2499	110.486	124.77	107.734	90.7251	161.056	111.609	74.7736	104.382	101.244	70.7523	89.439	121.898	113.584	107.026	122.436	95.9101	100.194	49.7408	86.3516	177.324	103.678	92.4786	71.5169	79.6634	89.5278	85.3871	92.2054	95.7193	99.9063	140.995	92.1113
Q9UHK6	AMACR	325.034	23.9833	215.537	47.7164	52.9443	294.796	6.64869	50.2581	176.121	449.901	144.613	174.451	55.9588	490.37	8.66415	24.004	31.424	38.0554	140.649	49.5175	73.6848	41.8686	130.246	49.6614	64.6662	71.9733	117.591	11.623	166.793	622.075	28.3087	9.41151	54.9238	12.3919	62.1594	50.9121	69.6797	49.1645	42.1651	21.0815	392.789	27.6653	10.7024	53.0025	223.991	38.1554	33.9023	31.7943
Q9C0C7	AMBRA1	81.6416	83.7078	54.0458	85.2748	99.2026	85.5247	121.275	49.7506	90.1208	81.3829	184.122	71.5502	87.759	124.776	116.48	89.5635	96.5257	98.1328	72.7117	112.435	94.5926	103.552	90.1507	70.9282	70.2048	92.0513	110.886	138.443	171.296	60.7776	74.573	147.457	111.578	162.083	105.435	118.597	64.1844	85.8541	81.7529	79.671	117.23	88.5335	104.8	109.136	94.7991	101.053	119.26	110.65
P17707	AMD1	58.5868	71.8281	29.4133	132.582	67.9768	124.077	76.6639	56.0796	61.6287	72.4708	127.639	42.675	76.8081	116.899	115.957	247.43	138.338	175.674	53.237	110.936	55.3249	115.545	107.363	110.124	43.823	251.744	81.5106	139.25	36.741	66.9733	40.6012	11.7863	51.8932	147.401	26.9202	194.912	82.6225	50.4478	111.71	30.9365	138.516	131.576	100.36	107.197	60.5443	117.201	219.373	55.4753
Q9Y303	AMDHD2	66.9405	84.5143	34.4516	107.242	68.7932	74.4621	95.2575	119.048	82.6907	58.2233	50.0934	134.176	96.0607	66.4781	118.175	144.581	138.66	86.8539	27.0317	37.5592	174.609	61.1268	48.224	42.8564	100.051	60.4256	54.8506	191.293	71.4294	56.9823	108.258	131.966	85.5785	189.625	108.561	52.0073	128.2	66.0934	83.6993	63.1302	55.3923	84.7824	107.088	95.4049	39.3445	159.903	78.9772	120.6
Q5JTC6	AMER1	125.416	129.692		86.6103					158.598	77.4705	164.466	101.77		178.391	45.8176		57.8062	118.75		81.5541	57.4843			120.097	65.6288			99.3593			185.499		71.3521	62.5696		54.1388	111.376	72.9744				95.813	156.188		86.5308	84.4416	91.5196
Q9UKV5	AMFR	90.554	79.2655	111.289	102.085	59.8704	60.0101	116.532	78.7899	113.011	56.175	111.157	135.72	135.409	113.215	144.365	120.962	82.3386	111.693	134.251	27.9171	75.7378	71.5926	55.089	111.497	95.5459	46.0983	95.9062	113.594	41.2043	107.154	75.8025	95.5503	61.5516	159.676	98.485	144.425	91.0946	77.7415	94.7824	105.6	91.5686	126.965	108.842	69.2075	116.988	86.4746	127.061	54.8923
Q86SJ2	AMIGO2		305.895	76.2042			141.987		88.2061						21.3539		24.8475	44.8104	181.027				175.105	130.813		72.1545	70.043		255.132	54.7745	12.2112		16.8846			440.358			54.2382	126.756	98.4834		12.1648		223.699	37.2664	15.0541		152.836
Q9Y4X0	AMMECR1	93.4253	102.89	135.624			124.754		48.6646		48.6304				93.9293	66.3752	176.813	111.145	124.457				46.8695	111.362	101.134	70.225	204.67		91.1526	60.0614	121.068	259.156	135.106	88.9899	58.7111	89.073			116.076	136.494	61.1165		133.811	131.431	87.9684	77.4933	51.3492	118.162	29.8486
Q6DCA0	AMMECR1L	78.3167	92.8624	75.4497	199.167	43.1313	67.2349	204.843	67.2864	65.8473	83.9681	62.8766	77.8824	97.1	116.301	72.5892	124.215	92.3474	115.212	97.8704	110.289	88.0093	99.5306	149.457	146.884	103.099	75.2155	62.1671	96.6366	71.5097	56.949	81.8802	166.892	68.6864	103.971	71.5697	57.3429	148.968	68.912	75.4555	87.465	69.0351	100.937	107.553	79.141	103.162	102.854	133.046	81.9786
Q4VCS5	AMOT	119.547	179.898	36.1669	65.1347	106.571	206.72	61.4485	149.684	118.433	17.3916	111.183	105.942	110.261	95.312	52.3162		80.6292	101.55	180.758	115.571	99.8396			76.5908	129.887	111.862	141.193	93.52	62.9139		564.388		42.344	13.6805		138.917	100.969	80.8824	83.716		151.928	92.8363	44.1726	163.221	77.082	62.4215	5.70815	109.915
Q8IY63	AMOTL1	221.49	292.944	35.1103	184.827		44.5668		500.222	129.495	94.908	3.46843	228.278		18.182	213.183	7.95878	19.3124	16.863		5.7535	33.3007	1.85281	45.5593	93.582	18.9062	40.4608		448.561	38.5326	85.4809	104.062	790.672	101.984	44.7941	5.78353	365.366	16.6316	22.185	47.1199	6.44594		92.1808	53.4812	54.7613	51.9289	21.5289	43.7447	82.4529
Q9Y2J4	AMOTL2	70.4966	119.028	32.3898	89.848	112.318	60.9645	81.5863	161.788	79.1154	55.0543	67.6857	34.7121	79.0086	40.55	50.6839	81.9026	62.8228	145.905	62.6619	63.4336	245.306	66.7715	77.4104	108.003	31.9586	61.119	106.512	171.007	43.6168	34.6047	8.8542	109.939	97.4416	83.8684	309.059	77.8966	46.251	90.2895	74.2641	69.6398	118.563	100.496	178.253	86.3537	26.1353	195.72	127.952	149.502
Q01433	AMPD2	49.9115	89.5704	76.1646	82.152	94.4008	59.0776	122.06	61.6316	131.282	82.5852	141.575	117.609	82.5588	63.7508	103.538	105.507	125.581	53.2423	79.5394	85.6776	90.6857	65.7729	104.35	41.0877	104.166	105.028	99.0173	125.339	91.1233	85.7831	136.801	59.1023	122.426	188.031	124.541	87.9944	56.0793	140.646	53.56	128.889	109.777	38.7961	74.3491	69.0574	136.257	128.722	87.918	165.981
Q01432	AMPD3	86.3727	83.0652	100.174	316.175		237.804		105.257	90.2636	77.7109	78.0339	89.3263		172.781	174.296	70.7632	101.975	29.0147		37.2227	256.389	75.6748	105.601	139.238	140.312	66.6102		194.605	70.9328	41.7688	55.6211	428.619	144.606	153.1	97.9331	24.9035	21.9657	86.2887	84.7808	79.5375		22.6934	64.4446	127.571	158.183	20.7073	64.3091	144.755
Q86W34	AMZ2	60.316	149.486	93.9019	116.578	71.5047	91.5062	178.54	174.259	109.87	61.76	58.8986	160.319	130.738	104.291	126.716	72.2819	69.1454	67.5266	74.5326	89.9035	102.785	110.954	185.389	138.503	81.2658	71.0872	54.6726	199.312	112.15	90.6183	142.561	221.985	90.8845	138.229	61.684	74.9967	120.525	73.0606	69.7679	56.671	52.8666	84.3734	93.5421	66.4728	69.7536	72.6285	103.384	87.6194
Q9H1A4	ANAPC1	76.9813	89.1601	110.113	105.4	56.1616	81.1603	129.125	121.986	112.151	65.2811	81.7753	120.675	113.454	86.7403	99.8638	115.784	112.283	93.3871	107.224	87.4186	67.5881	98.1861	101.899	120.926	84.3592	118.831	110.607	118.562	110.885	87.8972	87.7435	121.946	71.3956	108.362	88.0292	85.402	97.8067	90.6837	114.043	69.7939	99.9233	103.264	117.827	103.379	105.553	110.997	146.889	77.1008
Q9UM13	ANAPC10	89.5696	114.958	119.399	94.5081	64.1734	85.4416	182.958	113.849	105.916	69.5324	88.6963	109.5	95.2294	71.0922	94.4416	128.908	93.1311	89.5064	62.4863	67.69	85.8377	109.259	92.1902	117.323	77.8305	105.177	108.009	100.396	98.3143	118.128	110.777	93.1064	67.4847	111.077	53.5903	94.7251	121.911	114.323	122.624	83.6453	106.908	119.329	122.321	86.408	85.7165	113.493	118.796	91.0138
Q9NYG5	ANAPC11	124.324	129.158	101.299	216.694		114.171		158.921	94.543	70.2337	46.1588	57.223		76.3005	115.235	43.6274	63.5999	128.63		95.6133	25.3566	178.173	127.031	116.001	120.003	175.33		137.999	68.0372	95.2184	98.0588	71.6126	111.352	53.2656	131.046	49.9255	56.7787	19.6071	143.564	38.3882		77.3474	123.646	79.4006	59.7477	126.174	112.417	77.1993
Q9BS18	ANAPC13	81.133	90.2421	94.6653	105.692	52.7449	94.1177	100.348	123.174	143.292	48.0238	81.9487	80.5214	115.594	77.9802	77.9782	125.206	84.2712	91.9243	98.6983	100.027	61.5867	104.398	168.724	144.097	69.2629	109.639	123.326	151.041	114.76	83.6564	103.651	122.562	67.2279	92.1214	68.9118	81.5219	107.229	98.0675	101.171	72.2028	94.3822	106.538	95.2694	82.9865	115.338	119.569	104.367	72.1787
Q96DE5	ANAPC16	96.2712	128.776	97.9573	77.7213	31.4962	115.562	217.315	112.483	126.547	49.1103	72.7535	87.6684	166.704	55.2643	96.4472	116.456	85.9055	107.488	48.9714	88.939	64.9481	137.15	133.187	137.59	104.761	108.19	78.6865	89.3888	92.7878	94.9999	100.555	95.6289	82.8012	84.3295	57.9389	122.401	125.258	93.8607	109.537	73.7364	89.6142	117.365	110.705	77.8391	93.7144	117.163	121.59	65.0209
Q9UJX6	ANAPC2	61.7209	105.927	98.3429	107.16	55.9417	108.216	119.825	124.075	80.1884	64.4691	86.1399	109.084	116.773	78.6566	117.571	122.416	109.011	101.021	112.93	108.475	78.4703	86.5009	106.023	141.164	85.5117	122.304	113.79	124.445	99.9483	57.8572	76.6342	126.511	57.3796	135.228	84.7449	101.81	105.741	87.1229	114.714	69.2228	82.6279	104.942	129.285	95.769	74.6925	120.035	101.216	79.639
Q9UJX5	ANAPC4	76.4646	93.6958	108.466	97.5238	88.5787	75.9368	106.187	138.577	89.5877	66.2011	85.5352	104.309	105.529	70.809	114.226	124.152	104.767	79.2089	82.2384	120.204	94.8596	87.9884	89.2418	127.215	80.7129	122.693	103.174	133.169	101.109	86.3507	95.6634	118.245	67.9793	100.553	86.1525	105.324	94.2331	105.647	120.885	77.5361	115.229	106.671	110.748	104.545	101.212	111.436	132.61	87.7031
Q9UJX4	ANAPC5	83.5211	104.332	112.749	102.572	59.6349	83.9552	129.043	121.579	113.304	70.5467	76.9656	124.06	106.467	87.2868	108.075	129.657	114.283	92.8501	105.298	76.6058	74.6281	89.1994	97.959	110.519	80.8179	114.356	104.794	120.738	100.121	97.0944	95.9573	118.302	73.8756	105.241	80.2551	94.9505	99.9058	90.7409	112.693	57.8333	103.026	71.8567	110.528	102.509	106.653	114.713	141.404	77.6769
Q9UJX3	ANAPC7	92.7361	85.3954	102.046	95.1219	66.8762	97.5664	131.544	97.6235	107.735	68.9115	88.2349	84.4966	104.39	68.6787	102.269	115.799	132.048	105.183	93.1492	114.172	70.9875	115.761	91.4278	116.805	78.3339	101.106	93.216	97.3317	98.1399	106.681	105.91	95.3689	78.8462	97.1822	55.503	133.528	97.3328	103.138	121.771	72.578	96.6891	113.074	101.23	88.0458	98.2615	117.211	129.584	62.8349
Q9UNK9	ANGEL1	70.1856	36.6814	105.499	125.946		74.3993		51.3565	57.6729	86.756	87.0367	71.7176		110.823	144.724	85.0246	89.5048	63.164		130.382	84.5467	85.25	115.077	71.3142	73.4097	129.225		61.2535	99.2202	81.031	109.899	108.904	149.224	101.512	155.674	128.103	95.3981	98.5042	133.509	76.2748		111.625	100.024	131.035	218.602	111.85	75.6399	150.605
Q5VTE6	ANGEL2	87.8771	96.7585	149.937	100.603	48.4279	82.9039	87.6965	152.636	60.3121	97.2955	96.0185	74.5704	81.2754	100.642	69.1018	61.1236	67.7957	71.5661	101.786	74.2717	170.124	86.3197	83.877	107.553	106.295	78.8189	142.07	128.142	78.5273	143.387	104.431	164.698	113.409	120.117	61.9121	138.391	115.031	186.338	135.242	129.676	111.402	48.8601	133.144	75.9246	76.0434	101.113	73.2117	72.6834
P16157	ANK1			48.3519	138.111		37.8732		756.699	59.5991		109.84	51.4011				11.5054				191.493	119.174	267.18	5.067			13.8917			25.9839	5.70059		659.277			6.97751	163.01	48.2153		6.36073	3.81222				24.0643		20.3835		29.9057
Q01484	ANK2	62.7526	59.8972		83.5606					103.693	22.4354	85.1521	80.6317		77.9475	35.5032	105.604	73.2779	65.273		122.973	88.5871	98.1246	83.2084	113.045	58.0288			275.735		113.41	548.962	86.9471	37.595	26.1045	110.797	73.8824	119.803	76.7236		109.501		124.838	65.4178		96.0605	92.6814	54.7259
Q12955	ANK3	143.053	175.3	121.854	47.9018	109.226	62.6582	150.81	197.909	44.2317	113.17	114.602	212.96	81.0901	51.5621	66.5616	149.382	7.16731	89.1672	92.6587	122.411	119.222	130.215	40.4683	55.9321	114.439	143.85	77.8485	70.5525	86.7848	123.673	165.225	66.1401	126.752	22.1484	116.955	58.243	44.3804	158.811	76.3133	65.6677	37.4296	92.9932	105.539	46.994	131.338	110.364	66.8057	126.246
Q9P2R3	ANKFY1	67.463	124.293	98.8217	69.1854	67.9049	84.7365	61.1462	104.713	94.424	83.7406	49.5415	164.97	105.754	72.8623	79.5282	118.171	86.7979	82.4246	179.838	75.3761	80.189	86.3128	83.9686	122.481	74.0871	145.053	123.955	123.974	72.9129	80.0748	119.794	98.0484	82.2102	115.88	93.9457	102.834	103.972	145.562	83.2859	124.129	81.9733	89.7512	88.2125	79.0081	67.3178	139.151	96.2106	71.2005
Q9HCJ1	ANKH	172.053	64.527		67.4878					85.7765	273.723	133.703	129.939		140.478	84.7754	30.9019	167.43	38.9178		51.4763	54.0364	37.3169	75.1337	23.6898	52.1325			96.0988		459.939	89.8273	19.1745	84.9991	40.0603	12.5853	167.224	36.1574	97.9723		116.768		108.033	57.2128		99.6776	86.7081	123.462
Q8IWZ3	ANKHD1	91.9736	78.7729	73.9605	107.457	72.1777	114.094	96.9639	105.892	107.29	53.0375	114.164	95.1156	99.3522	128.1	109.355	134.376	110.329	106.984	100.223	115.783	94.2862	127.78	102.584	157.193	80.1491	116.921	118.739	90.6851	96.9794	79.272	63.9	122.604	99.6062	105.639	59.3918	53.1316	113.56	96.2085	98.334	101.919	97.26	87.6879	110.901	110.747	112.935	110.742	82.4341	87.5488
Q9P2G1	ANKIB1	104.821	132.459	68.803	196.165	63.7502	93.1801	43.0304	116.858	92.2898	91.8147	70.2663	69.5499	79.1363	66.9242	95.1601	68.968	93.1843	84.4044	129.429	47.5028	86.5456	146.082	90.5185	130.265	70.0646	85.4502	91.2801	168.488	91.6477	76.2522	81.5398	158.868	75.0951	94.6131	109.27	108.509	123.416	97.855	110.321	33.3972	100.497	122.218	100.356	91.9147	64.1249	108.892	103.38	145.837
Q86XL3	ANKLE2	114.522	140.141	95.9387	153.103	89.7523	94.3119	100.411	92.727	83.1386	87.8655	60.2846	87.7459	77.7499	68.5012	96.0969	130.478	96.2609	109.357	93.8552	135.674	110.544	117.829	97.2694	89.0666	87.3879	99.9892	64.591	125.312	52.0599	100.16	88.2266	73.3922	76.7306	150.933	80.4428	71.9092	67.551	67.0936	100.505	72.4901	60.993	85.8219	82.2049	133.207	106.396	122.834	97.931	105.631
Q8IV38	ANKMY2	73.9588	81.8558	94.0311	190.931	67.2179	40.1414	111.387	217.443	92.064	54.3602	100.23	56.8235	182.265	50.6117	162.063	131.609	260.928	47.865	34.7917	141.672	40.7367	70.819	46.46	93.8366	62.6817	97.3083	71.7124	151.144	111.777	75.8355	152.039	200.686	63.6096	109.094	49.3254	71.151	114.635	72.3956	105.493	111.029	83.659	86.716	104.523	118.312	104.023	87.3904	89.8693	74.93
Q9H9E1	ANKRA2	95.1676	18.5002		67.4921					84.8328	49.8037	110.868	121.489		120.257	74.5994		98.2452	65.1995		118.514	175.617			68.334	138.179			86.9026			142.641		82.0156	110.166		78.1949	67.4066	111.753				88.2205	156.514		83.6297	152.104	52.4402
Q15327	ANKRD1	156.257		23.2493	252.495		22.3767		205.894	56.5532	59.3468	53.1721	81.1545			66.4962					54.5321	97.8959			203.695		26.7922			20.2647		38.114		46.7979	97.1143		76.2886	48.1309		20.8016				219.637	20.6759		88.9262	65.0094	556.134
Q9NXR5	ANKRD10	179.68	38.1963	111.47	102.279	79.0838	209.366	34.008	56.7865	66.7145	141.432	61.2973	131.037	43.9953	181.003	198.26	96.486	40.6485	76.152	77.4482	76.6996	88.1633	69.806	156.085	114.12	98.0673	123.12	340.742	37.8851	197.38	182.107	149.179	88.4366	53.7435	28.9282	113.601	135.346	90.5021	116.003	125.975	90.2798	94.335	130.429	51.6792	59.3377	232.587	58.0444	66.7446	39.6956
Q6UB99	ANKRD11	96.0956	104.057	71.7818	89.2645	74.2185	59.1765	109.362	68.9867	121.468	82.162	89.0139	76.9978	116.937	114.166	107.313	111.735	91.0312	109.004	109.64	100.625	90.223	154.41	152.225	59.58	119.118	77.4212	76.9042	127.268	68.2696	86.7905	110.409	101.864	97.1429	96.4607	69.7287	106.408	136.575	85.3843	59.6583	108.999	71.6089	77.3183	141.067	52.0409	80.5111	108.868	99.4054	59.9759
Q6UB98	ANKRD12	115.821	39.2627	98.8604	92.7698		78.1896		151.153	157.385	83.859	21.1139	53.5127		48.4371	86.1688	105.775	165.779	117.198		106.447	107.247	124.191	77.6743	102.513	89.1906	122.283		102.819	81.4018	74.2158	58.6903	87.5545	93.9639	90.0511	116.953	78.1123	202.263	116.082	161.936	73.0773		164.179	119.879	71.0015	73.529	99.888	130.481	43.9275
Q8IZ07	ANKRD13A	108.108	88.5983	54.8487	87.5407	77.7756	95.8055	139.276	211.587	47.3406	84.3893	58.0586	96.6712	64.9802	85.6228	88.9363	67.4936	74.1806	74.7639	77.8617	161.069	125.553	68.3367	59.7336	116.174	99.9691	67.357	73.2944	172.878	42.6551	80.8591	103.035	386.25	43.6473	232.045	74.2849	191.778	50.0584	123.985	164.125	60.4236	77.4412	94.1534	106.658	104.009	110.574	65.4068	66.5527	51.9085
Q6P6B7	ANKRD16	105.565	60.0188	123.041	100.124	51.3438	87.5941	184.999	119.985	72.6954	124.649	77.3293	158.162	183.335	82.9818	70.7655	31.8113	72.1601	83.0838	53.3198	49.5474	90.5569	95.1389	111.636	72.9288	151.459	148.363	30.7357	92.6735	101.113	132.745	142.262	100.411	35.1204	105.721	76.0202	41.2396	141.866	113.46	67.8588	113.637	133.158	83.3662	101.723	41.6615	131.054	158.71	88.4567	67.3783
O75179	ANKRD17	68.3551	91.233	106.44	90.5087	78.6968	96.1564	126.639	113.218	89.1534	71.9479	75.26	135.481	159.782	81.5655	122.74	172.587	120.6	125.915	80.5112	80.6972	91.8544	88.8901	92.934	69.9915	86.8116	146.886	83.499	78.8804	77.1466	79.2884	112.213	50.2604	39.4225	116.778	79.2087	189.534	84.1152	105.409	83.6444	135.354	78.2222	143.042	143.221	77.8381	60.1843	114.408	135.626	91.0774
Q9GZV1	ANKRD2	19.8981		47.708			45.9173		361.151		21.6728					46.3692	60.9543						84.9616	142.377	740.742		54.9781			41.5835	47.0023	16.1551	246.053	40.8009	23.9278	127.625				121.624	67.415			45.026	42.4273		35.9011	20.1403	71.587
Q5VYY1	ANKRD22	171.384	42.3937	74.99	46.1293	259.218	140.849	25.5782	49.7034	216.779	372.488	290.35	96.0274	23.7323	237.464	52.2506	33.7417	229.504	98.0274	86.9397	100.123	21.422	9.83719	69.9572	24.0945	179.152	127.913	166.356	2.46634	201.391	120.82	19.4159	16.5847	108.268	11.9033	325.67	106.334	11.3594	41.0042	95.9665	220.075	154.077	88.3991	127.384	114.349	79.7927	31.7049	29.5272	90.8013
Q9UPS8	ANKRD26	102.876	113.819		137.283					116.906	105.693	107.351	105.843		84.5171	103.84	74.5137	128.588	114.992		51.2251	129.747	55.7631	134.819	136.859	82.6608			128.915		61.336	88.4396	227.731	75.6952	87.7813	81.3033	60.5308	62.5154	86.9566		90.9977		65.4863	94.8757		103.294	92.5854	118.681
Q96NW4	ANKRD27	98.868	86.8659	128.735	118.108	76.9997	86.8413	147.488	97.1743	96.5914	115.629	85.3399	138.798	42.9159	151.884	120.611	103.686	107.149	134.542	117.359	120.452	63.9122	108.239	115.941	150.509	85.1893	134.338	108.382	64.0962	96.6845	101.88	66.8942	107.323	70.6594	91.3198	93.0428	70.0681	66.8347	103.676	88.0695	62.7658	109.205	40.1082	107.905	77.8666	96.8837	102.179	102.012	142.739
O15084	ANKRD28	86.0389	97.7251	149.934	98.1138	74.6281	48.6734	105.902	79.6879	95.0637	114.638	40.1844	130.458	118.843	104.892	113.831	123.129	141.673	72.383	100.894	118.075	110.291	102.038	100.036	119.464	104.521	109.322	90.343	79.514	74.0432	84.7562	42.5355	79.778	53.7917	90.185	117.716	123.891	84.0567	106.756	61.6649	85.578	98.3973	86.8586	149.136	65.0864	93.7799	109.404	119.286	53.4544
Q53RE8	ANKRD39	93.4769	47.6818	130.635	116.795	62.0974	91.9591	64.498	39.2601	174.494	41.6597	30.1944	99.9965	176.762	89.2295	102.551	144.417	89.7839	105.05	68.7052	44.5317	101.693	82.4463	39.4394	110.445	91.4509	46.8697	42.8474	113.166	53.1518	49.7122	36.1868	19.9409	39.3719	180.851	51.0221	88.608	116.234	98.9044	36.3898	75.8395	78.7207	113.615	128.507	36.1699	126.593	155.276	157.754	34.0567
Q6AI12	ANKRD40	134.216	132.465	146.189	136.823	48.1975	58.5437	281.066	121.288	95.8031	50.4759	88.6131	86.9147	28.14	65.5867	144.63	123.17	106.77	107.862	63.9067	90.2855	59.1671	106.492	79.9346	116.152	55.5222	100.576	64.8438	130.627	82.4229	125.317	87.2946	104.692	77.7052	95.0676	101.443	73.5694	95.8144	41.1332	108.069	35.0312	85.8882	114.409	90.3335	104.06	111.566	122.654	118.09	67.8157
Q8N8A2	ANKRD44	14.5785	221.382	88.878	17.0356		26.3311		73.1296	19.1201	91.4063	32.5745	165.281		70.7468	121.123	68.7249	29.0287	75.0143		124.665	47.4907	129.398	86.5231	17.1582	139.752	104.185		104.841	69.1061	73.3036	116.842	96.3262	10.468	290.945	119.474	33.1005	255.462	70.9697	208.255	96.0477		129.141	84.4173	87.4851	55.1182	127.246	61.0985	35.8762
Q86W74	ANKRD46	125.048	73.9269								92.7126				82.3235	163.591	179.001	123.264	72.6079				82.7775	65.7958	71.0537	58.0298			68.8421		112.436	76.6498	49.7763	85.7349	118.898	98.39			110.973		92.9177		248.077	100.946		112.307	81.1562	105.19
Q8WVL7	ANKRD49		60.1413	155.814	83.4252		92.4392		113.931	156.386		79.7953	104.699		112.488		91.6643	145.756	44.6225		62.5645	83.9971	69.1795	114.575		78.4343	38.157		33.2155	144.917	130.54		123.47			91.4347	114.66	123.416	238.117	142.017	86.8175		102.068		53.7193	107.584	82.3029		87.8533
Q9ULJ7	ANKRD50	79.3097	111.079	112.304	77.6308	127.741	48.5825	191.752	75.0022	141.764	46.4938	86.8847	147.665	124.845	66.9485	154.764	116.873	53.0225	136.744	48.8919	80.0802	62.0187	84.4026	98.1026	58.1854	113.774	57.5012	79.8319	115.308	67.5358	115.93	201.921	115.016	43.1755	170.513	57.8617	130.553	122.692	131.473	106.443	129.367	31.0672	121.101	81.9945	67.9783	44.0876	109.564	54.1163	174.062
Q8NB46	ANKRD52	95.8828	132.404	86.465	115.287	79.0541	67.7371	111.587	123.649	54.2946	85.6193	100.831	110.868	98.8248	85.581	72.1297	98.0267	124.719	80.6827	82.0126	113.972	169.634	126.749	88.7739	136.702	52.9153	80.3671	101.613	128.567	65.2866	74.3203	54.9482	83.7019	31.1348	218.297	64.1258	54.3825	105.124	109.266	80.3932	93.7097	100.933	107.648	83.1158	105.687	77.7082	106.825	154.731	124.077
Q6NXT1	ANKRD54	82.1528	95.1047	74.4291	49.9064	56.8413	112.727	123.331	154.136	134.799	102.318	154.617	77.9939	87.4428	78.948	120.199	173.447	84.5621	93.4158	75.8265	119.551	80.7301	119.905	141.666	92.4762	91.5694	134.535	94.3301	142.364	108.685	83.5362	80.7228	95.0006	70.4561	137.624	39.8663	115.804	99.099	100.439	75.2651	67.6955	92.3917	119.428	111.296	65.5078	76.1695	107.805	98.3041	66.8972
Q92625	ANKS1A	106.981	83.9462	126.64	62.4177	88.3527	63.5001	71.9959	79.6812	112.374	162.758	104.089	134.143	133.444	108.395	87.1281	99.4169	91.4111	131.186	94.4986	69.8206	126.526	100.146	133.949	84.7885	115.962	97.4274	81.6409	39.7426	124.676	123	73.9125	100.607	104.086	93.333	101.107	81.0179	103.331	125.252	75.3156	78.1675	134.377	89.2881	87.5495	54.2333	116.469	93.9901	92.2962	52.7305
Q8N8V4	ANKS4B	187.004	15.2199	202.203	8.90696	230.78	166.085	15.7182	9.18342	169.172	173.61	294.469	197.547	113.472	282.351	2.51334	21.0157	101.247	138.312	177.91	55.164	82.1793	39.2955	333.404	5.72797	94.7691	248.423	132.729	12.7723	172.946	229.435	460.673	24.5743	129.88	2.76623	29.5902	10.3547	11.0772	20.704	73.0916	76.6341	96.6392	43.75	14.8628	97.9339	268.057	13.1289	16.081	13.4929
Q68DC2	ANKS6	57.8559	76.2778	71.0374	67.2834		80.8284		80.7328	91.0914	107.666	93.6755	115.284		65.2793	70.5569	107.02	124.499	91.3892		80.2786	101.288	174.047	81.7467	199.299	90.2427	111.401		99.9119	62.7168	93.0819	24.3318	75.1788	84.1151	103.483	69.0963	68.5703	130.2	99.9336	106.877	97.6259		86.0251	130.569	113.595	111.081	134.566	63.7076	110.565
Q9H8Y5	ANKZF1	102.53	151.67	149.433	52.3169	92.5119	88.723	123.88	76.5707	129.17	140.844	117.368	105.949	119.66	98.5217	82.1628	103.762	132.89	88.7688	90.4176	76.4518	128.779	108.663	95.4917	70.8976	108.708	132.959	98.3352	75.3764	109.184	140.43	91.7854	62.5861	99.1926	129.207	93.3509	50.3979	165.919	97.1122	107.312	66.8444	82.9762	44.4071	95.3967	90.1557	109.655	91.9358	82.9087	81.1362
Q9NQW6	ANLN	51.9499	137.424	65.637	232.615	33.5539	29.6218	43.2394	60.3047	35.7897	24.4755	59.7402	41.4423	121.06	54.3421	40.9908	156.396	152.678	105.299	78.9917	218.97	31.6892	49.8246	69.0249	316.219	25.0695	147.236	59.4817	143.074	24.2841	78.146	114.113	74.3348	33.9421	55.9329	35.9392	154.173	29.5408	61.8778	107.759	52.6855	77.608	96.4317	191.16	155.386	48.551	139.113	114.477	75.6935
Q5XXA6	ANO1	8.50864	48.1514	6.27645	70.2273		252.651		90.2073	4.07831	28.0441	13.8899	69.84		15.981	57.5316	7.1047	33.8462	112.904		191.18	11.4302	43.92	5.75704	242.517	108.08	69.9157		9.96806	39.55	6.12198	78.2507	22.4788	96.5472	70.8201	365.768	8.11511	595.293	268.35	14.863	433.219		356.687	141.071	354.686	25.3707	29.415	179.772	136.178
Q9NW15	ANO10	93.1037	100.974	110.166	54.8844	196.483	68.8206	37.7331	72.8399	117.184	284.32	137.902	81.1426	104.806	88.6729	59.7518	103.362	72.204	41.2408	45.0497	4.85674	91.134	62.7666	49.1406	84.8777	113.709	30.8811	69.826	216.351	149.466	48.2302	124.323	77.729	93.7183	57.1853	194.077	191.091	138.629	64.7458	77.449	157.911	110.427	92.1117	92.3464	126.871	168.271	55.3184	62.0691	136.064
Q4KMQ2	ANO6	210.086	69.756	59.2578	81.9514	32.3846	57.3622	100.862	124.204	77.9329	83.7163	88.1878	8.96298	118.634	70.4591	89.8805	11.6649	157.806	86.9798	170.927	84.078	202.359	107.37	43.739	92.3792	150.616	157.552	85.9962	103.972	95.4165	183.196	121.208	84.9805	94.7913	56.6524	154.647	85.8063	164.66	101.107	98.2753	97.2763	92.3257	85.2163	90.9998	137.952	95.7864	69.4964	87.0411	102.853
Q9HCE9	ANO8	37.07	86.6835								101.513				69.0966	118.012	38.0491	37.452	33.6427				23.9712	25.2054	227.805	130.068			130.743		68.9932	67.0589	19.9996	43.757	55.565	372.023			78.9239		226.699		255.089	147.803		63.0351	102.841	59.3529
A1A5B4	ANO9	231.351	45.1706	76.4579	47.7039		85.5622		32.9389	121.637	313.266	199.266	251.486		317.802	37.4582	29.3912	145.482	73.743		18.7086	90.901	46.4964	130.251	37.2088	105.077	56.2624		2.23355	276.662	278.617	26.4851	59.8244	212.187	22.2163	104.679	32.0027	88.6761	83.9794	43.6753	118.138		9.96436	40.8215	284.321	139.654	42.9958	40.0857	102.96
P39687	ANP32A	113.523	74.8317	42.1886	70.0346	70.5719	63.7883	125.269	44.1728	107.697	102.022	125.721	65.8709	90.0762	125.994	96.4646	95.1064	67.7703	153.508	98.6273	135.12	115.542	149.799	156.543	31.3612	115.81	47.615	69.6117	89.5362	63.7554	165.697	140.015	68.7135	137.372	92.6526	74.6762	85.7024	112.642	101.429	54.0863	48.299	104.14	67.7711	73.1217	28.6551	79.1335	98.343	87.4631	58.93
Q92688	ANP32B	84.311	116.924	77.1317	87.7643	64.8199	148.911	163.183	109.426	107.455	118.592	82.1849	80.9576	74.3446	90.5731	85.6214	111.322	105.134	119.899	129.759	124.118	76.7568	123.408	142.497	94.251	108.139	113.155	112.557	58.3194	100.76	72.5916	64.6592	153.278	125.412	126.476	60.0063	92.2352	111.942	68.5097	118.651	65.6285	92.8311	99.718	95.2971	58.4465	100.196	124.581	100.95	83.6761
Q9BTT0	ANP32E	97.769	118.767	180.92	59.8989	37.8719	103.324	480.365	111.12	153.838	71.8595	75.3792	60.0887	36.9898	91.834	114.759	99.0883	116.831	69.0106	34.3454	123.869	72.0385	110.137	50.4774	66.5496	102.959	118.793	73.2345	40.3136	55.8727	136.085	192.645	73.7166	59.2818	112.039	122.181	141.173	128.478	147.834	148.148	135.881	35.1027	85.4758	62.2608	41.0729	92.9505	119.343	81.2015	72.3033
P15144	ANPEP	55.7296	61.9254	246.881	7.10997		34.0117		44.9412	11.5034	98.9212	8.52751	899.836		89.43	21.899	23.801	44.7136	39.1982		7.67978	34.5508	49.8572	74.4897	61.5387	65.9347	100.589		42.8614	212.288	85.0804	532.318	46.4089	114.135	8.89827	30.9925	8.16545	8.22221	20.1406	39.9804	60.5303		111.012	53.5927	79.9253	490.547	25.0402	32.2237	37.4976
P58335	ANTXR2	59.0963	5.65831	306.815	205.087	274.382	128.044	35.8881	38.2096	18.1323	36.1158	106.432	109.062	19.2756	49.1801	24.6258	11.3697	73.591	139.302	32.9014	156.388	289.077	364.999	240.712	36.0609	253.45	81.5701	66.9022	298.071	145.223	105.889	303.935	7.89179	57.3966	328.999	6.83663	23.0367	33.4016	21.8616	145.132	98.5909	56.763	70.7472	99.2509	50.7415	73.148	27.3589	18.804	35.2462
P04083	ANXA1	9.70572	175.218	12.0013	266.41	64.8397	26.5921	15.4929	114.398	61.9624	11.3223	3.16543	9.56141	86.7981	8.10606	129.894	20.517	96.3376	67.7726	127.51	66.0573	26.6888	29.9911	17.8162	245.119	33.1309	16.8453	43.5265	85.5891	5.84695	3.54806	23.6047	282.772	46.3118	20.3148	139.366	96.1371	2.49133	129.536	43.1259	101.839	95.3526	123.211	128.867	59.8712	6.36612	375.801	17.4994	40.4324
Q9UJ72	ANXA10	4.6256	17.7504								5.29464				32.2621	7.74867	5.23907	52.4844	802.999				16.713	4.94117	4.93913	11.4325			31.9507		4.53308	933.906	4.61004	5.17277	2.16213	794.689			14.842		147.498		20.2708	23.5417		6.23579	7.43188	5.68993
P50995	ANXA11	95.3513	191.363	45.4557	127.177	111.715	78.371	42.9818	126.894	107.753	136.439	95.791	87.82	102.794	75.1283	95.2103	97.3841	99.1853	102.867	113.477	128.26	146.336	117.432	88.7139	158.196	94.3321	116.855	113.118	35.7642	91.2982	57.9414	58.2478	198.666	100.957	57.9233	127.055	72.2176	69.5203	184.02	117.748	33.8321	112.597	76.6314	90.5513	170.522	54.6872	87.1324	111.678	123.577
P27216	ANXA13	29.8791	4.60955	182.932	5.49683	127.398	180.603	6.749	24.4006	456.481	59.1937	67.4889	11.1922	371.635	12.9684	13.0557	2.23489	180.556	18.7973	33.2999	17.1816	3.64289	2.6544	85.2731	15.4018	34.583	74.9591	226.948	5.29327	215.037	42.6426	727.09	2.37681	78.3744	7.47913	22.0108	7.81969	389.221	7.07506	19.2597	830.456	19.491	27.5532	27.0734	260.024	705.664	12.1367	11.5205	16.6614
P07355	ANXA2	58.8994	325.759	26.8041	196.268	120.089	119.319	7.61415	196.811	88.7558	69.5165	79.2476	65.7446	80.7608	43.2373	91.0136	91.5464	42.7283	120.779	94.8677	115.761	131.746	104.434	91.9542	202.965	93.3601	70.6449	68.6359	120.195	56.5934	25.7691	32.1223	203.839	152.809	74.5345	169.894	57.6643	102.753	81.5997	137.098	87.5034	121.897	87.3671	159.777	157.27	27.3502	83.4035	55.8991	133.972
P12429	ANXA3	136.414	214.28	16.3299	148.592	119.371	157.16	7.04409	70.8114	133.864	143.45	53.2556	50.3489	121.623	75.8358	134.024	64.8053	262.349	84.8434	131.715	111.647	209.463	36.5185	67.9127	202.347	47.5185	58.1372	151.937	2.1871	41.7939	51.702	4.93419	169.271	90.7275	8.2162	295.111	142.089	54.6617	161.849	75.008	139.894	73.2418	91.8635	113.52	222.289	14.6157	59.978	101.582	260.509
P09525	ANXA4	79.6507	31.9363	71.3861	45.3909	136.135	173.238	28.7018	33.7981	184.159	187.297	89.5396	94.0844	134.205	65.8749	40.0632	27.3077	119.683	182.369	91.9643	54.0977	226.884	86.4606	126.872	45.7414	74.9613	119.169	171.24	38.4614	122.598	85.4757	217.957	61.9349	220.241	25.7009	169.601	22.4712	79.9869	40.3338	66.5436	160.173	161.143	106.307	44.5057	220.187	270.317	75.9851	49.0775	103.441
P08758	ANXA5	108.684	113.841	18.1527	111.29	70.3587	75.502	80.5607	63.6928	16.4239	15.4496	37.7085	101.537	75.8895	43.8777	137.179	130.464	29.5933	257.253	42.0343	321.161	87.1761	183.216	80.1861	71.9241	61.9529	141.059	69.6475	179.078	14.6591	98.4102	151.195	72.0695	56.7394	194.501	186.72	27.4263	201.623	62.0143	47.4064	68.7884	14.7621	140.088	164.202	22.0837	70.6333	45.1247	49.7381	59.9627
P08133	ANXA6	46.3154	108.748	2.55323	515.109	18.1371	103.955	171.933	36.7537	16.5516	13.422	21.5348	9.80341	21.0772	80.6441	137.771	151.782	94.2056	13.9297	20.959	23.2199	157.984	88.7296	41.8224	309.472	13.7344	41.1258	160.88	320.209	5.16707	27.7395	4.99043	197.32	246.328	102.876	38.9681	89.4423	9.15529	12.5432	26.029	21.1339	31.7807	180.159	70.5927	202.557	67.8385	110.916	18.0786	41.4325
P20073	ANXA7	132.698	142.504	113.998	88.2024	106.312	90.1971	78.2298	104.905	104.816	98.9696	53.5805	168.833	110.957	77.4953	93.8171	80.3333	87.8437	97.4861	92.204	114	84.2303	82.9525	75.3101	108.568	117.669	114.703	100.683	70.0107	84.285	79.2738	72.1447	108.095	80.666	81.81	97.1494	95.0789	91.4305	49.965	114.666	104.593	73.9368	114.837	80.9059	84.7772	84.6427	149.622	102.714	90.0697
P13928	ANXA8	5.19806	962.286	4.87717			3.8223		490.3		2.31733				1.19372	54.1987	0.886856	0.88982	25.8339				1.06671	1.12163	6.38343	0.355802	7.87779		1.99212	8.09558	0.837502	7.38171	959.99	11.218	24.6569	1.15482			1.42817	4.59036	0.969781		3.52242	852.667	278.303	2.14139	11.0711	3.40447	162.088
Q5VT79	ANXA8L2	53.8142	947.354								1.82023				0.83009	14.5026	2.75369	4.78851	20.3388				1.04415	1.09791	10.8086	8.54034			4.7715		0.819791	1.09369	964.039	1.05488	9.27451	1.1304			4.00112		1.04929		1.42202	904.543		7.0891	1.11347	1.43086
O76027	ANXA9	182.638	86.2773	22.5549	213.166	374.069	38.4785	20.3789	53.9119	94.5148	113.886	64.3458	68.2205	88.1118	115.753	49.1617	102.255	57.4011	186.531	37.1964	68.7156	202.777	5.68694	23.2166	131.784	78.7463	25.5748	109.931	13.5208	34.8221	16.0833	10.6184	657.345	299.255	15.5022	87.7022	87.5509	102.692	297.779	173.654	39.5749	119.53	108.879	96.746	250.407	27.4479	25.7666	66.0248	356.844
Q63HQ0	AP1AR	122.599	94.5751	157.309	86.9295	217.337	91.4976	110.012	86.7352	101.727	75.7685	77.1199	75.6063	93.7945	66.4616	125.19	106.525	69.1396	162.226	95.0699	161.615	118.741	99.3755	106.644	41.7244	128.308	119.951	30.8605	82.2041	89.4755	119.877	73.2737	40.2504	91.8038	107.979	81.7728	100.081	103.947	73.9826	97.0518	134.813	82.6064	131.246	150.896	94.2043	67.4137	120.741	58.0309	94.298
Q10567	AP1B1	131.266	106.643	83.7707	63.5655	131.291	152.698	81.0079	96.8824	66.0015	119.741	125.183	88.4575	108.422	95.8737	112.443	62.5789	90.8214	111.392	74.2393	157.148	117.414	122.322	116.417	78.361	102.077	101.258	106.229	82.9447	114.669	87.0466	94.6072	80.7552	111.569	58.2914	149.973	73.3691	106.531	97.3233	105.524	114.343	101.307	96.3569	101.106	82.8297	101.405	106.61	88.7405	71.0682
O43747	AP1G1	120.49	107.89	115.897	80.4072	113.902	126.667	98.62	102.021	87.5727	84.8194	106.859	103.204	107.586	96.9129	115.256	82.126	95.1717	101.847	87.2412	120.658	115.21	93.6399	88.9436	61.9925	98.0586	91.4984	90.8322	67.1983	111.899	93.1938	104.668	98.4621	81.4468	76.5315	135.7	70.967	125.678	116.755	118.166	123.244	99.4804	115.15	107.783	72.0031	78.0406	112.008	133.387	94.5998
O75843	AP1G2	88.4218	51.0278	31.6956	95.0789	159.453	174.763	16.65	91.4424	27.9716	163.638	170.89	130.838	182.974	147.937	73.837	48.4732	117.861	113.908	58.1547	116.145	103.738	59.0117	111.881	189.997	154.381	145.582	199.356	49.3436	78.633	84.1012	94.2764	54.758	144.376	33.4039	288.756	44.5245	40.2162	83.086	150.844	117.033	96.3849	37.8493	69.8765	181.743	174.639	79.7782	61.4475	43.3412
Q9BXS5	AP1M1	93.5311	95.9704	55.0322	170.444	63.4052	107.595	170.96	134.214	96.1457	78.2676	76.6756	78.4723	98.2028	67.9752	111.555	95.6096	64.7902	70.2047	93.9443	113.367	154.733	84.7908	99.0053	100.556	69.3811	78.2167	62.3062	203.886	72.8046	92.2089	153.364	118.076	92.5993	80.772	121.423	48.9579	76.2886	85.5582	89.3207	81.1863	36.8393	117.801	71.3618	103.933	92.6412	98.8665	149.18	67.0599
Q9Y6Q5	AP1M2	161.858	108.913	124.074	40.8711	155.519	140.755	12.7584	95.4737	58.6736	150.634	123.247	105.511	127.406	109.272	123.085	72.3105	114.594	125.791	73.702	142.269	115.815	104.01	91.6037	82.1646	124.843	119.775	133.421	9.02156	125.879	78.5044	15.0217	74.4347	102.616	25.2198	184.798	91.853	135.753	123.313	127.354	146.555	143.444	89.3628	157.345	73.1056	90.7397	111.371	25.8417	81.1108
P61966	AP1S1	98.7032	92.0248	104.444	92.7471	134.48	136.138	83.399	114.641	69.8304	144.046	138.706	82.6719	121.723	107.313	60.6797	83.1738	109.159	111.064	74.9209	110.903	113.401	69.8128	99.2305	68.368	105.818	99.841	120.889	83.6904	143.669	79.2471	110.819	96.4956	143.259	110.874	146.205	50.768	132.436	114.364	108.762	126.193	110.153	40.4685	58.5084	67.0121	112.927	113.45	91.5805	61.9802
P56377	AP1S2	70.8692	52.9794	72.9244	28.8201	7.39611	51.9279	252.992	45.125	194.471	50.0363	37.5057	59.2108	38.1429	135.839	49.7681	63.8094	37.0701	34.7921	27.6256	177.87	92.4528	175.981	93.5955	130.928	49.9823	23.8008	22.4572	127.737	18.595	208.351	64.398	89.7236	30.2204	86.8866	52.0851	152.974	73.1394	57.7739	29.3906	71.8033	17.1639	349.781	196.843	80.4308	67.5735	78.474	284.177	48.3402
Q96PC3	AP1S3	241.827	145.662	67.7475	59.621		85.9376		58.9549	114.874	49.0686	58.773	120.843		96.609	311.924	93.2923	76.6785	96.7363		128.786	115.944	98.4023	48.4583	57.124	131.098	167.576		24.2857	40.0723	66.3391	15.7195	88.8111	40.1662	5.13547	251.523	92.5897	93.0538	120.938	184.371	127.037		153.29	142.073	122.486	40.6175	102.433	69.9432	133.971
O95782	AP2A1	70.1206	142.948	99.673	159.005	118.39	111.664	71.6062	95.6464	100.257	138.579	105.198	123.401	109.506	98.9609	125.934	94.7872	77.445	74.7921	95.4383	71.8104	119.305	48.8187	90.5621	175.595	86.6122	60.675	89.9574	170.692	114.185	45.1352	112.446	176.559	74.0643	70.9988	73.3844	73.0215	63.5829	123.225	84.5643	143.778	99.7467	78.9059	66.3928	96.5189	42.9925	104.516	75.4581	96.7998
O94973	AP2A2	119.355	80.4859	65.2812	111.2	104.937	124.738	127.632	93.546	110.659	68.807	105.326	53.2097	78.0386	137.778	114.086	95.279	84.62	86.2131	75.7889	139.148	169.63	90.0997	70.2719	114.342	116.606	143.358	83.2442	105.802	136.671	122.119	130.526	137.955	121.825	66.8236	96.3363	61.5993	62.1163	78.0056	86.4391	150.529	100.052	156.074	129.203	92.492	107.251	53.142	82.9482	117.951
P63010	AP2B1	87.3952	115.585	88.3343	154.12	104.078	113.188	83.0792	104.397	113.804	99.4879	92.3695	93.05	106.707	98.946	116.05	114.992	87.3822	81.243	99.8296	120.42	133.649	74.4957	94.9996	152.111	94.8108	89.0398	73.7093	136.501	116.67	69.1642	110.81	160.852	91.0753	74.447	65.6758	59.6316	58.6495	112.258	92.2121	140.872	80.5336	122.323	104.79	99.2993	70.4783	79.9986	88.3345	107.237
Q96CW1	AP2M1	82.7631	116.784	92.7873	138.13	117.674	111.474	87.9798	93.881	105.826	111.009	112.213	92.3999	92.3923	120.959	118.769	99.0161	80.8194	61.346	85.4823	94.6478	140.291	68.6902	68.8028	160.442	94.7747	79.7026	83.8429	159.368	125.377	76.3226	128.145	165.841	95.8231	68.049	74.876	68.5472	63.3808	96.0993	92.8732	173.155	101.285	122.95	79.4887	97.5704	70.7682	72.3439	81.9227	119.097
P53680	AP2S1	88.7204	107.894	93.4021	142.324	105.857	86.0548	83.3652	100.908	91.5843	114.846	102.684	97.0935	102.32	110.408	124.438	107.928	92.7235	90.6676	89.7572	91.3102	146.81	61.4196	70.4689	150.777	91.1788	71.6364	91.6771	146.666	110.993	81.1233	114.932	156.661	94.25	78.5477	80.5001	76.5188	63.2271	96.1947	88.3297	146.678	97.8047	118.304	87.0074	93.4846	72.3017	70.7167	85.5146	102.095
O00203	AP3B1	96.3116	72.627	135.563	94.9352	97.1879	104.941	73.2317	137.996	85.2673	92.8632	86.9698	119.612	109.003	106.609	154.743	115.396	106.044	92.9004	89.093	131.715	91.1354	98.3896	98.2369	122.019	88.9364	69.7502	123.091	108.362	125.945	81.7203	87.6106	155.809	92.2349	62.4053	100.349	75.726	78.9003	121.259	85.1185	79.4484	92.2219	96.7572	79.4908	78.3546	97.5631	107.094	101.473	86.3067
O14617	AP3D1	103.892	95.5651	155.11	142.082	97.9521	87.9601	79.5468	131.012	80.7391	103.397	73.2968	119.251	114.255	104.344	157.707	109.603	99.4261	82.1746	88.9991	105.002	96.7036	76.864	85.5485	114.872	96.4979	66.7906	113.142	117.698	116.754	91.9324	100.624	153.342	90.7923	59.1353	99.4018	78.3609	83.9579	115.723	87.2276	96.2705	86.1337	95.6071	80.3397	83.1319	87.8774	97.3032	99.6674	91.7082
Q9Y2T2	AP3M1	99.036	71.3984	120.496	127.727	100.144	109.755	71.1661	136.485	80.6306	91.5155	92.3252	121.759	124.034	105.524	138.884	118.535	119.656	100.292	97.0516	118.321	94.3509	97.1886	95.3326	121.158	85.0559	70.9796	120.458	90.2044	131.086	75.6266	111.871	169.608	87.2492	67.88	99.2435	59.6485	88.7711	119.599	81.5211	85.1864	74.1219	102.505	75.9545	80.8596	106.798	97.436	107.88	76.3913
P53677	AP3M2	78.8564	62.131	146.568	205.358	43.565	29.7429	64.886	82.4186	98.144	89.1548	30.917	96.8677	59.1669	132.743	169.564	106.607	64.6648	41.4426	52.4921	137.61	50.6786	108.415	85.2249	110.868	112.053	59.3467	31.1702	244.795	62.9643	92.2546	105.377	112.7	98.6669	52.0203	112.853	113.29	40.0844	99.3235	72.4148	85.8371	229.198	73.1605	91.0376	66.3371	43.1487	127.47	74.9335	76.474
Q92572	AP3S1	85.7783	95.2334	143.647	122.489	116.133	98.0795	106.762	104.341	96.2156	78.3568	98.471	84.4797	113.776	92.4257	219.007	102.881	91.5314	73.0606	98.6916	114.009	104.119	103.599	86.457	105.446	103.677	87.9672	144.428	85.1109	101.363	82.2773	113.631	176.23	77.2316	66.5524	91.4342	59.4147	90.7795	137.126	60.1749	66.4142	10.2453	115.992	90.6039	97.3935	102.016	99.8957	82.8495	102.926
P59780	AP3S2		94.7033	43.4738	237.594	83.3702	28.4177	74.1284	196.078	19.4465		29.0083	168.354	78.088	122.994		135.828	96.6114	106.387	66.8577	130.271	67.8485	27.2504	190.324		71.7992	50.9233	125.032	184.522	126.78	84.2262		12.1866			147.731	155.989	30.4412	52.0696	131.421	239.863	178.364	96.2325		22.9758	72.1244	72.1118		18.6232
Q9Y6B7	AP4B1	72.3822	145.603	74.6955	144.6	104.984	108.995	86.5156	112.344	68.8738	101.346	79.0221	102.646	97.2802	75.7242	96.2035	104.629	102.341	96.1984	78.3884	110.122	99.5815	132.803	105.707	116.236	79.7224	110.285	105.34	141.824	95.0649	79.3705	118.399	82.2778	87.1758	120.722	99.311	117.229	95.3384	77.1583	99.7432	64.9116	119.624	110.952	94.5928	100.339	58.3369	110.713	115.251	97.6024
Q9UPM8	AP4E1	71.7562	145.811	75.7684	128.434	125.952	102.269	88.6152	122.939	63.8211	83.9026	78.6003	121.801	83.7035	79.1388	84.1873	95.3562	98.1174	97.8173	83.9713	117.082	126.434	180.892	127.466	122.611	73.088	120.024	117.639	133.526	106.133	69.2275	137.523	83.5986	73.5243	125.278	89.5995	82.0051	102.278	82.5142	87.474	52.4629	104.201	93.8373	97.4472	83.914	63.1181	116.639	94.0349	71.5823
O00189	AP4M1	72.4359	122.625	84.8927	129.164	75.7495	123.927	108.47	88.615	76.5226	138.932	81.3543	122.334	100.604	81.4469	98.1048	90.2228	116.221	91.2737	83.1	92.9571	104.943	140.559	84.6398	95.6375	80.3653	131.005	92.3156	134.374	100.117	77.2689	140.43	66.4887	66.5584	110.164	90.0876	96.8785	103.189	85.9202	73.5659	62.9684	123.174	103.587	84.6565	63.13	61.5881	117.02	95.4696	74.9117
Q9Y587	AP4S1	75.1061	140.971	123.512	130.12		64.1883		118.685	52.4351	92.7608	63.5894	89.969		96.8099	71.1904	104.041	80.4	60.9968		88.1923	134.201	112.638	87.015	131.63	75.0063	76.8776		127.931	156.22	89.5901	143.077	75.0275	76.5499	101.696	135.531	134.837	93.8596	95.206	171.181	56.9192		96.3291	66.8341	74.457	53.2082	144.345	84.4268	75.1437
Q2VPB7	AP5B1	85.6123	109.275	12.5504	114.524		22.6532		12.1148	95.3758	92.1512	59.8087	183.992		99.0589	100.454	97.3408	119.787	161.054		86.7244	143.387	66.6181	80.515	73.8124	73.5888	14.4629		88.7992	10.9392	104.554	86.6023	115.845	79.0143	106.792	170.668	84.5013	42.3904	66.5759	11.2291	75.8521		71.3658	111.372	11.1612	103.824	91.927	156.661	10.5091
Q9H0R1	AP5M1	66.1192	72.8412	94.2182	105.454	96.4502	110.918	69.0931	50.0196	67.7565	96.1229	53.6896	172.716	73.7183	68.5611	60.0985	83.8659	78.8172	98.1062	106.035	73.426	110.712	129.612	136.276	148.528	118.697	89.1616	129.719	129.548	66.2797	38.8767	102.624	67.1535	102.313	122.396	116.645	131.265	88.1903	123.539	168.731	104.207	126.332	109.893	69.7933	82.2339	111.93	128.809	66.9994	95.7581
Q9NUS5	AP5S1	70.1898	92.5816	46.9477		118.829	167.332	74.7064	88.7296		102.921			52.7416	56.6729	33.5041	79.4564	63.2696	141.02	34.3492			113.351	98.0015	131.659	106.271	77.425	79.1574	276.945	77.352	87.2234	81.2927	126.777	101.69	139.54	100.959			73.9759	83.1803	121.711	153.288	58.3012	65.8935	89.4105	86.4859	94.0733	127.031	73.8148
O43299	AP5Z1	73.4998	110.843	72.399	159.025	179.949	94.8	169.445	84.4134	81.4685	113.41	84.6769	150.055	56.3356	69.6769	76.0232	73.0267	81.7725	93.2377	78.5655	90.41	89.3168	78.826	92.623	115.96	112.191	78.1491	130.654	182.48	84.4522	87.9015	97.1878	135.581	112.708	135.922	124.769	76.2481	73.5886	89.0991	92.6221	114.744	58.4733	59.5727	71.459	101.694	93.1776	99.7519	98.6138	84.3398
O14727	APAF1	109.19	73.2275	91.8855	62.058	88.6094	117.729	104.799	78.1902	111.621	173.638	89.1843	89.7925	79.7143	162.352	78.2691	116.894	90.1776	87.7299	104.688	118.346	146.114	54.6979	129.16	83.5765	48.461	72.9591	119.061	119.801	128.362	106.1	152.779	106.942	92.1517	92.185	110.325	48.0923	171.536	145.365	163.74	96.5194	86.3686	89.8178	62.8634	86.005	111.004	69.64	86.5468	100.007
O96018	APBA3	25.3315	194.564	45.7113	84.4281		191.865		47.1844	76.3203	159.071	78.6843	70.0247		70.4712	163.543	139.343	69.2823	86.9319		106.025	192.112	122.241	68.3196	84.8835	61.8595	47.2427		113.153	172.124	91.4683	44.9911	137.569	153.119	45.3699	90.267	99.4095	118.934	135.622	105.632	57.9733		70.348	94.9972	59.7641	131.241	78.9082	151.236	137.701
O00213	APBB1	153.455	199.27			51.6176		479.021			11.6238			28.0587	101.284	93.5793		127.233	30.0614	33.8656					119.869	20.3269		25.8186	280.237			357.075		13.0437	216.978				85.6695			25.2969	52.1002	8.76724		47.7527	33.9555	13.7618
Q92870	APBB2	70.6963	94.2807	102.633	97.127	77.0946	88.2429	13.4269	130.069	63.0532	104.684	72.4949	51.3949	109.437	109.135	93.7547	300.74	80.8089	46.1699	296.032	66.1419	213.065	82.2361	84.1545	224.533	95.6878	107.137	52.7841	102.464	57.9712	91.3083	23.1586	63.2433	59.978	43.2443	83.0012	170.02	92.4841	129.741	154.836	79.7404	15.4397	163.917	188.418	139.223	64.8754	107.739	85.2439	82.5308
P25054	APC	88.812	120.243	161.552	78.6448	97.1588	87.8536	53.0758	85.8351	70.7423	63.1116	83.0555	61.9343	37.8494	131.827	125.507	101.744	66.7785	64.8909	54.8783	220.93	117.879	125.679	108.887	76.0116	94.3253	143.337	124.428	75.5728	36.6704	84.1974	116.424	62.8056	37.115	134.394	74.9929	50.0405	82.8611	129.235	36.4506	66.4696	29.082	130.177	139.184	56.8511	20.2046	164.414	78.3361	102.989
O95996	APC2		100.169		748.918					9.49113		20.7626	17.0068		95.2032		87.2898	70.4394	89.8801		56.7515	10.8164	144.195	103.559		152.836			73.7553		98.4063		116.307			76.8956	8.80133	9.76142	111.937		73.2907		69.0098			121.356	90.4478
P13798	APEH	92.9238	50.7722	109.95	98.5914	125.319	95.0153	39.0288	97.6747	83.4656	182.835	119.266	132.143	99.8608	127.942	136.415	87.4878	152.225	73.7373	83.4863	89.2983	119.389	82.1755	171.499	78.9747	147.386	75.2359	139.987	80.3319	114.572	82.4576	51.0997	50.4354	82.9194	102.719	118.152	74.6813	74.0926	90.3509	112.559	69.6523	143.799	40.5278	79.5216	96.7773	127.409	102.415	95.4113	87.2574
P27695	APEX1	86.1623	55.9908	155.008	72.7996	71.9632	110.512	178.258	98.154	117.942	104.836	100.05	88.0836	102.35	129.503	85.4347	108.037	94.3038	87.436	76.5814	107.296	87.2366	102.528	107.703	78.6251	121.147	103.48	82.2232	91.7236	100.37	139.508	116.531	69.108	161.741	91.4277	152.068	142.432	132.002	116.143	134.801	96.2424	91.5571	75.4792	84.2492	69.1132	126.387	94.4772	79.6801	78.4224
Q9UBZ4	APEX2	77.7787	17.1344	105.856	202.557	50.2111	55.7959	194.891	133.155	156.063	88.9375	63.2076	60.3338	75.1101	226.74	53.2325	148.875	246.108	159.238	59.4935	54.7864	48.9257	34.4631	53.5142	71.3403	49.2778	86.3762	168.24	74.5875	31.5419	120.946	105.016	40.2965	23.1398	59.9215	124.77	168.235	58.0872	56.5306	167.594	62.0604	123.751	81.8175	94.0566	77.2583	15.1103	102.07	383.582	68.7709
Q96BI3	APH1A	117.472	132.255	170.142	57.1571	60.6894	64.0674	107.012	151.669	82.553	171.807	138.654	100.233	111.317	121.157	80.5983	32.8808	86.8873	68.3931	93.3231	49.5278	227.565	33.0633	255.47	87.4523	86.5194	48.1536	120.027	104.178	117.978	58.4861	67.1643	136.764	141.088	104.298	48.2821	142.848	78.2536	173.063	128.964	85.2899	131.381	90.1253	77.6629	77.3716	89.7325	47.6949	90.6662	105.021
Q9BZZ5	API5	109.188	76.4044	106.149	82.921	87.236	89.1823	106.69	100.549	112.772	85.1585	90.2819	81.3887	82.2105	131.193	92.245	107.119	87.3288	108.536	94.6971	138.991	85.6695	130.683	99.6304	80.1031	112.508	145.002	91.3124	74.505	118.204	109.325	100.626	112.639	94.351	104.669	66.7467	93.0685	106.996	96.372	67.8463	95.5542	91.2413	84.2613	101.197	82.5336	111.026	116.391	102.337	85.4893
Q96GX9	APIP	73.32	65.0424	69.9448	43.7545	95.0119	78.3989	6.9134	64.7836	167.296	51.4443	150.724	61.9946	168.285	99.9597	123.331	159.49	84.2926	112.313	134.938	24.9544	28.193	41.0944	100.596	69.8547	145.497	250.718	136.151	62.3056	84.8333	107.398	188.876	111.074	72.8924	79.5458	106.211	17.8519	242.271	63.854	58.1671	119.335	126.3	101.904	74.3622	71.4797	172.574	98.7169	187.459	137.987
Q8N2Z9	APITD1	76.4718	66.5662	119.196	112.247	53.1851	86.5992	103.449	87.9519	120.583	59.1436	92.3849	97.7023	68.2106	76.732	93.7075	137.926	135.297	156.643	118.686	127.486	57.543	54.2153	79.3531	80.1994	65.7497	101.529	90.1845	108.589	61.6073	82.5895	76.6578	55.3874	47.1749	135.506	52.5224	68.8659	94.3309	69.8604	82.7794	60.8523	62.7966	68.1753	120.843	81.0147	84.9721	142.337	200.069	100.832
Q06481	APLP2	388.805	217.137	56.439	114.123	76.3771	157.597	173.637	163.465	39.2364	27.2601	99.7165	71.8953	80.8385	104.78	40.7533	149.044	37.3225	186.848	102.103	224.08	52.7907	36.2105	131.04	87.3453	31.288	73.5929	67.786	43.6856	44.1687	46.9888	63.1992	242.647	124.953	50.3942	81.4276	139.942	44.3998	44.5744	114.31	32.7217	117.106	79.681	126.228	116.914	200.363	67.6277	43.0515	151.291
Q9HDC9	APMAP	89.7726	90.5266	83.9555	82.4676	85.2807	97.6631	121.918	120.319	92.9716	135.955	78.0874	87.8489	74.1398	87.8691	71.992	83.3961	52.1774	91.5193	90.0211	133.747	73.1589	85.0118	134.715	93.9738	84.3055	113.562	57.09	141.743	167.839	115.194	241.802	59.2146	52.1326	88.5549	73.2137	171.372	68.6464	101.045	49.6916	83.483	113.059	68.9953	61.5257	64.6588	169.243	117.646	61.0249	47.4762
P02647	APOA1	170.54	99.5045	89.6675	13.4371	158.404	229.652	134.287	76.6875	24.3332	151.089	295.018	22.0154	47.787	140.91	56.2752	22.8192	46.649	134.853	74.4026	139.554	55.5887	389.516	124.715	28.8359	77.5951	83.7955	57.2538	95.0217	234.824	47.8884	128.108	2.45547	168.566	25.5772	215.311	297.955	28.9775	59.4112	48.6368	53.2431	126.929	65.7258	182.583	66.9779	198.613	49.5519	46.2736	42.8214
Q8NCW5	APOA1BP	117.699	90.5759	71.4578	75.2541	72.3872	70.5862	236.696	174.9	116.125	120.904	160.16	60.6675	89.8155	109.994	103.685	75.3128	100.919	91.2735	83.1111	113.912	126.09	103.346	81.6638	114.662	115.424	81.8649	82.4437	86.8454	92.7406	131.296	71.0984	105.851	153.365	95.4828	156.035	108.894	70.5448	183.861	123.801	109.978	92.8658	57.8667	74.5748	70.9224	93.5658	75.8351	63.3578	102.894
P04114	APOB	102.894	114.857	16.0889	135.664	57.1704	122.914	34.9924	49.7919	55.9804	43.0468	382.118	51.4259	44.9626	72.0219	82.9195	57.4482	27.8688	294.08	95.4447	146.653	35.1207	69.5338	386.255	43.097	22.9248	364.682	97.3035	153.959	41.7039	51.21	32.6074	29.0163	84.9247	133.6	180.426	48.516	30.6454	50.4847	66.4963	41.113	205.819	101.988	316.125	60.3546	107.253	63.6494	98.675	160.054
Q9UH17	APOBEC3B	113.097	109.445	29.9572	285.184	69.7136	223.912	6.06161	67.5961	26.8565	52.1694	145.7	83.0868	18.0046	138.047	85.6139	206.017	151.078	35.9297	34.176	139.48	79.1371	36.1233	140.35	121.902	33.2085	194.621	73.612	283.652	24.8857	123.996	56.0872	202.72	113.033	176.866	11.6732	48.9992	26.0873	46.8415	116.593	46.488	11.6728	64.3902	50.7598	252.42	69.7334	51.1642	169.134	49.8338
Q9NRW3	APOBEC3C	37.6332	67.4806	32.9025	330.667	2.7681	136.678	2.24073	367.004	8.64728	4.77977	4.98818	59.2191	2.87039	60.0613	112.371	175.357	17.2156	14.1006	2.70924	36.5425	232.319	73.4407	60.1583	207.105	122.93	26.1624	11.1699	454.305	32.5571	41.8427	49.2949	305.029	39.2707	137.216	65.0528	14.7157	1.7548	23.8806	25.3969	16.7271	3.94073	19.9439	136.75	96.5877	41.6352	128.636	215.635	104.431
Q8IUX4	APOBEC3F	27.1672	78.3672	6.22529	139.951		125.705		383.423	3.23199	17.3135	16.1197	1.84921		115.782	188.214	337.774	42.9213	44.2096		28.5264	383.637	41.1593	57.2168	277.929	85.4618	25.6405		90.3751	10.2894	51.2118	17.7339	147.663	97.6547	50.972	45.7132	87.7388	2.01455	28.0785	66.0579	65.7716		22.4006	87.1018	62.474	58.9072	222.415	93.8342	199.904
Q0VD83	APOBR		20.9072	425.685	31.0801	114.456	9.60079	3.42364	18.3737	93.0382		384.947	272.184	13.6533	252.81		49.8474	50.8188	24.8984	328.396	39.1388	44.3186	98.9918	250.875		498.235	12.5478	279.695	19.8753	377.693	173.451		119.018			44.7773	30.3609	37.7449	41.0942	70.5442	44.8604	32.2831	33.9178		31.1205	44.4858	22.278		19.2496
P02655	APOC2	55.994	146.433		66.882					50.4209	81.5761	194.594	44.559		111.79	50.1117		75.654	112.324		75.0224	62.1943			31.2834	69.7665			86.2599			46.4733		207.765	40.2338		281.98	64.7363	93.992				71.9421	66.9373		143.872	82.5749	370.891
P02656	APOC3	39.4265	171.298	140.688	24.6306		106.031		85.0438	15.8571	49.7158	224.438	10.8005		82.8815	53.252	95.1105	33.5768	211.919		89.7136	50.9729	215.648	137.643	43.4361	40.1492	79.5453		89.594	182.378	70.1188	48.2502	93.0989	526.72	59.0969	85.962	402.856	67.4081	103.69	66.6707	56.6785		52.598	43.8777	92.185	135.969	67.6926	63.1253	101.775
P02649	APOE	271.229	90.4078	55.3115	17.5616		129.576		14.8784	22.5635	124.256	99.4641	18.1746		61.8329	59.0085	28.8118	53.6432	241.966		148.79	27.3162	329.032	334.31	42.5187	52.1073	71.0039		184.736	78.3604	52.7023	181.333	13.7457	93.1132	61.2422	98.4699	577.302	15.9802	70.1706	45.4342	33.4777		66.8717	63.8025	33.5533	92.9842	54.8687	40.5762	143.514
P02749	APOH	104.259	269.212	94.6158	64.4955		111.86		132.966	20.6684	76.738	166.396	11.4577		161.023	114.914	42.9866	44.8034	56.1551		66.2428	94.7602	285.365	128.891	48.2772	30.9809	27.3546		99.0932	150.084	27.7361	72.8567	0.328524	375.814	13.268	104.391	457.586	35.2031	115.089	85.8357	91.6012		28.7675	148.903	294.996	154.484	46.6188	14.0759	21.9514
Q9BQE5	APOL2	66.0778	351.745	28.9024	138.123	334.967	136.137	97.3923	24.6253	85.7598	53.7949	150.901	63.5363	68.1264	41.8531	46.627	100.405	25.3692	43.0605	14.7255	103.662	114.15	66.9235	100.367	270.888	37.4576	44.5132	54.0204	83.0335	40.6506	26.9413	33.7661	189.697	129.459	46.5731	30.871	91.245	47.8345	178.718	179.792	118.531	28.699	141.262	202.046	206.515	27.2365	106.829	48.3945	211.831
Q9BWW8	APOL6	100.995		112.344	46.8153		89.0251		148.911	92.5423	178.029	200.172	157.315			29.9543	107.335				172.865	113.022	64.562	101.673	102.026		71.5133			143.922	63.9219	19.1054	244.107	331.143	32.3731	83.6496	28.1804	50.4204		90.5597	118.621			73.9735	132.552		75.4793	59.3461	113.567
O95445	APOM			132.176	46.2507		178.787		20.3956	45.1995		115.401	61.1195				13.4913				116.858	99.8677	227.925	192.071			114.776			148.439	185.663		10.9878			164.59	411.78	31.4405		38.0066	53.7733				48.8407		33.3405		240.398
Q9BUR5	APOO	80.4695	45.075	86.2345	35.4268	90.1443	159.495	135.815	93.2174	133.597	88.3188	145.314	120.963	80.5866	106.638	88.822	97.3627	111.815	53.3072	82.024	140.801	55.5619	127.786	100.639	64.358	80.9527	138.797	108.131	118.004	87.5266	103.327	100.449	52.8509	123.988	99.1749	99.5195	111.156	104.485	109.762	56.0951	98.8212	70.2568	87.2423	70.9042	80.4405	169.585	114.371	149.975	58.4985
Q6UXV4	APOOL	98.3416	110.104	84.8587	55.3991	235.819	118.085	95.8311	103.135	140.815	131.752	131.257	9.48216	91.4156	140.427	66.7037	67.7241	124.957	98.7374	98.035	109.516	150.108	62.2296	112.21	53.9806	103.476	97.5387	104.5	55.728	143.304	106.216	38.3984	136.263	220.599	108.185	100.467	131.779	119.896	147.924	102.275	102.308	26.772	61.6325	106.325	114.082	88.2685	86.0111	83.2426	107.947
Q96IL0	APOPT1	71.0415	66.2998	52.9661	63.7994		50.9781		51.1277	105.29	80.7393	240.941	44.537		130.717	135.996	89.4675	152.55	44.2255		212.964	58.7279	64.8358	84.3318	144.382	54.6864	142.13		113.641	80.0613	119.718	49.1619	76.1394	52.3639	155.904	117.704	47.7084	41.2353	181.992	47.3898	97.2883		71.8929	103.901	171.384	128.069	82.0238	157.039	123.354
P05067	APP	116.265	203.964	65.4056	128.942	90.2283	126.227	67.5377	142.076	69.9183	112.992	184.113	68.289	92.4693	80.2005	63.8633	187.126	54.1629	88.0912	72.2337	113.08	87.6726	56.5554	120.056	137.228	50.9299	120.423	78.4218	130.467	80.1619	70.6256	67.0613	174.718	99.3057	70.0763	146.647	88.1664	102.311	137.324	64.8611	48.2308	175.168	61.8752	197.068	129.736	139.612	66.2908	77.7734	107.11
Q92624	APPBP2	93.0409	116.13	99.1837	103.635		107.853		80.5145	87.5194	74.2625	67.8991	112.045		92.3994	159.505	160.331	91.1	87.6015		110.745	96.4049	98.7136	49.6682	130.769	77.3125	71.0897		102.536	169.334	109.719	70.1414	84.6293	56.2144	116.067	65.7408	83.0053	122.519	113.561	145.933	80.9451		103.945	109.606	78.6805	99.4109	105.15	84.76	113.775
Q9UKG1	APPL1	57.5319	53.6748	95.7577	69.7393	64.373	100.963	119.657	123.407	71.7802	76.9587	53.6136	150.831	121.414	64.6016	81.3557	130.158	95.8519	57.254	59.9996	112.15	37.3123	134.169	33.4554	106.836	110.411	116.558	92.8951	103.885	75.3089	34.2139	69.1517	81.7267	78.1761	105.791	95.4489	128.34	111.439	121.236	30.6695	75.0459	55.5615	127.3	156.334	34.5316	120.214	150.343	117.116	52.974
Q8NEU8	APPL2	199.166	43.8763	85.2224	97.5259	248.783	51.2147	46.4519	57.7801	71.4176	122.935	79.47	110.95	54.2622	68.4337	82.6005	60.5635	86.9671	82.3399	150.797	144.607	161.244	159.457	91.7208	111.653	83.1978	74.1907	67.8076	108.628	96.9685	101.143	74.2353	75.0894	134.252	78.7223	213.933	98.9522	19.9862	321.177	112.245	78.9609	56.7923	54.6614	60.8105	161.958	72.4557	81.3722	39.4372	201.63
P07741	APRT	86.62	102.942	86.1272	131.461	83.288	125.352	173.42	77.8886	67.102	128.05	129.577	92.7414	93.2164	130.294	149.77	119.213	152.786	143.998	86.06	150.45	102.537	102.895	193.721	74.8572	83.9926	68.3991	89.0017	55.9825	126.561	66.8279	133.385	147.301	118.117	69.8516	73.9169	32.9405	142.748	86.6071	157.759	84.5254	99.9417	59.387	85.3547	76.811	108.235	74.3023	74.5877	140.223
Q7Z2E3	APTX	115.83	81.1689	108.651	94.4903	89.71	85.2802	90.1703	153.108	131.455	135.349	86.9208	107.846	108.331	196.515	80.9364	81.9405	133.329	100.569	88.8726	101.179	99.2013	94.7668	87.5081	136.44	72.8276	97.3765	121.855	43.203	182.279	152.205	67.6052	137.477	119.252	97.1873	118.592	78.763	87.2212	104.942	79.1934	84.2857	176.124	80.7337	78.4745	96.9404	88.8977	87.5859	89.744	72.3835
Q92482	AQP3	15.9826	0.483586	9.41978	82.0385		11.5368		11.8344	3.6651	7.21578	324.06	45.6731		1.89503	3.97904	98.7126	12.9678	75.4426		69.6305	62.0232	178.604	26.466	27.9296	437.064	91.5012		0.829694	19.2113	28.313	841.086	26.8628	24.3117	4.41578	520.128	227.042	100.735	29.7746	15.0298	48.0974		421.866	48.1574	203.425	19.0775	6.37519	21.4604	392
O60306	AQR	89.6004	87.465	113.351	89.752	58.6511	89.3026	131.997	106.753	93.7657	91.7768	74.2151	88.2662	107.857	104.672	87.9061	95.478	142.601	108.17	134.867	85.8406	64.5565	88.5836	76.1792	94.3325	76.0998	116.766	91.4376	61.3625	99.2688	104.987	89.6511	140.087	70.2618	121.417	52.1548	192.564	127.705	97.2086	79.8601	95.7287	96.3066	115.324	103.116	69.8077	74.6544	128.882	126.74	75.4582
P10398	ARAF	120.289	87.7252	64.2278	95.4906	114.819	114.097	64.7685	174.497	127.277	111.881	138.621	127.081	68.3693	129.695	106.865	97.6329	89.7258	126.748	134.168	85.1294	103.016	72.3242	133.34	112.655	124.388	93.1102	104.144	104.525	80.8131	176.944	167.807	87.0951	86.6573	67.0164	107.033	115.193	123.406	89.9314	169.015	101.177	76.967	108.565	76.55	108.087	130.948	20.0197	129.77	74.2194
Q96P48	ARAP1	129.643	72.777	67.8643	95.2049	42.9672	81.4696	91.0695	173.709	82.7951	170.76	74.2493	100.837	213.886	53.6448	72.4046	100.315	90.8429	114.745	65.4436	86.3694	141.363	117.053	120.391	98.5966	133.788	35.3408	67.7018	184.253	124.558	109.227	79.65	78.7006	87.9762	110.58	132.981	96.459	61.7649	81.0422	109.556	79.2546	47.3629	79.7977	84.4792	113.176	105.575	79.0893	106.785	113.114
Q8WZ64	ARAP2	94.395	108.612	61.9106	217.248		49.9033		125.778	193.174	66.5912	52.9043	51.7353		76.4182	73.9192	119.201	157.797	88.901		87.7136	54.5921	95.8032	136.888	144.904	85.5559	48.4939		49.8073	46.3369	125.508	52.5429	99.4939	130.605	91.7471	67.2964	51.913	100.535	129.487	73.4956	74.0994		123.852	139.466	225.387	83.282	95.875	115.186	262.032
Q8WWN8	ARAP3	46.9987		127.507	107.819		82.6956		87.2946	96.1115	69.1326	95.1142	114.006			155.809					158.13	92.731			105.419		135.132			137.489		26.7711		70.753	185.717		118.291	81.278		169.074				177.313	115.481		55.0001	104.987	79.254
P48444	ARCN1	139.583	109.613	80.1319	71.5204	105.78	171.846	87.5968	117.535	88.2656	71.861	113.638	102.187	113.655	96.3888	90.0444	76.8411	76.7195	110.15	61.9728	127.831	138.068	97.4496	110.911	93.1698	78.5013	111.72	104.84	111.115	113.446	127.774	84.6212	96.122	100.067	90.3907	120.932	80.9066	118.257	97.8437	78.8498	114.607	90.4078	135.756	121.093	84.2122	86.511	95.3606	97.5513	114.849
P15514	AREG	397.593	45.365	50.9504	138.216	141.923	115.444	32.3546	34.4313	25.5724	53.7786	283.704	2.4715	142.825	105.495	119.688	35.4613	171.698	115.377	39.4078	165.626	90.5657	78.8995	169.99	47.3434	28.4211	83.4647	47.827	3.84946	69.2957	422.656	2.95393	28.9997	78.925	12.4538	21.5576	75.9385	9.9884	37.9635	38.3857	54.1557	63.3134	125.015	107.559	216.114	47.4556	167.266	12.0095	138.766
P84077	ARF1		73.1237	111.379		123.307	170.289	44.8042	102.457					24.5074	103.817		93.3388	93.8783	64.6398	229.219			86.2743	87.9132		115.637	100.661	186.87	141.667	91.5607	106.99		119.767			127.867			149.682	127.833	134.527	130.785	58.0975		70.0348	95.0636	95.9289		109.266
P61204	ARF3	109.218			83.2209	152.428		166.181		54.2508	97.4303	99.9392	174.886	50.1201		105.044				47.3063	174.478	61.8257			99.7901			93.9518				113.475		101.747	101.583		115.183	55.7957				143.293		96.7246			75.9946	81.198
P18085	ARF4	116.886	103.571	134.965	103.15	125.037	128.342	66.838	93.9571	110.329	99.0279	101.788	99.1702	99.3549	61.1533	87.8279	122.985	120.413	100.362	69.4765	123.671	146.483	95.018	90.5911	130.74	89.4142	111.901	82.2418	140.735	112.89	94.5369	71.8046	90.6719	100.617	103.239	130.193	114.737	99.4943	113.625	86.692	117.143	89.7595	110.285	152.053	86.4625	97.4154	59.7827	74.1188	98.7935
P84085	ARF5	110.152	67.7728	59.6559	137.045	75.1432	67.9555	58.5592	146.699	78.4357	104.172	43.9392	105.004	139.303	78.6553	146.42	89.8233	104.215	111.559	86.8689	96.2461	53.4182	96.0666	48.3621	69.0273	91.5935	148.387	124.663	75.7394	111.505	104.451	124.494	93.3476	75.5713	108.538	201.871	86.3796	185.084	79.1932	110.65	65.3893	114.297	156.601	80.1293	99.7086	84.2728	114.919	75.7108	101.696
P62330	ARF6	74.689	82.8276	93.3446	88.939	192.78	140.575	47.1892	98.2217	81.9089	140.65	92.2099	101.385	64.2256	64.3798	96.5069	62.4625	101.144	85.4189	102.224	126.213	108.739	110.974	66.5764	114.365	134.471	78.2947	105.339	77.8128	103.416	56.1849	72.4713	111.015	147.035	58.0656	174.689	81.2714	104.17	84.3034	159.368	133.144	114.127	134.273	86.3014	109.795	92.2228	119.668	78.7907	94.5482
Q8N6T3	ARFGAP1	115.713	90.2986	78.0675	81.875	65.7304	111.118	78.1518	112.085	50.9159	73.2651	80.6099	80.4317	70.3262	140.277	74.2891	87.2147	52.647	116.704	46.3063	113.945	96.7822	85.873	157.297	92.1436	71.0365	97.1874	60.1344	172.499	94.2455	117.935	158.344	137.206	82.0865	113.655	93.0574	138.163	131.419	93.8622	52.5891	68.2703	159.816	93.7636	107.483	102.515	97.076	89.7799	105.012	126.529
Q8N6H7	ARFGAP2	105.184	116.913	70.8208	90.7876	91.8616	168.959	62.4155	90.4844	83.6652	158.918	109.956	110.132	74.7425	120.379	91.4002	75.9275	79.0256	143.664	85.4764	94.636	82.6514	64.2395	116.216	82.991	70.664	100.841	110.409	99.1359	128.089	124.341	79.4402	109.72	131.001	67.5723	122.444	100.754	120.026	76.8242	70.6747	101.253	127.136	86.9882	51.9343	114.809	103.837	102.948	120.032	102.273
Q9NP61	ARFGAP3	98.836	62.4268	95.1806	78.4745	187.655	155.255	108.01	82.4982	52.3481	34.7664	108.675	131.044	99.3531	49.3861	86.5549	76.2006	122.602	59.7534	16.2629	173.429	101.275	199.237	65.9234	79.8242	98.6714	90.7417	85.4403	109.234	71.0865	49.4461	85.0513	34.5784	98.7576	106.601	137.304	46.2122	134.146	127.89	79.3588	159.866	39.771	201.594	252.717	91.8686	46.233	108.88	61.4205	127.231
Q9Y6D6	ARFGEF1	107.035	121.136	137.919	96.2247	106.596	118.087	76.8523	83.1934	39.5078	228.338	91.0191	126.868	100.576	64.0487	53.6775	68.6037	55.9633	129.105	90.3641	91.4994	140.081	82.5091	80.0754	104.334	108.886	95.3035	63.3209	115.2	142.939	145.388	75.0082	139.02	122.966	122.2	180	140.779	76.7941	94.0801	74.6574	141.708	225.678	86.1916	75.0668	115.357	186.438	36.964	76.0095	118.25
Q9Y6D5	ARFGEF2	121.588	103.655	80.3092	91.0438	96.4445	173.681	70.697	102.188	50.2326	136.489	107.514	98.0195	92.2308	87.2608	57.5626	40.8052	100.733	126.521	98.4384	136.644	106.169	45.2069	150.772	83.7852	104.693	69.3248	81.2168	133.374	105.061	135.744	122.724	184.118	151.223	80.5674	126.153	143.428	106.738	53.5473	104.571	81.6267	167.077	78.1795	107.315	95.399	146.625	62.5827	75.7568	117.824
Q5TH69	ARFGEF3	43.7604	113.129	187.691	60.5214	63.0071	76.1658	147.414	69.9139	99.6323	106.767	98.2694	95.5335	103.252	80.2552	45.6728	39.4146	100.186	111.45	50.1514	165.171	106.657	103.438	32.4252	107.962	139.438	205.076	137.678	31.8555	85.6811	58.9085	197.829	94.7389	39.972	137.717	211.731	107.85	17.0168	81.1745	118.647	130.143	83.3267	112.664	188.669	57.7992	136.921	103.393	40.4937	62.5521
P53367	ARFIP1	116.195	112.013	101.421	89.6249	140.441	205.259	58.5296	77.6605	48.2386	114.026	123.804	80.4195	109.948	72.6409	100.6	95.3137	129.93	126.608	80.1535	160.285	108.869	90.3005	106.709	82.2442	114.199	108.917	141.633	61.595	128.342	108.071	98.072	77.4883	81.051	72.1945	152.925	117.273	95.8457	102.603	93.6032	114.459	101.195	103.888	134.282	90.9533	77.8024	93.3126	95.2054	56.4704
P53365	ARFIP2	93.5836	107.617	93.9483	72.7681	127.632	146.584	133.402	76.0404	73.7368	97.2378	135.445	91.4464	82.5612	85.6493	115.57	140.643	68.6346	139.921	63.8968	213.416	99.5836	108.82	95.6509	82.3427	115.777	122.073	77.5556	62.8625	118.838	125.905	148.279	143.011	99.6393	60.4783	47.4773	30.8101	113.378	79.1182	63.6241	91.6577	93.4878	125.266	132.632	99.2566	135.654	84.0518	87.4014	109.577
Q13795	ARFRP1	84.475	61.69	66.1614	94.4061	84.2731	141.515	50.3312	96.2048	109.471	121.773	98.546	68.5615	52.146	137.573	78.1752	78.0613	102.845	111.612	33.7373	132.415	86.6891	109.165	145.432	115.154	82.6614	56.1101	93.8271	122.913	121.404	79.8677	92.7525	79.2054	121.332	75.6316	124.802	64.4911	136.841	73.6467	57.2711	120.247	232.806	86.333	116.418	160.084	124.13	92.7837	102.553	150.159
P78540	ARG2	152.687		24.9812	164.538	62.6342	82.9764	657.461	24.1141	354.81	17.3075	58.3142	46.593	7.91613		36.7577	98.1819			10.5195	131.25	79.7122	51.982	153.969	114.046		555.994	15.8409		21.7742	141.796	263.949	13.0271	23.3582	145.917	23.4261	91.5186	12.892		97.2825	242.382	11.1858		16.5171	22.2161		43.8881	216.141	59.1171
Q9NWB6	ARGLU1	84.5107	115.217	84.7627	80.5037	62.7914	95.2488	149.638	101.373	69.5172	130.019	81.0521	81.4707	78.2772	113.951	104.893	104.881	60.2075	95.4633	141.686	102.817	70.7685	184.683	90.1612	70.5155	116.494	93.4841	104.117	94.4609	113.173	95.0044	94.626	110.291	88.2629	111.084	77.8518	77.8029	169.492	104.51	80.9008	79.8566	90.0078	73.4646	58.4723	59.6167	112.928	114.152	112.97	53.1105
Q07960	ARHGAP1	103.19	107.095	63.7146	149.903	79.5275	120.26	41.2815	103.768	82.4243	160.849	102.262	97.4471	86.9593	156.244	53.1003	71.8489	75.7239	82.1336	69.0108	121.245	76.2126	57.87	126.648	84.9452	60.8931	44.0066	135.274	183.112	113.294	104.315	190.191	137.61	117.845	72.3695	172.288	64.9839	104.197	96.3027	95.5733	89.6039	119.15	97.9865	63.3736	111.836	68.4908	79.5591	83.1947	118.592
A1A4S6	ARHGAP10	79.5914	179.059	64.0139	58.7127	51.6691	21.8596	127.412	109.22	73.0928	9.11414	54.643	124.224	79.6748	39.6738	199.095	160.58	38.6286	66.0061	39.6622	163.431	83.0056	170.373	9.81423	82.0721	131.312	87.6268	89.4878	131.05	54.8705	15.0663	126.666	137.237	63.0122	126.243	12.3536	68.6311	84.7781	75.0046	122.933	109.301	62.1843	157.834	135.852	89.713	64.4418	148.633	61.7558	85.0031
Q6P4F7	ARHGAP11A	82.1458	70.5633	121.424	142.826		61.7922		102.484	69.42	57.291	69.9179	31.3443		114.428	56.6723	132.977	150.05	180.927		185.256	27.2772	91.4695	94.3744	77.7696	45.5269	121.219		76.0175	31.3598	79.2878	150.154	46.2318	63.7516	102.547	75.306	250.843	48.1947	78.2632	122.747	101.254		100.021	142.36	111.53	46.8536	114.727	194.523	68.5359
Q8IWW6	ARHGAP12	92.0999	41.9983	86.7552	143.344	83.7668	93.5617	77.5567	135.725	130.867	109.445	93.4584	112.694	113.931	56.9422	155.024	96.5514	60.2589	176.007	101.395	142.479	74.7131	126.385	113.215	87.8923	141.718	95.8949	81.9855	142.8	58.1031	80.8929	126.321	145.632	103.457	74.7604	196.458	64.5548	87.3587	136.834	128.474	47.3406	83.0407	71.4218	104.729	103.455	111.507	51.4532	96.4655	200.31
Q68EM7	ARHGAP17	130.044	123.244	110.302	118.863	66.884	98.2685	254.459	89.1835	72.0421	134.161	96.1258	136.204	73.554	134.588	106.018	104.132	59.5625	66.104	108.664	119.789	89.9479	110.005	101.884	74.9046	81.5817	102.464	60.7755	110.038	104.287	108.021	94.8076	107.072	94.4124	74.513	79.1981	69.7529	89.2413	76.5033	100.783	65.9167	75.8532	125.167	103.218	110.765	93.143	123.38	89.1407	69.7591
Q8N392	ARHGAP18	90.8134	104.16	88.5412	291.69	144.009	49.8708	120.061	32.9625	147.062	70.63	138.771	67.3258	100.83	73.6047	228.12	36.7954	191.413	155.48	185.824	105.302	57.3864	48.0134	164.587	76.2476	58.4154	49.8131	61.9729	80.2624	90.7464	170.42	99.3964	117.984	53.3012	20.6168	104.155	28.1261	36.7391	186.379	97.3625	26.675	54.466	44.2015	181.023	198.619	88.1014	16.0906	164.378	290.177
Q14CB8	ARHGAP19	69.1722	76.2422	85.1421	64.5762		77.6025		52.0293	177.613	29.7745	26.9196	26.3147		100.471	109.379		116.791	130.351		255.989	15.6977			52.3363	19.7107	145.132		88.4401	55.0118		182.041		47.7907	105.591		180.652	39.1562	52.9492	170.513			94.0098	176.697	47.1195	101.429	165.459	106.952	78.3076
Q5T5U3	ARHGAP21	127.578	76.5556	120.965	103.689	93.561	68.1376	84.1768	113.845	108.34	93.0378	88.8928	95.2992	100.332	71.8487	82.4606	97.4551	96.5541	103.063	99.4793	175.678	77.3312	108.281	98.2191	117.93	149.811	92.2343	63.5636	121.304	88.268	134.608	143.43	102.006	71.8253	100.507	109.084	108.892	56.3375	106.464	159.149	96.277	71.6391	126.409	128.524	93.8478	76.6346	77.9018	68.7821	144.667
Q7Z5H3	ARHGAP22	21.4056	17.0206			8.77708		84.9262			29.1013			11.455	25.7379	55.7254		42.3005	54.4244	10.8119					30.6385	42.1374		34.0013	563.883			24.1928		25.0637	660.434				31.9651			10.0323	52.4053	26.9462		38.0198	109.118	40.3619
Q9P227	ARHGAP23	38.5545	140.933	23.5971	224.094		54.8493		487.822	59.4409	93.1408	38.4871	156.368		48.6355	68.0035	66.7261	25.2859	418.247		48.2233	282.75	53.1236	103.466	230.234	75.8898	27.6165		90.9982	49.0063	21.8316	113.687	398.72	90.164	39.8956	93.7911	73.4336	44.1997	35.7444	31.7241	116.6		107.667	144.16	158.703	16.5751	42.135	133.091	118.869
Q9UNA1	ARHGAP26	91.0535	65.6301	58.9511	42.5568	78.5594	292.912	16.1003	16.5111	66.4364	149.511	155.577	156.658	46.7253	168.598	119.648	35.872	80.7156	126.586	172.035	151.692	54.4533	183.749	164.071	60.2246	175.549	110.538	192.571	8.70249	211.784	87.5451	127.796	20.7425	103.856	31.6522	237.56	37.1552	149.649	77.7883	45.0438	44.0163	121.799	70.6393	70.6038	151.649	179.508	48.0133	177.345	51.1428
Q6ZUM4	ARHGAP27	117.076	150.044	106.749	96.6997	210.646	177.31	39.5621	54.6148	170.184	117.372	100.958	109.675	86.7462	72.9027	89.6596	69.4002	129.463	136.885	94.3996	113.329	207.466	110.601	164.336	74.9363	88.3837	72.8913	138.39	23.3564	200.419	108.258	68.4891	109.145	340.095	26.2102	166.403	65.5567	61.1866	103.499	91.6245	88.9418	101.858	111.884	69.2975	132.7	139.294	40.0391	48.4103	60.9141
Q52LW3	ARHGAP29	31.9392	225	44.1263	333.026		19.8564		348.354	36.9959	22.6899	59.8416	86.8901		46.4258	431.41	123.118	101.439	239.429		114.561	170.508	236.513	46.9118	221.297	100.415	59.1327		123.23	24.2924	11.3165	11.8907	345.715	16.5746	77.3734	31.5423	41.6143	34.6428	31.6404	157.216	18.9609		68.5664	118.742	121.691	33.5393	34.0671	52.6514	61.6132
Q2M1Z3	ARHGAP31	22.4174	153.25	23.9808	98.7933		23.0807		384.239	88.0696	31.2927	109.877	46.9969		8.45433	53.7387	138.62	57.7582	75.6304		60.4978	141.415	129.88	5.26178	183.794	119.704	27.6352		198.07	20.9023	6.53424	48.7482	139.327	30.4029	442.619	9.43785	138.982	119.864	78.182	21.4561	27.4053		113.177	104.664	21.3265	10.0054	152.633	22.8274	20.0804
A7KAX9	ARHGAP32	142.41	74.5033	125.611	127.795	140.266	81.2703	33.9541	112.355	115.786	113.949	91.8726	100.715	128.496	93.0526	91.4258	72.8584	142.468	132.279	112.264	93.9043	122.042	74.9139	93.8856	57.1691	110.023	81.3616	123.686	65.1783	118.722	111.647	98.3878	118.59	84.7919	45.0027	140.624	39.4817	112.35	107.356	147.62	133.716	119.949	104.91	91.8369	107.574	89.1406	84.0462	164.99	94.2846
Q9NRY4	ARHGAP35	117.918	122.699	69.8074	108.943	87.6529	71.4701	119.719	158.716	112.682	154.437	72.2693	162.924	57.9822	87.2234	67.3798	124.31	20.7036	137.944	134.633	108.184	101.744	105.421	167.168	95.2707	113.397	76.6035	87.9966	124.923	72.4127	94.2521	142.29	110.433	79.3846	92.7822	70.2436	43.6138	106.355	116.066	121.69	45.7447	72.4227	125.482	102.292	79.1286	57.2491	98.1856	58.155	133.692
Q9C0H5	ARHGAP39	69.7785	113.558	68.6549	103.743		69.8038		208.536	61.2824	168.258	66.0513	87.2329		61.0835	135.316	122.577	91.4117	39.6332		161.276	152.873	83.968	172.725	240.429	82.1116	52.5648		113.424	166.24	112.687	38.6055	61.3743	86.4039	66.4813	125.299	105.148	125.62	224.243	42.7527	114.484		90.1443	72.0146	207.11	149.904	43.8111	90.347	64.2618
P98171	ARHGAP4	36.1872	39.1239	11.4675	241.22	198.497	234.903	71.6187	84.4901	11.3207	39.268	9.69587	171.599	49.0997	48.8777	118.331	15.6191	76.714	29.0128	99.1057	16.7648	151.942	20.4437	421.779	20.0529	388.358	188.609	206.819	23.1268	9.1078	56.4246	384.447	108.62	19.7964	23.9278	14.8044	193.383	12.9047	54	231.667	12.9566	46.2153	44.7967	40.9442	10.0619	33.068	179.738	175.887	11.5573
A6NI28	ARHGAP42	101	120.415		87.6291	99.9414		37.6774		57.8129	51.5215	53.2201	143.52	143.719	97.0965	101.001	56.2608	114.133	81.5837	145.046	114.775	101.723	82.8788	91.7853	221.748	83.2608		83.2851	89.9611		89.669	50.236	109.506	80.0073	77.9946	221.554	48.328	94.2871	105.911		46.01	30.2905	130.512	74.1702		66.8781	108.989	162.026
Q17R89	ARHGAP44	104.987	82.8064	164.15	54.7723		8.66023		230.21	25.0025	49.1129	150.828	39.8336		72.5168	137.244	151.377	48.2754	59.8954		157.828	83.429	83.4341	9.5378	39.7247	260.065	163.804		82.7376	16.2366	29.6022	11.8369	37.709	38.9528	101.138	9.82004	147.087	37.8177	114.942	8.18185	80.9386		77.5679	219.922	9.24885	56.7095	243.075	36.531	89.2966
Q13017	ARHGAP5	80.6071	88.4671	30.0722	137.47	94.8535	23.6327	113.71	18.1653	89.9516	93.5151	89.2307	118.301	98.1794	123.533	50.3636	120.684	87.8182	82.5342	95.7561	116.12	102.266	97.5292	121.749	97.5555	133.758	19.1357	132.819	61.6844	709.946	74.7335	186.416	69.6457	107.844	79.9711	167.207	60.0236	105.523	90.4078	29.9508	52.4523	101.346	144.658	94.8549	23.0236	89.7116	90.1345	97.8199	43.9327
O43182	ARHGAP6	22.0745		89.4365	57.7261		99.2886		43.1513	120.313	26.786	86.3556	74.2347			40.1627					111.543	325.104			8.20425		114.158			149.132		810.868		25.3199	11.1623		29.1381	106.02		67.2934				29.6923	129.071		17.551	11.9232	91.3871
P85298	ARHGAP8	122.518	76.6353	214.964	61.6825	102.243	50.4017	43.0078	33.3953	131.527	182.177	85.9009	112.205	122.584	109.69	134.198	128.127	196.847	51.4699	108.979	70.9311	171.515	60.041	59.3897	75.6375	151.916	100.904	158.026	12.5301	66.0361	115.713	15.2846	45.5873	117.303	21.6464	149.258	63.906	112.015	114.508	185.799	111.415	143.768	56.4663	73.6857	95.409	79.7614	128.451	111.204	93.4664
P52565	ARHGDIA	82.0674	79.4161	70.6897	112.072	116.466	95.1246	109.058	122.544	103.349	139.083	91.9343	87.3532	75.4622	108.516	133.537	91.4202	86.2619	109.654	105.447	87.7814	147.884	119.247	149.143	105.932	125.617	70.9663	98.0148	154.173	97.8036	113.323	89.1849	168.208	69.6962	88.074	71.5384	77.9477	87.178	83.0014	141.819	62.7968	83.3677	89.9118	91.4198	91.1629	77.3355	74.1777	141.548	126.598
P52566	ARHGDIB	69.2876	386.46	410.858	74.8928	500.959	12.8136	27.0876	137.988	465.53	9.97229	321.421	47.2455	2.46273	24.8614	22.1907	2.67704	124.83	70.0127	128.639	20.4197	17.4168	1.51842	39.8569	552.846	75.0572	7.92414	96.7637	14.3907	8.22986	14.215	3.98101	798.69	23.4633	10.3828	21.5518	33.968	5.71485	258.012	215.896	3.81626	7.0195	19.829	261.431	87.5339	17.261	4.74538	43.9851	48.7729
Q92888	ARHGEF1	77.8988	166.579	74.0394	79.3441	73.679	90.6403	68.6723	67.8116	77.8906	199.261	102.685	50.0452	69.9432	68.1325	65.6977	62.5498	60.6847	212.423	90.2418	99.3264	99.9479	135.122	110.857	134.775	95.9176	41.5711	146.232	86.4823	110.22	124.53	95.7298	88.8955	67.8046	83.1935	140.673	107.613	95.4327	23.9882	65.9768	43.5096	116.203	80.1925	75.6584	76.6402	77.4892	131.087	60.8595	90.6129
O15013	ARHGEF10	64.4328	248.225	139.172	182.19	78.8584	56.2195	117.789	64.5207	61.5732	54.4116	20.0869	89.2419	151.481	42.7091	217.836	14.7254	107.752	20.3043	89.0005	66.3196	12.8615	107.77	46.0788	137.69	89.3455	236.69	25.554	134.777	70.3202	48.0343	3.69796	246.395	58.5897	124.845	55.8346	89.9315	272.758	87.9653	1.89366	80.0814	81.332	82.5474	140.714	77.1975	21.036	173.64	80.4845	2.32234
Q9HCE6	ARHGEF10L	93.2674	49.9481	171.164	64.1316	120.039	202.645	67.8629	32.7318	73.1579	172.326	140.351	151.194	73.0197	131.265	100.75	48.9585	129.714	81.6193	141.095	91.3327	165.53	33.6676	157.98	67.8668	147.07	124.476	146.616	52.8994	159.873	106.953	120.232	53.2605	127.56	73.3481	184.894	29.7555	120.541	126.733	88.8636	229.725	115.65	62.8018	66.4919	93.9877	169.509	45.5317	91.3608	71.5182
O15085	ARHGEF11	97.0081	114.937	100.634	91.0882	80.5845	86.8628	121.324	195.869	87.0484	92.2556	128.545	102.612	66.8618	103.13	99.9686	85.9974	73.3105	65.5527	119.085	93.4889	97.2188	90.9017	126.488	85.7681	95.5988	84.343	123.381	79.9526	83.0175	120.404	76.2954	103.119	100.218	94.8029	91.7972	129.213	74.9899	152.813	127.054	91.2447	100.494	131.348	137.759	50.9618	74.8074	113.333	88.6012	67.1805
Q9NZN5	ARHGEF12	94.3562	54.3467	52.544	111.126	88.9556	99.3401	157.06	191.049	96.2075	72.1173	87.7968	87.4296	102.349	118.794	114.682	111.666	41.2307	115.261	98.8523	95.4313	64.5919	85.4549	92.1104	101.687	82.115	64.392	86.9849	91.729	65.0773	74.6289	76.5095	185.415	99.2383	113.796	127.515	67.903	95.2641	115.349	122.852	73.712	74.5238	145.218	87.8742	70.1351	128.77	101.756	126.713	123.296
Q5VV41	ARHGEF16	103.672	83.6046	96.1238	64.2338	126.535	78.9573	4.61102	75.5935	131.159	108.204	93.1187	128.776	158.272	74.9992	100.9	126.725	115.345	139.53	150.511	92.5935	92.9568	47.6156	77.5836	51.6935	151.836	125.63	109.065	10.1461	96.6749	105.254	99.2915	61.4785	116.851	56.4338	78.7322	109.216	74.508	89.4547	69.5591	173.781	109.069	50.98	126.313	79.3953	123.054	153.729	68.5488	166.795
Q96PE2	ARHGEF17	62.0629	335.303	29.3285	177.318		18.979		218.471	50.3495	48.9895	28.2516	151.654		27.0389	131.038	165.141	43.7528	104.084		86.3395	180.796	92.9115	23.4371	344.701	68.5884	34.4037		159.881	35.1884	15.4653	27.4724	376.236	41.9473	51.8951	84.2669	112.149	29.9049	50.4572	121.968	40.4505		99.0394	179.548	111.055	35.653	90.0995	32.4193	208.964
Q6ZSZ5	ARHGEF18	120.05	127.416	118.68	111.847	130.567	84.4921	48.503	130.564	61.7089	89.5052	67.9823	88.2528	110.353	81.4328	99.4717	134.045	87.5353	89.9373	74.4688	94.4298	163.103	97.5788	70.8263	132.136	113.558	132.904	72.0595	137.364	63.3025	94.7496	68.7255	106.267	56.0806	107.92	106.961	112.335	86.7695	103.37	64.9893	101.103	89.6156	80.9069	157.833	68.1815	77.0366	92.9077	85.0004	100.636
Q92974	ARHGEF2	72.251	64.9951	69.8696	85.4746	85.9056	147.763	85.5556	62.8087	90.3918	82.2642	103.437	55.7535	131.11	140.801	68.2558	80.9118	71.9789	125.349	65.1266	81.5139	93.5659	221.326	96.0722	59.3733	69.1134	105.66	129.306	152.422	68.7235	113.673	169.516	37.1494	96.3471	118.894	99.7403	160.835	77.5607	124.785	56.0752	137.856	85.7724	80.1781	106.691	46.9031	58.8719	117.432	70.8271	27.9057
Q8N1W1	ARHGEF28	46.2714	119.707	68.5943	71.2835	96.672	137.573	84.2204	109.885	157.204	42.682	113.513	103.366	103.652	52.3818	47.8317	52.5151	98.7071	136.298	23.2222	120.053	104.452	64.1668	24.0108	282.276	84.759	109.635	99.8378	133.064	105.016	19.1875	140.894	407.025	68.0832	164.828	280.697	59.5676	47.4846	200.824	97.2073	28.2502	100.131	40.4428	152.017	118.872	87.1375	52.5404	32.7647	130.293
Q9NR81	ARHGEF3	35.681	89.4443	83.7653	205.655		99.3305		96.0364	42.0111	61.3952	59.0057	39.0613		84.6397	166.895	76.1591	109.955	81.1972		100.606	57.7932	84.5728	56.6638	65.2723	109.606	116.968		31.8576	112.819	36.9274	9.85337	138.352	126.193	42.7399	123.463	93.2649	35.7002	131.986	260.329	112.002		88.1502	149.597	59.6453	51.5854	171.809	155.081	51.2136
A5YM69	ARHGEF35	84.1076	66.3452	60.6636	27.6734	58.2922	33.6627	12.9615	221.96	123.848	124.644	114.62	38.9192	368.604	84.6541	107.436	90.8152	81.1688	157.658	66.4314	132.495	34.1249	202.985	108.996	123.775	67.6866	48.7007	90.6633	71.2522	158.156	112.138	8.01134	96.6732	71.2499	29.2693	71.3084	84.2423	158.748	115.154	197.649	165.976	124.183	85.7654	185.132	88.4923	74.7109	103.476	159.144	93.4794
A1IGU5	ARHGEF37		101.522		42.575					57.2575		76.5252	195.642		91.7331		78.1279	101.28	90.3399		33.2008	153.633	135.116	9.84504		97.0463			102.706		6.26117		79.4176			170.731	74.592	224.609	104.597		202.929		88.6924			89.3933	111.671
Q9NXL2	ARHGEF38		68.1727	50.825	25.1982		427.533		28.6959	133.179		67.0524	73.579		164.984		2.91373	1.54811	40.8847		86.8085	82.088	67.7329	408.325		172.618	72.8776		1.3623	12.7021	153.493		67.5188			83.885	177.641	236.348	126.618	114.491	207.699		231.878		137.354	190.416	12.7472		38.7393
Q8TER5	ARHGEF40	71.6452	102.137	190.645	58.2186	96.1789	203.261	31.7803	211.383	230.248	52.6523	154.334	54.8343	10.5562	165.592	82.5097	150.85	33.7989	105.348	36.7026	23.5018	58.8025	158.966	101.897	148.725	106.876	85.0529	229.686	216.988	27.5502	82.4761	253.299	82.9075	110.066	107.599	73.3239	145.08	27.9954	48.489	27.061	133.684	88.7118	32.7134	71.5109	35.715	144.465	57.7547	35.5556	37.4404
Q12774	ARHGEF5	103.107	98.5781	85.2265	127.045	114.321	90.8521	4.26301	191.95	128.552	128.48	98.8725	58.5757	183.531	107.712	72.019	88.1973	87.0852	117.696	121.849	91.6649	131.107	116.126	99.8012	124.905	104.798	44.7676	144.348	21.5306	89.3035	80.3515	8.01934	103.965	133.372	62.9695	144.617	30.706	77.3195	126.755	122.007	91.461	141.705	122.63	119.428	117.926	93.4641	111.381	119.933	107.4
Q15052	ARHGEF6	95.2864	77.2647	125.21		89.5591	88.2369	80.427	150.588		103.783			74.0081	84.7002	113.251	101.844	52.5306	92.5297	87.1582			93.4532	87.4981	78.2579	103.063	71.2967	112.588	86.7793	114.866	85.3188	88.966	95.854	108.298	103.467	119.758			102.61	139.714	96.7728	105.274	104.897	110.745	90.4851	153.74	102.612	129.153	67.5471
Q14155	ARHGEF7	75.6704	79.1377	85.0534	72.1156	79.3373	109.852	96.5175	110.492	135.921	89.3869	70.981	93.4106	98.4367	86.2183	106.496	94.6906	49.9125	92.0992	100.81	109.75	72.9772	78.1965	89.4916	85.5672	108.007	96.0278	123.831	82.9886	128.684	95.4151	126.618	101.062	86.242	113.059	115.533	91.5222	89.7471	105.068	88.4325	99.8651	106.637	92.8354	75.8684	70.0229	157.295	141.605	105.067	50.1612
O14497	ARID1A	103.218	59.6113	127.778	128.609	85.9115	122.196	139.211	129.801	128.263	129.69	91.3094	68.5425	67.3111	120.949	150.57	183.351	117.002	139.462	166.772	94.6132	85.333	69.6757	103.306	79.3521	92.8684	70.3659	86.8806	84.2845	81.7455	144.814	185.396	108.757	81.121	12.0721	105.209	144.957	132.428	154.435	125.011	150.979	92.5377	71.5948	88.0133	100.247	143.406	16.721	153.259	123.468
Q8NFD5	ARID1B	105.772	95.3501	108.759	69.5736	90.7252	55.5117	107.301	51.237	85.9352	92.8469	78.3319	117.622	121.419	91.9115	87.1828	58.4857	87.1159	72.8102	125.899	99.7393	92.1421	82.1999	76.566	79.4572	138.604	57.7418	90.0412	83.2237	73.0839	130.484	95.3842	131.671	103.579	110.057	121.614	82.1402	114.734	125.002	143.38	107.288	83.8945	113.979	115.518	114.238	88.6895	99.4641	113.947	96.4051
Q68CP9	ARID2	112.69	68.1955	120.44	80.0955	103.301	62.7912	150.32	131.499	92.4232	84.4515	65.9631	84.8759	76.5611	122.327	112.864	85.5582	137.806	89.7442	106.112	78.0467	39.6973	87.2199	83.1328	66.014	99.7558	116.517	84.637	87.8862	71.6996	122.272	123.18	90.7024	56.7822	148.8	99.7861	140.99	150.88	54.8424	111.546	58.3531	84.7402	87.2015	33.31	101.488	116.619	121.69	155.84	65.5479
Q99856	ARID3A	401.212	34.3022	225.061	63.8306	51.9228	36.9074	139.495	263.535	113.757	194.585	95.0799	178.998	54.0374	165.096	31.9326	34.0861	34.441	55.0961	256.593	24.3077	353.415	58.4879	209.565	62.462	97.8307	53.7851	92.489	258.893	111.93	343.671	31.197	59.2837	71.4744	57.4248	66.4943	33.7628	6.27437	34.3802	63.6217	26.0781	93.3545	84.3846	21.2734	124.661	112.377	44.5643	105.189	49.2885
Q8IVW6	ARID3B	283.084	52.3116	101.038	113.678	43.5	68.2156	136.078	82.9081	115.919	126.185	133.749	94.0547	40.9679	202.269	41.6442	22.2332	71.5782	61.0855	236.857	146.728	110.822	58.2705	311.363	59.3914	93.2305	98.9304	64.9103	86.2042	100.718	257.298	62.0475	21.9261	102.436	65.8852	122.497	128.631	24.3975	44.7051	95.5029	33.1359	154.33	196.999	53.1026	135.165	95.4242	61.5461	150.417	170.419
P29374	ARID4A	111.579	67.659	119.123	83.193	71.5617	65.5236	115.031	63.6907	116.813	158.749	68.9653	18.7254	165.377	96.9636	58.487	89.1391	128.886	77.4403	114.622	150.916	79.5145	120.791	87.791	81.7598	124.231	105.618	54.3031	54.9317	88.2648	109.669	154.408	65.5698	101.132	78.4225	135.282	117.893	68.732	69.5765	95.0646	91.1349	81.5837	91.5837	51.9263	75.858	131.821	119.982	83.0615	58.3289
Q4LE39	ARID4B	94.9019	116.159	98.5173	95.637	83.2625	94.344	125.267	125.591	110.029	76.3713	109.504	79.1885	57.0466	110.091	125.395	98.1563	91.9035	96.1898	129.814	136.757	87.0697	75.8564	89.524	94.0483	55.726	96.9033	97.603	102.416	63.1907	96.4761	123.531	134.372	87.6781	77.4919	89.8114	109.738	90.5178	151.067	145.514	96.1897	70.2512	84.7228	114.082	85.8817	85.8614	105.131	116.742	113.003
Q14865	ARID5B	216.158	84.7648	179.593	156.586	100.825	54.2756	112.405	97.9987	88.2824	248.557	112.15	113.515	79.7915	119.476	53.4728	77.9732	147.374	93.1883	149.2	100.882	129.437	44.0735	56.0186	118.833	145.508	147.36	113.126	79.4909	101.184	81.8426	141.993	137.63	42.8053	14.4427	91.2486	75.4451	60.2211	75.1465	142.269	71.6335	81.1266	64.0011	16.1532	94.3383	96.4348	88.2482	93.8968	90.5354
Q9Y4X5	ARIH1	77.7807	95.0574	57.6171	135.311	66.1971	81.8716	112.914	126.99	87.4737	42.9645	95.5691	119.854	117.121	103.588	153.72	97.1028	96.595	86.1424	85.8254	77.9478	100.081	134.754	150.771	75.597	71.9608	119.288	94.4264	135.297	52.6434	111.521	127.238	60.6376	74.6506	131.116	73.9227	110.241	91.3399	94.5847	86.081	54.0937	90.3477	144.816	110.828	66.3101	39.3391	118.653	98.2427	106.474
O95376	ARIH2	59.6915	84.809	101.452	120.079	91.3013	74.8455	123.901	95.1549	101.62	110.661	78.2681	104.899	108.557	77.8883	107.919	119.86	156.332	80.6072	100.416	102.231	59.885	130.187	90.2519	78.0911	81.5479	127.79	70.0914	119.377	66.7275	71.8823	105.15	67.8068	68.6495	144.638	89.2049	153.676	66.6313	68.2936	74.6983	113.978	93.0631	77.3563	131.097	69.0745	107.588	125.23	96.2279	69.7255
P40616	ARL1	131.537	98.1423	119.443	82.0711	158.609	166.815	80.178	41.7857	55.0631	95.5618	105.439	94.6259	52.407	68.0844	102.608	87.8007	92.3209	86.4438	85.883	119.739	136.292	64.1439	55.6436	101.66	121.866	89.5619	102.228	95.2726	103.915	140.879	97.3534	86.7846	115.207	87.3089	166.314	99.1483	127.477	123.753	102.53	96.9056	110.892	131.64	97.9435	92.314	83.8327	96.4562	66.1476	131.98
Q3SXY8	ARL13B	72.7866	63.4213	92.7408	173.604	39.2817	118.694	64.1678	118.962	65.3028	74.0247	83.6511	64.5116	151.467	51.0872	93.082	153.791	68.6219	291.351	109.225	113.491	60.8719	134.504	72.8161	76.6369	141.662	115.432	49.2819	55.6029	91.9237	56.9593	104.074	134.321	103.995	138.013	19.7957	64.1881	148.926	49.176	106.321	100.137	46.7028	107.07	102.453	82.2496	75.0459	96.577	143.375	102.079
Q8N8R7	ARL14EP	103.041	117.276	119.7	147.792	90.0029	88.3453	122.628	90.5779	64.7864	122.796	59.5096	99.7319	101.573	115.682	104.606	124.933	90.2893	107.768	98.8971	105.292	69.2293	93.1141	100.686	89.7704	97.737	124.183	92.2223	98.3334	96.687	127.442	88.4379	129.605	91.5267	77.7805	76.4602	94.4499	135.43	83.9901	97.4696	101.279	94.6338	102.067	112.519	87.9354	106.416	80.3373	132.56	113.044
Q9NXU5	ARL15	372.421	78.9895	141.75	41.2233	122.864	126.263	161.249	115.157	118.575	57.779	111.405	55.0069	69.711	92.2187	108.415	88.2606	47.8502	68.7316	128.487	84.8656	289.683	159.793	68.7298	43.4927	112.993	61.1305	174.3	59.6948	123.478	154.7	72.9222	61.1184	63.4349	46.3254	69.4832	69.7218	77.0269	215.757	97.3422	125.499	55.2145	83.8673	56.3784	81.6455	144.352	88.9665	79.3523	176.08
P36404	ARL2	67.0693	66.2073	148.545	113.236	53.2225	60.287	152.449	129.74	134.178	88.389	118.454	92.7632	62.7067	53.8333	116.31	86.4547	112.159	63.5023	60.8404	90.2453	85.9469	81.3029	124.023	111.977	111.445	133.861	67.6626	206.662	67.2328	109.427	109.847	74.9538	136.826	83.7608	109.556	66.3076	82.5781	89.9554	87.7645	83.0074	116.101	77.1966	87.7543	57.9967	64.3143	126.662	88.407	124.572
Q9Y2Y0	ARL2BP	77.3495	43.4144	104.528	94.8829	57.1691	74.7119	309.728	157.364	75.2095	40.6035	80.7185	120.574	63.2745	124.041	129.889	129.56	34.9831	67.0955	86.2255	102.352	74.8466	126.421	128.058	111.334	77.4747	69.6252	60.5242	100.564	61.7393	85.9689	62.5279	104.087	47.4128	177.182	41.908	78.1432	123.049	102.344	122.153	33.9376	53.692	130.16	105.931	42.715	66.3369	169.142	131.669	139.082
P36405	ARL3	73.4925	132.622	35.7044	89.2135	88.6571	117.902	169.939	163.803	107.075	59.6762	130.676	95.1158	56.2739	52.9305	170.988	125.719	78.792	118.227	90.2144	141.015	76.3063	70.1671	128.592	94.0956	109.391	139.118	99.2097	175.21	69.1921	80.8988	164.567	127.071	48.1701	119.428	51.5159	86.7116	112.764	108.484	81.4344	66.4665	43.8845	67.5291	93.7825	54.9178	64.1676	98.5809	93.8837	189.304
P56559	ARL4C	67.5779	104.3	67.9539	109.257	79.6852	221.582	22.9232	115.059	88.4744	60.1793	71.9814	73.2782	18.7393	51.4733	52.6352		43.7141	13.3668	29.9318	108.816	305.804			240.978	82.5392	118.624	81.9708	622.575	90.9266		246.103		99.9674	62.4116		81.5909	64.5457	15.6605	99.1741		85.3417	21.9536	100.949	78.1359	7.82624	41.7013	32.0666	37.9307
Q9Y689	ARL5A	104.16	111.912	181.197	66.3747	108.834	84.5914	146.187	53.1806	90.989	52.2448	69.1918	97.7884	85.1306	96.6038	129.928	126.09	76.6476	86.1492	84.1877	70.0077	121.9	82.3327	74.5609	52.5086	97.2476	73.9011	65.8418	88.4331	118.172	165.181	123.626	59.1022	88.2006	130.127	101.879	103.517	142.921	75.3468	66.0468	87.3829	99.2236	167.741	103.804	58.8796	82.066	106.922	89.7303	62.134
Q96KC2	ARL5B	22.5922		91.1781	89.5439		99.7106		132.424	84.7811	13.6498	118.386	95.0996			256.724	113.48				139.545	143.053	45.2683	84.0803	98.4302		104.932			82.1054	145.097	69.8126	53.5055	135.122	132.179	142.788	61.1929	72.9852		99.4724	152.27			17.6586	68.0523		131.722	18.902	140.393
Q9H0F7	ARL6	73.9316	89.2075	77.672	74.1747	51.4137	100.087	127.928	138.396	92.1038	44.2023	102.666	107.422	86.1574	69.0559	67.0859	144.639	86.2591	101.95	56.5306	118.787	83.027	60.3221	38.3982	129.623	101.926	122.799	74.3438	142.558	114.935	104.706	97.3977	178.311	69.5765	139.922	76.2182	112.826	155.519	85.2419	59.2714	79.5929	92.3428	121.153	150.062	46.6566	86.2665	102.288	139.391	95.9707
Q15041	ARL6IP1	87.5026	88.512	109.46	104.265	107.239	100.876	90.0995	72.5938	99.7731	76.6684	116.324	111.15	126.529	133.931	65.1013	103.544	98.7137	117.535	83.9942	76.2377	62.9782	108.858	61.6484	118.453	64.5013	100.89	63.7019	143.685	102.906	95.8015	125.182	73.3673	88.1508	123.13	111.224	180.959	103.88	82.12	79.2928	84.1792	96.5854	123.464	124.961	103.134	76.6448	91.8368	102.625	146.926
Q66PJ3	ARL6IP4	92.463	95.6162	91.6162	119.636	92.0826	129.483	84.0486	127.886	112.36	129.931	81.7874	85.7779	89.124	86.5168	100.047	142.265	94.4442	88.5265	99.1729	155.4	107.082	91.415	66.7928	108.124	154.869	184.263	72.2252	97.0015	45.1353	132.52	77.007	119.759	116.985	86.8911	73.5358	32.2664	92.982	88.3499	61.1953	100.212	70.2154	83.7275	93.6369	62.5102	102.033	101.526	91.7675	69.2327
O75915	ARL6IP5	87.7531	179.764	67.3164	100.617	216.579	62.7259	65.4764	59.5818	72.2907	139.887	177.887	158.255	98.7843	54.5452	72.3429	94.5486	87.2517	75.1925	70.3051	59.162	95.1451	60.6479	77.2899	122.668	94.7528	79.7889	57.1592	113.837	81.7408	86.1708	191.903	123.106	123.888	76.6254	164.005	141.144	52.1603	59.7319	51.8419	147.42	131.127	149.901	73.6887	92.8104	136.687	42.2197	57.9417	56.3104
Q8N6S5	ARL6IP6	83.7311	164.73	82.6724	73.9245	65.807	62.4858	120.857	67.2623	82.8579	86.3603	67.1226	90.8499	126.872	101.152	77.5435	113.201	79.8188	75.8964	140.265	100.906	122.787	84.4752	59.2776	93.3683	116.127	67.3438	89.8721	146.783	66.1949	110.83	179.21	131.522	129.056	81.0099	85.2123	111.078	156.136	67.0225	89.0021	124.499	58.7244	84.9685	80.101	88.144	60.2098	92.2113	90.1487	138.974
Q96BM9	ARL8A	62.2264	90.6279	75.2606	60.0587	156.841	63.6659	83.0361	183.29	70.6785	132.507	102.978	89.6884	72.7771	79.4336	107.868	77.8712	57.6694	38.6509	128.454	30.2162	116.842	82.7338	74.525	122.462	109.931	64.9809	141.113	156.962	66.2054	73.4805	63.6859	96.2704	150.759	85.8814	188.099	123.041	192.279	160.28	132.951	127.533	59.8141	123.474	67.7111	78.4247	80.3979	125.525	52.9679	123.246
Q9NVJ2	ARL8B	79.1002	64.7684	100.658	117.318	136.087	94.2177	83.3431	95.8288	160.094	106.137	79.5723	81.2608	99.0727	67.7694	93.4884	66.9551	92.358	45.1742	66.3585	71.3898	100.477	63.3678	73.4313	60.9868	109.651	95.3541	78.8707	225.797	75.6663	63.461	77.9419	86.3269	166.1	108.253	182.167	103.973	98.404	111.474	69.2831	205.327	101.06	101.856	86.8234	76.6243	94.1736	108.035	82.1459	42.9127
Q9NVT9	ARMC1	77.3446	53.0871	78.6999	86.955	86.6779	95.2575	219.985	91.5376	57.4792	113.433	126.806	102.185	77.758	80.9511	108.071	105.195	86.0597	67.0443	77.9601	106.929	103.802	99.5076	107.802	87.9873	97.7877	117.31	60.2027	101.942	76.703	99.0861	81.375	79.1417	102.964	124.479	117.938	119.003	81.075	99.8684	58.2454	88.7762	95.1622	97.7824	72.6526	117.791	177.107	117.8	119.378	126.52
Q8N2F6	ARMC10	87.6003	76.3089	122.947	88.6287	124.889	56.5053	55.5299	87.7551	135.736	155.422	136.209	141.714	101.174	99.4969	87.8512	57.8896	145.053	110.532	128.155	46.9026	54.3506	73.4901	41.2859	46.0839	96.6669	75.5864	108.618	120.237	186.215	131.04	66.7209	79.1896	176.609	108.351	169.536	83.6906	104.973	114.475	57.3199	152.871	129.464	50.0519	56.1751	98.5003	101.002	89.8852	99.4746	69.1743
Q96C12	ARMC5	35.2667	66.4912								44.4705				137.826	47.6336	80.4767	113.246	160.466				64.1675	119.302	156.267	55.4448			104.528		92.9388	105.357	109.546	41.6281	146.974	49.8368			64.4835		92.751		131.073	155.358		65.813	109.233	201.658
Q6NXE6	ARMC6	82.0519	55.3891	103.863	184.178	34.2301	96.6543	74.0592	87.439	117.723	88.5868	72.2626	80.3614	115.503	67.4683	68.0313	131.268	118.481	119.256	86.4348	120.947	46.1645	108.71	116.779	161.126	91.4057	94.4397	106.288	145.875	96.1519	100.839	62.0003	78.4666	54.9318	141.56	51.0279	42.4762	81.586	62.1953	68.5643	58.933	100.304	125.763	109.789	67.1659	81.394	135.978	142.599	53.7097
Q9H6L4	ARMC7	86.4037	64.8574	75.8514	89.6444	112.403	77.6225	135.992	186.91	132.222	77.2425	119.476	76.8841	81.4483	80.9114	76.8316		145.663	116.125	60.9751	77.704	63.6376			90.9118	64.607	141.123	113.778	65.4902	67.2347		80.1609		51.6995	110.182		141.407	111.659	102.876	87.0512		106.302	176.098	116.202	73.4674	49.5089	135.553	157.535	104.943
Q8IUR7	ARMC8	96.8391	123.335	153.426	104.732	91.2313	78.3947	107.188	79.2902	109.543	136.76	84.69	116.733	84.82	112.131	78.5738	106.231	114.106	78.9421	70.4831	75.974	92.3569	105.329	75.4012	122.143	83.0772	115.267	76.3281	94.1774	99.0669	99.6573	65.0044	147.067	87.5288	117.921	78.2019	106.865	66.4551	101.81	103.248	45.1631	154.16	104.771	79.8903	66.9707	69.882	130.076	91.3562	74.0328
Q7Z3E5	ARMC9	84.7356	74.4638	84.2874	106.544	42.8877	118.69	64.7681	93.5647	100.244	81.4775	87.489	127.626	21.3079	35.4464	128.588	137.135	42.6936	146.763	20.0625	92.8568	75.7847	91.6411	61.5889	75.0775	46.5382	113.796	94.3697	372.317	95.625	88.048	101.819	75.7667	70.532	145.567	101.262	102.511	84.3758	71.4624	102.881	79.8826	28.1589	24.6799	105.24	71.878	43.6348	119.84	124.661	122.352
Q9UH62	ARMCX3	155.304	128.013	27.9792	103.387	154.647	180.545	252.415	140.281	148.886	74.8428	193.368	102.618	97.1777	197.143	49.9421	89.0084	9.21245	84.7808	27.3532	35.0337	44.7927	41.7065	85.7157	106.098	90.221	52.5814	16.3846	185.645	169.931	299.278	100.067	189.044	261.51	86.7445	27.6845	140.202	97.6863	124.671	83.3159	34.3959	28.0963	15.1635	43.5802	31.81	46.4981	87.7648	64.4408	92.2562
Q6P1M9	ARMCX5	99.8322	105.94	91.3397	115.318	83.6604	80.8886	9.50074	175.045	112.889	108.121	87.0706	115.835	84.1231	127.418	64.7427	72.7908	65.0751	107.183	137.065	112.487	72.438	92.4746	103.812	71.9525	88.8862	80.1427	7.89436	94.0508	138.255	95.0109	131.309	80.0331	108.243	81.3666	170.892	126.62	44.9503	95.9662	82.4797	87.0228	41.885	83.9522	90.5946	111.194	78.9759	124.606	124.383	116.946
P27540	ARNT	79.9957	98.5146	97.4908	112.872	46.7372	82.0756	257.354	161.388	65.9318	94.332	74.5578	102.995	68.1059	110.024	204.216	106.187	84.4989	76.0496	101.042	160.662	86.528	101.288	63.6658	76.9965	106.203	113.853	61.5225	77.0492	93.5748	91.0653	142.563	135.41	55.1121	94.4839	95.6424	118.501	92.4464	172.32	140.752	105.219	90.5972	110.365	91.2895	64.3019	80.6786	98.5709	86.6536	89.2251
O00327	ARNTL	69.2753		48.7387	119.634		87.5353		68.1125	69.6801	118.497	68.7871	29.6554			174.465	110.54				203.759	56.9805	115.906	134.851	98.6795		89.4858			71.0275	59.744	123.068	115.193	84.3542	84.319	73.862	66.5446	105.275		32.185	111.406			74.4301	72.3737		75.3657	82.4419	43.6412
Q92747	ARPC1A	90.7685	101.21	105.456	87.811	148.639	90.5323	91.0063	125.608	64.6561	102.652	60.0521	130.842	54.8781	91.3345	52.2628	96.5003	47.0813	55.8082	128.461	109.716	133.97	93.3208	137.345	116.454	101.654	49.6606	66.019	136.72	165.244	64.9858	115.99	90.1359	130.606	130.746	181.364	54.719	164.396	218.162	135.386	125.64	98.675	124.466	85.6437	97.7571	70.1401	69.9945	84.4314	69.6455
O15143	ARPC1B	106.964	154.523	78.4675	146.322	109.517	116.904	36.9703	118.554	121.929	99.6254	112.098	70.9119	125.761	123.122	86.2124	79.5334	94.4612	112.157	99.9816	94.2905	115.54	53.4938	82.5341	83.455	96.3171	71.8083	118.715	112.439	116.297	89.7339	119.176	121.804	110.242	107.247	164.387	57.9927	59.901	27.9938	111.305	114.588	119.629	93.8266	103.41	100.303	85.1189	94.5828	79.7296	61.3759
O15144	ARPC2	106.553	146.294	104.336	122.677	127.183	111.046	49.0045	140.889	97.1173	104.054	101.655	85.0656	100.916	111.084	76.1826	84.579	76.8281	90.9471	104.63	89.3108	124.714	61.1974	90.2121	89.6059	90.1526	59.0867	107.376	121.092	134.013	82.451	118.075	120.952	121.031	109.69	179.29	65.8903	93.8719	88.3138	135.11	115.235	121.269	109.492	93.3192	113.936	82.4374	84.5212	86.6524	73.2956
O15145	ARPC3	110.203	145.32	96.2545	120.738	124.342	105.995	51.1305	138.794	98.9637	104.361	98.9178	86.954	104.113	111.396	78.1684	84.735	76.1706	92.4182	109.857	92.8504	124.716	63.9396	93.6503	91.2747	91.3432	70.5669	105.71	124.795	133.164	87.0902	106.875	113.563	132.624	114.121	166.782	67.6881	93.352	89.5557	128.587	119.175	112.727	103.934	90.437	105.565	83.1721	81.54	89.9578	75.1376
P59998	ARPC4	114.348	143.849	87.1486	116.225	114.789	117.391	41.2937	115.194	92.728	110.989	92.183	90.7857	111.818	112.474	78.9286	84.0893	78.226	101.394	122.37	84.0565	176.972	57.214	81.7121	91.9707	84.8725	65.6146	87.5403	118.917	122.822	88.4591	109.905	118.475	128.892	99.2959	174.845	69.636	87.3439	83.3985	141.635	118.797	100.01	108.21	93.7246	94.5215	89.7398	78.7971	88.3715	78.1859
O15511	ARPC5	118.919	122.714	106.118	112.902	136.604	108.815	50.4557	136.036	128.773	97.4527	100.019	73.2082	93.5313	124.738	71.5203	78.349	83.5272	86.4969	92.4197	110.831	147.971	76.0564	106.71	87.7467	97.9639	57.2546	101.89	109.881	133.344	81.9098	142.175	110.641	122.984	79.3274	226.541	58.5151	85.3348	111.8	136.304	105.994	131.171	110.661	115.289	107.238	84.5567	67.2596	87.2698	72.1219
Q9BPX5	ARPC5L	99.6134	194.116	81.1792	134.045	100.787	133.57	59.8549	143.137	73.5125	126.583	88.9495	112.875	97.9465	96.4455	82.6635	100.808	55.9937	135.087	133.663	111.557	76.7681	44.9565	120.947	94.1357	68.3668	75.9275	132.643	120.251	108.781	75.1135	42.4433	114.836	127.879	161.536	61.015	60.0227	105.735	46.9677	122.528	116.924	98.193	87.3767	84.0906	105.285	80.733	102.114	100.374	75.4803
P56211	ARPP19	85.7578	114.35	94.8661	95.7292	72.6382	108.666	92.4603	107.729	112.675	61.0921	79.1197	106.523	98.4153	70.173	112.147	143.187	80.4386	139.997	97.661	127.82	105.277	176.305	104.512	93.8664	94.1925	96.6687	79.6109	137.584	63.765	80.1284	79.8868	65.9471	104.279	121.394	71.7355	81.2765	99.3793	91.7854	93.2089	84.3506	133.948	99.0258	129.672	44.4486	55.7429	120.798	107.492	87.6204
P49407	ARRB1	116.798	26.9857	33.2322	60.526	83.8506	66.0901	36.0163	337.273	67.3448	222.402	217.472	165.044	23.2561	72.6455	50.2519	91.0319	67.9129	68.0914	127.141	35.3342	84.4328	80.8467	122.515	199.341	96.4965	76.2453	86.2225	15.5391	43.8065	87.4049	103.303	140.473	103.827	59.146	151.631	46.0695	86.4469	242.718	134.04	55.4247	379.367	130.918	29.7962	93.3866	191.31	75.8807	65.793	62.9973
P32121	ARRB2	70.9817	66.1462	99.656	37.2269	20.1643	80.6275	229.308	80.1328	135.058	95.8466	55.1615	157.37	63.8427	98.3021	123.361	97.9794	66.457	50.3502	181.352	86.4383	155.387	72.8001	64.5534	49.7125	84.8242	145.831	91.7884	86.3761	88.8157	166.924	191.766	31.959	44.0203	231.553	27.5493	78.5646	45.8601	195.309	94.2058	77.0938	81.3169	88.4561	28.8124	92.1129	78.5843	159.085	67.3456	80.603
Q8N5I2	ARRDC1	70.1515	111.135	70.9109	119.991	65.4945	116.451	100.009	94.3403	102.31	148.714	144.815	89.3947	53.8278	107.775	109.596	74.726	132.474	87.3318	134.384	72.6118	117.452	59.9746	79.7463	129.24	102.373	106.503	175.909	41.2615	83.7574	58.6515	56.6682	170.153	127.868	104.428	176.616	54.1628	75.5431	114.316	119.454	59.4511	154.458	144.635	105.365	185.977	82.559	77.3489	77.5913	78.2672
P15289	ARSA	67.8552	21.9008	167.81	31.7123	168.382	72.3399	57.6584	169.676	122.156	273.873	81.9961	76.2743	120.285	76.49	51.0647	94.9051	135.991	34.1131	56.9662	39.4955	249.674	152.211	80.8861	64.4174	157.248	39.7146	134.056	120.339	100.265	80.1081	33.9954	41.5191	111.53	78.863	119.536	107.117	75.4742	216.702	55.5381	94.966	98.7447	62.682	48.4786	52.7957	69.0133	144.904	56.6753	85.5232
P15848	ARSB	37.1047	100.405	92.5492	72.4115		102.168		147.719	63.0343	12.6934	195.738	95.5311		95.347	55.4189	109.484	51.3873	65.3064		74.0108	101.064	70.1439	128.916	42.8468	89.7424	53.104		223.561	131.47	64.3838	509.915	103.187	33.4246	107.715	104.33	97.9509	95.9755	95.8981	75.9377	77.8394		73.5064	49.2119	45.4349	65.4474	135.091	53.7658	107.354
P51689	ARSD	75.493	93.9344	90.3336	81.93		70.5554		67.7801	119.775	140.446	132.264	132.532		155.731	85.5199	140.454	131.046	55.1976		52.4007	104.595	62.0826	71.576	232.79	58.434	113.827		11.1701	96.1319	67.8082	123.057	90.7929	75.5957	72.8165	324.209	30.268	113.081	218.87	164.137	104.581		114.568	72.3375	130.783	122.621	48.2925	42.7031	91.7319
P51690	ARSE	256.84	40.9471	126.134	21.969	288.33	252.793	61.6406	16	242.321	133.71	84.897	188.584	31.0306	99.0214	16.4466	99.1728	48.4295	88.8619	242.161	10.2997	26.3635	101.936	149.83	30.8868	35.0001	226.637	49.7503	23.7529	91.3224	349.928	449.698	23.5153	33.5627	16.2944	49.7981	27.3373	14.0001	21.7041	40.5386	37.6006	40.5779	32.622	34.6148	67.9349	596.024	21.751	14.6893	30.5508
Q9H2C2	ARV1	52.3941	117.084	129.018	72.3513	75.2515	117.767	135.97	88.2627	53.1183	96.0868	140.305	148.749	64.5942	97.9042	37.3314	102.846	113.156	76.1332	77.9783	8.14427	116.586	58.1013	96.3879	137.479	60.229	59.0026	116.907	168.763	109.261	90.0624	70.0004	119.749	109.615	105.088	172.94	72.4452	211.8	160.759	148.085	140.098	98.9481	83.6842	101.655	104.231	116.634	55.4649	87.3042	114.665
O00192	ARVCF	44.7325	48.1752	84.0593	84.2959	138.699	67.6235	108.757	192.921	87.2186	15.1751	63.7558	187.472	132.762	86.4938	191.235	101.599	28.2828	247.26	27.1515	54.0775	159.771	112.755	71.6904	75.6092	203.52	71.7796	191.853	60.5014	176.144	37.3037	41.145	80.4099	62.7019	75.5093	40.7453	114.115	35.441	39.235	70.4309	52.7466	25.1937	104.617	161.358	73.4852	59.1459	179.52	42.5769	109.517
Q9HBK9	AS3MT	354.912	66.2996		94.8952					20.5211	14.1893	51.991	41.3977		226.391	45.8516	334.96	24.9896	190.779		37.6819	33.8859	25.3745	18.7643	265.318	119.277			72.142		81.444	13.7711	474.783	41.7964	16.8668	19.7664	94.2827	471.94	64.3848		5.77602		72.7466	12.5231		98.3827	30.4314	213.909
Q13510	ASAH1	147.442	170.44	109.628	76.4746	148.534	108.588	44.6386	137.625	106.952	133.362	34.6779	59.2569	148.901	56.7949	66.6973	67.1424	59.3022	37.3358	72.6154	92.6135	317.778	57.6291	93.233	115.68	117.905	66.9058	136.41	215.522	201.229	99.7459	27.5007	229.152	139.835	79.7407	110.913	119.629	64.9528	135.121	31.3835	163.105	71.4884	85.3968	90.6223	41.6604	68.4727	77.7941	64.4984	43.0078
Q9ULH1	ASAP1	73.1289	115.411	57.2609	141.313	78.4645	55.9797	58.5389	94.9573	63.7574	43.1113	81.8629	44.452	77.5395	46.5955	135.332	97.4936	54.6115	127.393	80.5639	154.251	98.6275	62.2906	49.0214	190.148	70.1513	85.9653	36.6403	178.836	41.0092	82.9414	58.7444	146.366	85.1645	207.896	190.085	70.6383	62.9091	100.495	309.345	52.5601	57.4721	89.8454	73.4283	71.7841	77.3578	127.56	55.7038	82.3734
O43150	ASAP2	56.9426	172.641	53.2616	95.7692	120.484	54.7875	81.7108	177.66	97.3573	89.1524	58.114	104.163	48.0442	61.1038	84.9834	73.964	71.1184	180.104	84.5351	102.488	182.655	52.9547	102.015	162.213	104.377	27.4748	61.0541	66.1604	64.1547	32.7058	163.321	207.922	73.383	95.4467	213.45	65.9662	89.2542	109.965	81.9758	70.8954	79.037	63.0378	113.254	103.009	80.4441	83.8392	79.7412	192.3
Q8TDY4	ASAP3	53.8831			69.4237					121.651	112.633	59.459	85.3552			203.95	115.002				220.982	15.872	142.563	54.9784	99.6192						41.0515	103.765	43.6235	120.012	191.452	176.947	73.082	69.4742			41.3637			31.3232			112.113	42.1858
Q9Y576	ASB1	54.0097	131.185								44.1594				37.0911	86.4812	131.318	98.263	83.4856				42.3007	37.0886	102.145	85.9808			183.447		117.687	74.0794	56.2162	72.1427	230.182	52.7881			112.623		248.634		128.875	150.44		26.9484	113.706	84.5581
Q8WXK3	ASB13		28.2519		116.547					122.026		71.7784	112.659		96.7253		101.796	117.426	102.474		115.914	71.2452	47.5516	42.9421		75.6395			94.7192		97.7159		48.9705			65.0578	64.0018	102.371	99.6489		330.109		101.804			117.123	132.523
Q9Y575	ASB3	108.074	117.747	67.5703	108.328		124.124		11.2626	79.6822	43.3382	87.5395	76.2422		74.0183	157.463	97.3952	150.163	127.439		128.95	65.2633	62.399	65.6118	90.4746	67.4609	170.549		184.768	243.618	255.327	150.546	52.0607	44.5853	87.6399	67.5534	140.843	120.645	78.8843	37.6713	135.021		85.2522	135.465	109.286	64.1303	93.6366	146.057	23.6526
Q9NWX5	ASB6	55.2819	84.0297	45.3345	139.273		80.511		80.7987	65.8275	41.3723	47.5992	73.5801		63.7564	178.995	124.664	166.393	111.77		104.976	50.2016	63.8315	41.5817	93.3601	43.7974	76.9942		136.396	60.0512	48.8992	54.8949	93.3289	43.7104	243.914	33.3469	130.793	73.9277	63.1237	64.0478	105.846		124.886	96.1702	105.477	47.5777	183.472	92.527	73.6751
Q9H672	ASB7	112.831	101.246	107.021		81.2746	108.266	113.902	142.092		99.9825			73.5755	164.464	121.123	80.0327	58.9151	149.072	136.696			106.787	105.795	125.666	70.1038	40.3776	179.108	95.4311	111.775	90.4155	41.4186	115.536	172.205	100.75	72.666			116.072	104.244	196.849	58.5399	77.1864	73.6012	116.649	64.6536	76.7091	61.1959	145.655
Q96DX5	ASB9	76.335	208.665	120.531	9.08599	75.6177	137.784	2.11272	14.9573	307.037	219.612	150.878	83.776	2.70641	328.173	43.333	8.08816	165.472	25.5739	179.342	149.129	48.1482	4.66495	160.096	307.138	110.463	133.975	1.97593	12.4766	34.6505	85.9621	220.81	58.9201	28.7425	11.4314	356.42	35.9622	82.7711	87.3093	178.116	11.5527	12.9117	36.6359	33.7499	122.284	19.6115	6.46924	43.5046	20.8593
Q8N9N2	ASCC1	104.061	102.418	100.437	65.3448	90.2731	99.3253	104.865	125.655	114.012	69.8941	82.3956	98.2913	73.044	68.0062	141.008	75.9416	89.2425	136.77	90.9883	125.852	117.96	96.2247	77.8659	91.576	91.8337	94.7761	96.9605	119.365	115.97	93.5501	87.4164	90.3647	79.6524	103.94	105.799	58.7716	95.88	117.6	103.319	104.009	116.69	62.7015	98.7761	107.298	91.3056	128.104	98.4985	93.3831
Q9H1I8	ASCC2	89.8131	77.5689	106.416	65.576	87.2128	114.376	84.2109	96.0519	114.387	84.447	86.2718	110.015	69.0824	56.6958	142.051	70.6641	120.098	162.665	74.5569	102.415	122.835	75.2817	76.861	83.8153	85.7507	98.4449	115.79	162.303	147.86	107.774	92.4689	81.8742	86.4057	120.642	147.204	51.6882	100.245	90.8298	91.6326	100.971	139.658	59.5014	103.976	78.0906	78.8255	118.944	89.935	59.3848
Q8N3C0	ASCC3	104.704	87.4974	113.992	59.5619	90.3823	82.6469	81.3292	100.343	98.8922	77.461	89.2729	100.291	73.3426	58.5608	141.918	78.1628	112.552	132.016	78.3305	86.9908	142.678	84.9928	72.8908	69.0752	74.6979	88.9526	111.889	163.483	146.235	111.709	90.3557	82.8196	89.558	126.281	131.181	64.9438	98.8306	123.88	115.156	95.6265	145.743	62.7986	97.5205	82.8194	78.592	117.571	95.2285	61.2763
Q99929	ASCL2	157.213		121.687	134.906		171.591		20.6983	77.7995	361.153	75.596	288.645			11.2928	148.192				29.1378	59.5308	20.287	194.997	6.90131		122.971			281.563	228.902	5.88618	74.7737	140.105	5.08143	152.689	188.955	17.7513		44.2028	89.1385			4.7202	108.744		34.0913	296.779	32.7996
Q9Y294	ASF1A	132.08	45.5947	158.208	45.9619	75.118	98.3	137.522	59.4938	100.307	68.8621	68.7295	107.938	117.466	114.694	109.42	83.9328	51.1795	104.502	112.428	106.124	86.9479	63.0143	112.912	65.6532	167.318	142.21	88.885	116.134	120.478	170.088	70.2197	40.3564	54.1292	104.721	39.157	135.616	114.509	76.6523	79.0224	114.861	70.0237	90.8939	73.3899	35.978	76.3285	150.613	192.417	61.0779
Q9NVP2	ASF1B	88.9337	40.8027	132.478	165.918	19.258	104.338	48.8865	132.78	34.1282	36.4425	24.9139	57.1741	173.099	145.621	132.659	232.562	168.855	175.806	162.908	236.167	18.2759	57.3453	73.5637	69.9765	62.2546	112.541	62.6685	80.6759	49.6619	106.357	108.059	41.9945	22.4496	137.304	37.8279	118.516	92.4324	108.949	160.531	74.4558	57.3349	79.7767	115.193	70.4751	50.2689	96.8342	217.496	84.4862
Q9NR48	ASH1L	76.1034	124.244	85.5908	45.9059	54.9397	106.948	92.1547	160.787	205.341	123.066	73.3499	72.6983	96.4104	149.474	92.1175	88.7738	62.9944	114.497	114.228	97.4523	158.824	80.6153	64.4071	116.446	79.6295	85.4116	265.241	98.094	129.252	110.167	106.434	104.957	129.337	97.1926	137.426	155.189	74.7641	175.819	140.189	115.04	71.2297	45.6037	108.085	66.9023	68.6183	83.0685	76.7397	66.2188
Q9UBL3	ASH2L	100.87	126.617	100.499	107.214	85.6154	71.6677	100.988	101.92	93.0256	116.7	87.0077	85.157	127.622	67.757	127.678	92.9079	107.944	54.8454	92.2016	116.833	77.5539	86.2692	95.0978	94.8919	92.4478	92.0611	70.248	97.3328	86.1346	112.787	96.9933	117.792	94.4682	80.9979	101.21	103.79	85.8924	94.4731	63.7313	103.063	89.6268	104.367	82.1024	109.457	103.947	122.406	103.487	169.727
P78348	ASIC1	27.6002	42.9256		88.331					53.1593	123.191	53.6199	95.792		60.1406	304.815	95.674	110.248	68.7607		186.705	36.5562	55.8788	46.4892	57.0267	133.072			47.1129		21.5356	22.7646	20.6057	85.6165	67.2972	76.5675	93.9146	38.1424	177.558		259.302		46.247	96.246		116.322	193.365	106.041
P04424	ASL	113.468	63.5017	71.863	89.5151	158.121	87.475	21.1561	47.2081	157.091	175.082	208.262	60.8224	67.1164	91.9787	90.2065	49.4684	96.8194	161.415	56.9043	52.7298	138.066	55.3357	88.1536	48.4147	133.311	63.6702	139.734	98.8973	322.606	138.176	183.635	106.932	172.883	46.025	171.498	10.4817	93.0602	146.922	153.039	101.573	171.202	36.7969	55.6504	65.1568	96.9332	69.0362	38.0667	69.5781
O95671	ASMTL	26.1345	51.7354	171.979	75.9435	130.924	31.8766	73.7172	20.4412	53.9439	88.3306	63.7718	126.256	198.651	93.2673	196.888	231.496	56.8649	136.775	126.371	72.267	74.4958	116.522	41.582	49.2128	104.779	262.78	101.182	62.0332	99.6609	37.2717	233.144	79.7737	41.3758	150.716	135.875	145.363	126.606	154.019	92.7932	110.842	49.0341	53.045	32.1712	111.309	127.502	114.063	77.6478	39.7419
O43681	ASNA1	68.2682	72.7182	113.565	118.463	58.4902	96.9522	115.252	94.8946	77.2496	86.7187	93.5562	153.932	86.3305	86.6812	117.056	114.34	152.518	55.714	75.6019	90.7094	107.803	84.3749	96.2403	110.799	78.6256	97.4823	89.6612	165.36	79.625	65.055	95.7939	136.306	77.7229	151.562	107.235	89.3933	107.434	105.228	74.0982	97.0688	123.091	89.021	101.057	77.6772	91.1992	106.423	83.7017	116.039
P08243	ASNS	86.5026	90.3285	45.4199	96.0146	74.4587	52.2598	96.5977	61.79	57.4644	90.4617	39.217	54.5515	104.291	32.62	160.819	179.758	116.765	118.18	40.8187	72.9228	118.288	87.1003	70.0358	37.8311	63.5761	228.302	191.974	113.131	75.813	102.043	88.1883	58.595	66.4214	102.136	32.1451	172.027	104.804	48.6518	60.0088	91.0076	62.0762	109.347	100.789	61.4625	45.9337	212.848	73.4107	43.1846
Q9NWL6	ASNSD1	101.409	64.4159	71.3893			23.3163		218.465		67.901				98.8299	82.5282	159.154	159.553	189.476				113.76	68.785	93.6763	59.9144	39.5022		181.399	38.0646	75.4234	78.2005	98.9038	64.7974	182.712	93.513			24.5801	69.8854	69.0857		128.416	161.482	177.209	35.6305	115.282	117.87	48.4559
Q12797	ASPH	58.6527	89.1048	79.936	100.839	151.813	134.806	77.4608	81.7639	138.483	103.817	95.825	95.0095	38.8464	38.796	155.03	145.597	46.6889	138.798	70.3645	213.318	102.98	74.8646	87.1305	83.5703	118.74	167.357	76.6969	174.876	97.4155	82.1155	161.503	116.226	150.56	73.297	205.372	103.105	40.6391	78.587	62.086	79.7517	141.108	122.642	84.9373	66.3116	136.726	67.8997	75.3232	71.1247
Q6ICH7	ASPHD2	0.852417	136.763								33.2244				14.3639	148.071	74.1759	11.9414	16.7843				142.904	48.836	49.0695	124.824			199.689		19.5281	88.6635	41.8966	1.00617	238.355	176.644			77.2577		110.294		137.773	321.245		81.6303	155.815	5.64898
Q8IZT6	ASPM	112.698	102.585	112.058	101.291	69.5741	15.9364	98.437	24.7846	79.0653	89.4053	92.673	77.234	92.9772	96.6632	94.8317	217.522	118.018	108.301	94.5771	95.7588	70.7066	43.2439	38.9415	137.965	46.2572	52.1916	73.8046	100.324	18.2978	112.135	98.9819	27.638	55.2228	73.7921	35.766	213.287	83.7932	82.084	103.705	168.732	83.5553	106.852	129.465	40.42	91.5093	88.5548	139.248	44.5199
Q9BZE9	ASPSCR1	112.395	42.3832	84.5963	84.0201	97.903	85.5382	142.847	104.906	165.667	140.321	50.0398	93.5629	51.5691	115.076	83.3329	113.171	89.492	108.68	126.399	74.2829	99.6216	74.1138	143.867	120.637	136.682	65.8363	141.348	107.789	119.121	137.136	67.7801	137.525	112.548	64.1204	57.0383	101.77	118.618	119.542	92.5192	111.735	102.155	51.7743	61.1233	75.2605	128.279	90.1606	157.43	97.7412
Q7L266	ASRGL1	61.592	64.1828	92.2508	32.9749		64.6092		196.752	164.943	35.2145	18.066	86.1571		122.782	178.064	86.9228	63.0422	77.2456		15.8917	25.498	160.835	17.7606	41.1096	93.6767	17.8552		16.2058	27.5159	21.5829	252.529	21.4191	34.4004	64.9053	36.0304	230.531	70.3416	55.8793	136.687	33.401		43.6133	108.097	11.4738	175.631	264.47	79.6235	24.3285
P00966	ASS1	34.1171	5.31728	71.6137	29.9154	189.345	132.032	11.5488	24.9576	25.2316	155.049	108.382	100.451	100.797	68.9786	30.8988	108.092	175.228	14.0697	123.355	37.2773	591.512	123.11	81.016	254.8	79.625	74.0949	282.565	3.38264	86.8421	24.657	91.3477	112.615	240.981	20.3958	137.48	29.9268	13.7935	416.482	297.059	112.018	32.5545	158.006	44.839	188.924	45.4073	57.9371	34.1054	36.4379
Q2TB18	ASTE1	98.5327	71.2193	93.3942			84.6152		90.5696		130.379				162.094	89.078	106.168	104.364	80.3339				35.2073	11.3613	80.0284	90.4414	92.0875		131.949	119.721	153.231	90.0068	98.1573	107.331	111.639	41.2226			83.0144	130.213	103.83		73.1445	113.097	66.9542	116.379	106.526	79.9443	60.4663
Q9NVM9	ASUN	112.591	69.6128	101.246	104.764	80.8053	75.4025	106.604	109.066	80.535	81.7418	81.8941	109.857	130.894	82.7305	87.7823	89.0717	144.528	104.691	87.9117	132.531	69.3338	118.006	97.9309	54.0749	68.2045	109.903	62.0026	102.541	102.896	163.065	108.729	68.6188	79.6603	100.366	95.1919	133.638	90.293	98.5849	106.467	79.3807	77.0808	87.8604	108.902	59.622	123.394	103.333	188.126	55.3077
Q8IXJ9	ASXL1	49.7682	53.5047	93.1577	51.5552		40.4156		69.9913	54.6007	33.9581	31.1927	191.088		35.5811	110.82	131.818	29.4329	62.6403		70.1135	43.2965	170.313	42.3707	63.3679	178.752	137.41		74.3627	99.5314	51.0746	34.8371	60.0335	40.2405	253.301	31.6389	66.603	80.5363	186.227	94.1072	39.7601		80.9404	89.8661	85.0512	53.0345	267.168	68.9307	89.9446
Q76L83	ASXL2	65.2574	95.9653	73.7078	145.056	209.143	106.613	66.6716	118.022	64.5161	104.809	63.9373	76.2967	94.3438	117.421	53.3121	110.06	93.806	97.4912	105.646	96.5147	82.1107	129.633	99.8937	69.5575	110.769	73.6197	70.943	105.117	103.898	67.2653	124.198	118.895	125.883	75.9935	93.6737	141.606	95.1648	99.4816	101.158	65.7845	59.8642	62.3488	144.793	94.4692	109.609	119.047	100.838	81.3046
Q8NBU5	ATAD1	107.829	92.0303	83.8996	75.031	173.466	79.4301	55.2168	87.0472	111.733	91.1121	104.179	141.308	101.174	92.8096	130.82	81.3622	88.5231	89.2968	100.302	138.464	138.679	76.8897	71.9141	54.8988	63.714	115.683	103.298	67.8868	131.784	74.6626	55.7087	84.5581	133.686	63.3982	161.215	90.8821	46.9273	125.157	81.1529	157.323	76.3359	111.797	72.7476	127.459	159.626	116.186	145.935	142.848
Q6PL18	ATAD2	65.8622	89.6052	96.4666	138.036	50.6756	62.173	166.313	106.872	72.5978	94.8974	100.198	68.8295	67.6855	66.4283	82.9885	155.463	162.353	311.487	104.661	166.521	48.3387	46.8535	43.3107	104.972	46.6919	82.5077	83.964	35.0586	41.2131	97.4923	66.762	43.1017	35.9391	159.871	112.713	22.7986	93.9559	97.2313	331.875	126.107	97.3524	17.9861	184.592	86.823	88.3238	102.129	135.649	47.7555
Q9ULI0	ATAD2B	94.5834	155.296	205.149	57.4945	77.8276	102.971	180.116	104.593	192.116	136.828	82.2135	95.9874	94.0401	157.911	60.2957	59.8762	75.2528	84.886	145.227	22.2792	50.6195	92.052	117.471	27.0187	81.989	168.562	85.904	30.7853	138.962	90.0732	282.92	79.0157	62.4963	35.9358	138.156	107.812	168.138	60.9675	59.11	120.665	115.963	154.895	75.0201	37.8757	98.7701	87.5301	142.096	36.0542
Q9NVI7	ATAD3A	70.8804	162.114	110.244	98.6016	116.022	146.434	112.806	72.2725	114.115	168.63	93.1123	127.908	73.6485	81.1889	112.095	109.266	86.3214	123.342	75.688	160.124	80.7663	92.3614	83.7437	54.1644	92.9318	97.8234	104.05	86.2808	117.084	99.857	105.215	94.8612	110.226	112.281	89.8578	102.994	95.9071	100.235	73.0262	102.54	116.851	68.1175	67.5904	103.215	130.748	79.6251	124.335	94.7408
Q5T9A4	ATAD3B	65.1685	152.374	135.912	103.044	109.473	142.724	107.799	54.7161	103.445	93.5305	84.8842	138.079	143.437	73.1539	132.911	154.771	112.128	152.726	76.2903	136.238	81.8454	124.895	69.5896	25.003	88.2747	163.475	92.8885	82.4316	59.5822	73.2765	132.516	66.8784	64.3385	190.978	80.7829	102.327	112.017	75.1081	102.609	78.4303	84.8732	87.5387	58.1046	74.0584	105.926	76.6521	173.954	152.264
Q96QE3	ATAD5	55.8371	77.5258	38.4284	121.475	90.1418	63.8331	177.105	171.077	94.0604	32.095	54.2782	29.4712	116.161	97.547	40.5244	173.909	138.313	133.538	84.2593	101.582	28.9519	56.0887	46.3587	131.718	86.3899	101.79	53.7114	98.9814	53.3522	72.8278	133.855	61.5997	44.7208	169.489	51.2407	191.206	110.907	69.6042	131.267	47.3732	89.6913	103.907	110.991	137.64	91.4257	114.07	188.425	65.9681
Q5SQI0	ATAT1	79.9849	76.1954	76.6679	22.9096	74.0332	24.4436	163.555	89.0467	95.3271	128.823	95.8869	139.215	78.3911	85.4619	165.369	82.6563	71.3052	96.6573	41.767	107.778	136.516	72.3308	130.734	111.456	108.432	55.2079	67.2156	124.223	105.162	97.3697	118.064	134.979	96.7959	44.2273	122.338	24.7833	102.522	128.03	22.723	107.791	70.2125	93.0614	89.2812	41.4162	89.0011	105.328	84.8902	99.2947
O95260	ATE1	127.398	78.8663	149.696	70.2651	113.527	108.595	80.7641	86.1479	105.245	110.915	134.988	128.75	64.3427	93.763	121.428	105.226	112.747	40.8909	94.2214	114.79	114.62	105.833	114.869	61.8326	180.6	119.054	129.691	58.1992	86.4841	124.113	92.122	69.7359	105.982	104.81	114.978	76.3188	52.3215	104.568	133.004	129.228	97.9122	110.544	96.1031	69.3661	113.558	95.0621	82.6345	93.4569
P18846	ATF1	91.8988	69.6396	130.504	66.0957	138.086	95.8619	221.276	115.95	118.571	54.5752	45.624	105.456	60.4825	101.302	102.047	140.964	130.922	151.987	83.9953	160.07	107.878	81.0632	131.572	67.9141	84.9528	92.9205	129.873	65.1148	45.0607	151.623	90.538	69.5296	84.9393	132.413	75.0793	112.376	91.7353	118.328	143.643	74.6129	81.9669	80.2973	129.142	63.6816	129.091	87.3672	171.045	85.7332
P15336	ATF2	85.7119	78.0413	188.603	73.6876	62.6082	79.9815	145.705	153.441	137.614	110.896	56.8193	64.8222	162.012	121.332	98.0878	133.947	62.0069	107.882	89.4966	138.795	37.5035	128.148	110.286	46.4926	132.934	110.105	38.8671	84.7467	98.1478	113.639	220.706	110.891	65.2844	92.2147	54.2918	82.9976	141.976	111.782	103.801	28.4452	68.5808	72.8894	87.7281	60.0857	108.923	108.076	99.1561	47.6475
P18850	ATF6	105.517	125.603	132.872	69.6457	101.409	76.7917	109.739	114.624	191.885	85.023	87.0286	121.818	135.812	118.546	111.931	120.23	94.7182	77.4421	128.386	116.328	103.213	93.3148	107.214	80.7206	63.146	71.5752	78.4606	87.6329	99.3874	95.0498	96.7308	113.918	52.6772	151.362	83.9319	88.4868	71.035	246.717	176.26	110.871	91.0668	48.0409	137.755	43.0027	47.0103	105.213	34.022	58.0102
Q99941	ATF6B	124.774	231.271	72.0137	38.8662		30.0133		47.0816	13.455	135.408	278.554	181.929		233.475	39.236	89.2467	68.9944	108.792		36.8756	57.8774	90.3136	88.1002	100.471	82.1944	48.7677		65.4306	57.8461	171.311	76.0456	138.408	106.849	128.556	78.9181	175.551	69.1689	26.7201	41.4906	87.1292		59.6001	96.1895	63.9902	62.5365	55.3818	132.592	32.4964
P17544	ATF7	68.4917	33.427	128.028	54.1078	109.49	97.8369	171.815	97.1538	119.798	103.72	108.373	54.0239	107.507	104.598	103.627	108.292	136.609	118.681	106.101	87.9695	41.2826	136.293	86.2386	61.7799	116.328	174.662	79.7021	75.2257	78.4481	79.1515	142.036	88.9284	134.031	88.9308	136.872	120.119	134.264	100.234	146.855	97.619	72.1614	134.836	80.6187	77.6981	90.5348	104.937	130.052	46.9648
Q6VMQ6	ATF7IP	93.1895	110.135	126.671	162.027	122.8	63.2867	148.717	108.666	67.2656	109.961	101.299	89.2274	99.9425	107.483	117.571	81.3878	151.226	119.05	95.0121	64.4092	112.878	90.0229	135.242	111.365	72.2188	139.413	88.7879	90.5386	67.8721	115.684	106.778	146.508	58.8732	82.7622	68.4071	80.6835	77.8384	76.9713	135.372	87.8122	81.0445	67.7804	118.867	104.141	121.053	73.5094	143.112	131.084
Q9BSB4	ATG101	123.701	90.285	100.321	127.087	133.846	118.406	69.6562	94.3355	69.0705	80.1332	78.9258	88.0713	98.1174	86.6687	80.7309	88.4383	120.718	98.1461	98.1086	116.633	106.157	128.52	94.1702	107.4	57.1476	95.0187	62.2089	151.557	85.8773	108.113	72.7423	103.234	75.0513	110.963	92.099	99.4905	73.9669	78.1479	80.7819	76.894	80.0186	103.26	87.0614	87.1801	87.6855	127.426	136.539	121.864
O94817	ATG12	83.6766	101.852	97.1617	60.6228	111.291	123.891	106.418	123.879	128.247	65.3447	97.7321	100.939	117.997	89.8346	150.897	106.829	97.5739	92.8334	123.576	147.715	141.099	102.352	129.105	97.1061	112.472	122.123	89.1867	80.4626	80.0294	63.4575	87.5113	123.539	91.656	99.7869	135.432	47.3171	107.585	107.074	119.554	65.2646	3.99911	140.771	143.486	45.6532	85.0367	87.5507	84.1174	112.607
O75143	ATG13	114.775	127.274	102.201	102.736	79.1655	128.425	72.2098	78.2812	99.4834	98.1532	86.8887	85.971	93.6824	76.5474	86.6553	78.4644	95.3585	121.819	85.5253	100.98	96.5852	133.069	116.952	109.523	71.5298	103.781	86.5532	145.301	74.9892	133.415	76.4255	116.77	88.0717	99.9019	65.6604	101.721	106.883	77.2782	67.9951	76.0563	101.323	103.252	97.5056	89.3688	83.4431	106.934	110.145	119.013
Q6ZNE5	ATG14	64.419	69.309	144.403	108.694		92.1163		74.2062	107.292	134.804	48.3409	139.851		56.367	125.743	132.625	177.019	62.9281		89.0963	141.722	99.9006	91.8082	66.1835	126.812	111.487		85.3251	81.341	72.9623	94.9949	68.4657	109.205	141.928	117.229	115.063	62.9508	112.594	79.9382	80.6788		65.3836	57.2632	76.7251	77.8381	146.192	81.9195	84.6732
Q676U5	ATG16L1	92.855	94.3286	154.81	54.3243	131.006	77.9005	68.2401	47.1651	122.408	92.1993	91.9821	132.947	105.773	73.076	134.89	90.2879	109.735	73.0345	140.562	129.665	140.075	133.704	120.498	83.9577	115.467	126.016	86.3581	77.6527	101.737	72.8607	68.6612	71.8608	113.327	80.5885	157.443	58.9704	95.2132	127.168	87.8394	70.0659	48.9486	153.184	137.745	80.4115	71.6594	99.3141	83.8602	88.9697
Q2TAZ0	ATG2A	93.1621	120.369	99.9366	94.2082	150.548	88.6208	66.8141	114.469	98.0968	167.623	120.998	108.433	98.5959	42.1385	41.4839	89.5223	207.383	115.899	80.6792	58.7369	130.995	133.68	115.012	86.6714	67.8919	80.3159	68.286	102.058	93.3587	85.2097	99.9342	58.4852	98.2289	155.772	134.253	97.29	67.0903	79.4276	110.579	64.3073	129.994	65.6666	106.256	100.186	111.097	95.7552	78.9619	110.623
Q96BY7	ATG2B	89.4085	108.175	63.295	102.941	60.6194	42.8632	122.424	100.157	3.77873	93.8191	83.8884	24.4884	102.989	45.5103	56.3857	108.565	116.559	62.3447	109.721	67.976	106.108	83.4969	71.8497	109.726	120.572	74.2218	72.9947	99.566	61.3189	101.434	191.126	59.3956	64.7489	83.5333	107.458	190.516	151.582	49.316	188.367	115.175	120.444	97.9885	118.174	93.5053	133.143	153.843	75.2263	147.428
Q9NT62	ATG3	98.215	58.027	72.8427	85.087	45.3436	92.0433	189.26	95.9928	86.0681	75.3035	173.139	122.274	100.046	99.032	79.8454	104.78	141.933	142.334	48.5636	138.462	80.9143	141.091	115.264	153.543	90.0578	108.055	70.4961	121.824	79.1202	116.962	80.4524	148.677	108.217	95.9265	40.1935	57.5143	92.7933	81.3652	123.566	56.4941	124.313	80.6516	139.158	92.7941	101.8	80.7629	90.7747	88.896
Q9Y4P1	ATG4B	96.9461	78.1866	130.824	113.154	69.639	104.871	115.349	100.519	46.5522	90.9646	83.3132	141.813	106.555	103.549	123.19	187.837	98.3375	151.753	69.0387	129.706	82.1277	63.0667	118.234	82.966	81.4201	144.507	73.2554	85.1731	65.4137	145.269	79.131	90.7079	60.2395	116.229	69.7342	101.256	86.322	79.6874	109.43	89.0035	138.001	140.646	131.37	92.5152	81.6165	75.815	149.984	90.007
Q96DT6	ATG4C	96.4982	95.1911	100.33	84.0728	127.463	130.005	135.606	113.758	150.106	84.1498	58.3508	100.888	91.237	48.3387	110.833	100.44	148.825	43.9327	16.1409	165.115	89.6805	110.169	116.471	119.254	108.671	53.0939	93.5325	104.36	101.725	94.3932	108.762	52.2305	81.0727	128.853	64.6936	78.9957	95.7738	172.575	80.5091	111.885	145.783	109.824	75.1928	70.851	80.4576	112.021	101.289	81.6763
Q86TL0	ATG4D	133.759			76.8332					149.065	102.769	86.1273	99.2929			103.607	126.956				117.534	84.3174	140.528	45.4012	114.658						101.358	76.5852	62.1474	43.4469	105.194	103.198	80.4723	93.0095			34.1582			104.082			115.981	98.3429
Q9H1Y0	ATG5	89.3957	93.1045	150.838	43.4133	134.516	91.9389	106.604	49.7504	125.586	86.9437	93.4181	114.23	87.1972	76.2052	140.144	97.1199	106.583	103.051	117.35	154.479	136.75	111.729	136.398	79.3217	113.822	149.294	108.062	73.3286	120.884	68.3225	86.8599	94.6298	101.405	95.6747	148.428	58.6028	106.718	111.174	112.512	70.8994	54.841	138.718	133.407	81.5544	91.6051	90.9533	85.838	91.2389
O95352	ATG7	43.2281	67.5747	131.494	108.217	76.7106	77.4602	120.616	113.041	87.687	93.2308	74.476	96.4374	88.5364	76.071	122.507	105.315	154.969	65.2566	67.0832	97.8477	125.655	119.209	117.139	92.4406	122.753	134.037	121.067	128.019	93.3431	49.9567	98.3153	108.842	92.6262	164.935	124.041	75.5719	96.2521	91.5792	109.476	94.602	128.912	87.8372	117.539	79.6713	119.888	99.8502	69.4029	88.13
Q7Z3C6	ATG9A	90.33	131.01	63.8814	42.0224	118.695	45.157	119.231	88.118	81.126	133.92	138.177	124.154	71.7349	89.3647	118.839	103.875	77.2236	88.562	131.632	81.9996	116.959	52.0344	106.587	44.2421	83.0373	112.148	81.8122	51.5354	157.159	61.9831	187.939	52.0772	104.885	53.7499	164.943	65.7498	111.474	89.6637	79.1058	89.2675	104	150.769	105.231	74.9452	82.5655	140.341	41.7822	79.4019
Q32M88	ATHL1	31.1898	85.1562	80.7216	110.65	116.184	45.238	36.4394	79.1087	177.705	164.452	58.8416	103.566	12.5184	83.6465	254.199		83.1167	91.3359	452.905	50.9429	145.267			13.9462	103.984	80.4445	85.5364	85.8757	93.962		15.4919		138.214	179.543		41.2027	35.2665	154.246	78.1577		54.9117	88.9897	57.8248	88.9843	121.586	125.303	20.2679	182.769
P31939	ATIC	97.4295	129.424	109.94	97.907	118.838	137.951	105.251	64.2767	75.5457	149.06	106.595	105.375	110.276	100.594	77.6263	107.02	119.024	101.215	15.9058	105.886	106.657	73.4046	160.594	67.3336	76.8777	114.333	96.6656	105.152	106.102	105.418	123.731	105.696	112.982	92.5675	118.728	61.5651	113.767	73.453	112.582	49.7139	120.464	78.7903	93.3086	84.5342	99.1393	108.95	88.6606	106.27
Q8WXF7	ATL1	15.2203	342.017	120.123	252.988	69.7955	212.825	97.0281	116.539	161.497	34.3737	59.9804	103.055	267.838	78.8861	39.2021	63.764	47.7793	29.8198	129.725	48.5078	74.9541	45.5665	34.2969	241.458	50.7063	32.605	87.8853	25.0197	193.377	37.1988	154.415	139.243	34.2205	27.3004	359.671	52.9992	141.148	155.769	31.4793	40.9481	30.5184	69.16	51.2141	126.612	118.883	80.8544	333.637	72.4491
Q8NHH9	ATL2	89.1055	253.493	145.298	127.669	113.988	101.825	139.202	41.7239	81.9719	73.6061	128.192	99.4396	62.3804	96.6092	61.8716	110.458	65.5179	88.8079	138.896	90.9551	64.2266	98.5648	99.4783	67.032	55.0278	103.422	90.9432	62.1219	91.1893	105.863	187.32	75.5039	146.598	94.4552	98.9119	95.782	106.144	51.1665	107.126	76.6633	98.6362	151.463	114.702	154.993	99.0776	83.6254	83.4772	115.41
Q6DD88	ATL3	103.957	98.801	57.5803	162.133	175.967	129.789	56.1668	113.686	98.7419	119.309	88.4064	95.1591	133.423	34.1844	88.1784	50.8741	100.911	104.015	45.2144	88.2102	69.8502	26.9699	130.735	134.346	100.489	108.215	70.3156	121.144	54.0146	25.6979	39.974	141.814	108.76	107.472	152.795	81.363	136.415	109.08	83.5669	107.274	88.9909	184.112	126.944	90.8918	35.9533	129.7	36.1724	179.193
Q13315	ATM	79.4721	66.8845	32.8094	130.413	69.6437	131.143	67.771	120.487	103.404	55.2592	119.096	71.2778	64.056	134.77	59.346	86.7086	124.016	60.5767	102.374	100.174	65.0367	103.948	112.749	196.173	75.1224	27.8401	138.836	237.231	112.194	99.1416	122.232	163.478	108.608	124.668	78.516	116.898	112.63	47.1605	99.4897	148.751	93.6193	47.5197	55.6471	69.4297	149.691	62.1812	129.272	142.71
P54259	ATN1	106.02	89.4102	95.4199	124.447		61.3121		114.218	70.7225	44.4202	125.015	53.5396		88.83	98.5395	104.294	86.8109	102.303		93.5191	112.743	105.416	126.713	73.7766	103.617	127.53		108.65	63.6698	121.618	83.5746	103.341	67.3291	156.041	85.0446	78.0794	90.7449	44.5392	107.64	92.097		124.556	127.331	74.1839	115.814	121.266	101.864	86.5359
O00244	ATOX1	69.8942	118.369	52.6177	263.425	45.0992	72.6643	115.958	119.29	98.6209	35.6499	74.2836	52.8187	60.2704	103.506	58.7614	118.31	63.0372	74.1849	57.8329	106.169	104.294	109.56	184.55	302.963	57.9835	50.3641	101.651	322.17	58.2493	60.8562	46.1782	239.475	186.298	103.282	49.0148	58.7235	79.9694	77.0433	125.88	51.4762	131.065	57.7937	82.9162	75.2045	75.3973	48.1051	58.4936	168.06
O94823	ATP10B	125.456		136.287	82.8582		67.8728		46.011	72.596	385.92	155.697	105.453			21.5016	54.2015				130.61	89.9033	86.4194	407.052	34.7841		84.007			219.92	59.6536	13.469	96.7359	300.735	21.1751	36.7077	141.183	72.1486		157.993	70.8549			51.6986	141.548		44.3225	33.1291	77.3959
P98196	ATP11A	193.362	275.668	60.5274	72.4921	26.7991	287.038	95.6764	71.5439	101.064	95.4962	126.569	57.3249	78.3791	107.569	89.4494	58.5969	54.6731	97.3828	106.242	70.1025	82.1263	123.569	82.0084	82.6173	51	82.8746	187.856	27.2125	95.6445	167.27	43.5149	36.8859	114.062	70.8349	174.419	135.947	60.7361	61.4253	49.6851	157.654	167.072	115.382	127.548	118.449	123.501	81.7827	92.5956	60.4013
Q9Y2G3	ATP11B	154.421	181.781	110.886	28.2491	158.083	58.3405	109.949	138.014	51.5293	99.4106	222.031	81.7207	26.4825	150.596	94.9904	86.2023	84.388	85.3059	144.165	82.0119	47.7148	99.9828	68.9203	142.222	80.4636	68.5075	99.5843	68.6268	174.844	200.913	57.6868	95.7667	122.927	87.3048	101.242	44.1852	254.519	94.3506	132.463	9.46636	109.845	141.49	92.1637	101.875	58.957	47.1559	75.0078	112.378
Q8NB49	ATP11C	118.314	87.378	216.17	97.2565	56.4494	15.1284	321.53	52.4585	42.2082	63.3976	105.456	135.322	77.7333	184.548	81.9878	89.1636	57.2397	15.7343	81.9326	62.2682	78.2505	70.0681	47.0564	58.016	7.57319	95.4065	37.8127	175.882	63.2196	229.936	122.675	82.8183	89.1287	120.961	85.4854	146.384	92.3069	134.28	91.468	104.275	105.21	79.8736	76.6404	131.523	46.5867	124.305	152.947	80.293
Q9HD20	ATP13A1	84.9927	61.7224	162.19	75.1976	36.5216	120.809	76.6893	96.5492	174.604	200.171	104.156	74.0114	95.859	89.7822	62.6734	71.5825	102.02	58.4332	92.2604	86.7967	129.927	63.9963	58.7539	92.9148	117.381	95.3381	128.469	179.159	193.698	107.317	151.251	81.4787	88.9404	95.79	157.438	122.804	50.98	144.672	52.0296	206.135	123.084	111.459	53.5712	71.2469	98.0562	53.5436	99.4433	42.3025
Q9NQ11	ATP13A2	115.055			67.1059	191.34		27.2815		95.0081	102.045	241.797	94.881	151.042		86.9486	87.5388			46.7803	83.9181	40.6433	66.1087	85.7077	91.7153			85.4705			59.1367	95.596	167.508	114.46	135.511	166.258	70.5218	154.737			128.145	45.8745		72.7041			80.1261	93.3145
Q9H7F0	ATP13A3	156.016	101.221	190.287	113.571	43.1367	93.7745	60.6297	112.963	78.5343	67.4688	149.79	106.728	106.07	151.673	97.1051	63.396	96.762	120.599	120.637	121.417	39.7993	34.5613	58.6757	128.337	76.4829	79.6955	95.7892	117.008	113.082	210.801	63.5377	75.4199	101.464	95.3339	144.725	63.6546	103.561	77.5932	107.546	81.8949	103.526	76.5415	108.262	102.448	108.468	69.7409	125.573	67.182
P05023	ATP1A1	153.434	66.5984	148.643	52.4309	115.553	134.749	40.0374	68.2903	44.4032	153.353	160.57	199.295	99.4849	134.468	96.6109	66.2065	81.9848	66.2256	83.4011	176.115	85.6082	57.8254	141.32	68.643	130.998	102.376	160.067	41.5586	240.79	162.787	78.3029	62.7134	154.798	44.9682	133.825	46.2422	94.8086	88.1243	44.3903	142.739	99.8775	57.2578	88.1479	59.4195	279.399	62.5528	81.1799	66.5066
P13637	ATP1A3	11.2712	57.2454	45.8653	165.387		38.077		68.7128	84.2106	9.50531	20.441	18.1599		44.0659	109.48	62.7999	49.6564	61.3937		68.9572	10.2145	110.314	43.4438	29.054	67.435	153.092		113.815	70.2546	41.5122	427.315	43.2101	12.9621	49.4445	34.2247	9.97511	79.461	113.152	56.2302	62.7937		86.8163	74.3901	33.225	62.5037	374.372	17.1417	17.4493
P05026	ATP1B1	153.105	78.18	138.429	33.6434	120.775	144.549	33.5233	68.5322	50.4428	206.077	153.255	178.815	86.6642	108.372	49.8785	49.318	80.2195	100.421	75.8529	230.753	86.5478	29.3407	201.687	55.846	179.413	96.3176	183.395	15.4437	361.429	139.984	152.469	62.4704	151.493	13.5343	169.671	41.7215	123.863	77.4081	24.7398	177.945	102.158	54.2027	101.019	37.8625	264.173	55.4094	30.651	54.6811
P14415	ATP1B2	94.5177			85.5586					104.907	101.328	110.848	92.3127			114.98	112.017				84.7818	120.474	133.429	71.952	186.184						181.017	66.2279	152.02	75.1856	72.7838	81.9656	164.616	64.688			96.1664			127.286			71.7101	80.2494
P54709	ATP1B3	157.858	43.898	161.674	105.137	99.3024	123.394	79.5948	72.1194	34.9076	86.491	189.214	170.761	101.385	158.494	154.393	107.545	78.6523	19.3148	98.0606	63.6996	102.995	112.644	94.2705	68.1707	48.5698	121.469	119.029	113.083	74.3811	155.813	23.1714	65.946	150.271	72.603	57.7637	61.8709	29.2299	112.339	86.7496	53.7617	108.036	52.3238	72.0814	103.146	273.197	102.409	130.489	94.0015
P16615	ATP2A2	124.738	88.4752	163.157	68.7385	169.088	115.372	103.828	103.359	112.377	108.099	159.144	108.489	86.856	95.5508	109.35	77.7461	127.735	109.575	82.0115	115.077	97.2852	60.2602	54.1862	73.4755	88.7782	98.3985	77.7694	82.4205	84.8211	142.368	129.102	65.3045	92.8419	98.6129	152.563	82.3204	104.387	79.4061	101.661	121.426	91.6724	112.765	85.7165	108.869	115.11	85.5785	102.263	72.5004
Q93084	ATP2A3	21.0228	51.8726	177.649	3.50077	158.561	410.784	103.626	13.4971	31.8152	109.207	116.734	14.8764	50.0654	44.2364	192.323	4.3665	43.9744	269.286	207.846	17.4217	15.2026	9.43465	85.1079	16.4254	80.6646	73.454	141.403	16.7792	57.3425	2.55596	527.003	5.88025	50.9527	4.86956	651.861	84.0913	625.22	35.4831	75.4656	195.686	48.0067	248.699	46.9435	92.8992	177.193	16.7181	16.156	63.352
P20020	ATP2B1	65.7045	29.6703	136.132	76.2017	93.3623	39.0755	135.935	37.66	76.2315	51.6643	60.6151	80.1916	106.104	45.0432	117.599	88.957	147.3	128.173	61.7693	263.806	62.6421	140.585	69.8321	34.8768	134.626	111.518	65.5608	48.3162	94.4982	75.9209	295.951	59.6095	92.5427	27.8924	107.627	90.2083	86.5711	109.49	102.703	86.8431	70.938	141.408	79.2165	86.5277	108.347	139.889	39.6202	187.424
P23634	ATP2B4	34.3206	32.7536	8.75441	227.008	161.357	27.3494	22.3072	41.6712	166.498	266.625	43.5255	85.7902	18.6037	20.4872	151.406	40.0173	86.4367	78.5405	98.1787	16.0056	78.3308	188.049	18.58	99.8158	185.683	29.0245	93.5423	107.153	125.568	9.51144	163.226	49.8041	48.6825	42.7756	318.257	102.819	18.9478	333.612	79.1469	163.469	114.418	20.12	51.2458	50.2484	45.2791	110.826	22.2682	126.186
P98194	ATP2C1	135.919	213.802	87.5838	125.192	107.783	67.6776	119.75	81.4815	98.0003	101.762	107.66	124.524	85.5184	75.0544	89.3033	79.2259	102.893	101.232	75.5598	98.4152	92.9498	52.0965	56.6046	125.332	98.0668	102.314	84.2448	88.4426	102.129	114.033	82.0123	125.601	123.067	105.759	175.424	106.889	92.3999	80.8742	159.683	115.2	128.126	92.098	80.3925	125.59	82.4309	70.1579	74.7691	103.18
O75185	ATP2C2	63.3085	74.9461	110.249	65.8242		125.955		59.9551	57.0528	290.609	163.362	74.9024		236.405	92.8375	95.1284	143.182	139.255		87.5881	147.102	37.3642	404.451	57.3667	126.546	138.322		30.9411	103.366	79.3129	11.1288	25.7281	45.3165	11.6496	27.1156	142.308	111.961	26.7723	58.7873	99.9923		53.8114	211.929	145.203	147.565	82.1944	22.1236	87.9602
P25705	ATP5A1	81.0731	61.7438	114.424	53.4578	142.928	119.781	108.976	103.331	110.316	93.8079	80.4955	149.144	76.549	104.183	130.046	87.3154	106.555	56.2118	93.8098	68.272	102.655	165.86	84.8851	42.1984	93.5514	110.499	137.449	89.4453	173.999	87.1149	115.716	39.5807	146.122	104.782	138.51	103.466	134.258	170.475	51.8332	97.0248	97.1922	84.7102	96.9788	67.5729	124.019	116.366	60.7883	68.816
P06576	ATP5B	78.041	60.1131	96.3012	56.9698	142.412	115.675	100.508	88.5777	112.791	94.3458	81.7452	144.173	83.2047	107.885	127.702	84.5139	108.833	59.3191	100.804	77.6038	98.9089	167.39	89.0559	45.9851	90.2028	102.923	124.874	87.0491	143.246	84.2893	112.593	41.5177	142.827	106.014	135.037	111.694	126.146	169.644	61.4545	96.283	84.826	83.1084	96.597	65.3529	123.504	115.47	66.2127	78.0253
P36542	ATP5C1	77.9891	59.0886	110.448	58.8192	139.793	113.258	108.877	96.2392	117.329	92.5584	82.2656	159.907	66.7229	109.527	128.385	88.0992	106.187	52.0549	89.7285	66.8652	96.4426	128.4	68.554	57.6499	90.1116	104.774	142.455	91.1645	164.047	94.324	112.058	64.975	139.292	109.68	140.79	99.3522	125.474	165.536	57.019	109.428	114.707	93.0755	87.5941	77.1602	130.643	110.752	74.0928	68.6706
P30049	ATP5D	70.1667	60.5597	115.968	54.3383	126.75	112.422	81.644	82.512	101.272	92.6653	99.9583	113.208	82.5162	100.613	113.282	91.8494	104.378	63.2261	109.628	96.4255	86.9142	218.404	121.289	48.5048	88.2522	102.267	116.427	76.7632	148.329	71.813	104.898	62.4346	145.756	115.98	86.9209	107.552	144.279	165.103	79.3257	80.3482	88.9947	92.313	85.483	71.0528	141.18	105.166	81.2995	62.6169
P56381	ATP5E	69.4692	58.7104	121.356	57.6973	131.639	93.6137	107.761	95.7966	92.0376	72.6848	90.5828	141.375	65.7631	119.065	113.368	104.071	105.924	48.6208	94.0878	76.4346	100.539	137.363	80.669	53.7668	100.094	100.104	142.889	92.347	172.606	89.8062	126.157	58.8073	145.254	91.384	131.113	88.4911	138.22	152.111	66.0924	99.9597	116.51	78.3802	68.0042	91.3683	142.117	123.079	72.4514	73.087
P24539	ATP5F1	85.187	53.5411	112.768	57.5906	159.667	118.68	92.256	110.748	115.532	112.313	79.0691	158.838	85.0082	117.904	143.36	88.3795	113.46	52.7395	104.423	66.0687	104.774	135.773	78.7784	42.6242	91.1826	105.014	119.308	99.4948	181.084	81.0566	107.009	49.1924	145.362	100.744	144.212	97.6119	125.673	173.782	58.2	110.046	84.9873	60.1518	92.4498	70.6976	124.213	110.635	66.1007	75.0714
P05496	ATP5G1	37.4618	56.8341		64.3464	126.454		84.9125		81.2299	140.242	131.43	153.146	95.746	124.751	131.852	118.013	70.0577	53.1922	114.586	33.3934	80.7361	27.8841	17.0965	56.7813	102.631		83.0666	75.5871		163.761	116.943	77.8526	183.244	144.898	118.718	118.61	144.619	150.577		193.947	121.541	103.267	30.7229		136.807	83.9774	72.8467
O75947	ATP5H	79.9206	60.4773	104.317	50.2248	143.693	132.792	108.599	95.6525	121.658	87.5695	86.7734	133.175	75.6364	107.994	132.331	84.1675	108.955	66.4026	91.2509	82.8746	96.3184	200.335	107.714	39.8249	93.342	109.773	143.828	84.9097	161.437	77.7373	108.793	40.0928	146.795	104.58	123.424	100.512	139.882	176.861	49.4663	85.4612	93.816	59.5611	98.0208	62.4982	132.485	114.852	67.5433	68.4395
P56385	ATP5I	77.6989	61.963	107.214	55.7775	159.702	115.565	110.614	112.543	118.01	84.2267	105.707	135.137	89.7846	107.715	125.646	95.3582	104.972	61.6406	33.7427	103.933	135.582	174.2	95.3267	39.8625	96.6911	109.512	138.9	95.3494	178.267	90.6967	110.339	38.2302	146.449	110.266	124.738	86.1545	113.276	186.182	50.8834	88.0582	96.9851	60.9029	95.0527	70.7965	119.493	106.819	67.9891	70.4393
P18859	ATP5J	71.8666	65.6846	77.6016	49.4296	141.643	142.495	100.63	74.4799	128.252	73.7122	95.8164	121.305	85.3356	105.842	111.959	82.0814	99.5866	63.1385	99.5469	80.7776	87.0931	227.407	111.659	39.8602	99.7459	132.501	128.723	88.7232	172.149	78.7896	113.549	37.3459	150.615	111.09	109.809	89.9504	154.057	170.312	35.9176	83.9996	89.4155	58.4802	84.908	57.0735	137.089	133.497	55.338	65.9312
P56134	ATP5J2	73.1601	63.8937	91.8115	159.488	133.118	110.773	88.2883	86.5464	70.7165	86.3896	141.329	57.4071	84.2843	114.62	149.629	87.1743	107.87	58.524	106.641	41.236	83.6664	131.575	75.9044	46.0295	98.2164	105.349	118.797	91.0745	180.324	88.0205	122.489	40.9976	142.132	110.434	146.448	57.6718	172.472	176.081	44.0985	116.187	96.6521	63.1311	86.7456	63.7145	119.531	111.381	57.7761	60.4892
O75964	ATP5L	82.2049	62.3899	102.376	55.6838	142.955	101.84	98.1027	92.5281	115.321	87.6722	78.1812	159.571	82.6369	108.277	138.047	87.215	114.818	53.3324	96.8492	64.2102	103.31	121.666	71.692	40.945	94.8782	90.3362	138.054	93.9355	159.55	91.6827	111.343	40.614	146.542	109.189	149.732	95.1008	139.681	183.104	47.0486	122.324	95.5756	61.2573	92.1886	60.0074	120.153	111.975	62.9405	64.4628
P48047	ATP5O	85.3382	60.9951	114.34	54.4543	142.04	138.562	112.125	93.8347	143.214	90.0339	74.0976	163.68	72.5962	107.418	129.099	83.1516	117.562	55.7831	91.9054	69.0494	95.5329	145.619	74.5377	40.4706	94.894	108.084	146.897	94.1863	164.417	93.8728	104.637	42.4955	163.804	96.1536	138.735	81.4085	132.101	168.231	47.8995	104.609	96.331	65.4852	103.369	63.964	126.219	120.378	62.8402	63.8856
Q99766	ATP5S	54.6958	70.575	88.539	54.165	163.535	151.311	96.7783	79.2866	137.533	152.455	120.175	165.931	32.2572	86.1253	26.2522	62.7804	87.0457	93.1078	86.1858	92.2592	97.3037	121.188	133.22	120.652	114.227	109.073	182.862	73.2167	96.1296	110.505	33.1282	77.094	431.023	49.9283	168.813	56.1633	66.5583	84.3587	97.2568	74.5755	109.299	55.2711	30.0756	161.54	254.4	75.8773	40.1446	56.1614
Q9NW81	ATP5SL	145.255	88.9969	90.0091	93.4772	159.481	127.093	78.4623	106.079	134.043	25.1379	131.362	64.2133	83.4472	140.788	89.9792	96.1218	95.518	83.7167	79.1894	132.938	96.0392	22.2344	81.8281	201.111	90.1259	103.56	92.9623	103.265	73.119	192.68	28.9952	311.864	101.852	74.3565	27.6398	57.5843	63.4012	83.5746	83.8494	140.605	117.018	42.0826	131.293	145.154	162.902	78.2287	182.138	71.5659
Q15904	ATP6AP1	110.745	78.3028	104.651	86.0408	78.3334	73.7786	128.884	71.3319	32.5001	41.1405	206.745	68.2614	81.8656	129.508	72.0355	98.7983	76.561	140.597	122.773	106.91	80.4356	38.3314	145.853	89.7933	86.2245	30.0839	52.4727	121.52	50.6293	84.5995	136.641	110.429	144.745	68.4826	71.7952	244.026	47.3849	104.409	104.311	77.047	133.113	117.361	175.393	88.5469	51.9421	77.4843	98.5744	206.763
O75787	ATP6AP2	91.9256	87.6016	123.632	82.5434	80.1958	84.4828	133.243	93.7315	56.8478	49.8113	161.751	91.6699	50.5114	128.168	81.8912	82.0693	86.6498	126.01	97.7603	108.332	88.1909	33.4444	110.283	90.7646	85.127	42.8613	96.807	144.77	53.3772	86.7612	170.29	105.139	125.49	85.3386	91.7994	209.638	64.1265	94.5758	110.496	113.813	166.609	93.3377	138.835	104.113	65.6523	80.509	98.487	246.754
Q93050	ATP6V0A1	85.8147	63.9887	124.353	129.077	55.831	114.966	104.678	72.1983	99.7908	37.6335	59.5755	77.1472	57.9933	115.075	109.074	62.6054	49.4771	80.7359	134.317	90.5104	87.1955	69.5795	95.9793	46.6887	98.1862	53.1798	118.251	131.891	98.3495	65.1888	177.905	114.639	134.675	106.696	102.177	134.128	143.21	136.76	89.127	179.83	135.085	144.379	81.5616	85.4586	75.0511	117.758	59.423	48.5302
Q9Y487	ATP6V0A2	116.321	65.09	90.0663	94.2941	94.0125	124.523	90.4057	70.4078	57.5856	81.5149	27.702	67.1488	78.7117	110.412	87.5863	56.6609	144.871	109.958	109.31	69.1824	69.5659	63.6631	130.979	99.399	61.9024	91.0633	106.032	163.412	81.2896	84.163	153.406	54.429	76.3225	82.6889	115.411	282.296	172.627	61.9456	69.1649	144.728	110.848	81.2966	57.9746	119.411	96.0662	102.397	115.427	74.7353
P27449	ATP6V0C	69.2272	65.6147	137.297		63.1805	86.869	130.663	79.9915		54.8413			71.1792	124.56	130.189	89.54	84.1131	78.638	82.3453			38.435	37.2318	75.6493	101.342	56.1525	125.909	164.582	82.6119	84.7221	158.017	104.043	137.487	116.852	108.976			125.198	137.817	181.964	160.122	101.457	90.6958	148.559	63.0635	91.7554	91.7322	118.436
P61421	ATP6V0D1	90.3172	53.652	93.2567	142.606	61.6339	145.071	96.3909	68.6305	66.6368	48.3852	69.8235	72.3292	71.2447	109.763	96.882	62.4428	84.0353	86.9598	110.502	95.4757	129.132	61.5413	137.742	55.6421	86.7492	72.6334	103.966	143.987	93.8739	46.3393	156.957	114.854	144.137	105.889	106.36	147.99	115.784	115.943	119.355	150.855	127.997	156.723	76.6805	129.253	70.6519	110.298	92.7568	55.5371
P38606	ATP6V1A	154.823	78.0533	95.2542	111.135	88.2327	109.073	132.702	91.7316	85.4267	84.4137	70.7105	93.1599	119.612	68.7517	107.935	116.573	123.66	91.1352	71.9158	182.375	105.226	81.2172	104.043	73.4616	100.437	76.1962	74.214	160.455	79.9588	120.029	127.708	143.134	121.978	81.1916	70.3956	114.61	63.9127	67.2859	55.5677	97.1413	100.783	127.495	76.1179	34.8515	88.1138	83.9614	93.7807	70.0722
P15313	ATP6V1B1		14.797	47.5032			45.7202		436.58						18.5278		43.6729	21.5556	678.497				52.5296	127.007		6.85583	54.7422		15.783	41.405	41.2425		477.658			56.8688			159.592	42.5021	74.6305		59.1006		79.6613	14.3165	35.9082		39.777
P21281	ATP6V1B2	111.163	68.8187	106.817	127.986	99.6963	95.986	100.184	90.8835	87.9145	64.4997	51.4191	111.405	117.087	60.0897	118.352	116.138	122.829	37.6794	76.9522	128.045	118.763	79.481	87.3088	77.4984	101.325	81.7548	76.3685	199.226	87.0803	85.8295	142.875	116.533	73.034	116.082	76.5661	96.8706	76.7528	61.7627	46.9703	123.356	70.9968	146.493	74.9512	34.5968	88.5238	103.361	110.777	52.8113
P21283	ATP6V1C1	104.981	95.1163	107.633	128.736	64.7698	196.3	99.0462	109.178	77.9206	45.1719	56.5936	69.3725	97.1108	56.393	139.761	91.2799	91.7366	116.13	48.3415	264.332	83.3967	98.0922	91.8697	95.7483	58.6534	107.691	90.8881	168.585	92.7304	69.2049	76.7157	149.627	72.9442	177.877	85.6638	80.7264	82.5958	87.3515	53.6128	83.0049	112.592	115.927	125.004	60.6723	115.62	87.3404	90.7283	86.7302
Q8NEY4	ATP6V1C2		115.993		246.156					16.0627		17.2363	264.869		25.438		137.486	73.6427	64.4664		75.408	263.705	114.506	117.638		120.693			175.646		146.023		119.946			106.989	20.8348	13.1512	118.723		78.8719		101.887			89.3805	71.0482
Q9Y5K8	ATP6V1D	125.992	85.5148	101.763	129.119	107.107	118.596	115.918	89.874	108.164	66.4619	47.1664	121.32	108.655	55.9809	81.412	130.956	121.201	85.6462	64.6378	118.286	126.751	67.717	94.7142	85.1262	98.3203	87.5913	101.494	171.838	85.2003	83.4276	138.425	103.782	76.7848	128.673	89.7492	99.88	62.3298	58.3693	66.6804	116.279	90.0486	150.764	95.57	58.1812	88.0929	96.8263	105.804	55.1429
P36543	ATP6V1E1	128.816	120.129	117.517	127.151	93.8102	130.398	112.375	106.153	91.8194	65.407	51.0793	97.4254	120.221	64.5092	120.011	127.928	112.185	77.6558	69.4637	157.361	120.834	74.1878	120.76	83.5998	86.4035	99.3042	84.909	147.205	99.6029	76.5639	123.109	132.899	85.274	95.6002	71.9963	108.071	68.177	63.0544	50.6115	100.723	81.2366	151.031	88.828	39.2175	86.3608	95.6901	106.842	53.942
Q16864	ATP6V1F	129.195	79.8207	82.741	151.405	94.0316	109.681	97.7938	83.2269	84.4454	59.1307	51.6898	103	110.554	74.4292	95.4054	113.484	112	99.1486	73.4882	111.022	117.991	80.4626	104.2	76.682	98.5133	77.2077	87.2623	165.817	83.0753	76.7248	131.245	113.32	79.2623	126.873	91.2744	116.032	73.6316	62.456	66.3284	103.153	86.8871	128.068	94.8249	79.363	86.3836	96.7531	110.258	59.1128
O75348	ATP6V1G1	116.348	79.7321	95.0201	124.219	96.0874	112.023	100.476	92.8779	99.7682	54.2704	48.3791	102.043	124.814	63.4558	117.32	120.347	136.443	82.2818	73.1459	163.341	114.44	83.584	115.041	82.3387	95.1928	82.8201	76.5419	174.686	85.9267	76.1985	137.479	127.059	70.4344	111.606	71.2129	90.6297	75.6829	64.7893	74.6046	109.638	71.2213	95.8337	82.1051	55.9255	100.125	102.28	99.3317	70.4664
Q9UI12	ATP6V1H	133.613	81.5013	107.158	120.995	107.792	80.0698	112.199	71.7277	89.6022	90.7524	51.7036	120.539	117.153	65.5399	100.653	131.975	105.817	66.0647	63.9226	116.664	137.512	67.3524	88.2935	80.4189	111.885	80.2606	73.3318	174.941	90.7066	100.631	130.397	110.664	87.8735	95.2454	84.6925	108.549	67.2653	57.1591	52.8088	110.324	109.845	132.931	64.6437	39.3452	110.287	93.3572	122.946	57.9596
Q04656	ATP7A	49.7628	79.0773	79.5521	64.7891	165.814	62.7067	97.0963	108.151	90.5219	135.785	177.49	95.1162	68.6279	56.3843	79.3109	75.2921	81.4595	123.591	83.3346	126.493	124.816	93.0099	54.4909	49.6039	160.657	67.2508	84.0399	89.7162	108.711	51.7525	130.452	68.0473	186.551	53.8338	209.878	52.4091	134.306	166.892	117.556	186.018	140.67	118.205	84.4906	42.9704	34.8585	80.2377	123.771	231.438
P35670	ATP7B		49.1863	88.0805	24.8454	108.258	223.796	89.9529	67.271	21.9651		200.427	39.6569	40.1016	31.0631		32.2443	37.9544	39.4847	74.3523	120.896	52.712	351.203	164.02		96.8329	75.1364	178.625	52.747	267.029	42.8622		25.3001			145.678	325.877	44.9652	143.641	51.1811	57.7194	173.911	66.5655		86.0455	404.073	62.5326		65.7037
Q9Y2Q0	ATP8A1	148.356	9.13478	68.5434	29.1494	314.793	26.9438	66.8947	52.5492	162.12	485.232	55.4567	132.055	29.2433	26.2366	15.0508	30.7061	194.371	18.4047	41.671	73.46	179.533	178.936	67.7488	33.04	258.887	42.1261	98.7829	16.3881	150.135	122.764	149.619	31.7212	57.4828	17.5372	330.994	123.13	135.473	348.124	139.335	115.81	124.831	44.1213	21.6787	266.966	53.4876	38.0194	21.8506	152.697
O43520	ATP8B1	49.871	127.356	109.913	16.5257	175.344	117.718	22.5824	46.6763	193.584	413.875	72.6315	86.8089	148.532	97.6041	49.494	68.5341	152.438	96.2158	101.446	88.9913	101.742	78.2052	102.022	48.8461	153	81.5706	127.63	23.573	328.554	44.7361	21.1535	89.6978	264.699	21.6563	224.605	30.1091	311.532	130.614	122.774	206.375	107.835	34.8546	79.6191	58.6272	166.014	17.213	36.603	88.9813
O75110	ATP9A	172.209	81.913	46.6348	108.386	123.399	71.5957	51.4352	125.657	31.8092	131.492	220.953	51.7454	43.9016	130.501	49.2189	42.6376	58.9013	127.177	182.953	56.1938	26.1606	54.9912	47.5668	145.941	133.665	33.8337	60.4452	175.283	125.872	192.458	197.006	143.146	169.687	36.7362	137.733	125.823	166.782	132.163	108.333	106.09	139.245	55.5141	27.0576	195.116	53.6424	41.7411	25.6632	211.707
O43861	ATP9B	69.875	97.8028	226.218	52.544		50.0045		221.031	138.174	120.907	54.2653	72.2394		64.3257	87.798	76.8263	111.275	41.677		55.273	47.8004	97.2754	60.3514	55.9749	117.471	55.9023		91.7229	176.854	175.809	164.548	30.0143	72.2111	123.947	50.1607	148.895	231.169	146.637	21.8595	337.941		145.045	105.039	11.9869	62.384	113.742	71.3428	11.2866
Q5TC12	ATPAF1	72.556	40.0297	158.205	74.8747	87.4337	73.9012	268.426	74.8924	122.053	65.1875	138.686	121.033	49.7511	140.19	87.5991	72.6382	115.555	72.1805	116.248	88.4642	72.5753	126.891	71.7096	86.319	86.1434	127.752	75.1899	52.3405	77.0675	78.9259	144.449	93.0437	100.554	131.045	62.8224	94.0344	77.8349	84.9507	88.699	145.597	80.8874	70.3931	52.5667	112.445	236.202	115.33	139.519	105.078
Q8N5M1	ATPAF2	101.582	66.9272	93.653	43.0462	67.2247	119.523	108.152	65.1273	100.809	104.616	55.867	151.366	76.4639	77.5617	143.146	117.482	84.4176	47.6613	112.177	162.858	118.388	85.4076	108.844	79.7667	127.477	161.091	135.321	55.385	141.071	119.811	86.4472	79.0309	126.435	92.2846	138.814	65.1056	100.843	125.275	74.6617	74.8987	100.318	204.43	41.094	92.9155	119.579	107.294	95.3572	63.7572
Q7L8W6	ATPBD4	86.5437	115.922	63.7559	139.705	66.6974	152.893	154.115	123.312	130.66	78.1146	108.7	120.644	67.7604	81.2275	123.431	109.117	116.605	185.45	49.8211	90.1724	64.4457	121.741	158.031	56.3512	68.1964	130.597	94.8193	188.825	77.6229	90.0317	136.529	123.921	132.364	96.5826	53.9398	91.6006	44.0614	72.9676	75.1098	101.675	122.237	47.8544	110.032	94.5451	82.8953	61.608	132.413	145.654
Q9UII2	ATPIF1	97.4105	58.89	116.315	63.3659	175.586	160.232	65.3182	77.5892	70.9907	101.742	166.754	71.5283	103.76	92.5895	79.2656	100.468	92.1894	105.217	69.1546	181.619	133.258	186.146	130.208	70.2053	147.291	117.029	95.9041	57.8144	151.264	109.466	127.759	68.2213	115.648	95.9524	58.7163	73.6334	111.409	97.6668	67.4435	136.397	71.0735	77.7352	52.9995	81.573	174.062	92.6437	93.4191	114.628
Q13535	ATR	67.9805	85.9341	97.4705	128.426	43.6842	55.2813	81.1347	102.519	93.6504	93.9737	95.228	84.9712	55.073	95.1919	100.305	107.726	131.235	91.9109	79.2502	88.6393	72.216	77.9629	71.1695	118.499	68.2603	75.4071	93.5388	174.697	88.3796	116.593	59.8298	141.131	107.937	119.146	74.4398	132.757	68.6981	81.9835	97.1715	82.2464	161.102	78.5891	108.728	96.8092	94.1243	97.9004	128.237	53.5826
Q6UW56	ATRAID		126.085	67.6652	86.2955	59.7221	66.2301	138.157	65.5866	53.7097		152.722	68.9526	107.588	97.5352		136.04	102.481	101.266	84.1873	73.9692	129.963	88.3619	135.858		62.188	42.9507	85.972	148.786	80.8878	67.9163		86.2554			113.254	126.86	111.711	107.497	79.5488	77.649	88.9395	108.429		92.0528	68.6205	98.1277		74.8777
Q8WXE1	ATRIP	59.0094	81.0987	84.4221	161.831	104.747	61.4225	30.2195	125.669	73.5907	81.8129	84.1857	76.6951	85.6001	96.2699	110.523	135.106	131.688	73.6926	105.965	105.995	61.4475	97.4483	119.872	101.138	79.1146	128.63	68.2058	167.74	92.2859	88.7615	78.4786	131.782	94.7834	115.984	51.5709	121.719	73.7743	79.4346	120.427	56.8092	97.8516	65.2863	120.231	102.418	108.85	131.697	109.273	60.7204
O75882	ATRN	139.13	157.958	83.9306	99.7102	52.881	133.672	139.91	116.014	89.0777	137.12	19.4246	166.821	63.0772	106.066	112.802	131.478	76.4488	96.1199	63.4268	133.039	78.4048	72.5412	321.922	117.645	83.2348	93.3469	94.002	178.284	207.071	158.375	64.6093	110.945	68.6266	131.858	85.8916	216.842	131.54	133.989	93.0451	14.3064	142.362	96.1605	91.2258	24.5866	41.7081	19.2055	123.399	78.525
P46100	ATRX	43.5207	121.872	103.336	137.202	53.9877	59.12	176.79	168.63	107.228	105.112	148.719	77.4793	74.2882	148.592	107.541	88.6282	73.0255	94.8521	98.0338	73.3031	92.7582	80.1151	101.877	105.679	73.1765	82.5935	86.171	103.006	74.8895	33.5642	71.7056	226.894	132.974	51.3963	67.6547	71.4837	83.9286	100.329	159.625	106.777	113.85	83.9417	79.0836	116.714	84.7134	97.3507	212.323	83.8027
P54253	ATXN1	50.6763	95.7357	13.776	105.143		121.905		121.58	72.4249	176.74	72.3759	97.759		87.3548	42.4557	78.8282	76.6303	116.688		54.768	184.386	62.295	61.0709	50.8902	76.5058	213.953		68.6378	57.5649	62.6471	289.085	206.912	98.894	55.9317	72.3668	120.506	66.4958	148.269	115.374	81.7739		67.5549	60.2773	137.736	50.591	138.149	42.7497	112.311
Q9UBB4	ATXN10	84.0413	137.37	128.041	195.526	64.3737	87.1349	160.789	139.143	65.2468	55.0947	48.8974	79.0688	143.601	46.8262	117.726	124.284	96.4638	92.1559	45.0073	108.117	104.989	95.8221	54.6181	108.962	60.3843	123.2	96.355	172.803	83.6498	88.1937	86.1044	190.04	62.8335	95.4621	43.954	188.383	56.1149	103.889	107.269	109.374	58.1535	106.045	177.199	82.7979	71.9897	104.865	136.839	55.564
P0C7T5	ATXN1L	86.7265	70.2937	124.424	104.353	95.2754	99.6422	111.604	100.076	88.0323	78.6558	93.2311	80.05	90.5534	127.21	126.846	84.0845	104.85	106.388	138.841	113.483	99.5266	84.6099	129.754	88.7937	96.0545	106	78.2306	68.9099	116.296	78.5714	73.7386	149.454	86.791	148.088	98.1472	108.688	87.7015	131.485	100.462	98.8546	88.5413	85.2066	62.3028	70.1897	69.1869	128.301	121.43	118.679
Q99700	ATXN2	90.5816	88.6959	126.404	110.899	113.478	53.7324	153.736	99.2838	100.179	93.5448	79.945	96.5247	96.6041	70.0606	136.84	136.573	115.868	90.4502	77.6802	138.23	84.5437	132.398	59.0303	99.9254	95.4237	134.308	58.7156	112.852	57.8961	112.716	54.7112	115.868	71.6221	142.523	66.0861	108.241	90.2613	105.509	89.1293	68.083	77.9903	98.3753	130.63	100.161	96.5856	121.851	73.8891	89.853
Q8WWM7	ATXN2L	93.4335	87.9714	89.3606	107.793	70.1074	93.7362	150.018	95.9414	97.9514	77.6652	87.2583	78.029	111.066	97.9789	104.6	127.964	103.307	115.823	91.7325	134.93	93.5239	76.9237	108.239	104.809	79.9246	123.442	77.2994	101.994	92.2414	106.829	108.376	79.4312	76.2657	109.263	63.7995	79.6235	96.9611	82.1353	103.998	102.488	79.5441	114.132	99.6658	92.4929	74.3087	138.286	108.51	89.611
P54252	ATXN3	106.476	63.1297	117.779	52.6292	64.2026	94.7301	112.221	55.3303	122.291	129.053	66.869	113.425	113.688	65.5111	94.8133	73.6166	96.3016	62.0189	114.828	71.6814	112.871	56.6881	63.272	110.804	132.083	56.5272	85.193	74.5096	78.6955	134.477	115.933	76.4809	90.2461	75.5421	168.217	176.27	73.697	151.729	126.237	93.4858	91.1005	52.9566	96.3156	58.6231	102.836	151.137	53.6361	214.324
O15265	ATXN7	78.7052	102.173	76.4029	95.2837		60.1325		99.1966	114.841	115.849	121.701	87.7008		95.8784	109.961	125.58	128.542	92.6497		115.897	95.2449	77.4696	70.3114	79.2154	56.8202	127.967		88.2616	57.0635	90.6833	110.267	117.583	88.6237	103.03	77.981	60.9629	101.845	94.9045	107.728	105.392		104.481	123.977	105.22	113.879	113.396	86.8252	76.1114
Q14CW9	ATXN7L3	93.5585	134.868	32.0709	87.9772	91.2084	33.8357	154.068	45.902	69.8558	74.1966	105.577	68.4169	85.9011	86.739	87.3637	100.902	68.4727	138.367	82.3206	122.037	81.1917	79.1493	110.457	81.3845	57.8285	31.0832	81.1253	87.5173	47.3453	106.238	97.9196	141.493	152.821	93.8031	74.7626	123.184	134.084	89.6823	39.8457	76.6962	103.659	117.07	89.0059	41.2366	103.625	97.2286	107.098	36.2682
Q96GX2	ATXN7L3B	68.5245	68.0797	85.6391	129.261	70.3258	181.135	109.764	194.292	155.644	55.6399	46.8238	77.4925	95.7138	84.4479	108.316	91.2003	125.682	147.31	84.0817	79.8414	53.6035	108.375	77.7115	158.144	83.8031	51.1298	100.681	98.1561	72.7772	88.4186	52.9904	69.4027	66.1064	186.9	104.103	145.076	126.017	115.859	62.0545	109.503	140.181	111.692	92.2839	146.323	92.301	78.9451	130.201	128.528
Q13825	AUH	63.273	63.5243	180.451	86.6114	64.482	84.8038	31.2514	72.2739	189.802	122.061	117.412	97.163	90.7343	105.553	188.195	97.5367	53.4824	85.571	206.618	56.8249	51.7548	150.472	98.5838	53.1996	143.534	107.715	174.74	57.5079	107.827	74.2139	54.4639	152.961	107.994	114.381	85.7537	87.2369	87.2826	128.547	77.4653	87.2685	100.301	83.4524	84.6375	135.926	170.04	111.939	72.429	90.2669
Q9Y679	AUP1	96.0166	145.881	92.0977	99.2291	76.4684	101.284	95.7056	53.4716	162.042	128.803	88.3426	99.5832	134.913	82.1476	82.2818	132.489	165.509	73.2739	120.788	73.0809	88.8247	69.7215	83.9747	46.4088	63.2953	93.6625	78.2915	107.504	191.417	83.2909	144.707	64.9275	68.0498	87.2173	148.483	117.133	79.8772	111.088	54.4183	117.038	132.821	106.965	142.599	105.786	87.8511	71.4504	124.722	89.2444
O14965	AURKA	120.627	64.0906	101.623	86.5487	44.8321	39.1104	104.298	69.3097	36.7389	38.6531	84.7223	38.5526	74.4132	167.496	39.6298	138.159	91.5188	183.196	111.089	249.386	35.6319	31.8658	85.0176	224.056	27.9183	47.1018	50.2331	139.711	26.7489	77.2392	149.358	28.2475	47.0439	88.3191	55.0249	250.075	50.6745	42.0048	156.808	78.6122	129.941	95.4209	128.593	175.455	93.6464	99.3045	119.352	123.974
Q9NWT8	AURKAIP1	81.7875	91.2836	106.958	61.1035	120.315	109.126	72.4905	72.3573	122.932	110.912	57.9237	172.327	80.0503	139.611	112.22	65.9242	66.8194	94.8381	136.532	79.7477	73.1901	129.201	63.0898	66.748	112.452	73.6253	125.371	111.892	204.379	148.239	58.9358	79.7097	184.095	129.153	77.5747	88.0942	151.185	100.28	76.2821	181.513	84.9925	79.8638	64.841	79.9685	128.862	77.6472	85.0726	68.6462
Q96GD4	AURKB	66.5841	74.6736	142.758	109.006	31.0786	47.4612	103.527	76.75	46.6476	49.0229	81.6716	45.9865	94.5298	104.213	57.0552	159.361	148.643	137.348	116.396	213.395	33.5304	59.1854	53.7783	177.635	55.7675	141.833	54.4146	97.4877	33.2393	81.7026	113.418	31.7165	43.5747	90.456	83.0089	243.947	47.973	68.6881	100.245	68.2616	87.6679	111.363	124.894	150.467	88.4383	108.334	227.956	80.2367
Q8WXX7	AUTS2	90.9463	22.402	108.335	77.1871	96.97	33.4043	119.312	10.2945	111.396	275.328	138.27	68.3232	5.47532	90.9049	42.345	39.3911	138.909	60.1821	87.0164	91.8137	60.6162	184.413	68.3919	42.4271	145.276	172.328	207.295	98.3745	124.778	52.7509	42.4693	26.1357	112.733	195.777	201.317	19.9813	171.691	135.712	179.612	52.9549	120.386	74.9456	30.0692	97.4601	126.421	104.436	36.8404	154.501
Q9NQS1	AVEN	94.7438	86.3656	95.0873	156.965	106.568	97.7699	67.6757	106.098	85.9211	184.888	140.885	113.342	80.9854	116.619	98.4941	103.007	121.827	138.444	93.3328	103.107	80.2826	119.809	191.404	65.259	90.0371	105.491	123.198	125.848	101.802	94.2748	68.8165	48.5511	96.0887	75.2995	104.752	57.7825	85.0617	55.8372	90.7038	103.628	152.342	85.8383	59.6859	68.5985	87.806	103.064	162.848	97.2436
Q8NBF6	AVL9	109.03	68.3076	117.653	110.319	91.6345	71.9959	39.6175	94.0553	93.236	119.014	111.017	113.224	77.0607	77.3873	117.165	45.9227	107.049	116.212	77.6237	88.2834	100.03	162.041	123.387	50.5679	95.4499	174.365	144.485	153.136	133.749	155.474	147.337	97.2354	104.025	72.6883	87.5195	46.0699	123.281	72.4569	117.041	95.6564	157.042	66.2471	97.7585	90.4839	127.333	92.6625	74.9046	51.6781
O15169	AXIN1	80.2873	50.9216	159.835	56.9713	85.0404	67.0935	80.8688	87.0557	93.4931	87.3653	94.2846	125.203	138.846	118.608	78.5678	88.8045	109.085	121.594	148.8	42.5863	106.66	82.2994	99.5618	110.718	115.642	90.6211	73.873	84.6164	44.6533	58.3485	65.376	85.5134	148.133	100.328	133.943	101.748	137.184	96.7764	116.144	83.3674	93.7145	76.6845	71.3034	98.8477	77.291	148.757	85.4277	84.9887
Q9Y2T1	AXIN2	64.4152	57.2242	140.71	125.65	25.8308	91.3617	58.8229	81.7345	53.4494	91.4365	48.9641	97.3829	97.9986	119.744	26.223	64.6479	119.954	93.0146	411.141	39.4852	124.245	45.4761	57.7036	135.882	121.586	100.578	90.7767	74.1282	86.1525	42.5001	7.52961	55.8288	73.3314	64.0572	71.8598	115.543	40.2909	112.803	79.0129	61.8971	65.1248	53.4018	20.8386	51.1241	81.692	255.309	163.599	76.5908
P30530	AXL	20.5322	346.6			23.1783		45.4384			33.1839			57.052	13.1768	56.8084		8.40817	11.3646	35.9819					379.621	17.3004		52.0684	406.48			30.8878		33.607	176.371				8.67942			49.5276	167.633	184.45		10.1325	17.0218	60.7208
P25311	AZGP1	27.4772	3.84108	36.7665	5.57248	164.966	593.85	40.075	6.71116	71.6383	216.527	650.437	17.1629	14.7494	258.758	15.6614	4.25389	48.2968	378.314	33.9287	41.5544	8.79456	12.158	621.773	17.9119	168.088	246.495	81.7322	8.89303	36.3233	30.8752	210.477	5.75005	344.901	12.3265	38.2557	27.9581	12.0655	14.464	11.1732	165.797	345.505	22.3561	15.023	37.1473	86.9488	12.2878	120.22	12.0572
Q9UPN4	AZI1	76.7074	69.8305	146.213	155.347	51.7924	69.9691	76.0898	118.116	123.119	53.6495	38.8686	101.201	140.553	88.4509	126.13	175.338	96.2042	113.143	94.4437	103.914	49.6297	64.0361	67.1695	71.4561	101.482	80.2722	98.1999	135.129	78.9354	70.7765	63.1533	96.0557	68.8262	113.952	103.132	116.992	102.333	110.899	98.7035	57.984	102.75	120.456	179.133	101.126	39.8406	122.017	142.527	86.5682
Q9H6S1	AZI2	63.6698	79.9503	118.707	105.951	137.598	98.1272	87.9956	140.778	147.215	65.4848	22.895	46.9565	112.278	100.385	90.2791	111.177	171.944	66.6015	120.651	137.23	108.433	84.9663	140.951	79.0642	63.1004	116.296	66.0402	117.698	98.3437	94.0449	227.998	90.9504	68.0704	84.228	60.7406	69.8458	201.226	96.6	102.745	112.709	69.8129	124.298	131.336	61.2251	76.063	89.4327	97.9292	91.6403
P61769	B2M	29.1076	178.442	16.6517	86.8289	429.216	169.671	30.3291	59.4367	7.45687	50.0586	227.985	9.02938	4.62877	315.271	49.0316	6.71464	1.23272	64.396	107.739	90.0554	457.799	7.72116	404.054	265.136	30.207	41.6214	49.2283	81.8788	128.804	11.6397	275.757	192.016	221.113	52.3927	47.3435	32.6574	53.1035	175.698	107.764	4.43154	33.3409	23.8478	15.9386	180.649	127.705	8.30143	31.3622	156.666
Q8NCR0	B3GALNT2		112.91	177.713	90.5927		90.6931		101.298	144.691		89.1572	61.6511		63.0547		105.888	106.078	205.816		98.4364	119.812	111.363	93.3142		68.1473	102.933		84.887	60.8521	62.1132		82.4063			136.87	85.7368	88.6571	86.7483	101.907	85.7865		96.5511		66.4326	96.1792	124.649		91.9854
Q9Y2C3	B3GALT5	120.561	6.32741	24.78		366.532	451.707	35.4814	38.0521		147.497			31.1953	82.9437	107.654	28.1258	141.337	23.8185	25.5091			144.933	148.521	77.8238	21.9286	48.5118	79.2974	116.214	17.7617	21.0708	86.5684	100.449	138.779	84.9166	19.507			151.819	92.8916	152.365	68.4972	38.3017	76.4408	121.281	230.143	132.289	111.283	21.0974
Q96L58	B3GALT6	71.5896	265.178	152.228	147.657	86.0125	105.413	87.3206	82.4094	89.1159	160.539	76.9495	101.201	126.406	68.7596	86.1255	114.171	56.4387	146.666	140.952	77.2221	87.6599	57.4739	96.4937	86.5694	49.7628	69.6526	70.2685	122.409	66.9092	117.714	152.707	98.2096	72.869	68.6321	81.0564	189.823	67.4176	73.5833	102.934	87.5898	71.01	72.7493	95.6585	89.0974	66.2268	82.2871	109.126	154.473
Q6Y288	B3GALTL	81.7862	112.756	151.687	66.1277	96.8784	133.67	138.294	134.131	120.403	104.584	109.611	168.532	134.65	77.3005	90.8921	58.1397	47.2355	118.57	36.3722	114.625	87.0589	96.8372	92.3296	214.652	135.911	101.546	123.275	130.576	49.7178	108.192	91.5742	162.858	73.1796	87.5846	129.812	99.7137	58.2356	99.3331	45.23	40.8782	54.958	142.361	100.471	127.543	46.4978	88.2684	78.4448	67.1197
O94766	B3GAT3	79.1526	70.3526	111.81	77.4546	79.4716	54.4126	254.553	99.4317	83.0776	88.7808	119.222	76.7252	42.9239	71.7603	148.165	110.5	60.9605	111.101	51.7122	107.42	95.9918	40.0087	82.1479	49.1886	56.0671	82.1592	67.5603	183.676	63.4099	56.5602	126.821	127.771	134.352	72.9398	107.561	146.896	59.9735	90.6318	79.0794	57.8752	70.0148	134.223	55.6437	72.2512	102.39	136.372	132.281	133.792
O43505	B3GNT1	93.3006	55.7331	73.8848	79.5432	77.1306	103.285	46.215	149.87	54.9884	81.6287	141.627	40.3175	169.261	45.2738	24.1336	85.9015	57.6848	144.068	99.124	27.1711	167.381	61.7163	52.487	66.2091	59.2161	50.4788	63.7757	178.193	141.01	79.713	256.826	51.3977	124.73	45.5791	190.353	169.449	46.1975	73.2209	60.7219	56.636	57.8641	89.0302	80.424	103.955	169.938	142.156	111.237	74.6127
Q9NY97	B3GNT2	94.5259	69.8656	142.3	91.2644	63.7869	228.794	23.4945	81.1743	100.129	100.867	81.4582	111.518	169.654	140.494	111.792	110.038	124.245	135.79	89.6782	98.5906	156.309	50.7616	168.875	70.6617	67.062	101.702	79.1215	36.9106	108.573	88.9277	131.741	65.535	87.1949	110.084	156.211	160.487	54.4397	86.0579	99.8413	72.8714	72.9086	158.528	118.046	114.637	110.586	63.2619	106.699	55.7967
Q9Y2A9	B3GNT3	107.706	21.1209	64.5606	88.5955	169.342	216.808	5.14166	98.9211	123.225	214.76	108.742	137.582	58.5457	224.494	66.6491	75.2805	77.6478	98.3819	86.1004	95.3037	92.1432	87.067	170.923	217.449	112.488	94.1235	159.409	1.21557	241.239	96.043	23.594	138.116	135.018	19.4998	111.54	47.924	39.4626	59.9868	87.5701	93.3807	252.874	248.506	55.9267	116.651	154.804	16.823	136.45	66.9639
Q67FW5	B3GNTL1	83.7728		31.4317			74.9475		32.5487		61.9967					200.72	47.3209						56.9173	215.611	55.7825		76.7559			73.8428	44.6875	80.0321	47.4872	102.96	83.5635	184.147				75.9923	45.0273			89.1043	56.8314		217.097	111.596	186.502
Q6L9W6	B4GALNT3	109.806	61.7116	72.6594	51.749		23.9096		29.3463	83.8496	152.072	25.0734	269.067		136.277	40.7492	45.4139	84.2352	155.686		74.0442	88.823	137.15	182.785	63.8528	65.691	25.1479		27.6889	32.7647	74.4444	36.9218	17.5845	168.63	111.288	134.914	24.2451	95.8848	137.603	23.571	99.7381		111.046	114.888	22.5477	135.71	85.2664	106.703	16.2499
P15291	B4GALT1	101.255	133.63	65.9257	105.079	180.5	84.8293	63.2432	82.3694	129.32	110.316	148.04	70.2951	61.3815	217.706	87.1177	77.6589	89.7389	138.224	76.2208	109.336	125.457	54.1947	103.408	142.567	55.9777	62.6082	147.688	45.0968	68.4395	81.0949	152.362	147.357	115.302	62.7102	249.679	61.8978	135.955	82.5358	85.5378	118.546	144.701	117.892	95.5526	65.3772	75.0387	43.7586	76.1503	61.3134
O60512	B4GALT3	86.6392	86.8338	86.7636	83.9952	99.1354	177.662	151.667	94.7659	77.9644	178.905	125.404	78.1941	104.256	107.989	93.9954		68.552	153.131	76.1763	53.5285	132.185			129.255	90.7566	97.8488	101.609	67.1977	117.224		122.281		125.752	74.8327		170.464	92.0067	93.8158	134.674		135.838	94.1185	86.5501	83.8333	116.204	95.5861	58.8173	78.5972
O60513	B4GALT4	200.829	65.2836	85.1131	78.0181	144.087	220.416	93.8874	38.1942	70.817	63.203	95.3059	111.5	102.62	137.514	49.5115	52.33	84.9609	137.42	99.5986	56.3174	81.3986	76.6068	89.522	176.722	48.5697	106.346	130.187	40.5653	113.575	115.227	181.643	84.5674	62.2228	61.3455	193.782	67.1118	223.211	77.2073	97.5662	55.0207	130.858	173.601	105.522	105.083	178.713	70.2888	42.3787	120.187
O43286	B4GALT5	90.8744	66.0005	128.301	76.7763	98.1712	116.161	85.6155	108.012	50.4273	42.1045	230.378	178.667	110.716	137.704	97.5676	86.8347	59.0056	140.366	100.639	186.274	54.0393	73.659	135.874	106.762	56.5014	74.9784	81.6683	171.443	110.581	94.1205	54.3055	172.629	305.377	51.7225	92.7614	76.8561	25.0507	94.8213	94.4682	103.914	143.232	127.249	123.861	124.199	104.236	43.1111	113.492	84.4666
Q9UBV7	B4GALT7	105.165	124.097	74.5052	65.2079		126.673		99.4044	93.8483	82.9477	198.586	110.323		95.4748	102.795	102.535	93.5882	90.4962		105.349	86.4168	74.0845	56.0674	142.077	107.181	90.1862		153.926	149.98	108.235	78.4738	161.233	146.721	119.686	83.9409	76.2654	118.247	85.2521	53.8716	141.374		82.1783	84.7129	108.933	95.1604	65.7425	63.6653	96.3886
Q9NWV8	BABAM1	92.2681	112.922	129.908	84.2123	98.5668	142.028	125.535	93.4798	104.733	96.4986	103.708	105.858	76.1689	88.1111	100.784	87.7765	91.9662	74.6664	50.5743	144.693	122.404	127.407	137.269	106.776	115.483	117.313	130.247	108.272	126.295	91.0564	131.138	106.172	71.8091	121.594	87.0897	96.7373	83.8302	104.707	78.0535	92.2299	121.723	83.3856	87.0538	66.1276	107.236	104.628	86.8579	73.4994
Q9Y5Z0	BACE2	92.1438	138.754		137.327	62.7604		83.2577		48.0164	58.2432	42.7955	37.3375	96.0223	106.891	77.3765		55.4085	92.107	66.7556	46.8547	104.875			89.7876	110.982		80.8918	218.918			192.805		80.7291	75.8742		68.1468	369.326	55.2152			111.405	107.637	160.434		97.7854	30.3359	132.266
O14867	BACH1	99.715	83.9731	98.432	88.7545	183.018	119.485	117.04	60.8632	184.321	76.0466	93.3124	78.8363	76.5116	69.0919	100.216	96.6644	72.5713	100.997	71.8853	77.6867	232.509	144.292	93.5562	86.3223	180.792	73.0506	88.5206	91.6418	107.676	95.0285	64.5755	164.396	96.7176	164.79	87.8936	51.7354	60.6659	157.367	97.9447	74.9613	84.4523	84.6806	175.379	87.7642	80.9618	66.4649	72.6664	221.758
Q92934	BAD	72.1696	154.999	36.976	120.837	168.13	77.1216	85.3134	113.096	86.6799	164.889	84.96	106.899	63.1716	63.5293	50.1577	106.096	70.6403	100.283	63.1126	46.8294	87.4016	76.2488	73.9884	158.111	83.3873	83.4773	85.5189	178.464	119.268	72.6485	32.9338	163.801	147.026	77.0489	91.3162	43.4805	127.48	63.2567	80.6532	90.333	76.7778	72.1885	78.1697	141.651	67.085	151.57	62.3756	113.345
Q99933	BAG1	68.8058	82.3701	121.576	94.7604	48.917	99.6344	41.9825	139.437	119.003	140.327	67.744	86.5746	103.429	220.259	41.2272	83.6652	86.4561	70.7547	71.6525	147.446	67.6237	132.021	88.7199	88.9043	69.7104	156.575	157.128	63.7827	100.98	85.7155	204.58	117.73	75.5482	84.0343	142.062	106.595	196.003	143.591	90.1662	114.473	121.057	111.611	63.4025	58.281	69.6816	89.957	109.979	89.5451
O95816	BAG2	55.0451	98.3203	81.8576	35.1574	115.091	184.893	328.813	79.0995	119.672	10.0321	8.03194	119.244	76.5899	28.5855	152.715	118.856	67.6865	190.422	8.60839	136.887	79.0652	151.814	122.727	47.9657	141.931	156.36	112.694	38.177	48.8056	28.6767	89.2743	40.628	54.4403	206.297	58.4563	176.765	67.6503	60.4168	53.8893	31.3553	31.0553	97.6328	98.3236	26.2839	107.002	174.189	131.855	97.2003
O95817	BAG3	93.7098	109.54	101.49	149.902	95.7496	70.3686	94.5279	93.6599	59.9392	79.4138	121.831	82.603	84.8279	96.4728	154.756	166.838	106.78	114.213	81.5726	154.983	104.656	142.019	98.8061	85.7007	99.1118	181.794	108.924	122.7	47.5461	44.4667	59.5655	76.5287	91.3135	152.339	37.2817	96.3103	58.8873	86.5489	110.425	95.6106	77.0375	115.839	125.96	68.585	59.5933	98.8463	66.3467	147.852
O95429	BAG4	75.2496	112.55	71.5398	102.139	58.0802	39.6669	116.728	79.4414	85.2501	90.6531	57.9208	90.4456	122.817	36.0215	116.834	135.738	102.947	41.63	63.72	141.681	105.728	120.602	78.845	89.4653	84.3687	28.8646	58.6388	129.615	79.3558	95.0112	69.6965	80.859	47.1775	132.841	83.7323	123.456	91.7437	117.131	53.3859	80.6082	142.841	147.932	129.008	126.437	67.2382	124.679	133.644	340.921
Q9UL15	BAG5	71.4107	69.7816	117.217	86.3087	100.724	52.0142	85.3409	63.4545	142.943	118.358	66.6843	95.5879	104.102	77.7779	91.3685	65.4115	125.427	83.0776	72.2002	78.111	98.1816	107.029	105.884	122.603	106.003	107.666	170.315	101.949	70.3487	69.7522	68.2348	50.3361	64.0081	114.08	150.975	115.699	87.5809	95.3058	132.32	98.1222	119.754	82.4173	68.4123	82.5643	92.7735	163.964	103.062	138.299
P46379	BAG6	86.8436	136.715	79.8704	91.5646	64.1187	92.7269	119.055	107.059	66.7887	73.3211	129.977	112.571	133.139	95.3952	105.28	127.583	78.4923	129.929	83.2531	78.4339	104.019	21.2501	66.1087	116.015	65.789	73.4484	73.5439	114.255	73.1498	84.7007	95.0755	171.501	95.6516	98.8556	73.1537	101.892	111.044	63.2512	93.0226	75.3951	60.997	99.4517	123.228	81.4157	94.9587	118.247	111.005	99.1929
Q9P281	BAHCC1	53.6336	76.9904		149.689					125.305	33.0084	16.4758	83.3073		76.1576	193.613	57.4098	173.76	121.255		74.1874	58.8505	134.688	93.5498	95.7058	66.1358			45.1555		75.312	194.805	36.0794	114.416	47.7616	7.60651	83.0929	140.633	121.585		123.955		99.0185	32.8553		110.65	141.682	80.5705
Q8TBE0	BAHD1	90.5106	89.1962	82.8586	134.497	157.445	116.019	85.109	70.683	114.194	101.12	75.9754	69.5682	85.5722	102.19	71.076	109.976	69.5073	145.941	88.0984	80.4637	56.8306	83.5738	62.1945	93.5704	113.308	89.3527	83.3505	87.1998	61.0647	69.7087	86.5588	78.7541	188.289	91.3476	80.23	64.7483	191.409	120.413	142.06	105.445	107.492	104.681	87.2653	81.9748	61.351	124.477	122.439	120.199
Q9UQB8	BAIAP2	47.8353	171.095	23.9001	278.46	154.877	112.761	82.4962	202.048	18.4839	37.7159	37.2804	106.041	88.4003	60.5293	149.842	142.554	80.0467	197.813	190.29	37.4758	269.286	27.73	44.6362	216.046	54.262	32.6361	124.296	38.8793	44.0283	25.3403	37.8479	362.639	145.706	46.7881	52.7271	59.5223	5.39672	70.6582	104.2	31.6565	51.668	100.156	114.849	182.421	110.267	112.72	117.615	143.915
Q9UHR4	BAIAP2L1	125.883	157.733	63.1173	150.263	146.912	84.966	9.60302	133.723	67.449	118.944	134.089	76.8703	82.8664	80.2067	105.356	90.7999	117.271	177.166	106.71	123.542	67.6717	115.8	91.3528	82.5853	118.273	136.923	108.701	40.7234	73.8792	71.3385	11.4897	106.964	181.401	62.1249	172.532	34.5409	127.444	94.2908	132.153	79.4192	174.509	74.7954	143.993	104.493	76.0942	62.9939	94.9903	75.8267
Q6UXY1	BAIAP2L2	84.3272	22.5637	116.486	75.5218	262.774	127.637	38.8101	58.7293	109.951	171.362	210.47	61.1906	85.0417	127.376	11.6363		226.191	95.0678	69.7971	44.2382	80.5783			9.49137	81.2095	147.493	202.098	61.1374	109.412		354.629		304.843	12.9135		27.6057	244.647	54.396	122.527		81.0259	162.921	15.4264	128.369	160.08	26.5833	19.3981	65.3332
Q16611	BAK1	77.957	107.903	105.678	11.5061	268.011	64.7066	127.23	106.119	106.971	86.1048	74.6763	239.804	147.67	85.6138	54.2396	54.0766	89.1156	91.0997	33.08	64.9445	96.7834	135.549	67.7039	59.9763	105.808	95.7499	63.1977	100.557	141.661	66.0969	41.1746	40.0299	127.733	213.224	41.2858	150.39	135.765	109.503	96.0238	297.803	63.7604	114.946	99.5202	99.4233	86.4141	114.156	71.6522	101.558
Q13145	BAMBI		99.2321		193.944					44.4691		40.9742	51.6981		26.3962		42.2827	40.8001	30.7533		82.8621	78.6369	63.3834	70.94		32.3707			26.3967		13.2394		16.3577			50.2718	152.745	30.725	119.387		89.4846		42.5597			37.8806	383.206
O75531	BANF1	90.5126	81.6149	81.9263	78.4795	87.6539	114.708	94.098	190.305	124.933	106.383	132.384	87.1282	100.634	64.4947	106.746	93.0043	88.3189	148.422	84.2992	120.116	70.0273	104.068	100.565	91.4695	96.6838	106.252	106.792	130.896	83.2711	137.862	68.26	109.102	131.445	96.7241	138.209	67.2893	115.013	76.5158	68.9288	75.5795	88.4531	86.9827	81.5715	83.9793	128.744	91.432	118.504	113.354
Q8N9N5	BANP	91.6904	108.753	137.734	80.3801		94.084		92.4493	117.823	82.1637	106.299	92.2769		82.5566	126.178	121.535	72.7717	98.9482		94.2591	92.3369	120.587	95.2798	48.443	101.873	123.726		73	90.9569	85.7044	128.158	103.783	73.4805	94.8416	85.0816	143.121	84.419	108.081	122.785	92.2388		116.671	129.262	92.726	119.827	118.773	99.7039	80.4586
Q92560	BAP1	63.8716	84.6782	75.107	97.5955	77.8552	80.1346	136.424	111.525	59.1194	73.1531	67.8384	128.395	78.4702	85.167	93.1022	118.089	79.1198	63.0752	108.769	93.123	56.8959	143.767	69.114	72.0565	147.695	108.257	84.9714	90.6234	83.726	54.1877	82.8629	90.2332	88.8554	140.873	76.0154	124.267	80.2475	133.407	90.4134	62.798	76.2043	57.6714	122.452	88.4361	86.3544	171.096	93.6177	66.2559
Q8IXM2	BAP18	72.16	57.6481	125.111	42.904	91.5384	223.898	35.2082	58.4994	170.898	83.9185	120.999	100.243	223.512	105.959	86.8984	102.367	90.2952	66.631	95.5098	89.3481	129.748	91.1934	102.294	165.637	88.1932	254.496	114.658	109.252	48.0484	90.5337	69.0949	141.366	82.9416	105.908	187.739	91.901	45.3232	173.948	96.5407	67.8283	24.8854	98.3924	135.628	64.5262	130.076	72.6128	108.182	40.8975
Q99728	BARD1	90.2734	124.439	111.908	154.19	30.1235	94.4276	70.3451	94.0018	93.6991	88.0508	57.154	70.0538	118.372	55.0716	68.3046	220.954	123.55	103.031	117.55	165.251	18.019	68.7301	76.8896	105.406	80.7723	113.213	58.1011	94.4791	55.0388	78.8073	124.031	77.9758	68.7611	117.256	72.1262	67.9367	102.941	95.5471	140.676	97.8868	77.1102	90.7094	127.549	101.687	158.034	98.8298	103.434	80.3702
Q9UMQ3	BARX2		89.2502	142.582	24.6659		204.031		291.468	116.878		57.2402	105.326		9.11789			135.261	118.642		72.2048	6.46825				293.981	40.0793		5.47503	96.5759							5.26325	499.137	98.8123	47.9035			110.543		79.438	136.098	5.75608		82.463
P80723	BASP1	924.431	140.215			2.12873		2.50586			34.3467			2.36383	1.5215	1.90413	4.07989	1.78975	3.70104	2.05881			2.24548	3.38711	2.99383	15.0786		13.282	676.544		81.4611	1.5833	878.468	25.7267	1.55956	2.43098			3.12934		1.7764	2.1417	152.861	2.22806		3.7862	2.01416	2.31852
Q07812	BAX	62.0868	68.3797	7.63577	177.408	64.0046	116.634	88.7178	180.869	128.227	135.099	172.073	6.05929	92.322	78.1662	67.471	97.4999	84.8319	134.241	86.0898	9.4379	7.45833	12.0454	108.899	112.152	14.6519	96.2248	141.661	343.009	110.741	63.8356	111.853	95.587	82.5447	166.837	261.067	41.5787	170.508	10.3443	90.5882	61.822	97.9743	58.7889	47.5124	59.1903	101.521	125.481	88.9315	127.031
Q9NRL2	BAZ1A	62.814	98.8244	84.094	132.011	50.6818	85.2365	183.786	66.7632	11.7895	60.1626	85.9108	54.4093	144.544	136.397	84.4354	106.275	117.222	91.0653	76.0947	133.777	63.697	61.2072	47.8993	92.0866	61.3319	130.165	63.4362	85.736	61.7904	79.9984	151.171	55.6933	55.0815	156.652	115.859	174.45	85.1077	80.1565	145.456	87.6044	88.3575	101.147	90.6002	124.881	101.593	141.582	156.545	52.6242
Q9UIG0	BAZ1B	81.095	100.949	94.0562	175.956	36.7847	83.2523	121.622	121.375	101.675	92.754	63.1697	57.7537	134.387	97.8905	83.9927	109.413	134.486	107.729	96.6969	110.421	52.0806	83.2387	41.0629	56.148	64.3841	122.241	92.3708	106.4	79.9094	99.3739	123.317	72.455	84.406	127.502	83.853	89.1452	103.723	79.3465	94.2201	71.9268	95.3746	89.4223	56.3914	78.6989	68.6492	154.978	138.233	66.4131
Q9UIF9	BAZ2A	80.924	68.9681	116.77	79.0248	93.2427	71.5856	119.726	138.626	86.7318	82.3446	84.1505	107.763	128.924	126.627	117.401	115.819	146.21	120.332	111.45	74.5486	91.6581	107.323	85.0399	75.1716	76.7317	107.049	62.1083	70.9205	79.6465	134.961	107.435	119.444	84.5155	155.005	73.1345	148.009	109.361	88.5023	81.1276	62.4123	85.0678	87.2089	123.453	112.036	124.293	87.1521	115.224	90.1178
Q9UIF8	BAZ2B	106.51	117.478	110.129	97.7495	124.995	82.2642	116.697	97.0008	93.0553	99.6407	79.155	79.5508	97.7945	104.324	89.0548	94.3672	103.781	97.4547	99.3103	134.124	51.9378	57.4794	81.9382	92.424	150.928	83.339	99.1258	51.1282	123.21	118.916	163.033	140.609	104.832	95.5914	156.491	157.646	103.36	90.044	126.252	32.381	96.4751	89.9983	95.397	115.727	128.057	74.8347	68.4857	112.656
Q9BXH1	BBC3	66.5277	56.9812	87.8146	16.2958	15.7229	67.3787	83.1363	140.794	54.8359	243.807	150.871	84.2442	42.9432	114.966	80.2245	16.2786	15.6679	46.7042	210.215	34.0118	349.03	341.599	131.167	103.323	224.518	180.585	100.091	68.3596	145.305	56.9951	39.2774	139.684	109.568	66.3224	53.8745	41.3694	62.6038	268.393	16.046	73.0439	179.021	24.5817	78.6969	45.9829	46.1285	140.642	22.1275	131.46
Q9BXC9	BBS2	104.291	146.453	220.207	92.9902		82.2673		69.8371	115.386	50.3381	103.692	91.8167		39.3725	182.395	109.976	41.8205	114.104		117.436	137.23	209.019	82.5251	142.142	188.992	21.101		120.502	162.722	130.133	50.6194	219.619	102.461	172.159	14.3051	91.5023	32.8195	153.018	58.055	65.7473		42.4305	114.359	16.2839	65.1232	71.5863	15.6696	242.177
Q96RK4	BBS4	35.2737	97.1369	111.874			175.506		107.754		8.49407				101.98	135.115		134.499	137.197						92.9032	32.6511	63.802		87.326	92.7269		119.128		7.95116	240.308				189.645	54.6212			107.626	93.1992	24.3864	79.2361	35.2393	238.126	101.603
Q8IWZ6	BBS7	135.487	44.951	156.592			79.9806		95.9837		52.1977				44.0633	124.386		46.8028	40.8669						113.09	162.909	75.2581		344.946	189.544		162.249		39.4023	159.685				115.111	63.2002			114.818	134.855	27.3435	39.6408	48.5415	31.9692	163.09
Q8WY36	BBX	67.9839	112.69	124.894	72.9078	52.7805	55.2377	393.429	125.302	69.1413	36.9706	53.6903	87.7309	76.8245	79.6228	134.446	110.922	52.3109	111.388	33.293	139.644	83.4038	101.111	35.8312	131.532	110.151	149.623	32.6098	129.847	75.0757	135.457	99.5488	187.273	104.398	134.824	51.6148	121.001	113.721	116.453	109.849	77.4174	18.0284	79.1809	127.096	94.6575	86.0953	112.675	50.7165	94.5245
P50895	BCAM	91.1919	159.007	14.1886	197.504		10.074		323.027	68.6283	51.4698	41.5646	36.3314		36.4079	63.4027	165.737	44.827	422.754		46.6352	90.6709	26.167	24.1664	384.976	52.2827	37.5057		74.8437	17.5306	17.2797	50.6803	380.053	23.8762	47.2016	62.1247	142.649	71.8808	27.5667	61.2869	18.9596		40.3102	112.965	49.6282	29.7622	145.806	62.2324	294.395
Q9UHQ4	BCAP29	80.3642	149.132	51.502	149.541	16.632	56.0351	44.5381	94.0965	84.3502	48.5775	103.358	101.026	111.956	79.1952	89.0014	105.926	85.2311	96.5247	88.091	79.7024	79.9984	121.063	46.509	73.3551	63.3848	42.87	78.0782	283.442	114.827	89.8649	102.882	105.592	119.223	220.64	88.7949	37.3649	134.662	41.3355	86.2699	86.4991	91.6126	51.9109	109.216	123.799	74.3604	82.7799	80.8149	153.163
P51572	BCAP31	91.6964	92.9407	164.157	70.3045	34.9484	65.8503	57.4833	92.219	110.703	104.096	292.487	76.119	103.462	138.134	62.6182	63.4287	70.7755	171.714	102.174	87.1772	64.142	61.7093	64.2693	92.8167	65.3808	65.3235	103.289	82.9812	84.2693	154.172	92.8075	112.045	273.532	80.9975	103.949	113.829	76.5049	78.9932	74.98	81.2232	227.519	190.831	80.1126	74.872	63.473	53.5192	56.5322	286.101
P56945	BCAR1	95.1373	54.9721	43.9808	198.298	85.5636	72.4536	47.4518	250.278	62.1958	93.612	81.4994	58.9262	98.0469	113.295	71.8873	110.675	97.7821	141.466	101.528	129.031	100.263	89.0387	133.427	118.758	65.3666	61.0395	89.9575	136.789	84.7447	62.4114	58.9304	120.443	114.098	54.0922	49.2209	49.5017	107.133	87.229	100.736	117.392	102.784	127.364	79.3509	109.938	72.7525	109.508	217.15	134.29
O75815	BCAR3	59.581	156.142	53.0057	290.017	117.172	77.577	163.415	141.607	64.3252	82.9332	79.1955	42.4016	65.7602	34.9873	99.445	41.6845	47.7662	115.175	53.7221	58.0535	38.1723	82.0957	32.2655	179.507	32.811	75.953	95.3548	253.302	76.2963	30.5219	37.8123	178.188	162.607	75.1908	94.3854	41.9632	85.8847	63.3559	65.4835	93.6247	88.93	61.3987	91.6556	206.203	58.8768	187.279	62.4408	85.0852
O75363	BCAS1	71.1414	23.8746	27.9203	80.8081	226.311	177.825	48.2074	91.4858	137.727	421.51	471.382	32.5989	21.284	117.892	108.361	7.92961	41.3332	474.182	227.237	52.6938	10.7521	4.85036	26.3715	121.169	22.736	42.0243	175.771	29.476	384.15	8.02872	77.1721	308.786	48.077	18.8845	570.418	13.3976	140.238	224.775	75.0517	10.7708	36.7137	18.2412	64.3202	69.4426	29.5943	24.5494	28.2882	35.5448
O75934	BCAS2	99.1043	107.646	106.05	77.6392	77.2016	113.834	125.267	77.1509	104.586	88.2439	96.6373	84.1167	102.284	99.6152	93.3202	113.473	82.6545	114.843	90.1202	141.101	92.4347	125.134	100.331	94.7439	96.6871	112.402	93.1428	104.829	103.955	105.116	65.4072	109.944	100.281	102.799	60.9139	121.347	84.9528	99.6991	91.0499	86.3495	96.4952	77.5318	115.625	92.8457	94.2662	112.932	135.468	83.1228
Q9H6U6	BCAS3	81.5983	145.094	87.8155	101.079	89.8578	93.704	173.417	141.159	89.9235	101.387	60.7587	121.672	81.3671	50.8525	195.936	105.225	67.8936	79.7441	98.9666	114.806	97.0652	93.5644	70.9587	108.162	122.122	91.5005	66.0343	99.561	106.806	111.979	101.606	250.143	64.9899	78.9057	67.4803	64.4164	122.18	147.812	74.1107	85.9114	91.532	113.409	93.9977	47.3152	66.9028	91.28	92.4896	124.599
P54687	BCAT1	810.421	4.97245		14.0589	47.5141		70.7477		15.1406	10.2433	19.5363	16.7094	43.9593	5.25169	12.092	17.9212	1.71418	7.71824	27.0657	10.3828	806.79	840.342	8.13224	11.7967	527.588		53.9899	81.2277		69.2966	41.5154	5.66632	24.1566	16.1967	9.29078	21.9393	68.004	265.437		6.25525	55.912	92.0143	13.8846		12.2928	16.5322	14.6282
O15382	BCAT2	113.382	72.4241	94.1591	59.7164	117.074	123.249	91.5162	102.162	69.9148	138.292	96.7295	98.9248	79.6114	114.592	76.329	125.013	63.0685	70.3861	131.197	73.2047	99.1916	143.071	75.8844	101.876	177.281	97.3264	78.0466	68.2989	103.072	128.057	108.365	105.877	97.7599	134.724	96.3541	207.759	110.75	131.941	104.437	61.0384	93.967	54.3323	51.7337	58.8865	75.4325	127.906	53.1858	113.687
Q9P287	BCCIP	75.6737	92.6835	98.3046	93.3503	78.6379	102.602	131.896	99.5034	111.862	73.1636	122.784	105.857	98.1027	109.87	164.78	119.797	123.172	192.307	98.0313	154.193	66.8486	64.096	101.44	54.3129	71.3164	145.837	74.4826	78.2808	111.308	91.5706	71.8857	120.083	98.4439	179.39	43.3949	103.148	71.6515	36.2746	93.303	123.906	91.3513	89.7257	97.2333	75.0626	88.8625	109.074	96.7816	87.626
P12694	BCKDHA	102.528	73.3117	94.2882	33.0709	120.859	82.3223	125.322	71.4085	78.1414	208.832	59.6474	223.444	92.2846	76.534	50.4111	87.2153	59.5251	126.996	103.569	124.962	155.887	80.0546	84.6385	72.1404	151.174	120.773	105.883	35.5481	234.317	130.928	66.2486	136.343	150.848	98.0821	121.927	14.6224	112.397	247.913	79.7131	118.521	93.9882	71.398	58.4562	110.037	95.4744	75.1007	85.3953	70.8902
P21953	BCKDHB	107.437	66.976	112.469	24.3176	121.837	69.7308	137.043	80.4277	76.6704	217.54	56.2823	243.071	87.8332	77.5419	49.2465	70.1788	59.7529	121.852	90.393	117.226	174.584	71.6343	75.0245	65.7149	165.11	111.033	117.764	31.6137	246.52	151.451	59.5384	129.566	160.268	93.5403	144.012	14.5673	101.882	271.939	84.0338	129.591	108.642	56.865	54.3124	117.946	93.0195	65.3011	94.656	68.7558
O14874	BCKDK	47.3539	84.1508	122.327	94.6142	101.018	74.2608	167.421	102.343	145.632	75.7442	138.264	87.5655	124.272	115.541	117.866	95.0112	77.6889	69.4357	70.6642	64.351	145.521	82.2206	58.8273	164.271	127.048	109.105	68.5669	101.204	96.6337	78.7708	102.495	98.8231	97.2823	187.069	92.2912	67.0717	64.6882	192.519	63.8914	128.576	105.09	50.5669	63.1727	101.837	71.5304	119.253	51.0833	76.4774
O95999	BCL10	48.0732	113.098	176.858	90.8173	105.592	55.7883	73.9351	113.354	92.4789	67.8552	126.481	87.8706	95.2287	70.9501	85.2387	114.145	79.5907	89.6542	68.6781	74.0471	174.126	62.9193	163.649	68.2549	104.026	102.184	84.4212	163.446	95.625	104.593	57.2628	137.032	85.4988	313.942	70.999	84.056	113.869	105.578	117.317	111.339	115.776	91.0941	139.064	79.6768	98.4737	73.8694	70.123	88.3442
Q9H165	BCL11A	97.0706	60.5259		5.13375					188.671	130.115	111.487	120.813		307.576	54.2951	24.2741	100.252	13.7073		25.1295	112.27	149.726	3.31867	42.604	16.567			19.5172		294.71	149.374	2.61447	140.831	79.4523	86.9486	95.1975	166.64	170.17		26.8383		55.7878	84.9826		161.778	84.9436	121.251
Q9C0K0	BCL11B	123.668	2.07138	196.739			137.448		40.1661		394.124				118.454	23.8325	48.4563	165.139	118.195				69.0691	89.6012	6.50899	154.292	127.953		72.6215	180.892	189.909	153.125	5.23571	227.797	8.85584	164.765			45.4162	66.0615	234.749		33.305	16.5006	112.939	268.454	48.7495	27.2327	54.0365
Q07817	BCL2L1	82.2639	132.319	15.0731	166.815	123.605	73.2447	54.994	187.133	45.2572	95.1853	115.082	46.9735	62.6937	66.1619	52.3502	67.9854	79.4207	124.992	105.875	75.7978	204.569	111.672	95.2879	182.087	75.0168	74.4285	106.483	117.145	83.3084	51.1257	14.6081	196.426	175.876	63.0602	87.7029	45.4841	42.1092	51.1754	50.2806	60.721	104.896	108.584	128.834	178.019	93.866	142.471	87.147	152.348
O43521	BCL2L11	83.0243		134.392	56.4749	30.7841	126.009	529.521	38.8897	115.855	109.33	93.2446	82.2237	40.1763		80.3175	40.6377			37.9208	61.5099	114.883	135.59	36.0784	120.915		127.513	29.3324		95.5501	38.9709	60.7447	276.249	172.669	68.5274	32.4207	103.674	101.633		36.0465	110.063	35.1865		40.7506	123.673		145.864	115.986	33.7354
Q9HB09	BCL2L12	99.3838	65.2877	231.985	454.355	44.0764	14.388	34.0924	179.686	61.2606	296.091	38.6246	43.4977	128.118	142.459	61.823	175.424	188.442	105.967	38.169	78.8293	50.9461	92.4181	89.6321	115.534	42.1439	33.7018	56.1981	192.926	31.998	48.0171	27.1572	100.281	37.4338	127.651	68.6539	79.2722	50.159	79.8776	83.9602	65.5627	55.1676	76.3242	130.239	86.7002	27.5023	82.558	62.2462	159.845
Q9BXK5	BCL2L13	82.7923	178.319	130.387	159.951	138.921	99.0678	43.0877	96.2517	138.523	97.324	61.2663	138.687	93.9248	72.5525	85.0547	101.882	81.8638	45.2212	84.8616	113.395	85.2565	119.213	70.1402	83.7142	50.6781	54.9808	97.7217	191.256	116.063	99.1729	135.465	74.1905	162.462	115.229	126.585	53.1418	72.7631	160.035	74.2532	173.065	99.9162	94.9575	74.8788	73.5416	54.6563	89.5234	56.7612	69.4574
Q9BZR8	BCL2L14	179.92	2.95594	177.514	95.2387	178.573	34.6806	18.3328	18.6031	129.962	400.863	92.6221	53.3797	52.1489	166.486	45.6952	24.7531	105.436	8.65046	46.5852	120.374	58.5	74.916	168.089	86.9287	114.164	139.192	172.775	3.34567	189.732	174.652	41.4032	9.73807	39.9341	50.7107	225.397	41.1766	251.776	182.246	284.92	124.569	109.672	87.2184	37.6512	98.3307	327.462	16.2714	54.1675	35.0016
Q5TBC7	BCL2L15	13.2175	17.4601	48.3747	508.379	136.722	258.009	8.94118	17.1742	179.681	136.338	137.084	18.2262	142.209	89.4167	6.52688	134.401	443.429	39.2604	100.441	42.7883	18.7642	22.6564	100.389	325.58	19.8958	46.912	169.759	2.44047	90.3101	13.5164	35.7722	115.966	362.447	10.0961	231.352	24.9969	4.85968	223.226	164.736	165.964	191.833	39.0527	10.0317	138.146	103.298	28.8619	71.4391	181.963
Q92843	BCL2L2	83.8677	94.8716	31.9856	77.5065	92.8454	28.0656	107.036	72.5425	96.2256	122.814	113.157	109.867	144.258	102.626	76.3723	105.69	70.7429	78.9944	107.455	133.475	89.0468	95.388	37.9307	136.797	64.8702	29.8514	64.1361	76.0342	64.3322	106.74	108.702	104.714	77.1145	98.4685	107.87	110.425	94.7295	77.2819	62.345	181.751	57.8424	148.049	90.6063	56.9808	112.465	102.336	68.0532	75.7956
P20749	BCL3	93.3464	106.805		78.8558					105.495	148.869	70.1039	97.2246		109.241	133.442	37.9655	119.566	96.0677		55.4518	79.0708	165.952	183.783	82.0267	84.4367			76.2042		96.9779	113.636	42.0328	75.2206	71.8296	129.866	37.2676	203.541	105.858		134.987		94.9508	94.741		124.199	73.1306	85.3752
Q4VC05	BCL7A	112.408	56.9646	132.687	33.6594	80.0717	93.212	185.655	126.338	89.1932	138.643	83.5376	110.116	54.5602	110.684	81.3809	112.023	103.411	99.8819	107.527	122.041	68.6799	103.575	66.3075	49.6905	107.771	137.773	39.834	65.1777	34.0274	129.088	100.198	49.4765	69.8177	85.7927	101.784	116.149	140.559	94.5064	86.5702	116.964	47.784	83.4825	82.9755	94.0224	139.82	150.346	118.013	66.7073
Q9BQE9	BCL7B	110.352	76.473	75.1312	226.288	91.5821	85.4332	47.5994	125.266	74.9128	86.4108	75.5652	44.8552	114.416	77.0371	57.1104	118.317	152.574	178.13	140.124	93.7459	47.0777	90.0037	104.039	63.1298	53.2262	90.2635	87.9965	109.234	91.9869	68.8746	132.05	128.378	83.6791	99.0112	84.1421	99.1011	112.335	81.6512	120.182	60.6375	96.5471	49.3402	80.0407	121.368	101.4	114.662	185.686	62.9307
Q8WUZ0	BCL7C	88.256	64.5432	115.257	80.3881	48.2262	111.525	110.385	112.1	193.284	108.699	106.397	44.4131	62.2593	148.286	158.133	106.655	79.6645	68.0413	128.141	104.322	77.5141	47.3423	106.146	88.0686	142.24	62.8147	126.722	112.108	98.1459	145.232	149.563	137.87	81.8257	77.6815	77.6177	70.0823	128.616	148.352	118.679	120.001	88.6898	102.438	102.736	69.6221	76.7479	62.7403	104.989	130.517
O00512	BCL9	83.3083	105.532	44.6237	106.994	66.8613	106.846	236.332	152.42	126.419	194.726	150.983	104.879	67.7326	99.9691	103.11	120.625	86.2704	118.086	161.714	66.6112	37.8291	67.5899	147.33	57.1044	52.4361	97.819	65.3456	183.386	119.925	125.021	122.203	117.744	129.39	64.8003	60.1423	62.4733	122.084	127.191	106.917	73.058	52.7274	52.7906	82.5267	82.7236	70.5038	91.7222	67.1848	129.87
Q86UU0	BCL9L	105.664	138.687	53.3088	126.645	83.7768	96.1653	42.7336	189.256	209.81	57.2431	105.109	53.8828	127.23	129.925	107.281	106.629	100.934	137.152	100.984	125.067	90.4256	49.9067	130.02	101.623	14.2234	70.484	122.775	131.589	68.0217	66.8182	33.3238	235.407	154.776	28.2358	77.1807	86.7284	60.1571	122.208	127.249	79.6596	87.3151	103.694	143.156	125.627	45.517	74.4213	161.909	183.065
Q9NYF8	BCLAF1	71.1429	78.3382	123.732	77.2883	72.998	125.563	113.756	63.8845	136.08	74.063	67.8082	103.757	106.666	90.3872	89.4692	95.6331	88.3599	102.521	112.17	117.291	82.9056	163.338	102.982	97.3922	117.295	122.163	102.33	74.5263	106.049	79.4036	75.5526	98.8001	99.8562	89.1498	50.0427	103.759	82.5951	108.842	84.3755	85.7186	105.375	94.532	123.617	106.271	101.795	137.029	135.264	72.6212
Q6W2J9	BCOR	88.8625	112.26	113.312	118.895	81.1066	80.4447	101.894	148.339	100.528	106.811	103.059	90.9641	120.292	100.704	14.5554	120.354	86.8318	91.2312	91.1109	107.683	71.3472	36.3514	116.206	57.224	118.816	47.3674	99.4819	77.6452	88.4661	130.704	196.636	94.7035	75.6398	87.037	106.736	105.247	119.479	108.893	165.014	92.7423	198.535	99.4166	63.8212	102.986	105.018	110.302	189.746	89.6566
Q5H9F3	BCORL1	128.018	194.202	109.664	129.844		53.5865		121.194	38.1874	158.239	81.2814	107.365		95.635	69.0187	151.166	72.0585	98.8836		142.054	92.8932	25.6127	48.6889	115.798	124.18	167.484		102.665	135.052	173.388	119.215	74.295	149.988	58.6916	85.6801	30.202	186.013	81.3264	90.8917	113.142		88.1092	15.3625	114.208	73.3886	64.4593	127.289	128.176
P11274	BCR	89.9161	71.1584	87.0511	115.172	93.4458	101.454	72.3107	126.359	96.2972	87.314	70.2439	119.227	118.937	64.9488	86.3865	53.6192	85.9387	111.639	83.8848	73.5255	95.6533	93.6652	48.4297	94.3084	123.348	81.1546	102.414	66.939	85.445	50.8249	56.9139	34.1099	71.5987	124.142	342.555	96.3673	91.1507	98.7305	65.3194	75.5229	121.962	99.2659	127.363	80.3988	62.5966	166.809	79.6291	67.6433
Q9Y276	BCS1L	79.4284	125.661	80.9174	76.8627	98.4806	81.692	85.3157	65.5731	60.5253	94.1106	141.467	120.534	93.2935	72.6615	69.9451	81.1204	92.4942	68.2251	120.105	94.8622	114.192	112.346	77.217	39.6923	83.0822	105.743	86.2391	126.834	96.0294	91.1774	96.7385	69.7781	251.088	74.8304	90.5829	60.6795	74.4238	92.9814	99.6344	117.846	94.6949	75.1908	79.2929	150.401	116.074	141.224	81.4152	98.6676
Q02338	BDH1	67.8867	35.9879	49.1679	24.826	206.847	127.51	52.1554	53.3319	60.3963	146.51	287.298	212.759	139.301	200.171	47.1314	113.789	33.2639	73.0819	59.8294	75.2043	64.8075	80.9388	31.2719	43.0898	186.492	195.815	120.033	10.652	204.065	135.599	141.431	49.3704	196.308	142.924	58.4801	69.1589	73.6485	145.989	82.5153	88.6173	139.681	67.5552	20.8372	104.427	152.222	110.248	45.556	28.4268
Q9BUT1	BDH2	65.3407	70.2576	41.8389	33.1462	102.893	45.5571	294.904	86.0737	109.849	94.8391	27.8187	57.1927	57.6075	103.768	42.1819	121.615	30.7965	41.1491	12.4067	299.411	86.8817	68.5756	38.9052	37.5223	41.8245	107.352	20.5309	199.476	352.461	110.736	464.935	61.1115	36.1461	100.338	167.314	139.587	100.039	50.2861	36.3882	134.14	70.7905	85.8798	39.2132	12.0596	167.471	127.565	29.7237	150.726
A6H8Y1	BDP1	83.8316	79.0099	54.9824	111.529		106.247		55.2451	109.347	56.3677	72.2661	107.114		76.0763	76.1666	96.4709	234.502	118.304		106.736	70.6518	150.754	68.2833	102.309	71.2183	76.5583		46.3824	79.5092	94.8811	116.131	66.2378	82.0131	99.7012	78.7408	100.111	76.0756	46.3777	89.5037	86.9955		118.665	119.521	129.753	97.2255	120.656	144.507	95.5199
Q14457	BECN1	97.4023	103.985	106.143	85.6135	115.089	109.898	106.134	121.251	84.8271	117.047	83.9491	138.36	111.231	67.863	94.0025	104.545	126.033	92.7037	93.9134	87.1221	91.5765	84.8779	115.623	117.683	86.3932	107.013	93.3855	128.589	106.395	79.7809	125.004	105.175	80.0211	99.8222	101.742	121.528	82.6336	79.7204	64.8443	77.8991	106.537	79.7376	14.9669	64.9317	113.772	127.61	108.16	88.2307
Q5T5X7	BEND3	100.237	71.7693	129.433	79.3213	51.6936	64.4466	113.695	52.6492	143.168	113.175	63.4437	108.203	123.945	133.689	73.3375	163.418	126.305	118.879	117.803	102.309	73.0521	119.658	107.128	63.3448	114.911	174.61	99.8332	72.9095	97.6016	151.71	127.751	71.2774	87.0365	130.027	120.8	192.819	97.0144	95.4157	101.623	107.217	103.064	126.183	118.9	82.5789	108.378	22.9524	167.547	47.0512
O15155	BET1	75.9095	120.636	138.855	97.3141	157.8	65.1707	34.5113	83.598	119.701	66.1808	110.287	100.199	127.772	91.0119	49.52	60.2102	99.3823	75.5745	74.5949	46.4864	49.4589	76.5532	29.4343	188.883	103.363	94.0309	59.3174	190.289	98.0721	99.2928	103.759	245.146	122.605	153.009	73.3845	116.748	189.762	80.1149	48.4663	146.97	86.6364	75.4025	84.3977	44.7905	79.5984	75.5738	50.9311	101.167
Q9NYM9	BET1L	111.305	98.2132	59.0916	84.0178	75.9377	201.999	71.6798	81.7357	81.3247	77.9756	75.3032	115.191	59.281	145.066	115.286	64.9591	78.5398	146.54	79.499	69.7826	143.16	37.4333	102.584	75.7024	47.3551	101.436	83.1144	142.854	149.242	132.372	57.5625	84.392	118.88	82.0899	75.82	57.2122	155.536	84.5048	72.805	143.005	138.115	105.726	88.951	149.022	87.2653	97.711	154.615	2.9494
Q7RTS1	BHLHA15	7.83523	8.4525	89.1313	198.911		237.843		56.7633	89.3822	9.88003	74.8569	44.6969		16.2501	21.7482		20.1309	11.6769		99.6476	132.685			8.63206	6.49143	73.8869		5.83504	168.012		9.58877		83.7291	142.84		51.5727	76.6786	98.1223	137.619			8.75618	72.8815	38.4973	10.3278	414.93	12.5449	116.056
O14503	BHLHE40	36.9172	151.313	90.8951	51.7044		144.085		182.295	87.7554	101.683	207.273	50.1695		39.0234	110.086	105.475	98.1558	142.489		100.934	217.52	77.2841	163.721	64.7612	37.191	84.3885		146.946	59.3521	55.2181	174.449	154.92	152.238	109.823	168.437	58.3715	130.838	140.65	86.3024	114.015		147.042	173.393	125.886	18.5662	56.8225	42.3429	103.036
Q96G01	BICD1	77.6495	91.0185	66.3044	138.054	407.195	61.0159	67.8658	88.2803	82.7035	96.8754	69.3999	81.2091	53.5596	41.1485	104.676	124.787	177.313	130.283	59.4079	89.516	81.5434	127.064	116.287	77.2914	102.894	126.077	36.865	87.7676	35.1918	88.5633	66.3467	60.1721	71.7791	80.2012	68.263	109.797	96.7432	87.697	107.181	58.0738	53.3116	77.48	123.46	108.508	35.6189	152.775	149.056	158.082
Q8TD16	BICD2	63.7105	201.987	42.3558	135.088	55.0576	41.1934	64.1178	102.695	49.032	54.4169	46.9961	79.088	68.1842	43.441	129.877	116.153	71.4956	85.6364	75.4626	91.7013	90.8962	67.421	61.4675	163.364	40.991	63.0463	44.6602	236.286	51.849	54.6287	56.6196	237.025	45.4329	216.425	59.2761	160.112	59.3171	60.5526	59.0505	67.3402	48.3763	125.383	88.9501	166.571	49.2653	106.118	117.305	60.8034
P55957	BID	94.7874	230.095	103.61	176.623	91.8092	107.948	66.3279	157.429	149.018	99.3198	67.9941	121.746	105.48	90.6202	95.8284	120.812	87.782	105.054	92.6744	69.5404	61.9737	103.711	81.4399	102.034	45.7892	97.5035	132.306	83.7865	96.3247	115.94	73.1835	120.072	82.9494	142.339	111.381	61.4078	103.499	138.058	71.5536	94.2296	131.36	58.5335	159.014	78.0285	67.1613	90.7453	59.7435	56.8121
O00499	BIN1	135.411	125.463	9.05397	123.624	101.436	121.928	136.809	111.325	98.5777	87.0128	145.238	109.401	54.1706	120.276	82.5525	145.096	38.9993	128.106	134.907	52.7249	50.7758	56.812	234.52	47.0256	95.8357	183.64	105.5	128.436	91.1932	19.6411	8.44971	77.119	172.738	77.6613	93.9631	36.178	28.0946	18.6014	154.505	119.996	105.972	77.0157	96.9929	169.089	194.965	79.7859	206.935	52.8324
Q9NQY0	BIN3	65.27	50.1863	63.7925	168.106	107.915	161.608	78.8101	142.802	135.925	83.1939	75.3216	82.1454	37.3774	65.8204	231.164	96.0678	73.6334	72.9549	82.9351	75.2223	95.1717	110.126	140.559	84.3038	138.914	98.4784	124.888	286.545	67.4595	65.9111	98.1446	110.693	98.1812	64.6023	122.723	75.9488	145.151	99.0781	92.2198	99.108	77.3227	65.4783	107.074	98.3225	86.1378	75.8501	88.5944	89.5775
Q13490	BIRC2	87.865	238.939	47.102	91.952	69.5289	109.087	99.5757	177.64	118.717	53.3231	92.3008	107.997	81.5417	70.9551	111.445	75.0716	66.9617	89.3643	105.557	88.9828	107.83	102.038	102.134	152.6	85.8267	70.6544	100.452	96.9301	52.812	89.2671	59.1994	148.867	47.7119	181.767	120.494	75.4722	108.906	66.2696	91.0857	58.2723	96.1935	105.634	99.3359	71.7969	69.0383	122.459	100.122	101.095
O15392	BIRC5	64.8805	64.003	126.42	99.6412	49.3502	63.9162	89.2599	66.8353	46.0959	42.0723	56.8565	45.7371	91.4918	93.8548	66.7334	164.796	153.871	176.278	117.586	256.263	20.7495	75.2262	75.9566	147.059	34.9267	166.743	66.2645	104.951	37.6955	56.1768	100.518	22.7333	47.6915	89.2293	65.3563	270.054	42.3114	54.8023	100.103	53.8273	86.5576	88.0129	139.744	119.362	107.103	122.546	223.213	81.4455
Q9NR09	BIRC6	81.4946	159.509	132.768	91.1694	84.9379	91.8161	125.008	80.4565	66.9564	157.94	95.0364	130.177	99.7969	81.6805	113.281	135.903	94.2072	109.357	106.059	81.3347	93.7757	86.7201	95.4809	69.6258	113.969	70.7441	85.8623	77.3099	119.962	105.563	132.185	95.458	81.435	117.051	94.9712	91.601	70.0052	84.0089	124.292	57.1261	135.15	92.4877	88.9954	109.686	100.782	83.8383	95.01	80.8018
P54132	BLM	89.639	66.3325	113.62	176.346	36.9767	79.6348	132.537	70.6755	83.1573	60.9583	73.8515	52.1304	118.965	125.589	88.8594	171.661	201.801	112.64	94.2451	105.03	26.7	48.1623	83.5248	85.2241	51.9004	76.9104	85.3881	144.191	55.3827	132.997	110.918	52.4819	71.091	112.302	63.1537	159.305	79.5108	63.8843	129.41	75.0625	117.84	77.1871	133.926	105.569	57.183	93.1014	181.175	85.2148
Q13867	BLMH	94.1415	140.532	90.9409	62.3058	54.7904	105.637	306.529	181.054	88.309	61.0792	15.6084	262.031	63.0063	47.7074	128.028	121.46	83.541	18.218	75.2732	98.8934	77.6442	92.3973	92.2685	77.0952	143.301	115.1	58.6633	82.6029	94.8379	145.914	264.464	31.067	50.7571	66.7759	87.0132	70.4839	128.096	117.367	54.1492	75.8466	99.1451	46.3628	80.1468	66.2907	84.297	148.55	67.9894	114.566
Q8WV28	BLNK		45.1781	533.55	5.28655		17.195		213.734	332.244		155.788	372.164		104.72		23.2106	80.6662	22.8487		7.10732	19.9616	53.6701	29.355		73.2321	37.0858		4.92294	33.2217	393.385		65.1317			70.2176	5.42328	6.01488	476.456	94.0986	214.249		14.7391		7.6809	162.684	16.518		11.6203
P78537	BLOC1S1	95.1431	62.5025	130.467	54.1036	80.6389	157.113	136.01	93.7155	182.531	124.995	84.3258	79.7639	102.2	80.1848	83.9423	93.1778	100.883	91.678	66.4159	72.9621	109.887	82.5938	108.642	80.9615	114.385	108.5	141.515	99.9566	103.471	116.421	98.642	73.8224	127.955	117.612	108.656	100.284	128.676	128.543	112.543	111.886	124.375	119.339	68.6963	62.1334	106.118	98.8382	86.3462	68.4814
Q6QNY1	BLOC1S2	103.095	75.9867	119.186	64.7539	76.3267	126.869	103.937	106.792	155.839	122.732	99.6289	74.1757	111.454	110.307	88.1463	103.684	74.9369	101.468	87.3003	85.5771	115.068	115.546	131.747	67.269	102.435	91.6589	125.208	109.769	105.824	107.288	92.702	68.974	125.875	123.505	83.4421	95.3221	127.897	118.063	130.852	106.121	97.1257	94.211	62.233	81.7967	114.544	94.6182	115.597	93.847
Q6QNY0	BLOC1S3	106.011	78.0657	129.303	52.837	82.8988	171.665	110.942	72.3234	136.203	163.785	123.499	72.276	120.51	82.912	76.9801	79.9126	94.6277	110.054	93.4027	72.4748	109.145	80.8459	135.988	86.3809	112.533	102.288	104.971	90.1555	112.035	140.405	88.3707	85.3135	125.205	93.4639	111.087	109.473	123.799	105.367	93.6876	89.086	86.2228	105.365	79.9994	61.8145	114.266	99.414	62.3398	84.5214
Q9NUP1	BLOC1S4	103.855	77.9563	111.343	64.1314	98.2214	156.851	89.1106	69.2031	136.021	150.405	105.936	86.8813	121.154	76.203	78.0486	81.9785	102.4	112.299	92.4575	86.2661	101.986	108.255	150.01	62.6036	122.398	98.2615	106.452	106.196	104.502	112.666	97.3279	68.2229	129.002	119.869	110.666	114.797	117.887	106.182	90.1112	93.938	109.308	90.438	75.0265	68.6359	119.223	89.7616	72.2214	85.0242
Q8TDH9	BLOC1S5	106.106	72.5981	119.735	43.705	98.8591	137.642	139.973	87.8145	111.217	167.661	135.611	87.8212	96.7288	108.265	83.892	95.7269	82.3287	86.6877	95.9839	69.5531	108.55	92.2819	113.098	87.2183	118.296	99.1628	115.242	77.0184	126.468	124.86	92.2646	91.4506	131.14	73.8576	106.845	103.883	121.863	129.851	80.988	93.2747	122.381	74.1357	62.9546	66.5265	126.078	109.124	69.7849	89.6688
Q9UL45	BLOC1S6	101.118	84.7959	138.873	50.1625	98.4767	199.547	97.0075	90.5322	185.296	128.925	121.334	72.3556	132.514	77.7034	92.8685	80.6129	109.267	135.803	91.7817	59.0372	97.1438	94.843	89.6745	81.5451	108.797	99.0329	104.558	96.9164	102.444	126.716	88.2182	68.2365	129.971	114.723	118.279	116.313	123.072	104.682	103.835	105.343	90.2967	71.0978	84.9985	62.7126	113.393	90.7134	75.8563	82.5593
P53004	BLVRA	27.3663	139.097	17.0799	235.586	31.7615	56.2933	148.957	241.607	94.8882	34.02	22.9973	60.1333	81.2602	21.3101	106.84	180.013	81.1542	6.65004	60.5714	44.5195	96.3162	148.139	39.4074	126.139	58.6682	132.522	34.1687	388.288	18.6895	10.406	184.155	180.874	64.1932	164.064	78.4811	95.1232	140.473	20.5692	81.6565	52.3374	17.4917	72.0747	141.065	31.962	28.7043	125.01	65.3911	111.808
P30043	BLVRB	102.62	231.511	78.2668	98.6282	175.491	72.3907	47.2416	87.9674	130.535	158.495	136.097	84.097	139.496	83.2481	115.926	104	78.5254	81.3145	68.8211	81.6981	108.301	99.9134	79.9912	178.836	106.03	80.2801	132.625	63.3638	111.202	22.7634	74.152	201.767	95.6452	86.3438	95.5521	32.1217	142.352	79.4955	163.64	132.746	110.775	97.8707	62.0105	45.1187	73.0945	91.2896	35.8672	127.121
Q9H2G9	BLZF1	94.3072	114.468	116.765	92.5533		142.926		69.6206	159.423	141.118	110.352	75.2136		107.275	117.609	93.2466	84.4055	100.712		85.7667	119.236	79.0252	84.8137	151.509	92.9577	53.7353		92.0536	103.249	105.405	102.025	109.853	60.9943	59.5163	123.752	112.603	98.8605	98.9422	65.604	94.6737		153.964	59.8869	101.884	84.4781	82.1232	119.533	83.0033
P35226	BMI1	81.511	69.1426	83.3401	49.3655	69.3147	75.663	210.322	115.63	116.27	52.0357	49.6128	90.7275	68.1642	120.505	145.529	104.957	75.0349	96.1677	64.6407	130.856	75.3011	132.227	62.157	73.1968	110.71	127.156	81.4202	87.1524	125.166	80.3425	127.672	86.0108	80.4643	147.205	124.732	103.005	91.4884	122.551	74.2099	79.8767	84.7915	87.8352	95.4163	68.106	95.4748	153.503	64.7121	89.3926
Q9NSY1	BMP2K	81.6763	74.58	83.5905	109.325	88.0309	78.6239	115.674	30.9423	129.263	122.72	57.1302	99.4029	90.1312	108.444	92.0295	132.191	98.6642	76.0818	109.371	130.385	98.7097	76.2592	87.583	114.731	117.938	89.8655	117.004	115.743	136.848	91.5356	123.654	42.2041	60.6412	92.6506	77.5308	100.314	96.7475	127.394	83.4399	180.533	79.1087	96.831	116.592	78.8297	64.7379	107.193	99.8103	73.4615
P12644	BMP4	35.3781	33.1868		207.145	116.942		3.34725		74.2097	193.134	64.1412	21.169	58.7937	133.925	33.79	94.1768	78.2052	191.071	83.1007	75.0339	91.4911	172.986	133.306	132.366	86.6658		129.66	33.0094		32.9639	83.7139	44.68	223.7	42.8601	219.885	195.549	13.0734	132.01		64.2588	328.947	42.4256	40.9041		62.7081	157.558	92.2946
P36894	BMPR1A	112.036		41.8044			73.6183		246.38		52.4376					115.073	95.6238						81.3192	151.866	62.4366		128.232			94.2998	122.017	66.0136	73.0162	65.9549	129.359	72.6521				128.023	54.2279			147.807	113.932		69.7931	210.569	73.4495
Q13873	BMPR2		193.933	44.7306			44.2749		231.607						90.2695		12.4445	58.6949	94.0759				37.605	46.5957		54.8457	104.21		183.144	123.922	19.5601		218.928			178.16			57.3817	77.8217	74.7949		105.493		85.6055	48.8545	109.361		107.089
Q14692	BMS1	86.9194	96.1722	143.017	86.0934	66.122	61.2928	135.971	67.1969	102.774	87.4554	91.2875	108.646	97.509	96.916	133.267	92.905	118.355	86.6246	93.0633	54.9464	67.8987	116.982	55.8675	53.3038	92.1701	80.5144	108.906	115.589	144.055	159.704	67.9755	87.5142	113.122	130.432	64.3692	126.032	140.081	93.1218	79.102	107.901	96.4698	71.3353	91.058	119.105	86.3913	127.438	104.694	83.2293
Q12981	BNIP1	116.327	89.1379	81.0579	88.51	137.595	98.1529	102.427	59.6497	182.056	72.3922	88.6894	64.55	82.9228	91.0726	123.955	82.2197	96.3752	88.1701	67.8715	84.2301	73.6152	90.1124	79.5132	94.4202	86.5498	83.9707	127.214	134.564	120.464	138.103	122.646	78.6719	93.6921	98.6095	94.8951	77.9648	154.989	87.0195	131.283	142.416	93.7141	110.078	64.707	124.011	125.173	93.0262	109.293	128.492
Q12982	BNIP2	70.1282	137.115	59.008	153.249		63.2063		68.3133	60.6934	51.9463	104.821	44.6068		95.8808	103.588	79.6837	76.5881	99.0664		166.351	47.5704	101.824	160.866	120.412	26.2409	65.7571		196.449	56.6612	52.7317	16.2366	102.279	103.47	184.742	49.713	92.9899	51.214	88.3789	76.2746	90.1868		69.0678	88.5987	57.429	28.9714	144.494	112.317	83.2376
Q96IK1	BOD1	87.8992	127.691	81.1742	162.679	67.3485	49.0203	106.827	110.094	6.19224	58.822	166.859	56.3365	106.837	103.004	95.3694	107.842	75.4426	107.053	118.608	133.905	97.6199	124.336	109.619	186.503	71.437	91.7013	84.6916	140.049	96.8313	59.4996	79.1627	160.354	130.629	117.815	75.9071	57.6956	45.7946	82.1847	63.6183	61.9763	54.0664	77.7587	109.212	87.4279	118.035	101.245	54.477	114.265
Q8NFC6	BOD1L1	105.501	155.163	51.2744	107.337	69.1358	113.29	133.462	113.19	69.5086	110.884	79.4517	111.911	112.145	73.902	79.4058	91.5899	82.5902	122.395	92.4251	73.8801	82.868	112.601	146.12	100.255	65.7181	78.2021	82.4537	155.817	95.5315	111.933	91.8572	118.052	109.195	64.4082	80.9976	103.914	174.439	70.8679	106.53	89.9337	76.8562	58.7857	92.0715	110.675	123.137	91.7144	137.363	153.888
Q9Y3E2	BOLA1	122.81	92.9251	85.0966	87.7648	49.6631	103.027	399.316	189.53	74.8825	91.4091	109.739	101.327	40.5159	60.765	159.669	75.0262	84.6444	62.721	31.903	118.797	111.209	123.197	41.1949	101.999	102.076	77.8623	77.0259	62.9807	72.1426	126.492	126.358	112.316	77.6154	25.8386	57.9591	71.823	139.429	182.448	136.064	97.9923	54.4386	160.202	83.8603	62.0608	42.9714	128.974	89.8086	94.1598
Q9H3K6	BOLA2	89.2686	51.4245	109.43	82.8098	64.903	136.122	96.1161	108.491	131.406	95.2382	125.862	93.7716	88.3182	109.902	88.0064	91.5243	134.66	105.426	125.7	152.883	108.765	75.6637	145.844	215.214	66.3881	110.384	95.4221	140.273	91.7501	136.948	78.6521	100.936	73.9563	131.137	149.901	56.4088	87.9407	153.746	98.2168	80.4733	103.183	100.15	100.861	108.717	89.7626	54.5557	76.1582	82.148
Q53S33	BOLA3	84.5687	98.4641	145.957	55.7374		85.9425		69.7685	124.127	88.1203	79.8382	114.901		100.796	87.6666	71.5468	130.987	74.934		145.292	68.2536	229.039	127.944	53.8756	109.336	134.166		146.37	143.011	90.6256	136.349	83.8979	102.573	121.9	67.9854	96.0278	103.839	26.1032	60.4234	48.2702		115.402	100.8	85.7839	109.475	92.3062	103.554	113.377
Q14137	BOP1	68.6242	94.5661	107.474	74.1376	57.4583	78.1394	122.08	56.0498	96.5498	90.1631	96.0505	107.582	93.8722	81.9587	110.35	103.162	133.923	92.8215	85.9701	93.9586	72.0724	92.5821	85.823	73.4862	64.849	103.816	76.6754	126.522	130.914	111.984	66.2074	66.0923	142.053	81.214	84.5405	117.491	96.8204	97.9757	80.8286	75.5968	147.788	77.234	112.592	111.022	94.1719	141.723	121.331	102.018
Q6PGQ7	BORA	145.308	49.7318	182.144	116.981	51.5367	81.706	84.2686	94.1437	90.3647	51.5833	92.3435	83.324	103.177	124.231	74.2033	126.411	10.8037	232.806	96.537	106.539	41.9154	71.6971	185.504	118.767	87.1136	92.6322	102.051	79.7053	126.445	144.588	29.457	64.6837	54.7643	122.45	41.6213	95.3253	67.4351	47.5577	93.2298	76.0884	110.01	121.574	111.424	34.5987	148.693	75.5778	232.065	32.5773
P07738	BPGM	88.6708	237.958	71.1183	101.935		194.329		115.102	43.731	64.1586	56.3006	61.6151		48.5011	118.615	77.9064	77.2992	73.0294		165.126	118.876	107.25	51.8239	82.359	76.0346	156.252		144.071	100.473	75.4388	175.383	103.369	34.6497	122.781	116.583	163.046	119.525	67.292	57.5686	189.278		129.741	114.75	56.9415	46.0206	91.6625	114.117	56.7644
Q86WA6	BPHL	59.0507	65.4163	100.347	46.9968	80.1106	62.9852	128.604	76.6379	113.164	135.967	143.734	112.132	79.9918	54.1305	83.7657	63.3992	88.1983	45.0426	49.6141	78.2522	117.86	114.944	112.02	54.7852	146.734	82.3129	119.214	99.8389	101.769	54.1896	76.693	28.5605	207.917	92.4291	140.266	61.6289	101.985	158.735	86.6128	98.0949	96.1285	68.3175	31.5588	74.9554	99.3695	157.848	56.5031	152.652
O95861	BPNT1	144.17	131.502	110.329	35.7306	135.874	136.285	93.9894	99.4658	100.158	99.9827	195.721	60.3678	67.0217	80.1995	101.276	89.8559	59.8231	99.1367	72.8693	155.58	186.089	82.9992	68.093	88.1917	116.133	84.1458	91.2744	62.4966	118.625	109.144	143.433	119.119	104.807	88.7919	179.65	58.4005	119.636	148.546	149.543	149.198	97.6592	101.95	75.8017	51.2749	139.859	57.7076	82.8459	117.09
Q12830	BPTF	80.5794	128.258	77.9592	107.577	80.8043	101.218	156.788	123.349	79.7796	67.8962	69.4744	111.099	100.294	128.381	139.638	107.828	93.6093	158.027	115.856	97.7228	71.1568	57.1797	78.0902	85.5582	57.7825	71.7471	77.7034	88.0789	90.1682	124.255	93.2075	105.754	76.8708	81.0071	88.6398	106.872	109.029	62.7093	129.302	109.378	84.9264	70.9059	105.664	89.9287	78.9451	124.239	162.688	110.554
P15056	BRAF	86.9691	77.0161	108.229	118.124		100.283		137.849	91.7211	84.3869	48.9832	131.299		63.1924	138.063	100.31	106.787	85.2459		60.4064	61.4287	86.9205	82.3951	69.3942	79.5432	52.9008		117.788	121.264	70.418	108.416	135.076	60.4507	164.276	179.302	78.6095	213.203	87.5952	80.2852	99.9662		153.518	76.7681	110.839	84.4581	108.325	97.4553	94.8495
Q7Z569	BRAP	99.9009	69.0805	116.153	112.248	108.753	95.7598	110.151	100.077	88.0773	83.6328	96.6783	84.6593	87.9294	115.162	108.277	82.138	123.767	88.7126	94.9045	142.902	87.3901	192.819	91.5096	100.642	82.1534	149.665	94.6333	103.873	74.1332	108.075	75.5659	101.884	125.491	104.718	61.9321	82.0308	68.1925	104.431	85.1751	65.6197	119.663	62.0297	101.164	89.9805	131.578	112.14	91.1396	98.8378
Q6PJG6	BRAT1	71.2624	93.0757	116.302	205.863	46.1418	78.8687	80.6472	122.492	55.5605	57.8628	59.2402	114.251	120.182	98.6012	136.513	96.8859	188.51	93.2171	99.0463	90.2999	38.503	60.6781	53.3947	91.4289	37.618	103.533	113.955	125.479	77.0785	67.7806	88.0229	160.521	59.66	147.965	30.4395	151.629	68.4434	54.5787	104.927	76.7118	89.0541	165.189	153.126	71.3738	65.8665	109.773	126.116	73.0939
P38398	BRCA1	90.1136	115.728	140.18	144.753	39.826	71.6362	105.66	112.837	108	83.6332	58.6893	73.7109	103.937	75.1196	57.0661	161.075	126.491	116.909	89.7463	135.745	42.1049	108.104	142.428	159.488	81.8196	117.621	106.256	106.084	56.3571	96.3966	82.1202	80.0619	68.7553	121.169	65.5209	76.248	100.56	94.6407	173.676	86.0204	88.2479	93.8837	125.171	142.832	106.635	71.8734	127.78	75.9472
P51587	BRCA2	90.9323	114.181	35.6149	192.759		131.075		109.328	72.2894	107.035	82.6716	63.912		80.9982	67.2232	96.1763	80.5436	119.585		116.026	61.3685	93.2375	71.359	154.748	63.4523	143.803		90.1836	109.288	153.322	112.567	71.4843	64.1317	86.3317	77.4634	97.4365	69.4601	90.8592	117.586	147.594		189.877	123.716	185.632	78.055	75.9093	127.608	36.242
P46736	BRCC3	94.7714	130.911	148.419	94.9507	70.6585	95.3993	39.8411	92.9081	115.094	130.133	117.454	125.702	100.052	102.02	100.266	96.0085	92.8362	92.0784	98.4208	136.422	118.591	126.452	128.578	81.0829	110.806	103.836	43.764	90.3337	124.295	78.3936	99.0084	105.115	101.752	120.973	97.9863	99.284	60.2582	116.989	91.669	111.677	43.5564	82.6064	96.9799	76.033	101.998	81.559	100.951	102.386
O95696	BRD1	104.624	91.4715	169.088	85.118	74.6748	91.3459	110.002	103.875	95.2518	111.228	50.2035	70.9755	100.751	109.158	121.233	97.0352	125.447	94.571	119.526	57.8479	66.3433	88.5583	73.5042	57.882	99.9424	109.183	98.4594	73.5135	90.1949	127.378	74.109	74.3498	94.5502	72.1345	92.0266	144.58	149.043	90.2426	77.1334	136.292	86.8722	106.466	128.628	82.0014	76.646	120.987	124.276	50.6281
P25440	BRD2	72.5544	87.2953	161.411	79.6604	64.6752	79.333	216.043	98.5986	83.1582	71.7591	75.9957	119.243	105.677	107.858	149.051	118.969	104.483	102.026	81.3375	85.3596	81.0776	85.8042	68.9477	57.9278	84.001	102.18	52.0966	82.492	84.8767	109.805	104.584	78.6257	95.9676	102.343	82.6743	114	111.461	124.914	104.464	107.986	70.8309	96.2862	135.241	80.7968	79.9722	133.121	90.8349	67.3659
Q15059	BRD3	68.2025	178.936	26.9743	83.6786	52.4298	160.34	222.888	201.805	29.3903	133.573	115.777	16.912	72.6632	152.279	24.0933	110.167	91.0704	123.884	129.272	187.14	106.463	91.4714	91.1378	156.232	72.0936	49.2294	95.6969	71.7495	65.3671	71.1184	107.056	159.181	80.8212	188.144	114.986	81.1135	98.6938	78.7401	160.15	81.5136	62.5509	56.1792	65.2478	114.803	118.425	70.5647	114.704	111.588
O60885	BRD4	87.7668	101.889	123.846	106.659	79.5726	116.328	131.034	131.287	92.8122	103.091	79.3055	93.3639	96.6906	92.0751	76.7218	115.02	96.5083	80.9313	123.129	102.703	108.174	99.9855	110.187	121.783	113.376	108.632	83.6249	109.326	77.5363	96.8609	139.59	121.491	82.831	129.077	92.3128	116.543	122.25	132.4	115.373	112.505	84.2805	74.7252	78.6412	89.3167	108.616	79.804	104.904	68.3076
Q9NPI1	BRD7	114.685	84.513	106.094	77.974	88.3957	66.7847	156.194	132.882	103.004	98.1746	73.4852	78.3475	42.5511	127.196	126.178	78.9883	68.7334	96.5759	136.952	85.1466	47.8538	91.077	105.184	58.5372	118.596	123.965	93.59	87.595	72.4398	133.42	142.49	93.296	63.7086	112.321	89.5053	64.0669	180.278	60.3025	101.746	35.8663	101.197	67.8271	21.1631	96.9998	131.943	129.364	165.094	74.981
Q9H0E9	BRD8	86.3133	64.6457	71.7064	114.974	68.2735	76.1459	129.619	81.0106	66.7446	70.6249	88.8688	83.2178	94.8485	75.5633	87.5829	87.8341	135.01	94.8048	107.54	163.529	84.6793	129.476	91.5005	88.3044	77.6799	109.274	77.6488	101.454	63.3203	67.2494	84.0616	101.199	82.4246	103.867	67.3426	96.1435	90.6889	97.2818	91.2943	62.978	65.0496	79.3692	111.752	79.7409	113.954	146.821	131.29	98.8567
Q9H8M2	BRD9	111.128	99.6621	119.798	124.542	52.3547	108.652	107.975	113.437	115.88	116.748	101.797	87.5786	108.051	101.506	104.669	132.819	139.401	134.686	113.295	85.3262	92.0967	107.677	95.6749	80.3965	97.826	106.536	92.1794	90.6563	78.7263	105.654	117.413	96.7996	61.0301	79.2444	89.5691	102.917	102.004	72.6155	95.8273	79.3276	68.8704	93.174	113.214	87.5945	76.8904	88.8761	143.046	54.1103
Q9NXR7	BRE	93.5393	131.094	151.227	92.3703	102.274	128.109	114.225	83.1802	127.453	118.687	99.1579	128.582	97.2075	82.2755	98.3812	77.7981	80.1702	79.2616	49.5244	137.973	115.614	119.79	115.276	69.4699	113.724	98.0021	104.973	100.205	130.388	84.2463	132.369	113.272	91.9039	123.329	99.1383	85.9281	73.232	110.506	79.6097	127.032	105.255	97.3161	92.9483	73.8766	114.277	87.1331	93.0895	85.9412
Q92994	BRF1	68.9288	74.3925	92.1764	93.171	60.2706	78.99	92.123	53.1402	104.733	76.275	26.7111	65.7264	95.6495	69.6819	118.725	114.971	116.743	87.7636	177.384	87.4349	67.6537	86.0889	85.2805	84.1588	46.9533	73.0677	100.714	80.2099	73.2017	99.8587	134.508	46.4389	55.0867	74.8086	101.932	151.567	98.8392	87.2521	97.2335	84.5911	109.559	115.225	139.672	64.5176	110.48	189.467	65.7615	77.0627
Q9HAW0	BRF2	105.267	121.254		108.558					205.919	75.5831	53.8392	42.1574		44.9647	117.722	48.2229	77.0286	76.1115		112.076	84.9232	61.0638	37.7876	83.2059	139.026			94.0809		90.5668	62.206	29.9832	47.3045	93.2579	38.906	75.0078	74.2219	101.77		86.8808		206.403	147.202		54.386	151.047	173.222
O95415	BRI3	80.2424	87.8371	105.824	97.8409	49.576	39.8577	46.3797	119.083	155.853	124.561	52.7219	104.275	58.3031	64.6512	69.975		41.3583	117.492	72.3426	66.8107	106.937			67.7027	68.6615	126.013	88.7766	375.013	79.5481		82.8024		125.357	105.575		130.223	56.5414	35.8287	98.7197		73.7385	77.0582	123.498	86.8626	84.3646	77.0242	80.0129	95.1482
Q8WY22	BRI3BP	123.496	65.2533	169.373	57.8332	82.4203	217.991	102.745	109.391	143.458	41.7993	83.1243	110.625	82.0258	93.1183	127.505	82.8856	125.818	158.484	114.109	132.444	75.9076	65.019	45.0787	82.2332	92.9189	85.969	127.943	36.8019	45.0031	143.194	116.94	41.695	94.9978	93.4982	89.3925	142.531	116.615	76.6559	97.9319	176.073	125.046	125.695	84.3994	95.508	141.712	90.6909	112.157	55.3772
Q9BX63	BRIP1	75.6389	103.549	71.8077	100.211	21.6892	65.5812	167.04	116.726	89.063	74.7153	110.793	89.0893	63.5168	78.6135	81.2107	181.332	131.165	125.456	130.205	101.9	88.8618	60.973	70.0275	161.427	78.9623	92.616	97.0623	130.138	72.7094	91.0956	60.524	66.8625	43.4143	137.525	60.7252	90.6114	109.865	66.5404	118.527	54.1738	42.3484	89.4727	92.224	97.585	65.0536	120.468	195.031	86.9738
Q8TDN6	BRIX1	78.8875	117.669	123.942	57.2151	59.1982	55.595	111.773	81.4673	133.176	64.103	105.562	90.5359	95.245	71.9171	106.41	101.748	192.802	101.493	95.8244	45.2307	65.564	115.154	29.6543	99.4432	73.8531	86.1052	116.149	91.5839	134.795	180.727	67.9335	102.234	127.81	93.558	48.789	194.973	127.37	92.0186	78.6664	162.943	114.409	82.4836	98.0646	136.675	83.3138	104.672	114.192	83.6185
Q8WUW1	BRK1	173.959	75.8522	105.17	97.1023	124.914	136.312	66.1135	89.8303	108.712	72.9671	76.5602	72.867	72.4453	84.1782	96.7018	95.7249	100.03	183.949	104.503	233.566	82.1689	122.263	156.193	72.7078	78.236	99.4292	92.2892	82.073	105.758	86.462	102.74	100.205	101.879	50.8279	74.3727	94.1504	102.827	86.3559	96.4416	112.501	80.6347	110.772	176.787	71.6171	107.993	79.8381	76.6836	138.775
Q9HCU9	BRMS1	96.8088	90.8608	99.6738	71.9266	66.615	118.669	54.7859	114.289	111.067	150.344	112.468	88.2652	113.843	112.243	89.1077	100.792	98.5961	100.206	138.294	128.457	78.3324	110.162	90.2385	116.841	114.039	120.76	43.8991	102.212	123.323	122.113	101.957	134.499	87.9434	132.89	95.3281	121.514	97.2336	135.993	118.816	103.57	46.9474	80.711	65.9369	89.5585	94.1175	60.4537	98.3624	61.4041
Q5PSV4	BRMS1L	56.7349	81.9596	92.1087	88.7099	62.6967	74.3748	147.303	80.4377	128.211	86.4165	56.0957	80.3958	92.8596	98.6289	89.7115	74.7887	74.0608	82.4371	76.573	127.741	103.522	98.9957	74.0526	107.158	89.5474	134.911	90.9635	96.6613	56.8697	68.2488	154.504	55.7327	87.9626	89.5847	123.424	90.5124	85.3921	94.9394	125.573	87.7441	88.0993	95.4997	100.198	86.7413	108.968	175.334	75.7945	102.944
Q5VW32	BROX	143.199	111.475	127.104	66.2378	85.2889	172.728	69.937	112.741	80.9186	167.464	154.469	67.7241	99.0791	86.3768	99.9662	45.2141	91.8437	87.5784	125.234	70.2846	225.498	61.1305	85.512	125.327	107.537	83.5956	167.824	72.1024	82.0262	167.586	91.8333	221.327	94.2644	91.5256	164.637	79.9869	171.131	247.821	178.442	109.359	111.753	68.8667	78.9741	48.6417	89.0101	35.783	68.1249	98.4675
P55201	BRPF1	68.2223	98.8555	128.099	86.9186	135.316	68.5652	64.3743	91.7616	104.089	98.9924	90.279	102.129	177.55	101.765	84.7419	109.066	123.375	71.3364	119.557	101.166	98.6307	126.83	72.0504	94.9295	86.8636	143.471	53.7994	113.126	91.1583	90.899	60.6507	82.4729	115.006	148.464	90.7885	97.3487	114.24	112.057	92.047	71.6307	55.3429	86.8876	120.416	101.703	85.5952	131.866	91.4338	64.4915
Q9ULD4	BRPF3	98.1965	119.634	96.0363	53.5016		116.726		89.9695	144.405	102.972	43.6727	272.809		96.7915	114.377	135.466	79.1436	137.047		59.1677	49.9773	80.2423	104.146	49.9249	89.2329	110.542		104.626	94.4975	150.494	98.0909	101.562	116.497	136.932	57.6955	99.123	77.9108	89.2962	106.287	97.9089		94.9752	118.445	62.2451	93.494	104.385	95.6454	105.322
Q9NSI6	BRWD1	75.6739	76.8695	170.172	63.1858	36.9194	92.8257	255.27	82.5898	128.881	83.8698	100.972	118.409	69.9768	345.898	108.814	122.113	52.2626	66.115	38.1438	70.1421	130.16	108.113	70.1699	89.3928	62.9884	76.4911	49.4156	58.4826	128.457	95.6839	77.6911	98.2756	89.3005	161.891	84.2826	121.346	104.884	115.708	44.0023	115.454	160.072	70.5629	114.804	99.4067	64.6934	91.0511	100.507	64.5434
Q9NW68	BSDC1	113.052	79.8306	87.5108	90.3673	150.607	156.544	72.295	62.946	77.3276	72.9725	105.995	87.964	94.2584	81.4926	89.8584	120.052	90.5985	106.334	97.9556	99.2305	123.78	105.139	98.1025	141.736	105.36	87.4787	99.7717	56.9553	76.9369	102.151	81.0727	85.214	89.2239	114.436	99.2996	90.4766	106.864	108.939	66.8165	91.7177	87.7865	124.252	98.9131	90.7349	96.7892	124.591	80.0811	122.994
P35613	BSG	44.669	55.268	74.1597	145.799	134.332	52.7912	89.0962	64.6648	44.7126	67.382	108.512	101.485	86.978	65.7748	165.716	100.969	97.8153	93.3218	152.632	171.645	90.7717	134.478	118.918	54.6201	183.348	127.265	54.4902	50.5848	93.7408	54.0015	133.294	67.6597	74.2543	83.9512	84.9048	124.155	28.6685	84.3801	74.8254	136.267	62.7138	38.5819	100.609	86.9159	193.567	127.324	150.283	157.814
Q9UPA5	BSN	72.7453	58.6622			64.606		98.6827			102.746			108.505	88.6624	80.7051	89.3951	88.6996	104.397	107.581			78.0578	77.9226	136.198	83.2017		69.5612	127.827		110.457	53.2526	125.96	65.8209	206.313	179.326			137.239		86.0355	108.305	79.6807	107.428		138.807	81.1446	91.0843
Q5W0U4	BSPRY	109.185	185.548	67.9648	35.2915	148.251	270.44	39.218	58.9288	106.694	26.2292	142.838	163.904	61.7734	91.9696	117.196	99.4906	165.092	111.086	127.754	132.312	63.4047	114.96	67.1144	138.13	108.939	142.501	177.071	7.17467	102.762	63.3044	1.85566	235.388	282.997	6.93735	59.4895	98.9098	81.0199	65.7541	74.1192	149.5	93.5177	100.095	199.589	59.9295	88.5099	74.3665	19.1181	142.835
Q10589	BST2	173.644	6.47334	16.384	701.937	777.079	95.2373	1.09068	285.955	18.4336	23.1772	26.2598	54.9131	1.39716	68.1346	27.1526	2.1412	478.757	166.19	11.6646	39.2959	92.7781	252.125	32.6755	117.33	8.08855	70.9325	1.02006	5.01496	47.0796	4.44041	20.3913	1.60978	24.7435	554.375	21.6136	14.3287	23.9559	235.319	68.7605	79.2453	1.22364	20.2991	32.7889	37.8914	8.37006	17.9342	15.2734	295.529
O14981	BTAF1	78.4657	87.0865	154.374	106.572	72.8123	82.8878	125.245	92.2116	100.644	68.6784	74.7953	116.685	80.6243	68.1947	129.254	70.828	109.776	86.0329	91.8053	90.8757	45.5951	101.36	88.8917	69.5352	85.7502	159.398	106.38	87.8384	67.3479	71.2685	84.8679	93.4747	65.8932	138.665	76.1517	132.344	133.614	76.5234	84.5077	93.4673	82.6488	147.003	115.321	81.6908	83.8132	149.459	114.217	69.2246
Q9H0C5	BTBD1	55.84	55.7022	84.6882	127.336		105.266		88.2368	53.0873	61.1593	102.132	99.6019		103.104	142.702	107.947	126.369	132.604		152.087	82.1937	110.72	70.1118	96.8489	74.1112	122.468		128.012	72.7222	90.602	83.5551	83.0815	80.4387	148.544	84.6989	107.66	69.5815	84.1447	98.6083	81.8737		118.732	112.278	117.218	88.3967	112.613	117.166	137.509
Q9BSF8	BTBD10	97.7024	73.7024		222.689					40.4668	34.8087	32.6037	57.187		105.807	100.269	132.974	93.493	128.784		235.659	126.54	78.6886	81.803	156.781	64.7943			165.849		64.6452	82.0074	113.695	42.8283	158.64	62.3841	51.97	65.6541	104.501		57.4705		124.942	78.943		70.4934	97.1322	135.846
A6QL63	BTBD11		30.4012	18.4613		4.03936	26.9077	1.28572	27.373					3.00763	12.1084		93.6545	9.04932	7.98023	7.72616			101.165	101.133		19.6985	67.1081	20.8784	847.239	24.8026	219.111		66.6296			75.4014			13.7156	16.5178	129.39	5.58355	10.4631		363.713	11.4237	36.4642		354.727
Q9BX70	BTBD2	59.581	142.302	144.728	114.894	40.3918	30.7061	63.5473	157.804	124.539	94.6675	29.612	45.3007	115.489	92.8406	184.693	107.449	95.1844	71.6173	87.5333	116.132	119.565	48.2142	85.0381	139.009	65.5239	95.1335	81.0115	177.711	119.824	60.4331	102.397	182.759	48.2908	165.329	65.7683	80.4081	66.1638	129.005	141.098	73.7338	130.45	85.7024	79.9869	71.0975	74.3566	88.9839	78.0258	61.9189
Q5XKL5	BTBD8	90.0772	167.001								186.357				9.54771	106.565	102.09	207.527	33.8736				187.207	23.514	110.566	146.693			117.642		41.3511	34.4089	277.049	33.188	116.043	79.917			36.6601		63.0936		89.3471	124.399		97.4097	100.335	45.0169
Q96Q07	BTBD9	89.795	97.1792	78.4749	114.493		277.88		89.2347	97.9778	42.0364	49.7847	92.9838		119.129	116.487	91.1278	106.393	97.8103		90.5669	154.438	113.919	117.804	140.704	84.5724	69.9251		110.991	98.2512	79.9272	44.5186	125.176	99.0426	161.006	91.6183	129.91	63.7705	108.998	112.039	127.509		86.0666	98.6297	68.0134	105.786	92.6836	110.182	38.9885
P43251	BTD	128.147	94.2875	41.0274	35.6271	191.834	174.241	78.3366	134.274	116.685	120.974	143.092	104.558	93.4076	70.0623	47.7681	90.166	44.4122	152.828	83.2012	104.232	214.97	72.8635	133.724	177.344	97.4756	84.3669	151.541	88.6808	226.098	173.991	76.0582	159.554	138.02	62.5182	168.055	36.1316	107.278	96.4949	124.791	51.3249	104.575	158.109	63.4518	35.6056	161.95	42.0255	120.591	74.8599
P20290	BTF3	80.0006	79.5655	73.1206	114.177	64.1357	115.442	90.8456	101.016	104.356	73.4383	110.834	82.3701	116.933	116.592	132.642	163.514	121.03	139.638	87.1226	108.898	89.0272	107.561	98.4445	85.9777	89.193	94.0704	105.428	112.778	102.726	97.3355	70.485	82.8681	92.9833	119.37	75.5305	58.3803	119.055	72.217	102.182	78.1688	94.2355	104.207	125.383	124.717	87.2536	90.584	158.245	86.2001
Q96K17	BTF3L4	100.521	129.746	128.189	110.423	65.0084	102.806	160.858	122.641	99.5405	95.1978	49.6479	107.832	80.3942	57.0382	115.261	128.879	61.8575	125.998	71.4402	123.381	79.5479	48.3381	59.2053	98.3136	84.281	126.77	91.8713	84.4646	53.1872	83.8768	70.1513	85.1656	68.7262	114.913	105.208	99.938	98.1471	153.166	101.901	151.142	88.7715	98.4053	107.667	67.2502	52.9717	153.927	75.3007	111.926
P62324	BTG1	77.6085	94.6229		84.5775					81.9942	106.852	63.2002	77.0867		93.0044	79.6916	23.857	107.872	106.637		98.0877	374.918	96.8993	119.831	103.342	161.215			88.9144		96.8493	133.457	97.3339	116.239	80.9283	73.7754	48.7124	71.2942	88.3433		127.039		100.474	41.9319		84.7715	86.4695	168.537
Q7KYR7	BTN2A1	173.267		49.8957	47.9838		32.0404		43.9686	117.487	72.4171	135.682	114.083			66.9288	113.802				120.314	133.938	98.1287	111.7	101.141		39.6484			31.8412	137.5	55.6864	81.9616	70.5592	54.2556	76.4213	108.281	84.9897		25.8375	121.498			193.764	24.8137		69.1718	116.4	52.3348
P78410	BTN3A2	58.5695	113.718								59.9847				88.1728	63.0977	51.3097	87.0229	39.8191				94.1905	143.574	171.417	69.2075			117.31		47.5038	60.7816	232.124	131.119	81.3689	165.188			207.137		56.8212		67.8634	129.928		75.083	112.983	67.8282
O00478	BTN3A3			26.708	25.1739		133.164		32.8864	123.103		81.0694	87.6718				26.7963				32.3909	311.19	55.3761	179.886			32.5543			124.239	33.4545		104.215			68.3521	124.999	50.9282		76.6774	302.611				79.4742		92.9125		223.847
Q9Y297	BTRC	106.714	104.569								83.072				78.157	120.084	99.7293	92.902	82.0285				98.5384	141.032	104.492	81.7557			116.813		64.8686	63.4167	25.0321	68.2326	144.087	32.4814			158.944		23.7354		125.302	128.936		65.1516	127.896	106.702
O43683	BUB1	69.1212	96.417	88.425	173.935	36.9839	64.3631	133.247	67.0049	62.212	24.1822	44.76	46.9672	124.299	127.142	51.5241	198.754	127.587	129.334	82.908	172.382	33.9089	56.8415	51.8934	235.693	39.3566	112.613	64.6429	136.853	50.4612	41.8558	84.176	19.8646	31.7148	104.165	49.0455	184.69	44.6111	67.6449	120.504	38.5177	78.0736	104.54	161.075	138.751	63.5059	129.253	172.338	88.2596
O60566	BUB1B	69.7678	69.9688	68.7633	112.532	30.7964	42.0604	133.513	51.3828	70.2162	51.5281	100.069	70.5695	116.921	90.7007	69.8932	152.061	165.978	136.838	85.697	181.8	49.7981	56.3196	80.4954	112.708	42.0671	105.113	58.2462	97.8718	33.9462	69.2377	93.4405	26.3617	50.9462	120.767	45.8721	125.835	73.1961	74.2638	141.107	60.8097	92.5187	111.49	170.496	58.316	38.8958	156.123	136.077	74.3537
O43684	BUB3	87.2939	77.0796	102.03	100.002	71.2542	100.741	129.303	126.812	102.872	82.1634	79.298	92.8099	89.1384	103.455	92.0927	117.621	104.476	108.25	112.149	120.377	82.8015	104.749	95.4004	97.1405	73.6542	117.795	92.8625	104.733	98.5476	109.45	109.244	101.425	88.1258	111.616	63.7014	116.755	109.767	101.121	106.67	113.39	100.925	109.631	105.995	87.4401	97.8605	109.19	119.933	73.1341
Q9BRD0	BUD13	130.529	95.6607	35.3712	88.6452	75.4083	79.9908	86.5345	146.847	102.728	70.8874	97.674	96.0287	137.232	122.314	107.044	99.9299	102.938	123.579	110.16	150.407	57.0463	115.782	92.6523	75.8097	91.3137	116.242	75.2941	82.9308	69.4987	134.272	71.4471	96.341	76.559	115.357	82.3392	68.2608	132.075	83.7985	89.4681	76.0674	78.5387	101.602	83.7005	85.5021	84.7471	109.189	149.437	126.277
P41223	BUD31	92.5146	84.8803	103.179	150.954	63.9232	94.1013	90.6989	89.1369	119.972	115.832	64.7833	110.15	104.97	98.1899	79.8821	99.9894	117.469	117.81	101.853	68.5341	71.6521	118.018	86.0547	54.8252	102.841	147.962	90.2514	114.39	93.276	120.901	107.676	88.0905	92.7302	131.022	71.6457	87.6842	102.175	61.868	78.5839	96.7026	110.53	96.7783	99.2063	86.5072	92.8581	116.84	123.952	58.7264
Q13895	BYSL	77.4721	85.2524	95.0865	78.8152	57.3391	126.474	116	77.573	112.502	79.9995	95.1404	99.2254	112.793	87.6325	126.698	117.917	105.836	137.491	101.634	94.9869	92.3001	114.386	79.4344	81.2218	76.0168	95.6762	99.8805	121.942	115.029	98.2748	61.268	86.0021	88.0718	136.243	67.3578	107.202	72.5663	87.8391	63.3558	75.0377	70.3873	98.3881	95.5237	91.4684	73.7455	146.158	123.119	40.9158
Q7L1Q6	BZW1	67.638	104.447	200.615	110.591	99.6113	111.731	77.5585	69.26	100.15	95.9859	50.1819	69.8722	121.654	118.923	177.026	202.754	114.845	127.802	80.6812	84.5933	102.516	92.6638	100.752	72.2581	74.7639	102.579	70.8148	127.95	106.454	45.2885	127.106	59.5368	84.5158	118.408	158.898	194.993	109.371	78.9106	115.66	92.5356	101.107	111.441	114.974	98.1249	88.6209	53.3708	96.2869	100.105
Q9Y6E2	BZW2	111.454	79.3029	104.374	147.532	53.0356	52.0394	142.82	147.14	73.4626	111.705	124.239	83.6016	105.429	65.8788	88.2633	96.4627	133.918	167.579	71.7111	126.928	40.4559	90.0673	61.0608	100.578	77.1522	67.7818	102.294	86.4743	90.079	106.855	123.066	173.952	87.1323	95.5101	58.8291	82.1257	80.1496	91.806	116.362	54.2328	129.791	61.4518	87.5784	141.132	118.485	110.2	111.663	94.313
Q7Z3E2	C10orf118	148.362	161.598	110.867	87.6959	184.235	65.3736	46.437	160.765	127.004	108.823	96.7099	128.659	53.112	105.794	109.966	159.256	104.368	101.802	146.595	126.672	157.764	98.6355	171.813	111.233	55.8958	128.893	121.286	38.9467	73.2188	102.817	56.3766	154.328	128.236	73.1952	102.367	100.925	62.2359	186.935	108.468	58.6049	79.0352	122.967	139.287	93.274	73.7161	42.4658	72.1673	196.63
Q8N655	C10orf12	103.104	85.7227	104.802	104.219	83.0096	65.0806	145.709	103.189	119.292	74.9277	94.1328	62.2323	103.182	75.719	105.582	114.726	124.521	112.798	104.172	114.191	114.921	95.7035	95.1182	84.6047	88.9448	98.5505	71.6075	88.367	64.0896	100.317	85.0545	82.2354	110.73	102.191	65.7423	105.632	98.2391	87.7672	167.957	84.6472	92.9006	110.173	92.8671	148.387	103.715	106.653	137.909	97.8172
Q96B45	C10orf32	98.028	70.0046	112.751	65.7862	88.0976	142.857	125.219	100.005	232.709	101.85	34.1717	63.3696	128.987	72.8742	101.266	89.6859	109.294	100.634	42.15	99.2193	101.771	137.871	169.691	111.219	102.854	116.23	94.6792	138.468	79.2092	95.9549	89.1411	53.813	94.5598	125.635	74.0475	99.6256	149.509	124.814	126.488	127.878	122.172	106.651	89.1962	78.0105	91.8478	85.6755	104.771	84.5572
Q96D05	C10orf35	152.324	99.9181	74.4432	85.399		81.1156		126.711	102.88	194.112	113.079	137.64		111.007	56.4438	55.6238	61.2753	86.5251		28.851	27.6777	55.2972	47.0133	158.62	81.1665	96.2281		41.5397	47.4678	60.437	35.4693	61.4285	98.4319	39.391	47.5338	74.6524	135.76	71.786	96.067	83.2296		136.454	47.4025	80.9301	71.5677	203.549	142.459	80.419
Q9H7M9	C10orf54	128.926	313.969	93.0887	138.052		28.3267		83.9826	12.6666	44.0786	154.024	31.8933		38.7763	177.686	38.5338	37.7653	46.9696		36.1084	526.984	16.2173	88.4188	240.245	37.2377	39.7241		46.5494	30.7959	24.6153	17.9317	401.648	124.706	18.7836	193.883	23.0978	12.3455	195.396	65.2181	83.7016		113.696	152.23	243.57	119.071	35.4013	54.2026	386.533
Q5T2E6	C10orf76	104.485	100.302	47.2168	90.4374	120.723	127.164	74.4072	108.711	99.3486	115.86	138.185	123.679	57.8091	87.5306	124.48	78.8834	87.9358	114.395	68.7909	131.469	77.4642	73.0673	65.0742	106.306	85.4616	91.2249	144.793	139.078	102.432	91.6779	71.3716	71.8343	97.5363	82.8411	129.402	69.3799	96.1418	101.728	100.232	186.292	117.901	69.2264	89.0934	94.703	116.932	97.1534	101.2	128.567
Q9H8K7	C10orf88	74.7409	140.32								45.0395				65.6012	280.622	214.867	58.7846	75.1481				106.077	102.913	79.2508	93.6654			169.86		60.5892	75.6541	106.636	45.2137	66.5675	76.6618			92.1207		48.3448		153.655	175.304		64.217	73.758	114.237
Q9H0W9	C11orf54	62.4338	66.1969	62.5805	46.0238	116.68	161.658	87.2888	170.809	82.7543	120.188	120.781	170.401	70.8402	70.8842	124.059	161.392	68.2925	222.552	93.9024	183.067	123.883	86.506	76.6433	78.6241	46.6574	66.087	141.645	46.4085	169.986	75.8511	149.802	121.777	118.422	90.5925	139.754	19.581	145.407	59.9632	109.675	150.399	68.8456	144.408	62.2137	53.165	214.065	62.7818	98.6105	130.793
Q6ZUT1	C11orf57	100.302	111.833	75.997	81.2972		76.0028		72.6075	115.626	66.9446	99.7006	104.683		91.9004	88.3376	102.021	80.6951	105.955		94.9247	111.192	93.5177	72.0078	163.726	97.097	78.0156		107.971	67.1006	98.6158	33.7898	98.3528	68.5984	104.341	41.0227	65.8192	105.92	115.879	64.2198	73.848		105.438	103.772	60.0347	77.7462	125.714	163.99	61.6286
Q9H3H3	C11orf68	54.3923	73.7219	78.551	84.8186	63.1506	106.426	77.8576	32.1047	72.8202	122.368	73.2996	75.2477	55.1901	44.9303	115.308	68.1726	58.7371	68.391	80.2545	115.497	100.455	128.519	89.5851	72.7933	133.657	102.917	79.6857	229.477	95.3324	67.3177	42.6348	154.611	57.5297	141.816	96.7124	42.5852	81.1441	112.974	64.0596	65.8362	64.4781	86.851	148.277	79.6969	61.594	193.108	55.0906	121.688
Q53FT3	C11orf73	157.778	73.508	41.4874		51.236	41.0577	133.84	179.092		45.5481			146.249	86.5525	114.206	77.3178	103.168	116.411	38.9112			81.7272	70.4894	216.996	41.6838	189.998	96.9076	194.371	89.6179	137.994	53.9155	146.463	51.4541	73.6337	83.818			74.6359	92.1047	194.817	103.832	133.392	79.0795	94.1955	110.442	59.5827	159.72	184.738
Q6UW78	C11orf83	100.797	37.2347	25.0216	58.8116	66.3291	130.757	95.2776	126.327	105.775	153.324	71.5602	32.5101	52.8599	19.9551	121.802	106.952	37.6079	132.168	68.3833	104.362	81.0979	169.534	56.7507	61.2015	99.9447	77.6628	151.426	404.696	222.754	91.4431	22.8896	44.0332	164.315	79.157	222.533	87.5168	127.534	76.6905	53.6998	79.0999	135.42	36.8548	144.581	105.58	45.8057	100.266	123.945	24.8295
Q9BUA3	C11orf84	73.7381	110.811	32.5931	112.238	71.266	34.2991	145.39	286.458	119.542	75.8038	73.9414	95.5899	64.1836	106.925	134.29	116.595	51.9319	116.105	78.5945	132.699	55.1566	88.8565	106.945	85.8678	64.2834	70.2617	53.9994	226.259	59.9649	88.4606	72.376	98.3409	49.1615	156.162	81.5838	103.337	66.1919	29.2497	55.8329	51.9489	62.3904	31.0619	98.8941	77.8401	106.189	121.586	181.739	105.689
Q9HB07	C12orf10	90.3612	53.7531	91.1911	72.2708	115.253	120.031	128.849	100.603	126.756	88.3527	63.7604	116.143	32.2424	57.6408	131.669	100.178	158.513	104.443	81.6486	131.012	126.475	109.505	109.378	91.0872	95.7824	144.824	86.5558	162.059	88.4457	119.69	91.014	109.142	68.061	89.3449	102.762	89.0577	72.5157	92.8105	73.8624	83.6989	89.3901	64.787	117.699	78.2454	112.041	99.7254	137.444	85.0522
Q8WUH6	C12orf23	107.307	102.831	59.9217	94.1921	149.063	70.6354	248.165	68.047	74.9231	28.9792	84.7841	72.0885	47.4131	59.4008	135.77	102.893	48.7654	72.1566	25.3042	146.179	63.6359	137.028	55.8228	58.2814	70.6591	65.536	40.9349	121.867	52.6922	118.35	254.557	115.19	39.1315	124.459	103.616	103.647	192.127	152.481	124.097	124.213	33.2422	200.445	90.8299	73.2793	85.3935	83.3002	81.2856	211.808
Q8N999	C12orf29	104.348	41.707	140.375	88.5618	54.7265	81.7241	96.4826	36.6627	129.043	61.8597	46.3054	114.09	96.5692	91.0467	126.179	104.296	225.941	114.096	65.2947	184.667	61.6323	129.986	76.1777	100.862	77.7651	161.06	89.9359	108.139	81.1265	127.075	53.2935	80.79	90.7876	113.614	69.9739	64.7359	107.702	51.1298	124.074	98.2393	113.864	85.3296	139.861	104.793	106.405	98.566	121.23	104.27
Q9NQ89	C12orf4	122.578	139.662	150.599	136.741		83.0824		110.28	81.8005	173.391	71.4489	94.3185		68.1057	80.947	100.089	83.8402	95.4502		118.779	104.983	97.501	118.102	64.3467	100.196	59.7399		116.033	114.907	121.04	82.5173	58.023	63.846	43.2166	81.8069	133.857	62.1123	125.256	132.352	124.015		113.44	209.527	90.0003	85.6635	90.8791	81.3441	116.68
Q96C57	C12orf43	68.6923	97.2829	81.7314	125.217	84.6259	91.8081	129.778	106.125	91.3843	130.749	64.4943	82.6076	104.119	97.7093	72.0309	77.6588	134.504	94.1321	87.6932	156.702	95.1379	153.94	86.0879	77.9225	63.7655	80.975	74.4224	119.059	79.7729	81.6071	88.2845	114.337	114.289	141.063	54.4843	73.0339	61.7824	103.324	82.5772	60.6756	77.1285	64.3945	60.1077	96.064	104.321	137.018	99.4817	94.229
Q8N5I9	C12orf45	54.7	31.3209	157.305	95.6145	63.5932	74.2148	125.94	41.6154	126.939	74.3382	76.5069	96.1416	72.39	139.098	62.3996	142.306	253.431	134.485	129.184	180.965	73.3805	153.399	82.416	81.483	67.2037	162.798	97.6654	106.16	80.1581	47.2748	67.7036	22.8195	61.825	124.397	43.3487	70.9492	69.8597	42.838	112.308	64.1099	84.6805	64.6006	151.655	101.287	59.8381	126.468	170.496	78.0152
Q9H741	C12orf49	140.351	64.4531		79.1528					123.223	111.536	109.496	72.6604		127.283	144.732	55.2556	95.3805	120.242		156.711	48.2091	12.3208	109.724	40.1233	123.464			81.5168		161.387	163.933	117.489	118.143	140.558	155.176	147.136	102.92	132.492		90.26		79.3899	56.3109		103.846	61.3746	65.6571
Q96N23	C12orf55	70.1306	77.9729								143.799				106.592	139.418	118.939	85.6292	100.682				112.538	112.326	76.8693	136.184			152.966		84.814	102.469	137.252	69.8131	115.033	150.065			92.449		78.9011		80.9444	89.1604		75.8289	54.7846	170.205
Q99622	C12orf57	61.5918	84.1738	70.2062	86.5232	62.3249	97.1821	180.663	86.8305	101.971	22.8548	44.8014	73.0291	113.149	84.2637	106.391	136.223	117.172	90.1421	63.4095	137.635	81.4067	264.83	116.679	77.2041	86.0681	136.26	66.5372	107.193	47.0586	54.469	125.658	31.0877	32.7659	167.923	37.7348	123.812	126.439	101.861	93.6777	73.5752	35.7514	120.645	127.121	41.5169	44.7771	162.208	116.197	89.0581
Q9H3J6	C12orf65	67.135	68.8876	96.0115	56.1984	145.635	136.727	58.7695	95.5224	117.204	96.9307	108.175	147.303	65.5365	77.9863	79.8176	99.6571	161.323	89.9987	113.144	220.302	57.1094	241.88	98.5552	68.9998	129.167	101.028	63.0191	59.935	146.364	38.9733	50.5505	70.9459	277.768	92.5704	63.0087	61.7142	96.4585	119.522	62.4223	106.091	61.075	73.8867	98.6457	71.3917	128.582	84.9989	70.1853	106.02
Q96MD2	C12orf66	118.441	119.454	137.055	79.2077		133.319		81.0036	83.218	127.878	106.357	121.024		80.637	41.6109		90.2093	98.1068		98.4938	164.726			77.8632	68.3355	159.901		155.027	123.879		103.258		193.525	48.0662		106.798	103.129	113.687	88.2199			94.4991	86.3605	94.4406	80.8641	72.2135	156.846	93.5351
A2RU48	C12orf69	54.7795			242.274	62.8334		196.468		25.2492	31.8299	33.1581	13.8837	72.9358		49.7877				106.999	80.3545	22.4473			21.0815			105.472				46.7826		24.4807	87.1492		109.859	36.8227				90.061		149.065			368.408	208.035
Q69YU5	C12orf73	83.8565	56.6649	97.689	56.6704	147.778	81.6302	226.872	43.3465	132.454	132.572	112.053	102.711	49.4895	166.779	137.652	81.4122	129.681	136.65	88.7288	157.803	67.3105	100.125	83.7283	70.069	79.6345	118.309	98.6626	45.2685	107.586	78.4549	103.654	42.6647	135.672	50.8379	129.738	79.2211	89.1423	80.3814	107.298	82.7404	90.3691	66.1512	64.9907	135.453	143.131	121.569	107.986	101.929
Q9UKR5	C14orf1	126.151	84.5461	180.642	59.798	131.301	75.2599	96.3673	64.3906	99.5705	153.609	118.033	100.849	105.156	68.7505	70.33	110.234	89.051	84.2208	94.6584	54.416	101.32	46.6267	55.0082	106.503	143.135	63.6331	95.4467	67.9115	58.4547	142.954	132.599	81.8902	110.806	62.2116	183.011	212.678	141.535	103.837	184.792	128.58	123.89	95.257	89.9704	137.256	149.175	72.1255	69.0934	143.694
Q9NWQ9	C14orf119	73.7208	67.356	96.3673	102.433	91.2866	149.716	68.474	74.5917	139.172	63.6782	77.389	70.6316	89.5792	141.3	99.7376	138.294	161.259	107.967	95.0298	95.6944	119.138	78.2113	126.7	179.63	64.416	105.408	108.487	133.544	61.6724	89.9669	76.6134	57.0622	92.823	121.049	131.861	182.832	57.9706	112.245	182.987	68.6177	112.576	56.5414	95.1665	135.319	99.1159	78.0589	127.3	110.691
Q9BXV9	C14orf142	75.8259	60.0799	130.255	52.9441	69.8095	145.787	109.695	61.8351	145.189	101.379	102.403	100.189	111.271	91.107	57.4643	81.1741	138.342	119.446	96.1748	98.0836	114.279	99.7335	130.835	66.5526	95.1942	108.853	89.6138	105.626	85.0739	122.875	100.181	63.1898	145.22	121.711	106.834	97.3311	133.139	103.721	99.2819	109.361	118.49	88.0823	117.37	49.112	68.93	116.139	65.938	152.991
Q7Z3D6	C14orf159	25.645	75.2239	120.755	141.02	80.5058	4.62681	87.3215	8.69319	227.247	2.45718	54.8489	12.1635	92.0618	27.3008	171.551	15.0982	38.2103	15.3345	62.414	19.732	51.1691	194.806	10.2611	114.119	261.392	108.229	161.721	37.5551	6.59728	17.1386	6.5684	7.71672	71.9602	94.2164	56.8682	41.6808	190.411	123.231	72.497	253.852	76.8061	14.7638	86.1342	153.529	166.92	275.528	10.6789	211.375
Q9Y224	C14orf166	93.6414	87.6513	119.071	73.7047	114.667	130.078	147.045	99.9635	91.5749	98.5176	81.9576	120.854	80.5522	95.5968	87.5804	117.453	99.11	95.5915	79.285	131.741	101.308	115.379	117.456	70.3357	129.703	97.9847	90.532	96.8262	101.636	87.8615	87.1871	81.6229	119.552	117.304	87.9035	86.0945	114.817	69.1209	104.86	75.8739	114.118	110.991	117.601	77.6813	92.9655	113.307	108	97.0226
Q86SX3	C14orf80	68.1628	84.9146	171.247	154.669		33.3997		48.4849	72.1005	48.3823	27.0371	94.2664		105.791	131.676	143.72	147.095	128.398		121.732	44.7346	40.1145	57.7345	102.783	61.3146	79.238		119.572	34.5782	83.8672	150.736	46.1515	64.5745	69.988	68.2062	182.933	101.274	67.6337	207.566	64.6606		93.0733	136.355	73.4746	73.8821	138.853	137.39	155.949
Q7Z6K5	C15orf38	107.868	68.2984	80.9683	93.4347	68.8195	104.269	52.1753	186.724	122.431	127.182	71.7204	98.7073	99.3051	59.0769	69.9358	100.709	58.8748	80.3184	78.1463	57.0261	99.6111	132.201	147.148	94.3136	191.529	156.362	120.294	109.491	79.397	139.578	51.8682	60.4605	113.406	95.8969	72.3519	39.7884	181.396	112.833	81.5351	83.7018	128.766	108.876	86.1752	66.914	90.993	122.882	103.151	102.256
Q6ZRI6	C15orf39	119.534	56.2931	26.9974	92.5954	89.8019	147.413	124.563	116.285	88.5913	94.1849	140.784	113.999	104.683	140.43	92.1351	79.2989	114.146	139.01	79.4851	134.894	72.2257	129.544	157.389	91.8636	105.846	163.157	61.1044	87.5415	40.2206	70.6842	120.194	96.6827	146.921	63.8644	98.9909	84.7391	77.9647	120.831	46.844	71.6331	92.8753	87.3379	99.5333	127.693	63.8375	75.3903	125.545	109.979
Q8WUR7	C15orf40	68.7873	109.584	74.9041	77.1785	101.937	126.626	79.1529	146.05	56.4508	87.1243	157.927	77.6169	53.9317	102.147	61.6601	21.5743	65.2893	145.382	102.395	188.081	74.1061	214.149	152.892	44.8152	103.982	82.9377	90.5181	130.54	137.609	87.5258	143.608	94.7585	180.945	151.959	101.472	93.6926	63.8084	106.347	85.8271	33.0345	60.0469	62.716	76.9321	66.9002	75.5852	111.333	70.974	95.0661
Q9Y2V0	C15orf41	89.0813		75.6303			61.9791		80.8112		104.219					111.237	97.3166						74.1973	119.92	69.2199		47.4974			66.3345	94.9415	78.2675	47.0365	73.2147	154.23	50.5764				72.7493	110.374			89.1539	42.647		134.222	92.1916	61.2146
Q6ZUT6	C15orf52	20.5701	354.371	30.3271	155.985	62.1432	89.0523	1.40643	85.3996	43.0373	76.3428	211.842	59.6982	62.5984	71.6065	37.4061	8.88456	44.1179	73.1812	26.0262	98.7997	123.67	165.453	92.9775	363.081	68.7727	24.0994	24.1812	256.71	64.6067	15.6823	37.3983	316.778	144.773	13.5562	230.597	117.891	107.148	92.1148	39.3432	96.5712	90.8547	23.7014	223.676	98.0964	10.3416	15.0963	62.5337	118.712
Q9BV29	C15orf57	123.425	78.8947	112.025	67.3359	50.6365	79.2399	130.154	117.458	86.3527	69.0796	132.058	64.7936	120.173	148.265	120.261	113.485	55.7496	324.54	95.6739	72.7371	151.809	77.5289	273.266	76.7739	91.6438	126.063	87.4141	101.694	108.791	132.477	56.1294	71.8813	77.723	188.889	73.7463	101.539	115.359	71.3729	96.1677	29.6525	132.018	41.711	159.911	101.559	52.3761	67.9952	91.9053	75.157
Q96S19	C16orf13	71.4106	74.7631	123.111	119.655	85.3536	71.2597	122.931	97.61	135.98	75.3846	82.431	155.445	82.988	97.5511	62.9107	130.34	141.914	65.3906	75.0788	81.5642	117.437	70.4614	118.637	85.4422	196.311	99.6446	159.936	84.7793	110.532	96.0192	100.507	134.13	117.359	164.696	111.84	42.3023	82.3826	76.3872	117.172	84.2189	93.5777	60.3314	92.6952	133.515	88.5243	112.747	102.929	104.353
Q96GQ5	C16orf58	74.1594	123.029	102.627	94.2989	160.823	96.2682	81.6782	43.8474	109.044	132.351	167.78	112.955	75.6468	102.16	81.2312	39.7421	81.4947	96.971	83.8212	79.1029	119.018	57.914	135.2	94.5421	116.603	54.8023	85.8056	107.415	139.049	157.436	237.955	106.619	116.737	54.1418	178.646	82.2158	98.4668	107.167	44.6503	102.071	88.9097	66.3728	76.3923	96.0087	105.218	81.3029	56.5774	171.981
Q7L2K0	C16orf59	87.1993		32.3299	241.807		6.27933		13.3124	82.3706	61.4463	76.6605	66.1765			149.488	119.99				110.617	69.3719	49.5672	96.8941	57.7432		17.1754			10.2233	115.387	168.804	56.0921	64.6927	94.7524	53.1991	106.719	57.5318		42.0542	65.3075			84.5781	15.576		108.556	117.063	28.7887
Q7Z3J2	C16orf62	175.01	25.7006	298.303	32.9755	78.8809	36.9443	5.4229	31.5895	51.2469	124.52	29.6639	282.944	287.841	166.578	261.164	359.552	64.4405	24.8138	55.146	28.4176	221.944	31.2558	34.3622	82.8096	230.859	18.2693	70.2544	151.609	42.5273	394.513	265.415	38.9598	17.7734	2.42962	8.68209	64.82	200.83	161.163	40.1282	75.3995	10.2422	130.409	25.0696	45.3069	23.4398	24.8213	27.1884	267.355
Q9BSU1	C16orf70	92.0675	128.328	88.7869	251.85		80.6628		155.713	33.7679	83.3824	32.3834	136.662		46.9028	178.928	116.077	51.5395	87.0378		93.2867	73.2537	90.8383	74.1897	116.43	117.912	31.2597		105.219	109.411	104.932	89.0962	229.697	61.7563	54.5214	56.5574	31.3137	99.3405	143.133	68.5291	84.729		136.248	117.03	52.6435	69.4297	101.431	111.14	134.617
Q9Y6A4	C16orf80	76.049	64.9409	112.016	99.1202	76.9469	68.9452	202.543	141.677	71.2383	68.7426	76.1074	106.164	90.1023	99.9397	127.686	107.267	74.7375	79.2901	94.6262	98.2631	85.0883	103.775	76.5943	110.736	82.0486	75.2044	67.2261	93.0477	74.5806	99.955	81.4156	112.87	58.9659	149.725	61.5181	89.5998	128.293	90.602	112.543	66.5385	75.9944	125.725	94.7258	68.7258	79.0707	155.813	118.007	118.179
Q6PH81	C16orf87	66.6515			62.7795	93.3043		255.467		112.968	156.572	92.6313	71.7349	51.6899		125.594	160.054			61.8426	108.321	75.9329	67.5892	76.2859	133.836			102.132			116.261	115.911	100.404	24.8023	38.4508	71.5896	148.856	170.331			141.616	78.2325		77.8647			86.2556	167.922
H3BN30	C16orf97		62.856	171.792	91.5263		140.077		98.9248	83.1166		88.2339	90.1691		451.207		21.1899	14.3338	5.77984		151.776	86.9727	18.1092	85.3101		12.7675	37.754		372.189	163.098	305.489		205.267			116.087	64.7415	155.833	44.6442	117.237	34.3551		0.754807		85.3681	34.7384	47.3331		92.7199
Q96GS4	C17orf59	87.2581	63.2465	104.622	42.8248	70.9155	114.479	122.796	105.077	167.312	117.455	41.1814	68.0956	134.675	87.101	60.6212	99.28	72.9501	73.8762	52.5312	131.445	131.076	125.077	108.4	103.939	120.759	107.342	108.977	110.473	87.0211	117.629	122.637	73.494	126.998	119.229	79.2757	109.042	144.102	164.079	99.5041	125.345	77.4858	117.185	64.6484	56.4416	85.6395	96.6883	65.9763	44.4126
Q9BQA9	C17orf62	90.7854	104.114	98.8252	96.5593	87.1991	80.1728	69.7716	211.603	86.57	46.388	62.3918	118.095	63.6509	73.2673	140.52	93.5454	62.0037	98.0252	85.8909	51.3706	86.1551	64.7165	46.6173	169.958	105.809	41.3691	107.872	175.738	123.214	88.9424	63.484	170.167	91.5407	109.55	97.588	145.25	173.234	114.841	99.9729	99.777	128.393	86.178	53.9452	108.42	65.9703	106.138	125.777	97.483
Q9HAS0	C17orf75	100.741	90.2269	135.895	79.8902	108.515	105.612	92.1257	93.3235	117.512	93.7242	97.6495	91.3108	75.9763	60.1974	107.19	127.534	81.5581	159.329	84.2591	118.653	101.089	108.633	109.594	137.994	101.676	122.116	85.3826	98.3248	78.8976	137.551	89.9581	89.6989	99.2234	51.8515	102.847	105.02	101.67	97.0463	73.6615	92.3451	111.328	69.0653	111.023	93.5016	128.125	98.8652	104.178	93.9918
Q9BSJ5	C17orf80	94.9139	143.193	56.5836	62.8993		137.756		86.1386	51.8737	57.7383	134.328	111.997		134.067	126.165	129.586	75.5693	71.9155		63.9749	37.2382	131.413	81.3804	127.887	74.9943	100.828		118.425	180.528	107.202	97.8547	102.04	105.822	87.139	96.745	101.291	133.391	84.4274	51.0499	70.0588		89.1924	117.159	85.3068	107.966	115.105	91.0942	126.019
Q53F19	C17orf85	86.2399	83.3063	100.115	57.6434	49.5138	96.7761	97.9328	107.492	98.1858	66.3743	55.4945	103.02	91.7773	86.1431	119.325	137.739	101.591	107.658	156.38	136.093	84.2192	94.6572	64.2304	116.875	109.553	161.893	83.0713	92.4828	76.7557	104.188	73.9714	83.2478	65.2488	87.7417	67.3514	124.843	125.729	93.0001	86.7717	104.124	65.9621	100.84	106.196	85.0443	83.2203	136.683	144.824	68.34
A1L188	C17orf89	77.8269	28.5939								85.0299				27.2142	103.503	59.4044	58.3805	59.3509				204.122	186.688	65.6145	131.479			179.05		91.5904	54.3416	68.1488	47.0724	130.98	96.5903			229.201		69.9027		29.8257	127.296		114.34	144.064	105.568
Q6ZQX7	C17orf97	207.969	179.561	457.709	16.2576	13.6415	68.232	318.503	62.6112	430.487	53.8003	17.6171	99.4791	139.307	153.904	25.2739	32.0031	55.6289	34.0912	46.8785	28.0899	151.83	61.4464	64.3032	41.3413	85.4942	154.441	135.474	141.343	39.2621	214.465	228.883	85.5241	133.149	118.032	249.475	42.1159	129.124	213.625	29.3695	98.3878	27.5431	48.5517	101.663	26.4659	43.7205	34.3958	61.2121	24.5502
Q32NC0	C18orf21	83.2862	59.5338	109.968	82.3936	65.0828	86.498	187.059	75.3168	150.112	116.197	94.2443	155.874	75.8933	136.058	143.745	123.696	108.223	88.3489	49.9473	11.6582	75.6365	87.5323	62.8395	93.7714	74.1492	62.4554	138.192	128.716	174.172	168.655	37.5629	77.8578	114.52	164.051	40.9852	112.021	87.5295	129.247	85.9356	90.8175	161.638	72.2633	51.2817	111.391	75.266	115.676	73.702	76.8002
Q96B23	C18orf25	75.4929	399.926	126.529	91.5867	99.1714	73.6987	113.916	175.334	100.194	63.1823	53.9766	96.2196	122.546	45.8093	128.055	144.72	57.1689	57.4564	83.7156	97.7116	96.0083	136.933	78.8631	82.2694	66.6507	98.73	80.4206	66.7061	119.882	78.6235	71.6455	49.8244	54.7405	139.415	138.64	86.0663	132.884	70.5036	43.9083	81.3301	64.5397	63.802	170.512	37.045	91.06	136.352	51.769	78.7169
Q8TCD1	C18orf32	153.227	105.178	195.588	43.902	263.59	106.944	69.0542	95.2921	159.958	92.7949	71.3133	79.4767	98.8312	106.158	131.949	69.1405	121.305	95.7893	57.6117	75.0422	191.879	84.4601	82.9784	53.1985	111.571	55.4438	100.018	88.3604	134.22	137.378	142.096	32.5059	113.842	38.0308	315.892	121.796	128.355	118.574	50.333	95.9397	77.9521	94.8488	109.481	63.3211	81.9398	78.6649	49.2914	131.651
Q96DM3	C18orf8	101.563	81.0191	107.465	60.4494	140.108	132.08	120.227	84.5641	104.301	65.485	61.3591	110.305	94.3948	83.6932	84.4391	67.4471	110.252	75.4335	62.6823	115.338	95.8525	113.06	95.6974	101.423	103.687	128.646	101.356	103.745	74.5429	124.265	73.752	55.745	86.9369	139.512	73.1918	155.756	101.284	101.025	106.626	131.233	83.6584	111.049	84.784	85.1239	106.863	125.431	124.128	61.345
Q969H8	C19orf10	138.571	101.012	117.796	91.8999	182.885	51.3888	73.5125	75.1408	83.4883	95.3772	141.672	128.618	74.8244	67.168	114.84	88.82	98.3052	75.2045	81.0375	70.1557	175.227	97.5732	99.1858	98.5786	108.082	105.824	105.815	143.861	104.587	150.301	117.387	98.1626	78.0671	111.869	143.882	91.004	60.2465	103.301	53.9879	79.7079	81.8834	100.725	100.777	71.8745	94.8635	85.1571	76.0014	43.6048
Q9NSK7	C19orf12	152.772			77.1416					139.264	245.33	201.904	71.7543			192.74	99.7788				38.3356	135.009	97.1389	114.927	62.772						109.449	58.1414	62.013	65.0542	48.1793	127.713	38.8644	49.2884			112.019			40.1039			128.602	14.7744
Q8IVT2	C19orf21	88.2146	68.4268	67.4811	143.958	255.867	45.9595	9.28533	55.2221	17.2359	130.226	81.162	25.8498	92.6737	83.3897	34.963	76.1846	333.684	78.4624	134.959	101.597	456.823	90.1611	138.82	132.908	100.927	133.949	141.821	2.91023	135.109	76.3392	4.2654	87.7077	282.549	6.89125	145.217	48.1317	27.9977	49.0662	151.174	90.4942	80.3357	174.794	136.737	323.792	70.5733	33.0717	128.936	41.8472
Q9UFG5	C19orf25	122.237	66.8074	69.9922	105.425	104.8	91.8259	83.708	68.061	152.879	60.2714	63.4631	64.2341	83.1469	94.7963	105.336	111.8	74.3579	92.8331	88.6988	73.2051	82.5834	139.96	130.584	92.5138	102.198	102.56	103.91	154.96	94.7468	96.5057	76.0117	76.5077	83.7295	94.2614	80.4121	88.6017	140.797	84.3172	108.239	104.545	101.4	113.294	96.7184	95.1991	121.271	107.122	145.891	107.911
Q9BQ61	C19orf43	77.6831	76.0089	86.0039	111.129	58.1298	151.945	106.856	73.8948	121.51	87.6142	60.7733	81.5316	102.247	123.827	82.6014	114.799	134.211	99.1027	133.573	140.607	57.8033	92.1297	133.392	92.5113	93.6801	158.391	86.8195	95.9449	91.9897	86.0434	84.9222	107.801	49.6627	153.518	71.2548	68.3167	149.208	95.3168	69.2797	79.3941	71.2193	90.7228	103.502	57.9659	82.6999	136.585	112.454	67.5072
Q8N9M1	C19orf47	76.6468	81.5076	90.4087	93.8732	61.437	115.371	126.539	90.3154	128.684	168.84	38.324	97.2176	79.3857	89.8	90.5879	109.24	109.995	130.112	122.676	76.1178	71.2499	101.942	120.667	139.264	99.388	89.4793	78.1772	127.585	74.9663	97.4052	102.169	86.6123	50.8954	115.281	72.5479	133.124	122.045	74.9422	63.3664	88.6032	78.7034	105.759	68.3985	64.8854	56.9442	107.883	88.7638	99.6602
Q9BSF4	C19orf52	75.2404	72.5005	105.151	95.0446	85.4935	99.3758	85.038	99.2917	129.395	106.455	76.688	156.241	123.104	118.509	63.5783	83.3113	129.928	87.9014	103.394	143.056	99.7817	70.0099	69.9322	88.9997	101.212	113.39	96.1106	124.2	117.679	78.9507	83.5461	74.7819	186.181	107.37	153.289	91.4651	80.2994	101.617	102.83	114.765	93.0257	71.6807	93.1981	94.0588	121.833	88.5969	101.086	57.6668
Q9UNZ5	C19orf53	99.6362	72.0947	99.6972	81.9791	89.7699	111.285	79.7469	98.0215	68.3628	121.373	99.7027	76.6501	85.2262	137.509	133.017	155.093	133.963	108.158	124.954	100.142	82.4817	147.986	49.9524	60.3238	81.7225	108.831	72.4307	122.683	83.0258	127.676	84.1345	67.9026	88.2954	131.577	77.0471	102.013	156.045	82.7947	67.0406	72.7237	76.1396	78.5533	98.7745	69.113	85.9254	89.9399	100.236	123.162
Q2NL68	C19orf55	96.1731	81.3305	142.782	171.719		92.7481		135.89	97.9869	111.877	37.8602	74.4333		88.7927	83.4457		143.614	161.567		58.244	101.36			103.241	86.0873	83.9661		112.803	65.151		63.2577		94.0404	120.317		136.087	113.536	80.2253	121.257			77.067	92.24	83.476	80.7468	116.056	85.8059	125.254
Q9NUL5	C19orf66	43.5515	110.311	48.7582	100.818	139.412	102.499	18.0782	113.069	72.9337	110.716	83.9234	28.1456	203.569	113.535	104.468	93.9963	48.266	43.7493	14.928	196.462	189.4	207.621	61.3478	127.696	83.1805	89.5958	92.8381	116.778	79.904	35.6086	40.2262	166.643	170.491	122.632	66.0764	72.9849	81.3142	281.413	68.0087	120.498	32.7737	29.4497	76.0343	72.1652	88.8341	108.725	37.4635	111.119
Q13901	C1D	82.3617	98.2662	71.7338	110.549	84.9502	96.2675	148.624	56.0116	107.013	66.388	69.3481	94.7836	96.3557	85.2529	140.178	117.948	115.885	108.459	76.1801	91.2742	67.92	107.889	61.9604	45.1016	101.943	148.06	106.151	99.7104	86.8648	72.495	80.2836	101.864	70.052	123.472	77.8564	150.407	99.4115	77.0502	73.4044	64.9952	127.195	76.942	109.184	88.4176	97.4723	166.466	131.462	90.997
Q9NS00	C1GALT1	107.383	105.343	111.951	179.82	83.1445	150.906	38.5701	94.8522	129.478	71.125	62.2812	120.793	40.5247	75.7547	97.8099	59.9098	125.745	70.2191	51.356	95.358	45.6871	40.9469	63.5652	123.729	48.1041	88.0621	129.134	151.946	79.1768	89.9242	98.8988	175.563	69.7278	89.3099	139.534	83.4488	147.694	98.9314	80.0807	92.4643	125.565	194.617	126.145	106.296	59.9217	69.9431	156.879	82.655
Q96EU7	C1GALT1C1	97.1617	103.246	102.461	124.426	87.2781	173.612	42.4372	98.9355	95.4835	69.542	93.8524	91.0481	61.8385	90.1517	99.1071	88.45	113.007	91.2559	67.79	95.0297	108.745	33.5832	86.1657	126.382	67.8293	106.074	149.834	122.812	80.6999	76.9462	117.523	183.812	72.4848	82.1001	134.747	88.3076	124.771	95.8307	102.895	71.3075	162.111	156.658	105.185	130.762	73.4931	80.186	168.873	75.7313
Q3KP66	C1orf106	90.5984	115.816	55.8659	73.25		194.813		60.8467	47.6433	209.89	79.5677	52.5358		28.5762	42.3818	98.032	103.613	70.1743		75.4847	362.742	121.627	76.0093	131.483	71.5318	85.3399		7.36739	56.0235	57.9056	44.154	144.394	105.318	24.1217	192.644	72.1106	94.9738	323.944	153.506	85.8646		104.389	124.515	98.9375	41.6327	124.335	46.9003	118.58
Q9NX04	C1orf109	74.237	60.3214	99.4126			104.62		73.1127		79.2118				60.8404	141.82	118.212	87.8032	182.775				115.118	92.4613	92.9152	88.6205	134.281		68.627	68.1078	121.105	108.69	63.2604	87.7489	87.4478	105.211			73.5935	80.3066	82.75		65.4582	131.823	56.5989	104.326	149.243	81.6855	116.724
Q9NSG2	C1orf112	80.2628	112.853	113.874	136.875		57.0818		166.465	132.753	17.182	83.5873	81.6615		105.153	77.9099	246.189	167.821	130.638		240.053	27.9463	21.4288	37.1329	184.574	47.8033	30.6139		143.274	31.7405	73.0205	96.2648	216.299	16.3242	150.028	23.3562	49.0022	46.9889	74.0301	149.807	46.8083		112.557	165.396	112.861	63.9829	68.0574	188.312	71.9466
Q6ZSJ8	C1orf122	86.1063	66.1027	43.5005	108.541	69.8244	57.0711	45.2127	52.6175	99.4264	92.0752	93.5636	92.2624	142.51	82.4559	91.5162	166.988	94.0402	180.987	100.869	110.349	107.369	103.634	112.251	101.402	77.2037	94.4914	73.3637	104.866	42.8865	108.441	98.8953	38.2333	91.75	116.279	63.803	68.0069	153.886	122.866	33.2376	83.9121	66.0694	93.2023	59.9942	36.7399	78.4629	106.694	130.824	47.3634
Q9NWV4	C1orf123	71.5553	104.905	50.3495	130.946	136.727	129.156	117.956	94.9845	107.774	95.0665	91.6167	118.209	88.0613	59.0482	119.366	127.403	109.463	129.494	71.6698	90.8535	109.791	77.9522	113.412	82.5199	111.386	93.3778	123.679	91.7356	73.4785	95.069	183.803	93.808	78.4241	90.2928	129.761	57.5006	115.497	96.0241	92.2105	73.8384	79.7045	73.1047	61.3303	84.8903	112.577	113.351	114.065	106.994
Q8NDD1	C1orf131	76.445	100.762	186.444	68.9388	65.1837	77.4593	96.1672	103.176	154.003	107.064	90.4473	116.29	109.099	120.927	138.347	99.3523	89.4638	113.51	112.431	116.663	91.0607	173.423	109.053	68.2762	94.0872	135.23	130.453	63.6396	139.639	111.663	69.6543	111.015	145.363	109.008	75.8312	78.1741	109.276	101.874	95.5715	104.452	97.4407	77.4973	72.9876	109.689	144.804	89.1768	103.976	29.9703
Q8NAX2	C1orf172	100.801	105.134	91.481	69.0394	116.385	149.284	34.9001	101.581	135.051	167.145	102.039	90.3445	118.309	91.183	133.649	82.1542	93.4235	147.504	144.29	160.622	97.7176	159.661	83.6652	107.522	110.673	121.442	110.318	16.2884	86.3363	45.0404	37.1877	61.5861	90.7536	52.8	81.3316	55.5571	94.0258	118.332	93.2419	141.305	102.612	117.341	115.494	78.2338	103.643	117.899	88.5607	136.367
Q8IYL3	C1orf174	54.6657	142.381	94.1065	92.5725	95.2454	129.452	126.099	97.5078	92.9032	70.9284	103.339	84.8017	78.644	68.4496	112.038	125.362	105.495	109.478	114.814	152.415	49.4012	164.899	77.684	67.6544	84.3884	176.525	91.7992	72.6744	58.2375	67.5835	102.19	53.5245	76.1269	123.36	67.114	53.7594	118.771	136.812	106.899	71.1532	33.6408	78.1863	121.936	85.049	92.0601	130.239	130.127	105.103
Q9H425	C1orf198	155.463	93.2512	149.316	119.269	94.0734	102.789	76.985	140.931	108.363	89.8483	90.4785	156.159	74.6158	68.4156	63.0872	135.391	94.9511	98.0743	135.068	100.606	103.48	123.17	111.255	97.1692	173.671	155.82	182.927	47.8793	24.9403	100.61	72.5688	57.5966	93.7675	51.3786	101.325	88.0065	78.1027	146.773	100.33	91.2378	89.3852	84.727	94.9909	69.5636	98.4067	97.0551	180.035	80.3192
Q9H246	C1orf21	33.1853	95.5838	28.9861	3.06401	79.0655	17.9489	73.1876	132.448	37.6969	254.294	262.72	3.29214	44.4722	66.3303	88.7556	64.5594	77.5562	114.613	41.9755	226.166	73.7616	264.673	25.6273	117.043	134.572	222.207	284.425	66.2461	111.479	21.7823	115.764	12.3795	49.3572	89.832	250.742	7.2717	185.906	223.111	335.795	42.6874	169.415	80.3129	95.8703	52.7709	89.5206	65.9789	49.2674	36.6568
A1L170	C1orf226	78.2222	66.2894	30.8224	89.4538		91.8699		118.33	91.5484	140.446	125.185	69.6504		89.2292	105.51	100.757	118.157	72.3812		104.12	194.816	253.65	73.3629	160.508	150.011	119.965		68.1646	64.3234	68.3819	85.6292	181.39	176.863	21.7918	89.4641	80.3161	43.4508	198.994	122.019	48.1649		105.599	91.8121	96.6736	73.5398	46.1442	64.1017	76.3328
Q9BWL3	C1orf43	134.013	101.147	137.99	85.6512	95.625	112.735	150.821	108.672	75.2501	89.2191	174.038	85.4106	91.761	106.656	109.259	78.5585	79.6865	108.624	91.5865	85.7152	110.291	85.9854	83.2803	67.2392	75.2855	75.9598	94.6471	101.475	109.336	134.841	106.582	96.0442	85.263	113.597	130.423	124.067	90.6424	155.502	100.576	116.282	87.9241	96.8836	116.422	69.8809	97.3666	84.4233	128.579	108.76
Q9BV19	C1orf50	104.099	205.659	98.6799	90.1083	73.464	115.399	90.5439	111.054	121.169	107.519	137.956	122.421	89.7509	54.3108	89.3778	91.1352	61.7568	133.116	143.662	118.495	119.838	71.0461	153.398	93.1056	107.222	82.288	102.197	59.2073	118.621	102.804	107.657	83.4636	51.9786	115.695	93.8753	102.494	64.7787	89.002	98.486	105.56	108.742	98.7325	92.2543	78.705	114.675	86.5116	145.781	151.741
Q8N6N3	C1orf52	53.1937	164.156	104.683	91.1278	57.8844	84.0897	128.399	136.291	134.047	37.9425	39.4358	79.3074	88.4112	54.3744	121.431	143.242	91.5976	134.338	66.4402	150.464	51.7194	150.826	71.1259	96.7203	67.9385	128.21	95.4784	67.4203	82.6148	87.7713	84.2785	69.9563	40.9707	234.115	51.0829	88.8832	217.116	93.9638	83.5595	113.925	87.328	109.599	97.8554	69.7024	72.4651	117.426	88.2838	91.0504
Q5VUE5	C1orf53	165.182	120.493	74.2237	77.399		38.4427		117.22	133.67	55.0131	80.5433	46.494		76.7142	58.926	91.8487	51.4369	49.0792		86.6166	85.7033	98.4587	104.856	136.377	66.3737	66.646		109.707	84.335	26.1165	268.319	41.8487	51.4968	65.3938	25.0283	97.3878	87.1833	100.225	40.5096	70.4104		121.606	48.553	96.5026	69.4996	225.143	69.8515	155.151
Q8WWB7	C1orf85	38.46	57.6645	117.138		71.9352	186.091	28.1502	57.805		25.7814			64.5485	163.978	134.501	62.4013	92.2523	91.9126	34.0361			112.441	140.657	54.0757	135.824	34.0775	26.3274	159.888	46.7134	37.912	267.664	137.549	27.9707	109.548	172.913			145.083	148.72	106.974	31.5819	27.5659	138.282	96.7426	74.1695	38.7458	170.885	148.518
Q07021	C1QBP	68.8159	52.9623	106.253	27.6357	51.3677	97.9663	110.72	59.9316	94.1139	62.3714	120.268	96.6137	142.083	75.0223	107.727	103.444	123.891	81.24	83.6728	101.452	88.2101	242.434	85.6565	56.6935	117.871	225.291	109.141	103.491	89.5419	110.569	73.1415	36.0494	128.522	95.8761	81.3243	159.449	108.119	93.0668	55.2907	87.2163	81.0493	83.3792	88.7355	99.091	126.34	133.13	148.133	45.2622
Q9NZP8	C1RL	150.337		164.434	74.6379		108.079		62.496	77.7781	152.16	89.5706	77.6996			107.039	92.9473				139.579	121.736	61.7437	232.141	98.3954		19.5181			168.76	135.567	14.3544	51.5139	144.244	21.1256	66.844	142.971	108.022		200.501	48.8455			103.785	112.896		69.8705	101.719	61.9488
P06681	C2		106.897		48.7281					37.9446		165.858	31.8046		102.988		141.171	87.8291	100.945		101.099	56.8439	92.8679	52.18		107.046			100.993		152.373		98.4052			97.6755	307.292	90.0782	130.237		128.713		111.453			64.1006	83.1652
Q96MY1	C20orf112	138.25	57.4652	120.294	90.6974	124.224	60.2462	28.6505	169.327	101.523	304.955	170.936	118.882	106.322	118.829	16.2676	79.0764	82.5784	196.213	258.041	70.0036	82.7139	38.5961	151.04	47.8357	97.4164	48.2399	51.9465	80.9317	186.509	175.94	165.836	97.2861	132.183	23.6799	158.468	78.2127	93.8352	59.0064	61.841	129.555	123.437	61.4088	63.9906	152.203	196.867	42.5268	80.3801	126.876
Q9BUV8	C20orf24	123.731	180.932	122.065	67.0712	126.702	147.303	46.3682	124.893	87.0272	162.483	199.94	97.6444	76.6419	98.1065	56.7913	72.4809	66.0988	105.771	103.365	86.3817	74.832	77.9119	129.443	76.2252	73.7029	54.9156	84.8668	107.469	161.067	97.8712	83.1902	79.8249	190.956	73.5228	84.9221	128.042	86.1215	62.6674	74.7292	95.7522	155.234	100.326	78.3899	97.1795	143.372	64.1632	87.9041	102
Q9GZN8	C20orf27	63.0383	66.6979	35.5465	110.607	44.9891	71.6978	113.919	60.7753	87.6786	152.759	58.5268	95.2264	102.886	85.6409	103.321	103.993	89.1707	91.3205	52.7751	136.201	59.203	93.7871	112.065	104.576	90.1135	89.8214	47.5734	201.336	90.7322	101.184	58.9707	54.0399	38.9837	148.867	59.1516	117.837	79.2697	81.7062	60.2421	64.0288	106.854	69.0226	81.915	40.5123	79.5038	146.466	115.205	30.4595
O43822	C21orf2	24.2411	154.289	69.8178	61.6812	44.294	125.559	129.34	65.5569	110.848	241.001	87.4683	117.169	142.209	74.4024	53.1949	119.66	77.1781	72.2958	77.3355	104.216	186.7	80.7099	54.5845	148.085	85.2492	16.2922	125.918	139.958	56.2659	75.7597	115.265	78.3049	21.3404	63.9488	64.8243	94.4099	78.9272	136.041	55.4753	114.069	154.666	39.9039	59.2113	279.543	68.4552	122.917	186.341	52.954
P30042	C21orf33	47.1055	80.8304	85.6952	57.3734	91.481	79.5769	115.626	96.4855	60.4574	95.8503	111.673	144.708	109.409	90.8989	92.9545	164.442	60.0661	66.4906	52.4098	97.3667	103.965	99.0154	63.8871	84.6244	105.422	86.399	78.6155	96.4725	153.538	50.8019	76.2901	87.8672	254.606	68.3535	85.0942	104.336	128.831	128.564	73.971	125.855	169.357	77.745	57.3913	107.564	168.833	129.187	73.5723	94.8724
P57076	C21orf59	93.3584	55.337	144.679	90.0754	67.6471	76.062	107.121	80.1446	102.237	120.273	86.5226	122.072	87.4603	58.7026	107.67	138.315	139.875	129.041	54.9353	100.521	87.3106	101.917	110.091	81.9696	80.243	82.9601	68.1926	170.358	101.363	125.465	55.8457	46.8266	72.8718	130.983	70.3082	116.373	95.9042	73.8765	77.17	77.855	195.841	83.1471	108.814	79.5418	113.824	98.7706	148.953	112.264
Q9Y3I0	C22orf28	92.8515	89.0469	108.464	60.8619	115.253	119.464	117.464	83.1497	80.9012	95.7744	91.8462	130.544	90.8039	97.9401	78.5187	112.212	101.299	82.0308	84.4622	105.722	107.444	130.392	92.9094	73.1428	125.182	98.0628	85.0274	101.949	104.449	99.8828	86.0803	84.8106	118.372	115.242	81.4447	90.6336	123.874	82.9163	87.4605	81.5105	104.831	110.452	118.175	70.3005	85.7758	122.01	104.17	85.6423
Q9Y426	C2CD2	16.7124	123.817	135.643	107.076	170.578	24.752	153.446	147.218	132.176	23.718	94.8097	159.15	81.877	101.646	37.2599	104.775	107.085	84.0562	78.3303	46.4338	69.502	120.574	103.548	47.8946	151.316	105.879	131.556	45.061	121.875	55.6133	10.5269	105.645	21.3179	774.347	121.913	114.118	86.3944	104.726	58.6559	134.184	63.9577	84.6314	24.1573	198.201	116.024	72.7724	16.5044	87.2267
O14523	C2CD2L	126.446	103.88	49.5871	91.6977	18.1894	72.3249	90.874	251.632	114.139	74.598	144.962	73.586	17.6282	76.9008	109.545	94.5691	110.311	99.5634	3.28772	80.7405	104.477	71.2298	60.8539	101.971	73.3295	107.218	16.3567	113.752	115.41	121.522	66.223	120.637	64.2357	161.037	125.939	146.655	84.8207	107.644	60.9816	119.423	5.18071	158.479	98.07	90.1382	90.8347	91.4741	85.509	61.7374
Q4AC94	C2CD3	92.3121	75.3656	103.645	109.9		113.247		215.962	80.2407	93.119	104.228	75.0918		70.9851	62.8156	92.0784	94.3922	104.946		122.452	127.415	85.2365	70.3071	248.011	76.0724	59.7406		153.549	97.0454	104.289	58.6101	92.8179	55.7282	50.7189	157.76	35.608	108.029	142.498	87.1366	91.3895		119.235	115.922	96.9089	69.4549	103.068	139.584	52.977
Q86YS7	C2CD5	146.496	80.5661	121.315	76.8851	85.2045	85.4705	144.908	108.503	60.862	102.135	86.3898	121.514	56.1641	82.8605	67.6281	91.6108	112.661	77.1688	121.014	126.672	103.266	103.148	144.162	70.1331	135.155	163.415	107.211	43.8308	76.8689	199.985	112.689	67.7085	57.3455	70.4342	68.0054	118.61	97.9221	125.918	105.252	60.2108	88.7249	43.3426	106.241	70.9437	144.19	116.277	168.312	96.1424
Q8WU43	C2orf15	107.264	105.681	25.0543	82.4142		69.9393		93.9863	193.708	38.9689	9.32082	81.381		133.388	113.902	82.5182	98.5023	124.139		124.994	27.2357	112.379	100.92	128.271	56.6421	105.821		5.07301	235.49	73.9903	33.3994	72.0416	135.036	45.801	291.704	137.207	80.6194	130.22	61.6181	67.616		152.818	111.555	92.7454	105.09	106.9	150.006	180.362
Q9NWW7	C2orf42	76.4467	106.574	126.738		146.017	75.8228	125.532	98.8252		121.578			98.8935	94.3812	76.9709	123.493	121.359	120.85	55.8233			114.697	115.531	85.5658	92.36	51.7297	128.472	102.687	136.923	79.3731	87.4406	82.3576	94.2301	88.0826	83.3714			97.1342	95.3921	104.742	102.381	62.5133	102.277	76.5581	94.4618	100.963	138.783	137.574
Q9H6V9	C2orf43	77.81	116.013	147.284	119.504	107.886	84.3684	120.676	55.8571	74.8708	136.705	82.1913	132.001	60.129	85.0042	90.7098	127.205	106.841	87.3922	97.7596	104.822	115.287	66.0738	117.089	30.5922	90.3586	60.1969	103.988	167.829	137.299	95.7776	260.018	88.8472	75.7764	83.486	126.981	71.8435	93.6625	61.2861	143.059	75.4692	146.889	70.232	51.1561	140.016	148.937	89.8409	98.9032	124.014
Q9H6R7	C2orf44	39.9769	133.923	114.955	106.636	53.5813	87.8199	209.328	57.3339	89.6637	40.7015	69.0536	51.0926	48.013	88.3897	57.7449	174.098	121.99	99.4129	69.6021	169.948	45.3657	117.991	100.472	51.1662	55.81	147.325	97.2899	157.904	98.3374	67.7627	93.8487	82.9065	75.0708	271.346	59.0182	138.714	67.3134	75.7495	60.273	36.8934	132.667	91.7363	65.2059	65.9782	74.7281	139.889	98.6056	81.3058
Q8WWC4	C2orf47	77.9532	88.8717	136.793	53.9832	138.185	119.8	111.77	71.6363	116.317	155.083	137.954	165.948	96.8552	105.544	87.5416	99.179	83.7255	72.0238	127.073	74.6721	86.4856	132.791	123.437	50.2839	100.269	91.4538	60.8073	46.9091	183.045	78.7664	68.397	69.584	173.242	96.2018	106.616	83.7938	93.8255	101.974	87.5079	94.726	118.831	199.927	71.6127	103.876	110.69	93.6178	106.658	82.0242
Q9BVC5	C2orf49	96.6157	124.37	86.5557	94.7153	132	110.498	143.592	96.7365	70.8669	77.0235	100.165	119.607	104.139	103.499	99.1491	108.047	120.956	112.584	95.2179	121.848	103.461	94.9049	118.734	119.083	85.1077	76.9876	65.3246	121.181	90.6831	113.095	89.3078	104.338	121.521	121.219	99.919	99.2227	102.463	82.1661	91.1957	91.712	88.6775	84.3419	108.331	82.9429	101.669	67.2354	108.7	95.8216
Q08AI8	C2orf54	77.7718	354.048			90.646		107.69			81.5829			35.1346	121.771	7.82427	262.887	90.5234	38.3106	133.093			52.3895	42.3592	205.12	42.9524		104.239	38.6093		81.097	7.08939	271.675	412.855	8.68306	120.331			50.4015		40.4835	105.92	44.5153	44.9885		112.497	61.5739	131.941
Q8N8R5	C2orf69	70.3218	79.2954	136.289	94.471	78.3392	64.2566	59.625	53.0865	113.761	169.132	64.8449	125.142	146.025	98.1313	114.544	127.59	118.653	74.6359	137.205	105.226	85.7485	79.3251	94.2466	63.628	88.108	91.0231	47.42	70.5719	52.3725	55.8847	58.9088	39.7133	53.7657	168.491	81.1225	90.9959	94.1947	112.017	84.6692	91.4371	97.9443	87.9756	101.291	82.6815	87.491	161.642	67.6963	92.3747
A6NCS6	C2orf72	314.852	1.07374	60.2924	79.3608		142.898		36.911	59.584	44.7485	82.4189	134.122		26.895	55.4314		94.4304	55.0924		70.2815	108.347			22.1285	285.757	223.817		17.5884	23.2666		157.611		61.6253	63.1843		14.5014	237.184	46.0837	240.771			347.088	54.7321	30.2453	70.4076	111.508	112.334	30.1505
Q3KRA6	C2orf76	115.69	85.5091	124.153	22.705	47.937	89.702	146.175	107.808	193.922	46.3726	59.6685	101.837	49.9888	77.9357	204.648	121.521	61.4041	120.064	82.7694	120.218	167.605	46.6974	72.7543	72.4803	91.9012	98.1767	142.272	175.916	48.4419	67.8457	38.1004	59.5843	89.8747	202.383	205.76	61.9807	102.793	134.337	168.908	137.098	91.2229	85.5861	113.391	39.3582	89.8623	67.9033	65.5613	75.4041
P01024	C3	131.511	837.497		58.282	75.376		95.8566		64.1563	78.8883	162.713	58.8291	28.8617	13.7706	92.103	57.0128	10.0797	35.3729	48.9378	104.633	110.253	232.568	36.8225	92.783	16.2274		78.0198	33.826		70.6022	238.774	126.163	116.919	45.1568	92.8977	278.476	51.1396	16.1854		62.4881	25.2771	16.1687	138.672		11.6651	41.403	33.2013
Q6NW34	C3orf17	111.534	61.5245	109.006	76.489	132.285	75.3511	39.6695	94.9198	108.181	95.5614	97.0855	114.377	125.386	117.858	109.085	116.341	109.962	88.3013	151.224	50.3111	79.9424	95.3382	90.1256	95.5743	73.3044	76.0207	39.0473	123.89	149.46	140.503	82.0952	101.845	106.878	107.375	76.7804	137.468	94.0429	126.875	87.6635	82.4778	45.9663	86.746	88.999	104.218	93.8393	114.711	70.6909	62.5893
Q6P1S2	C3orf33	95.4985	66.2444	177.753	55.0286	224.549	86.5622	111.953	66.2259	109.638	70.484	122.755	159.656	91.6336	104.486	136.001	96.4419	84.5792	60.4227	36.3031	83.7322	71.5063	97.7839	101.82	136.045	125.999	154.358	65.7061	82.4509	115.96	102.53	154.045	43.7984	105.754	56.8847	87.7349	50.6684	163.232	105.28	47.2683	164.092	64.8879	141.848	134.737	153.066	86.7594	98.6376	80.8281	73.1955
Q96FZ2	C3orf37	113.588	59.8321	115.399	86.5706	91.405	43.6314	186.614	105.084	79.8682	105.393	97.2889	134.86	72.0307	89.4266	128.672	111.404	138.799	157.453	95.2571	108.93	62.2428	49.1151	73.0216	80.5019	83.5759	123.339	52.326	42.4024	75.2771	141.692	97.8758	136.949	50.682	119.294	69.1421	81.3551	108.378	96.0736	233.252	93.0989	135.627	72.6921	138.982	78.4833	179.947	77.7228	108.924	60.5717
Q5JPI3	C3orf38	72.778	99.8202	121.958	97.2816	94.3829	76.943	82.2652	97.8812	158.342	87.3951	115.26	58.3189	104.842	96.0941	86.6603	123.057	144.298	52.6382	117.786	69.0639	77.4927	91.5137	118.986	141.422	91.8134	152.902	100.668	130.933	62.722	88.3819	58.5399	81.5804	71.8747	141.27	72.9635	92.3946	109.262	82.2071	109.635	100.415	102.86	117.334	150.11	59.7411	80.1807	107.949	91.9419	82.4919
Q8NDZ4	C3orf58	171.448	62.4241	266.925	84.7985	71.5247	67.7596	116.917	118.161	113.198	73.2699	93.5581	88.1136	144.647	117.029	76.5408	28.3466	88.567	77.3179	59.8453	111.434	117.492	100.091	71.5692	141.894	133.074	74.4538	84.1802	62.2176	107.287	235.922	155.247	66.8814	57.4876	68.4215	54.191	122.06	136.079	176.837	71.6651	54.643	120.84	127.266	129.214	85.7058	83.964	80.4658	18.1351	47.2266
P0C0L4	C4A	73.2021		79.8736	120.691	39.8394	392.991	29.8651	41.3907	64.7617	102.448	97.6627	30.7252	25.0971		84.1724	34.0623			42.0013	92.4919	36.3628	37.1253	423.332	137.491		76.8501	44.1895		130.898	54.4021	76.5589	252.329	122.697	70.4021	59.1295	466.63	16.3029		48.0863	35.439	49.6856		78.461	97.6657		74.1311	76.2891	35.669
P04003	C4BPA	70.7741	100.732	128.751	14.7218		167.221		42.5525	11.7712	192.404	189.599	37.2646		198.367	16.0057	24.6787	58.6076	36.2101		79.9493	31.1372	290.769	127.031	13.8043	41.5509	66.7223		142.041	261.842	46.3003	481.29	0.16586	73.5736	0.168672	149.662	423.717	51.9673	141.353	59.9073	88.6442		63.887	26.6028	89.1149	101.438	97.7331	13.3225	23.5865
Q9NWY4	C4orf27	54.1882	113.217	125.395	79.5616	51.3205	110.61	185.348	97.9607	183.774	38.2985	54.6253	100.1	157.588	64.2592	166.518	184	133.491	66.9171	52.166	98.0874	69.7816	89.0299	87.3426	50.3791	139.487	95.2632	77.9832	107.319	57.7778	79.8438	149.002	74.25	29.7378	171.176	58.3069	66.8872	137.301	97.6448	86.0503	70.9157	42.9747	65.2062	127.407	39.0602	53.0906	139.551	117.026	114.597
Q8WVX3	C4orf3	69.5272	130.922	135.738	133.368	127.85	84.7309	135.524	121.474	92.2878	56.6081	55.0793	105.512	44.5592	82.644	52.012	192.675	73.8742	66.8178	59.0855	21.5692	172.207	67.893	32.4548	138.976	110.3	94.7275	102.351	172.315	41.1059	30.1752	193.957	74.8363	79.6974	190.467	120.528	140.494	84.9819	70.398	84.4408	152.393	54.2263	89.0866	91.8656	122.069	126.171	87.8273	86.5976	171.056
Q8N1A6	C4orf33	157.512	31.1977	25.7393	35.3043	73.1728	270.391	122.651	7.85328	77.1907	153.973	139.656	195.407	213.397	62.3413	137.495	117.031	121.875	69.2438	25.7471	148.872	160.871	94.7131	66.9777	31.1493	177.224	79.4027	155.017	56.6493	24.4055	154.857	108.121	217.251	136.466	71.9058	69.4917	13.4939	82.3707	159.773	57.4326	138.989	40.7916	86.877	59.7396	55.5242	122.867	74.845	58.1235	351.841
Q504U0	C4orf46	105.204	39.0958			17.4541		147.397			37.9043			119.636	157.143	48.6707		63.8893	56.6518	31.1519					124.213	64.9068		66.7778	119.378			70.355		36.397	110.64				41.9697			27.5682	141.213	236.025		158.762	116.367	154.847
P01031	C5	49.3469		39.4012	109.137		456.559		38.0336	86.4952	64.4457	34.2295	73.8566			21.5075	158.541				74.0913	114.852	143.905	133.381	64.4566		152.444			34.3431	127.771	471.923	60.8616	70.9399	64.8725	102.498	106.003	159.885		35.253	78.2253			58.0422	35.04		59.3529	104.942	32.9928
Q49AR2	C5orf22	110.676	76.4417	66.6268	87.1147	67.6831	145.328	100.506	125.366	39.3125	49.7164	61.2977	97.1479	25.6772	64.5025	143.063	137.553	187.238	119.03	115.271	130.03	96.3775	90.4237	82.366	75.6827	81.1351	160.065	157.261	94.2447	46.8874	118.157	77.1634	101.674	45.0752	134.116	73.5218	214.912	90.4667	105.274	95.472	66.1339	115.745	70.4664	117.969	80.9037	90.4714	118.134	126.081	47.1475
[truncated: 8,344 more rows]
[truncated: 12 more columns]
