# Supplementary material for: Genomic Determinants of Protein Abundance Variation in Colorectal Cancer Cells
Source: Cell Rep. 2017 Aug 29;20(9):2201–14. doi: 10.1016/j.celrep.2017.08.010 (PMC5583477; doi:10.1016/j.celrep.2017.08.010)
Supplement: Table S2. Relative Phosphopeptide Abundances in the COREAD Cell Lines, Related to Figures 6, S2, and S4 — Scaled phosphopeptide quantification values for 50 colorectal cancer cell lines. Phosphopeptides are annotated by the known regulatory kinase and by KEGG pathway where applicable. The values are not corrected or normalized for total protein levels. [file mmc3.xlsx]

## Sheet: COREAD_phosProteome
Protein accession	Gene name	Annotated sequence	Protein site	Regulatroy kinases	KEGG name	C2BBe1	CaR-1	CCK-81	CL-11	CL-40	COLO-205	COLO-320-HSR	COLO-678	CW-2	DIFI	GEO	GP5d	HCC2998	HCC-56	HCT-116	HCT-15	HT-115	HT-29	HT55	KM12	LIM1215	LoVo	LS-1034	LS-123	LS-180	LS-411N	LS-513	MDST8	NCI-H508	NCI-H630	NCI-H716	NCI-H747	RCM-1	RKO	SK-CO-1	SNU-1040	SNU-175	SNU-407	SNU-61	SNU-81	SNU-C1	SNU-C2B	SNU-C5	SW1116
Q2M2I8	AAK1	ILpSDVTHSAVFGVPASK	S637	N/A		117.306	206.914	46.9306	140.406	125.118	131.963	93.7982	140.077	96.7731	94.1415	72.4022	86.8347	52.8503	61.2487	102.7	60.8359	95.6556	96.5004	44.3211	100.116	101.802	95.5963	111.243	114.045	71.5304	102.489	87.7002	183.655	77.248	56.7581	92.6883	155.596	84.8027	86.6102	110.621	81.0462	69.7131	37.2692	107.129	102.356	85.5627	101.381	112.947	114.309
Q2M2I8	AAK1	VQTpTPPPAVQGQK	T606	N/A		92.4038	135.951	58.4137	190.29	108.064	95.224	124.301	131.794	68.1481	93.1045	41.3527	45.5127	82.7807	76.6965	101.172	94.9377	86.305	83.2936	64.2445	99.3144	276.336	84.5225	73.8969	108.149	101.142	66.7669	77.4795	143.437	83.3547	46.243	121.026	131.405	85.6231	105.895	90.6597	67.1001	57.5365	97.6678	117.573	148.502	91.5135	103.986	82.3574	145.119
Q2M2I8	AAK1	VGSLpTPPSpSPK	T620_S624	N/A		106.775	130.839	49.2796	160.405	114.306	96.8838	106.778	170.114	56.1003	96.5425	64.2261	85.9404	80.8409	74.9465	88.3556	93.6483	82.9983	70.0682	76.6702	100.9	109.823	111.039	81.2999	105.453	113.602	64.7464	95.7254	127.733	69.6493	54.5662	123.96	127.607	76.6886	126.809	100.676	79.8039	79.7471	103.451	130.953	108.735	86.812	129.027	92.8902	146.527
P33527	ABCC1	QLpSSSSSYSGDISR	S915	N/A	ABC transporters;Vitamin digestion and absorption	108.945	149.246	85.4833	89.9321	78.0989	100.838	127.358	110.95	146.647	103.602	98.6081	102.997	71.9849	246.004	94.3527	98.8551	59.2584	104.265	109.896	94.9989	121.504	56.0066	66.1181	105.07	60.2851	114.016	80.372	60.1054	121.208	139.333	118.263	186.979	108.712	102.2	193.964	63.2295	119.179	95.6122	110.634	80.0716	100.507	103.306	95.6361	120.792
Q8NE71	ABCF1	LSVPTpSDEEDEVPAPKPR	S109	CSNK2A1		110.244	158.737	84.8438	77.681	95.6161	101.369	98.5583	106.341	74.1301	123.895	128.882	87.468	125.979	102.489	90.5738	116.039	102.248	105.827	80.2964	78.7629	86.5202	71.5704	108.81	124.471	86.4966	94.6339	98.1839	90.0798	136.486	126.849	80.4403	88.2031	104.708	83.7128	78.7664	108.643	125.57	85.5729	88.8672	113.451	106.806	100.865	113.833	77.5718
Q8IZP0	ABI1	TNPPTQKPPpSPPMSGR	S183	MAPK3;MAPK1		128.672	72.1298	137.655	87.1537	126.966	98.8765	56.1696	112.623	99.9952	101.816	92.2916	112.779	91.9796	100.764	89.9028	86.8742	119.386	92.2651	108.462	127.027	132.869	96.4898	100.591	104.106	113.061	111.875	97.7088	79.0483	104.156	113.895	118.274	118.301	99.4169	94.522	90.9624	74.9419	129.357	120.013	112.542	135.264	106.199	92.4198	98.742	79.3601
Q9NYB9	ABI2	TLEPVRPPVVPNDYVPpSPTR	S216	N/A	Regulation of actin cytoskeleton	75.9966	95.1722	95.9731	197.291	67.4246	88.7344	115.303	111.534	125.89	71.8827	129.063	60.9014	65.2197	80.0271	96.151	150.891	45.3712	197.213	80.0867	91.9676	44.0546	85.8676	81.3275	88.0041	97.9817	84.8193	84.9912	109.79	87.0659	71.4756	123.72	80.7916	79.3279	103.841	91.821	47.7476	45.6064	78.5257	105.954	62.0033	43.3122	69.0407	132.296	88.2287
Q9NYB9	ABI2	HTPPTIGGpSLPYR	S368	N/A	Regulation of actin cytoskeleton	89.0801	116.539	57.2887	148.782	114.899	149.659	91.2753	104.805	65.6702	77.4077	67.977	74.6661	80.738	97.6758	132.753	116.296	84.3228	116.227	112.138	195.322	55.2784	86.1424	109.23	84.969	98.8074	130.834	85.3106	101.898	67.824	85.0275	120.771	128.307	78.6943	92.538	98.7686	71.5189	92.1754	91.0297	69.6501	77.9411	101.411	86.5016	122.874	91.6687
P42684	ABL2	DKpSPSSLLEDAK	S631	N/A	ErbB signaling pathway;Viral myocarditis	106.475	172.406	103.434	99.5293	81.6218	70.94	119	106.043	85.144	97.9219	84.0738	123.732	74.5066	92.9975	99.3702	94.8285	77.6127	58.6666	82.8191	91.872	97.4855	67.4985	73.7129	127.907	72.4512	95.3335	78.8377	145.371	95.3915	135.451	101.842	133.145	74.2325	118.209	96.5712	108.332	66.5069	78.4509	100.349	63.0915	80.3644	86.3271	91.1614	74.2636
O14639	ABLIM1	TLpSPTPSAEGYQDVR	S431	N/A	Axon guidance	104.117	45.1972	61.8585	158.608	150.817	111.179	78.6177	82.7495	148.58	172.917	81.7358	79.5355	120.461	115.717	104.783	79.0531	138.665	126.54	141.379	62.9225	145.021	118.279	147.09	52.1928	124.405	66.4509	167.901	43.1345	101.442	66.3903	149.978	105.036	136.588	64.4194	145.47	106.495	97.8621	178.547	76.5803	158.821	74.0098	86.2508	125.82	92.0989
O14639	ABLIM1	pSSEDIIK	S540	N/A	Axon guidance	104.315	59.9412	80.8175	92.6478	169.464	193.438	49.0301	93.4678	158.071	275.448	71.9637	111.17	62.0395	112.652	50.8738	80.069	86.254	204.735	66.9116	89.1523	78.5977	132.981	153.641	53.9571	140.361	74.4127	180.508	55.8225	128.716	54.8298	168.237	58.7662	113.539	14.0027	139.259	94.9155	31.9298	133.131	42.8158	231.122	182.599	68.505	51.5542	61.6198
O94929	ABLIM3	ASpSPGYIDSPTYSR	S373	N/A	Axon guidance	81.9089	341.516	32.7357	364.855	15.6914	97.0671	70.1395	57.6685	91.3601	91.2165	37.3892	31.8982	59.6651	21.5155	115.716	53.4027	29.9046	110.474	13.1249	79.728	56.8736	58.3066	73.2946	165.386	41.0396	67.7696	45.8393	327.471	36.15	43.6363	96.4481	394.169	131.384	76.2543	60.1881	31.9775	31.5891	41.6566	52.0538	89.5288	62.9721	19.1482	97.2041	470.481
Q15057	ACAP2	YSISLpSPPEQQK	S521	N/A	Endocytosis	90.4479	85.8277	118.826	69.2872	148.196	73.0355	109.474	103.362	121.296	93.2146	188.827	99.9605	103.806	103.293	118.171	87.7899	102.342	67.7887	73.9463	86.3592	118.172	91.9866	61.54	71.0672	101.349	130.402	86.8759	84.3886	148.053	109.78	107.281	135.879	128.612	123.127	66.0852	56.0733	87.9723	132.757	91.2828	104.254	83.0776	111.862	86.9996	82.6728
Q9UKV3	ACIN1	TAQVPpSPPR	S1004	N/A	mRNA surveillance pathway;RNA transport;Spliceosome	95.4325	88.2049	100.565	80.9899	96.8196	100.538	125.344	110.297	99.5884	112.097	95.4146	100.681	108.47	96.7921	107.78	106.547	96.4375	73.6144	100.339	125.074	101.296	129.684	92.6313	72.5158	106.777	118.204	88.0286	82.8572	95.6218	85.8285	100.263	98.1418	101.033	99.4945	82.2926	92.6426	126.061	106.157	104.333	107.817	86.5576	97.5171	91.8151	107.128
Q9UKV3	ACIN1	SSSISEEKGDpSDDEKPR	S216	N/A	mRNA surveillance pathway;RNA transport;Spliceosome	91.7211	94.671	105.426	92.7753	106.191	134.07	110.579	118.126	75.9575	122.184	87.8083	74.5733	102.043	93.3465	99.6686	109.097	104.277	85.6779	98.3861	118.486	111.84	128.239	111.539	86.4896	93.7893	110.109	92.1709	75.3344	109.391	106.597	112.609	94.1432	83.2775	102.583	74.3542	102.562	160.973	115.831	103.074	94.5998	97.9019	99.431	96.6893	90.4724
Q9UKV3	ACIN1	AEpSPAEKVPEESVLPLVQK	S490	N/A	mRNA surveillance pathway;RNA transport;Spliceosome	87.4578	99.3429	98.8316	95.1966	110.985	109.317	119.173	113.845	68.611	120.313	103.201	86.286	100.467	90.3852	109.429	98.0103	91.5721	82.9424	96.422	101.049	121.368	128.471	124.772	85.6098	101.62	103.133	94.8403	72.8221	111.192	97.9772	112.236	97.0837	95.6078	93.706	83.1719	74.3404	164.461	127.235	112.569	112.061	85.0982	94.2036	106.536	90.2331
Q9UKV3	ACIN1	RApSHTLLPSHR	S561	N/A	mRNA surveillance pathway;RNA transport;Spliceosome	123.634	78.8457	73.6016	81.6759	80.9186	67.7253	77.6071	81.5002	78.2507	127.052	60.0902	103.122	101.354	112.416	119.838	125.126	99.1723	88.1735	104.587	129.66	125.768	111.381	99.4192	102.919	102.175	72.6343	91.3661	48.8259	101.352	131.491	65.6106	157.691	95.9869	107.144	85.4493	79.7358	153.672	112.753	165.271	79.8932	105.071	109.524	96.7691	105.385
Q9UKV3	ACIN1	RLpSQPESAEK	S710	N/A	mRNA surveillance pathway;RNA transport;Spliceosome	96.2945	92.1442	107.9	92.5345	115.172	85.6464	69.7916	108.804	75.0992	134.917	90.2294	82.395	113.038	92.3172	105.848	108.917	110.758	79.1463	124.24	112.854	106.023	161.61	118.508	83.1813	97.5378	115.158	107.005	45.0945	113.628	96.8346	90.9777	89.9137	105.522	96.3673	78.3577	85.6514	165.416	121.521	117.285	97.579	103.887	76.1347	91.3315	109.672
Q9UKV3	ACIN1	LQPERGpSPK	S729	N/A	mRNA surveillance pathway;RNA transport;Spliceosome	62.96	87.863	57.9616	89.8299	98.4286	133.533	98.8435	78.9656	44.8534	93.2733	103.879	75.8177	101.542	92.1452	84.2318	109.961	96.2857	70.6462	97.0421	73.1748	122.034	132.499	96.5095	82.3887	84.3775	169.425	96.2183	75.2097	117.728	91.9026	164.723	96.6142	83.1921	107.489	71.903	93.6644	175.799	119.407	63.0202	102.034	77.1708	97.3064	82.7031	84.1857
P53396	ACLY	TApSFSESR	S455	N/A	Carbon fixation pathways in prokaryotes;Citrate cycle (TCA cycle)	121.332	101.623	132.306	98.9131	155.902	86.099	115.947	89.8536	91.8987	111.67	93.2614	146.458	94.3436	64.6567	103.851	77.9924	57.8376	111.211	68.9894	145.51	102.332	80.4191	99.3744	106.085	147.08	84.3095	76.5895	128.284	128.473	165.749	193.962	121.128	79.819	76.4006	119.072	77.4118	88.49	102.897	105.035	112.787	71.7152	73.647	114.474	91.997
P53396	ACLY	AKPAMPQDSVPpSPR	S481	N/A	Carbon fixation pathways in prokaryotes;Citrate cycle (TCA cycle)	110.263	97.7353	138.918	79.6613	157.671	111.247	152.286	66.9949	98.5907	116.574	111.623	143.818	91.3582	77.5434	99.8015	82.4277	59.6215	89.6157	82.1916	104.214	79.3037	97.0875	98.2396	78.8386	124.36	96.5989	84.1463	68.063	156.918	140.773	177.826	138.176	109.399	67.8078	104.181	94.8016	97.6968	117.179	102.228	97.0418	98.3015	82.5004	88.0015	83.1569
Q9NR19	ACSS2	SWpSPPPEVSR	S30	N/A	Carbon fixation pathways in prokaryotes;Glycolysis / Gluconeogenesis;Methane metabolism;Propanoate metabolism;Pyruvate metabolism	114.202	48.6942	105.213	87.7213	214.572	76.7709	62.7589	98.7063	103.825	141.311	175.807	117.376	82.842	99.9174	67.4516	81.0687	100.075	18.037	145.647	53.1975	132.57	98.1859	143.042	102.233	99.76	84.3899	85.7834	102.446	95.9033	88.8095	74.8025	95.1136	169.573	84.5738	97.5905	56.5191	126.398	73.861	74.4292	128.639	92.2168	73.6401	107.019	112.511
O96019	ACTL6A	EGpSPANWK	S233	N/A		111.295	61.273	103.842	102.909	87.8255	98.8675	178.232	87.7085	100.973	74.4387	129.322	95.6153	81.0613	134.902	74.078	83.8586	146.881	95.6979	63.6298	96.6484	76.9295	68.6139	84.6072	118.089	65.9975	130.389	83.2664	77.7345	75.8097	118.471	113.69	183.496	69.9563	97.4993	84.1454	93.0001	87.8875	74.7031	133.647	76.3862	115.614	104.184	134.556	124.241
Q9H981	ACTR8	RIPVpSPEQAR	S132	N/A		102.623	79.495	98.1869	100.224	78.0325	73.2057	83.8669	72.0432	95.1952	97.0398	85.7901	95.4813	102.116	90.646	98.1746	91.693	131.117	83.4229	118.329	115.449	97.6424	117.437	92.3893	95.0744	75.4898	116.875	91.9367	124.473	90.2415	103.232	84.2501	96.6349	83.257	101.782	84.8415	106.242	82.4141	86.5798	70.6381	93.1612	103.951	105.691	107.629	78.0464
P78536	ADAM17	pSFEDLTDHPVTR	S791	N/A	Alzheimer's disease;Epithelial cell signaling in Helicobacter pylori infection;Notch signaling pathway	127.339	126.679	133.555	82.1359	68.3073	72.8304	46.3255	114.365	113.187	188.45	54.9377	136.447	197.895	81.8738	116.941	104.313	95.2329	76.9418	43.0826	119.156	141.176	144.099	114.953	70.3425	107.443	55.9971	87.801	88.9158	153.473	93.513	82.6965	98.6873	94.6916	66.8721	98.077	101.989	56.4742	144.905	108.784	115.349	142.118	109.594	74.9762	105.038
Q13443	ADAM9	HVpSPVTPPR	S758	N/A		118.886	244.949	108.407	111.333	116.986	77.5174	55.1346	119.331	115.24	102.234	112.368	115.477	110.259	63.0528	116.646	89.5455	104.496	69.4157	71.2079	117.547	100.959	59.0726	102.154	126.047	95.3706	89.285	90.3732	103.62	89.7681	95.4998	68.2621	124.55	91.8972	95.5097	121.719	54.9379	108.705	98.5003	78.9353	116.547	106.912	81.8734	126.967	133.401
Q13443	ADAM9	HVSPVpTPPR	T761	N/A		93.1704	142.117	112.915	92.6167	113.295	76.7406	69.2315	107.258	109.698	85.6727	114.822	90.0552	107.618	51.2411	125.836	95.5113	122.078	85.3975	75.1363	103.511	102.234	72.0062	100.864	94.8092	97.0181	81.9773	96.49	156.579	83.856	97.9654	76.1027	120.882	85.919	110.761	88.8972	85.505	106.368	140.431	84.2885	111.572	111.351	83.3891	137.993	115.212
P55265	ADAR	pSPVTTLLECMHK	S614	N/A	Cytosolic DNA-sensing pathway;Measles	97.7046	92.557	93.9105	100.925	123.311	87.2283	145.663	126.224	68.7283	125.577	179.973	58.5036	48.0554	92.1566	85.4946	98.8588	102.895	108.381	100.822	69.4143	79.5531	130.91	82.6771	81.9566	86.9988	74.1755	111.97	82.97	140.097	85.1966	92.6497	80.5345	92.3165	117.84	97.0102	115.558	86.6284	124.307	148.303	99.6696	117.352	121.914	131.11	81.3825
P55265	ADAR	pSPEAQPK	S825	N/A	Cytosolic DNA-sensing pathway;Measles	89.4537	62.206	83.6794	125.951	89.3761	63.1004	176.724	139.754	55.2816	86.7548	135.758	42.9047	71.1237	161.099	91.2965	106.941	88.563	99.7705	75.472	59.5232	76.9811	84.4119	60.8955	76.6167	76.6238	84.3217	97.825	91.2819	131.229	102.861	98.415	72.412	95.2479	149.61	74.4602	123.205	77.9246	114.829	110.107	104.111	97.0632	87.9845	92.8656	81.3655
P55265	ADAR	TAESQpTPTPSATSFFSGK	T601	N/A	Cytosolic DNA-sensing pathway;Measles	94.0582	93.1975	84.7501	63.6732	137.302	40.8715	67.1954	87.3882	57.6586	101.608	198.823	93.0255	60.3445	107.513	95.4937	53.4225	75.3485	100.457	173.123	33.936	69.826	115.326	92.8941	83.4284	111.671	67.5307	151.216	51.2839	149.947	97.2308	61.1441	130.876	143.074	92.7182	92.9559	53.2341	159.529	97.2705	146.614	109.55	85.1195	76.8957	99.9092	68.724
Q9BUB4	ADAT1	SGPIpSPGIHSCDLTVEGLATVTR	S227	N/A		103.882	86.1628	80.4198	98.4773	86.4805	78.1615	89.0172	72.1311	108.369	99.618	95.2761	164.929	116.236	96.3723	104.032	67.7304	102.394	101.319	116.216	35.6864	51.8708	98.9496	122.197	88.5468	110.234	86.9474	97.3491	91.9285	126.253	115.26	84.2972	147.715	105.916	103.637	57.4637	49.5739	120.591	88.6392	119.078	81.7718	97.3667	80.3073	99.812	85.3931
P35611	ADD1	AAVVTpSPPPTTAPHK	S12	CDK1		163.245	94.8416	123.173	79.5512	123.426	133.494	86.1572	94.9562	152.04	112.439	85.3541	156.404	117.229	87.521	91.0468	96.1032	103.294	146.839	96.7362	45.8825	51.9466	80.0425	119.483	75.1577	113.249	87.7205	118.927	70.0608	110.111	213.639	89.9769	83.1227	131.81	82.7879	75.701	48.3195	253.832	88.1734	95.7315	103.825	91.1338	77.9481	97.0843	113.103
P35611	ADD1	SPGpSPVGEGTGSPPK	S358	N/A		124.156	93.7168	101.227	67.8596	91.8136	112.465	104.516	59.0068	154.132	91.0712	109.672	100.913	120.858	94.4857	163.822	91.2373	89.57	118.975	89.4967	106.925	97.5141	90.9363	122.302	81.6918	175.344	90.2705	103.717	77.5919	103.962	220.041	75.623	63.0776	83.6544	123.31	80.8049	65.3258	135.427	79.2061	61.5602	96.9294	91.3578	50.7095	96.3421	85.9956
Q9UEY8	ADD3	IEEVLpSPEGSPSK	S673	N/A		150.758	92.1395	120.287	83.9489	172.676	107.107	108.9	75.3535	177.247	146.162	135.586	93.2675	139	88.5091	86.1701	119.657	95.9408	126.227	65.3124	61.8387	39.7532	107.773	100.825	104.457	139.643	106.412	88.1739	88.0402	99.7284	121.975	73.6237	79.2298	108.273	70.4944	97.3613	119.84	152.109	96.604	117.595	118.937	94.1733	71.99	108.109	154.62
Q9UEY8	ADD3	IEEVLSPEGSPSKpSPSK	S681	N/A		243.813	85.6992	163.145	42.8001	148.009	130.097	84.8209	89.155	187.781	177.311	101.464	66.2787	106.265	101.939	63.7573	108.584	96.875	87.2688	99.844	95.4513	82.7803	75.9365	118.524	65.4682	171.174	92.7589	108.329	53.2619	153.367	256.105	71.5728	73.0441	151.431	46.481	75.2091	50.4238	211.174	112.842	89.6182	107.151	90.1237	45.809	59.0062	102.958
Q9H2P0	ADNP	LNQpSPSLAPVK	S709	N/A		112.747	83.3011	96.3602	91.8088	43.1643	95.1536	161.568	90.4215	80.4182	138.489	124.241	83.9831	80.2472	120.744	86.5447	84.2372	99.8297	125.758	106.576	100.381	63.5462	79.1816	86.1321	86.4644	113.332	86.834	77.7625	106.02	122.732	145.66	92.8083	100.516	99.0517	91.2237	93.2068	98.1273	98.1469	76.1462	101.361	94.033	99.7744	83.8199	98.5232	73.0613
Q6ZN18	AEBP2	SLpSPGAASSSSGDGDGK	S141	N/A		118.15	112.14	177.889	105.219	73.3689	67.0894	105.341	128.891	102.134	61.4737	72.8383	96.7027	116.289	73.5649	78.7999	136.463	156.922	161.686	99.132	96.7722	104.736	90.9901	86.8331	238.013	64.029	94.1787	94.4769	89.0195	64.5561	115.281	45.7945	73.619	84.2403	82.7096	81.5369	96.5243	124.036	71.1145	122.465	90.1886	109.785	123.802	112.615	90.6137
Q6ZN18	AEBP2	LSPLPPGpSPGSAAR	S24	N/A		115.586	83.0172	103.33	92.8953	119.7	88.1382	114.236	95.7555	114.029	85.1989	87.4171	84.3465	68.5913	101.121	94.8138	87.0486	129.388	109.932	80.592	106.871	131.604	81.4748	123.001	95.7991	76.2109	92.231	88.6285	99.6406	96.9649	119.042	138.515	81.5231	79.1139	96.9051	104.718	90.3403	87.1371	111.083	79.8074	87.2581	116.962	96.649	106.002	99.0982
Q6ZN18	AEBP2	pSLPRPHDFFDAQTLDAIR	S390	N/A		124.975	96.2199	98.7824	102.317	77.353	67.621	79.4353	107.339	108.962	84.8656	60.1391	100.679	111.785	104.771	89.6239	144.079	103.302	109.82	135.162	101.198	107.284	81.4181	71.176	120.502	90.3071	89.3196	86.3945	98.2424	90.7437	136.375	100.285	102.108	95.3262	76.1846	69.6013	157.339	86.4539	95.9734	161.83	74.9875	74.1231	118.468	132.343	78.7218
Q8N556	AFAP1	EAYSGCSGPVDSECPPPPSpSPVHK	S265	N/A		74.9929	149.9	63.5222	76.3394	136.174	41.6542	93.1424	127.653	58.201	132.299	60.3821	180.892	95.0237	53.5394	91.009	58.7941	159.051	108.888	105.326	60.519	133.97	76.8811	70.3682	269.701	81.9408	78.8894	81.2396	119.342	67.18	77.9715	31.5974	172.388	80.8269	37.1147	127.628	159.744	108.124	66.3376	115.461	66.096	43.8594	87.7312	178.557	258.379
Q8N556	AFAP1	SGTSSPQpSPVFR	S668	N/A		112.608	169.829	63.5302	97.6925	149.628	50.1686	66.563	124.907	55.3625	132.121	45.9423	158.447	111.653	56.0035	95.0337	77.8373	84.55	45.3591	122.627	35.4705	140.876	35.8711	90.3197	223.289	80.0175	77.1858	92.8075	154.038	65.8598	103.828	40.1782	189.136	67.5495	67.3728	120.76	164.317	138.913	121.791	102.339	73.0464	61.8037	159.427	142.274	248.048
P55196	AFDN	TSpSVVTLEVAK	S1083	N/A	Adherens junction;Leukocyte transendothelial migration;Tight junction	117.593	108.229	60.4817	88.2961	193.617	95.8186	226.455	68.6563	171.534	106.872	166.675	6.5521	42.8698	85.5701	76.8803	76.3946	90.932	105.131	101.955	20.6831	64.8412	136.005	53.1804	90.7098	105.681	22.708	119.556	58.0893	63.6826	95.2841	70.1727	207.152	133.59	74.5615	176.263	91.6487	121.342	116.805	199.145	22.3392	42.3643	86.3839	80.2552	252.961
P55196	AFDN	SpSPNVANQPPpSPGGK	S1173_S1182	N/A	Adherens junction;Leukocyte transendothelial migration;Tight junction	132.136	128.673	114.849	98.9906	116.528	78.2414	113.008	74.8826	127.079	97.5938	94.1872	62.6763	73.5415	79.713	80.606	113.987	72.0484	105.917	132.973	54.0439	94.7849	103.783	93.884	116.605	130.978	47.0304	128.029	56.5324	92.3798	97.6561	106.571	111.625	123.217	64.2511	136.85	86.5895	134.794	109.634	164.936	71.1199	105.881	114.64	92.4043	136.546
P55196	AFDN	SSPNVANQPPpSPGGK	S1182	N/A	Adherens junction;Leukocyte transendothelial migration;Tight junction	123.003	155.24	152.165	80.4577	142.214	46.3839	111.534	63.0823	120.096	88.3237	151.066	19.6945	64.5713	75.6741	87.51	98.1445	85.2798	74.9603	158.498	28.8395	89.9221	110.624	91.4367	92.4048	115.475	38.5719	127.461	60.8062	83.9981	128.778	104.983	147.61	115.236	99.0612	94.0414	63.8191	143.353	108.922	212.641	35.1672	94.0956	107.666	91.4452	143.696
P55196	AFDN	EELSSGDSLpSPDPWK	S1512	N/A	Adherens junction;Leukocyte transendothelial migration;Tight junction	118.854	166.281	177.615	75.4019	164.124	66.107	179.073	66.5556	173.229	116.356	122.375	49.3422	40.9012	73.7261	53.0267	80.6141	89.4661	84.15	106.346	76.4682	69.5113	126.935	70.9563	93.5947	126.847	37.1115	121.14	64.6249	79.208	91.2185	85.0552	92.0351	131.15	94.3425	92.5484	88.4891	62.8687	134.093	143.11	51.2083	62.7358	84.9176	93.3306	112.363
P55196	AFDN	TQVLpSPDSLFTAK	S1721	N/A	Adherens junction;Leukocyte transendothelial migration;Tight junction	131.506	108.203	107.377	34.1798	174.156	30.6841	67.0921	39.306	245.304	79.3547	188.057	32.0695	61.3791	65.8549	90.5788	61.0273	82.9231	123.029	155.027	26.9415	40.8599	270.023	85.0408	86.7127	181.875	24.9561	160.984	46.7126	131.346	122.027	61.2907	97.5197	179.49	66.3814	58.77	46.4447	138.862	72.4542	184.891	19.1727	101.709	94.758	129.533	160.411
P55196	AFDN	SQDADpSPGSSGAPENLTFK	S1779	N/A	Adherens junction;Leukocyte transendothelial migration;Tight junction	129.748	137.157	112.137	44.031	95.1126	87.4389	139.222	50.011	128.99	115.661	149.059	55.5202	56.0296	117.844	110.773	94.0163	86.6919	106.923	133.598	57.5812	65.3029	110.991	88.1081	78.8284	90.1286	88.1326	134.203	66.5766	75.4126	114.755	75.35	96.8132	98.0126	76.046	125.759	99.8654	58.9661	95.7789	185.418	83.3175	111.704	103.44	91.8207	138.024
P55196	AFDN	LFpSQGQDVSNK	S1799	N/A	Adherens junction;Leukocyte transendothelial migration;Tight junction	139.419	90.5095	114.786	51.7595	101.927	32.1581	58.6564	23.1021	172.579	135.498	150.401	33.4889	87.9023	78.9105	72.5768	50.2839	87.3228	152.705	218.956	35.6498	52.3136	82.3993	101.255	52.6824	127.339	25.8082	101.655	47.2335	67.7893	209.651	79.9636	40.2	81.0166	69.0357	123.4	96.9228	109.417	102.847	188.541	16.175	96.8918	71.4517	201.752	96.844
Q9UHB7	AFF4	QKpSPAQSDSTTQR	S549	N/A		112.919	83.7022	93.2745	89.6545	82.4588	63.3037	103.767	96.6918	101.195	52.4254	117.577	77.9896	103.63	115.743	79.246	126.292	93.8414	65.2243	89.2398	187.655	78.3557	73.8868	89.8068	145.286	74.9614	135.207	109.006	115.552	105.148	91.9549	57.5188	136.683	177.263	54.4464	77.4982	86.8462	91.0318	111.237	139.288	102.249	74.5096	116.417	102.762	109.585
Q9UHB7	AFF4	ELLSPLpSEPDDRYPLIVK	S706	N/A		109.491	89.2237	98.0929	101.987	135.598	103.031	100.653	95.0627	68.7661	66.1166	98.8254	64.0301	97.7613	105.082	109.793	128.374	92.695	72.2463	86.1443	179.704	110.021	73.8309	87.6589	144.045	83.8539	108.336	60.4697	119.63	88.2509	72.1033	87.7699	153.966	128.128	72.3811	86.5261	89.1247	143.736	119.561	106.447	107.006	113.957	100.562	106.288	82.4453
Q9UHB7	AFF4	TIpSQSSSLK	S836	N/A		107.018	72.4501	96.6443	118.351	126.505	79.2191	38.4588	75.6551	77.5212	70.3977	103.389	85.5023	89.9562	132.408	88.4732	97.3303	84.7387	81.1511	119.096	99.7915	64.6069	65.0095	95.3192	111.872	81.9361	113.262	143.516	85.4471	116.129	117.757	89.0677	142.043	127.297	69.0353	85.3067	76.2675	166.038	102.746	150.232	115.66	100.197	108.58	107.059	94.6013
Q9UHB7	AFF4	YPESNRpTPVKPSSVEEEDSFFR	T674	N/A		114.002	99.4795	89.6118	95.8309	96.8512	115.049	84.247	87.5082	101.43	54.7625	106.152	84.8333	87.4032	117.009	91.8972	125.516	95.5829	66.4204	98.2211	141.616	79.6917	82.5945	88.8617	140.247	83.9	116.122	110.784	108.337	98.8014	95.2404	72.6361	129.141	151.18	73.3711	76.9349	79.9799	106.364	105.569	141.245	98.7548	97.4443	114.525	93.3729	96.565
Q6ULP2	AFTPH	KSpSGTGTEPVAK	S518	N/A		110.513	154.583	50.8047	88.3512	62.4816	40.9323	175.552	115.073	54.6873	96.6608	63.289	69.8358	121.87	83.3606	130.212	109.505	125.468	106.094	96.8456	128.303	146.785	141.912	57.9323	98.3635	98.0211	74.2269	64.4397	60.8295	134.859	139.826	98.3496	120.55	68.7838	115.124	141.997	78.409	135.283	80.2089	187.577	88.4664	109.265	123.668	126.379	93.2036
P52594	AGFG1	GTPSQpSPVVGR	S181	N/A		84.8333	109.233	86.9299	151.258	135.743	124.957	69.8369	77.8702	151.13	116.856	93.511	94.7961	91.43	85.6165	86.8709	79.6025	104.365	75.7469	121.717	98.4106	82.0171	96.9318	123.289	72.7155	111.141	98.9271	113.317	119.306	101.29	66.364	116.693	112.284	117.449	101.577	106.373	59.4357	74.9653	136.014	93.1274	121.259	54.5575	105.933	86.3709	95.5239
O00116	AGPS	AApSAATAAPTATPAAQESGTIPK	S65	N/A	Ether lipid metabolism;Peroxisome	84.7748	87.1426	90.4677	61.9379	155.362	103.632	120.243	99.256	128.106	82.8048	95.6463	58.9463	79.9215	101.408	109.731	65.6284	106.091	85.0173	79.7081	116.161	239.64	137.616	155.185	79.2137	137.071	118.834	97.5542	72.6161	109.185	89.0823	104.43	101.084	93.428	130.094	87.2128	77.2593	107.254	80.2926	106.255	104.873	68.2637	111.109	106.263	93.366
Q8WYP5	AHCTF1	GpSPQAISR	S1160	N/A		106.743	90.5629	192.75	76.1991	52.8915	47.9129	177.757	71.7301	118.407	82.0366	116.952	98.9999	89.3056	159.703	94.2864	105.998	86.2154	99.0609	112.965	64.6089	73.8105	65.2207	61.3843	84.2463	89.5599	46.8758	85.1469	97.299	75.2969	169.957	80.9997	61.2549	85.6736	105.242	79.4768	90.8245	126.885	97.1465	121.541	90.6754	98.8435	77.308	142.189	84.1748
Q8WYP5	AHCTF1	STPLASPSPSPGRpSPQR	S1222	N/A		82.8574	135.555	161.265	39.2063	79.6919	103.844	143.397	84.133	69.1597	85.4872	144.196	101.171	85.5607	123.648	98.9314	101.368	74.3226	67.2042	67.3156	47.0278	98.7815	95.1874	72.1079	93.4605	79.3667	79.2565	92.6206	105.138	106.366	116.426	120.431	76.0489	87.0009	93.7041	92.0559	142.989	121.878	92.1445	81.7112	147.803	100.461	80.7429	112.365	90.6689
Q8WYP5	AHCTF1	IpSFVEEDVHPK	S1232	N/A		95.5017	102.346	175.565	63.6897	77.1983	44.2068	118.19	58.4733	109.924	115.12	114.13	149.47	75.5228	101.154	74.3158	70.21	77.3954	99.9499	129.892	52.9484	104.635	104.015	73.2913	85.2171	123.788	51.0103	110.701	63.0606	119.088	159.52	84.9986	123.577	161.905	77.7875	101.477	66.4793	135.556	99.2761	131.67	109.654	139.899	63.6661	103.037	108.181
Q8WYP5	AHCTF1	NLpSFNELYPSGTLK	S1541	N/A		106.115	97.7674	145.599	59.5572	81.1049	46.5288	139.688	64.3955	70.5871	71.6445	149.526	34.1882	85.1844	102.712	78.248	106.551	84.1142	111.43	108.853	64.6136	165.526	83.0218	55.3834	110.457	90.5878	58.1843	84.2036	99.2914	69.2241	127.176	106.431	68.7476	71.3963	87.4848	75.2381	235.472	40.1046	106.816	182.941	100.971	119.787	95.0691	124.873	126.965
Q8WYP5	AHCTF1	ESAWpSPPPIEIR	S2212	N/A		85.3331	89.1469	93.1977	31.9037	107.376	53.5502	99.7682	48.3223	189.646	111.41	259.794	85.5482	88.0665	94.3861	78.2521	32.9645	79.9193	121.614	71.6181	27.4553	44.5697	221.673	75.5421	88.2744	111.527	75.6556	127.304	102.908	246.794	140.948	80.2367	87.3632	123.163	102.85	108.598	80.4393	46.9175	116.062	88.971	113.584	101.906	86.2449	137.183	85.837
Q5TGY3	AHDC1	TEAACLSAPHLApSPPATPK	S1507	N/A		81.6952	287.526	102.646	103.341	101.025	90.0378	108.947	84.625	105.716	99.3178	123.291	96.518	79.2371	95.7909	104.773	85.4597	52.6654	93.3163	112.078	116.572	81.1372	85.3817	109.424	85.8396	85.4651	88.1737	97.3201	74.3389	94.7382	92.7824	123.711	147.373	112.261	101.673	77.9485	99.8073	76.0014	80.0625	104.953	107.606	92.6784	36.9468	106.006	86.6454
Q09666	AHNAK	ASLGSLEGEAEAEASpSPK	S5763	CDK1		92.0635	91.324	47.3736	261.122	134.025	63.0118	53.3038	167.12	86.9173	92.2732	57.5519	70.3464	76.4164	81.6034	105.864	79.8368	97.2164	129.078	95.9555	66.3529	47.5645	85.0468	90.0137	114.514	74.8632	52.1545	88.1519	143.387	53.9885	61.4129	54.035	126.476	119.044	121.962	103.587	36.3	214.392	95.9109	156.2	83.8827	62.2816	97.6013	104.567	186.406
Q09666	AHNAK	ADIDVpSGPK	S1286	N/A		126.869	74.2447	25.1766	164.01	73.798	39.5464	43.275	138.358	126.51	60.7985	83.8348	63.8559	76.5521	59.7561	74.4739	159.159	82.5245	259.3	121.174	85.5695	66.7751	74.4329	65.7882	228.45	41.9164	26.2273	80.5092	97.0392	41.9118	49.4378	46.6725	94.4889	65.875	75.0877	115.465	93.9236	66.8652	55.9667	176.816	80.1925	131.208	219.233	151.59	273.373
Q09666	AHNAK	LKpSEDGVEGDLGETQSR	S135	N/A		78.3627	86.1011	51.2847	92.9313	222.602	55.0584	38.9074	148.777	146.149	150.69	63.5028	172.089	57.4821	45.7783	65.2695	57.8371	100.822	170.487	105.362	44.0461	70.1298	137.171	77.4223	75.244	129.821	55.6044	71.6377	83.1525	69.8373	49.5157	42.821	118.022	86.4061	141.551	130.103	34.5826	108.287	95.2372	100.009	91.4111	113.715	80.1185	116.443	113.91
Q09666	AHNAK	DIDISpSPEFK	S177	N/A		74.5531	100.206	51.7169	179.445	177.164	59.5142	36.2853	135.052	158.186	70.0495	42.4829	68.2873	79.8312	52.2372	87.7245	152.2	84.1903	141.043	81.7738	38.3784	61.4288	119.652	100.783	115.101	83.1339	60.4752	112.006	143.872	63.2408	31.5067	40.6246	185.281	139.069	99.6853	52.3684	39.8707	202.26	119.311	124.651	68.6731	70.5001	130.176	137.348	159.769
Q09666	AHNAK	LPpSGSGAASPTGSAVDIR	S210	N/A		97.4436	116.582	56.9047	164.427	168.214	67.1945	36.7447	136.98	78.3268	91.2928	49.1578	92.7771	82.8286	75.6922	94.9863	106.592	90.0989	110.105	135.914	69.864	127.984	103.878	88.1621	118.429	87.9552	60.2356	105.117	119.019	70.9616	68.9865	66.2798	172.785	105.028	118.1	103.441	52.8445	199.539	109.189	125.154	86.7844	70.1594	115.453	112.568	130.662
Q09666	AHNAK	LPSGpSGAApSPTGSAVDIR	S212_S216	N/A		83.8486	93.5256	74.9733	140.073	123.604	78.816	105.12	105.338	173.656	103.018	80.6299	91.6277	92.9877	64.2972	91.3824	99.5992	83.136	186.394	83.5866	50.9775	102.231	124.834	98.2979	111.153	97.8243	78.281	99.4466	106.292	79.9525	56.4977	56.5633	122.067	98.6235	105.046	111.638	34.1395	117.177	75.9257	113.641	90.8927	81.7445	129.145	114.423	117.033
Q09666	AHNAK	LPSGSGAApSPTGSAVDIR	S216	N/A		98.6972	91.5795	52.484	140.736	126.596	96.2817	50.5726	151.779	108.181	109.982	80.6683	91.9908	76.9635	75.2728	88.3524	106.149	92.0638	126.572	80.635	77.5524	136.478	112.956	102.95	107.403	116.719	65.846	86.413	117.388	83.8468	59.3548	77.661	154.572	109.074	95.7595	107.697	57.1061	73.9001	103.283	96.5721	92.2741	104.665	117.152	112.298	134.581
Q09666	AHNAK	DDGVFVQEVTQNpSPAAR	S41	N/A		91.305	97.9821	93.6266	151.682	104.891	90.9668	71.4782	190.908	104.533	112.09	92.6593	66.655	100.847	79.2001	88.0516	115.741	116.42	130.362	108.387	128.301	56.5286	92.0426	86.6358	98.3181	104.625	97.1346	65.8803	98.6924	88.9757	68.3332	61.5314	89.8136	70.0975	130.657	106.23	117.644	90.3461	110.405	87.99	66.9446	90.4803	100.046	145.411	85.2256
Q09666	AHNAK	ISMQDVDLSLGpSPK	S511	N/A		95.5914	119.311	49.7006	198.392	138.835	62.4671	59.4777	131.037	101.785	105.507	75.9773	64.2443	66.3459	80.5661	86.2934	114.23	88.9147	135.467	115.372	60.6975	49.6672	91.2064	88.3185	105.479	85.8437	53.0184	82.3046	109.464	59.6932	56.5158	75.0469	133.675	109.982	99.3452	100.164	62.8165	129.084	93.111	98.4028	60.8139	82.2395	94.856	113.7	185.633
Q09666	AHNAK	AEAPLPpSPK	S5110	N/A		96.7476	90.6866	50.5727	163.721	184.974	49.626	41.9419	141.529	124.641	158.78	70.9956	134.344	54.5783	72.637	74.3695	59.0775	92.0253	179.937	127.732	27.5724	63.5523	101.86	69.0031	107.407	82.9966	55.8715	90.6228	101.266	58.0251	38.4906	36.6696	153.354	144.793	92.6823	141.305	35.3458	176.891	71.8279	176.266	100.325	78.9548	131.272	136.766	170.101
Q09666	AHNAK	FKAEAPLPpSPK	S5110	N/A		84.8253	99.3105	26.1751	178.486	159.576	45.5031	34.3943	115.005	105.292	126.56	61.9418	127.778	40.3243	58.0225	62.6736	49.4466	87.4075	203.715	109.254	33.3807	65.5706	116.053	79.6325	121.178	79.3025	44.4492	77.0982	110.828	56.9771	28.9919	28.1634	159.738	134.447	99.8315	125.001	30.1083	175.971	62.4924	125.732	84.5475	55.5242	134.683	126.649	171.346
Q09666	AHNAK	IpSAPNVDFNLEGPK	S5448	N/A		133.941	102.038	41.7711	140.423	85.1176	54.4707	51.6615	103.026	102.367	81.5088	23.054	131.868	71.2728	73.1834	117.017	190.792	81.0559	61.119	84.9711	91.023	115.983	143.192	40.3227	182.128	94.2753	72.1189	57.088	239.679	64.4672	52.5691	122.289	145.293	63.5886	76.4876	153.635	92.6852	106.606	92.2312	133.228	79.2802	84.6533	76.2597	120.116	162.237
Q09666	AHNAK	GKGGVTGpSPEASISGSK	S5731	N/A		72.9272	83.1755	12.1681	122.164	134.84	78.0955	28.6901	77.0062	82.6039	67.9273	71.8642	104.986	60.3115	67.2709	70.5687	134.108	41.3911	153.386	93.826	75.7223	140.217	174.073	82.8753	113.584	90.8488	98.4821	104.698	139.277	54.813	42.1506	58.027	112.267	70.5835	108.049	46.1819	65.1373	119.435	98.1425	45.5806	105.484	56.6907	184.736	122.922	93.7059
Q09666	AHNAK	GGVTGpSPEASISGSK	S5731	N/A		96.2431	74.4391	39.8968	111.393	139.83	59.763	34.3541	180.491	141.953	100.054	66.659	110.923	65.1204	50.7105	85.9708	158.868	62.8517	144.817	99.2408	71.7206	87.5447	153.213	63.5918	117.783	91.9038	61.3853	99.8922	116.102	55.8529	33.8664	67.51	101.817	89.5232	100.307	69.2042	55.358	159.176	111.68	134.417	117.605	108.491	226.3	161.501	133.891
Q09666	AHNAK	GGVTGSPEASISGpSKGDLK	S5739	N/A		101.292	74.7313	68.8711	191.881	129.216	112.501	19.3132	173.881	108.161	148.29	32.8015	93.9755	49.2977	65.6969	51.8491	116.361	66.1317	111.397	88.112	70.5944	83.1729	110.26	63.5207	140.969	66.8895	51.9647	76.7151	146.959	89.0336	36.6972	76.0011	68.9698	115.695	55.0032	193.067	46.2649	69.3925	99.6033	100.232	89.7042	93.2253	226.786	107.537	106.778
Q09666	AHNAK	ASLGpSLEGEAEAEASSPK	S5752	N/A		110.121	91.5645	43.0766	143.696	95.0341	87.706	25.7533	189.467	75.876	156.661	42.7853	104.357	78.6212	76.4609	95.8024	94.3396	104.51	97.1893	115.067	97.6709	195.459	81.7445	62.948	122.239	76.8105	60.5953	108.007	124.207	58.0816	45.7041	38.7147	111.662	79.1833	111.566	241.207	50.0521	111.455	111.304	114.077	120.631	46.6579	144.768	113.491	151.247
Q09666	AHNAK	GHYEVTGpSDDETGK	S5841	N/A		110.575	92.8372	48.639	228.126	148.434	57.967	35.4529	160.486	141.257	174.209	49.2711	103.785	70.9599	52.8337	95.0212	94.25	97.3467	175.398	83.071	61.9672	75.7393	86.1208	67.0903	93.9246	56.4908	33.3209	76.9372	165.409	58.6496	32.6017	27.855	162.991	109.082	109.011	143.729	46.8818	97.143	98.8367	111.161	80.7888	84.2769	155.27	119.558	124.421
Q09666	AHNAK	LSSSSpSNDSGNK	S5867	N/A		104.784	225.675	32.9941	153.069	137.662	78.465	5.26029	239.132	60.9453	86.006	42.0366	84.9417	197.045	65.1649	40.2792	90.9409	87.0426	147.545	40.8671	108.941	158.423	39.8597	57.2375	369.141	48.5648	53.7211	67.5381	104.686	68.7241	30.8262	44.8297	404.606	99.3577	55.7023	57.5237	65.9978	139.3	68.3118	69.5286	85.2298	110.744	153.367	79.8231	130.849
Q09666	AHNAK	IpSMPDVDLHLK	S819	N/A		112.534	64.1549	63.7915	145.495	94.3264	89.665	66.0072	140.429	104.599	135.634	69.351	76.5555	77.758	101.539	107.33	170.061	84.8195	117.095	140.354	92.783	122.816	125.927	84.0609	184.732	94.4616	63.6834	92.5344	126.979	82.5399	35.1379	37.7588	141.907	81.0361	80.8113	175.812	59.6671	143.467	106.576	116.135	69.9946	136.392	133.279	123.597	146.068
Q09666	AHNAK	pSPEPGQTWTR	S93	N/A		115.021	86.7202	62.6246	208.253	168.386	55.129	40.1557	166.047	125.833	122.484	61.3017	82.5178	82.2222	81.5474	90.5132	107.396	126.539	146.637	120.159	98.5816	93.6877	118.488	176.775	96.3429	73.5248	49.843	88.5883	94.8601	61.9033	31.0717	41.0807	191.467	114.953	109.523	80.6608	38.1379	104.409	74.1438	139.189	59.587	91.1126	161.036	131.496	145.353
Q09666	AHNAK	GDRpSPEPGQTWTR	S93	N/A		100.787	101.286	50.8765	164.526	162.128	74.2147	51.7863	141.778	123.791	110.808	63.8677	106.457	87.0989	71.5559	115.333	114.083	103.693	136.152	105.237	78.666	106.544	96.1614	122.17	105.633	87.2611	57.6242	79.0757	119.226	79.7807	46.3812	44.934	143.595	112.639	102.597	82.4366	40.7025	120.652	84.0946	109.697	77.7414	80.98	128.067	131.073	145.337
Q09666	AHNAK	KGDRpSPEPGQTWTR	S93	N/A		90.2559	105.988	42.9028	179.174	164.863	55.8226	35.6427	182.465	106.917	98.4515	56.0916	100.797	78.8993	53.0686	88.1502	114.638	99.0575	136.726	103.911	59.7498	128.418	110.354	67.6154	126.452	89.3092	43.4477	83.7921	124.89	64.707	24.0028	28.3242	238.689	119.635	120.684	104.171	31.1443	138.396	90.0536	125.647	74.8089	85.8506	144.796	134.737	162.188
Q09666	AHNAK	GPSLDIDpTPDVNIEGPEGK	T4430	N/A		110.335	107.751	64.9592	135.591	146.911	82.3742	17.0328	125.384	163.028	175.63	62.6127	93.6389	81.8147	90.1267	78.9516	51.4678	101.787	128.518	114.889	73.4974	81.2739	107.334	93.9139	91.3073	100.331	56.2956	125.315	82.8011	59.6043	52.3879	70.3373	142.28	114.377	101.88	122.281	55.5209	111.237	91.6304	136.964	85.4655	75.2535	86.3266	98.2558	143.172
Q09666	AHNAK	EFSGPSpTPTGTLEFEGGEVSLEGGK	T5794	N/A		81.3486	95.0086	79.9151	182.676	116.491	80.7415	46.2055	91.5188	190.055	143.941	21.7463	49.1525	40.8668	90.5896	90.547	77.9271	93.605	154.248	169.813	16.4258	18.6285	127.573	71.7345	86.546	91.3881	66.5621	152.86	127.505	76.931	51.4012	85.9651	97.7893	117.519	88.0583	197.522	30.4245	185.394	100.158	89.314	104.175	74.5418	84.5475	109.526	98.2777
Q09666	AHNAK	GHYEVpTGSDDETGK	T5839	N/A		107.393	83.2698	72.5953	207.615	119.787	71.9088	59.3359	164.745	141.758	173.955	68.7449	107.729	85.1516	29.4479	96.4226	92.6674	82.3344	202.881	93.6117	72.9674	72.8977	86.8469	74.3104	86.4691	78.0938	85.5532	78.6753	180.318	96.0349	53.722	30.3578	166.559	104.124	109.043	122.852	45.8761	100.917	70.4828	100.382	89.9276	100.33	192.299	128.457	95.473
Q9Y4K1	AIM1	QPPPASpSPTK	S103	N/A		68.4222	64.3216	200.803	61.1162	115.81	57.6836	19.2538	71.4655	99.1908	244.302	91.7877	141.859	66.3899	75.082	76.3356	96.4148	125.296	135.69	311.064	109.261	70.8935	98.4935	92.4945	93.1992	125.752	71.6539	116.162	45.7485	129.822	72.8949	127.24	87.8348	76.7972	53.3391	95.4633	89.0245	129.216	86.5874	111.004	71.9821	71.7559	83.5035	110.594	131.951
Q9Y4K1	AIM1	QPPPASpSPTKR	S103	N/A		47.829	32.56	154.688	43.0605	108.047	50.039	35.2647	74.9813	87.0135	278.318	96.3559	172.553	77.4866	68.982	74.592	94.6933	147.132	156.764	243.246	107.514	46.5365	74.3453	50.2711	113.162	145.094	72.5505	121.228	30.3052	167.663	58.9123	138.208	62.8293	57.8523	36.4506	30.7478	40.7838	106.054	72.2996	101.108	24.8182	76.9968	73.2387	132.415	131.023
Q96IF1	AJUBA	LEPTAPALpSPR	S119	N/A		86.525	148.149	79.6532	123.081	123.665	69.6901	59.7446	50.1921	170.862	146.617	58.9213	89.1564	117.845	74.7489	94.1272	125.737	102.494	77.6482	101.147	57.3275	145.884	89.1324	107.742	120.58	145.196	96.8255	92.3031	52.4199	52.0604	112.545	46.988	57.5336	76.9965	60.8811	175.904	105.131	82.271	122.087	151.593	68.4187	93.0769	104.324	185.994	191.089
Q96IF1	AJUBA	SSFASSSASDASKPpSSPR	S136	N/A		69.1866	110.752	138.387	67.0799	114.611	88.9227	45.6564	80.5864	189.068	123.47	52.2102	148.928	135.935	78.2448	162.854	94.5682	78.8038	111.178	131.574	72.7384	195.842	90.8467	125.824	127.509	135.186	116.13	112.639	113.756	75.4044	96.1771	30.736	76.764	97.8593	55.0607	147.967	109.545	62.39	89.9686	99.446	78.6159	80.0153	115.152	179.076	135.494
Q96IF1	AJUBA	SSFASSSASDASKPSpSPR	S137	N/A		89.292	127.721	96.1319	95.3289	82.8431	76.1458	67.6606	66.172	141.332	193.437	37.8222	92.7513	111.366	65.0634	98.3839	97.0699	95.0528	70.1902	127.015	13.7819	220.398	98.5939	117.773	94.1033	224.771	129.362	99.4847	38.5716	70.1346	88.8726	30.9815	31.5571	91.4816	57.179	254.602	95.0687	104.753	130.295	114.512	58.7914	90.9355	101.875	153.971	155.575
Q96IF1	AJUBA	HpSVTGYGDCAVGAR	S263	N/A		103.249	165.711	142.472	99.3749	94.8392	68.4209	84.5514	57.3867	150.232	124.612	55.2392	131.049	111.629	88.9177	134.044	115.108	134.481	44.2426	87.3421	34.7709	142.318	80.3086	117.618	90.3821	113.364	104.144	124.147	16.9907	74.965	108.495	57.7785	39.0873	94.8813	81.2131	285.719	209.442	73.8494	195.212	113.899	50.9113	104.146	107.336	142.728	213.416
Q96IF1	AJUBA	GpSFEAPR	S79	N/A		103.97	123.254	51.3128	71.6357	70.089	66.6916	29.9193	35.6927	95.8127	161.972	37.0979	98.1913	183.325	70.8909	127.602	144.64	87.2566	49.3525	130.717	93.5946	300.674	78.0581	75.6887	127.109	163.01	100.185	62.4898	42.6384	46.6497	106.125	29.0063	37.6222	49.2116	63.4533	323.817	84.4839	92.0774	147.221	205.004	56.6066	123.968	154.942	204.01	153.078
Q96IF1	AJUBA	HSpYPPALGSPGALAGAGVGAAGPLER	Y231	N/A		107.697	117.049	107.606	127.862	109.971	222.238	103.087	78.6244	217.934	108.393	48.2118	162.985	115.252	90.9103	101.589	115.766	95.5943	75.9955	91.055	40.138	64.2298	70.4008	87.5008	96.7115	100.368	89.9488	110.2	83.0329	84.5577	105.086	86.1224	87.4504	102.113	78.9262	196.928	174.86	68.5063	142.456	79.0694	80.5619	84.0842	99.4534	132.983	98.7723
Q92667	AKAP1	SIPLECPLSpSPK	S151	N/A		106.752	113.522	117.181	37.1866	170.822	79.8835	78.3785	59.1116	181.979	213.705	190.769	63.0186	27.4679	133.832	61.0833	52.7209	71.2234	146.012	367.894	61.8863	84.0279	125.478	106.964	66.1747	177.105	85.1454	23.948	56.1107	188.923	118.559	104.898	74.2912	146.892	78.6546	108.56	85.73	94.6918	58.094	108.246	144.37	76.416	75.9279	82.1599	182.006
Q92667	AKAP1	KTEpSFQNAQAGSNPK	S592	N/A		142.604	57.9741	268.847	29.2936	59.7164	132.497	77.4627	48.6959	107.079	185.415	181.178	67.1573	68.2883	83.5634	56.5823	59.1028	162.609	69.7696	129.693	90.2812	136.215	113.569	99.1587	49.2152	112.766	110.702	84.519	56.4418	224.941	206.387	211.72	52.7133	77.8193	53.4877	194.648	125.647	99.9681	115.617	49.9777	163.538	262.722	75.1776	66.1985	67.1527
Q92667	AKAP1	AIpTPPLPESTVPFSNGVLK	T533	N/A		129.656	87.2437	145.903	33.8486	108.295	89.5032	100.027	71.2537	149.786	150.901	130.552	74.8497	92.4046	103.204	66.6646	67.9606	107.09	85.7871	161.627	86.153	100.128	127.126	135.266	81.4246	119.804	86.4673	81.4419	74.3702	165.803	158.677	98.6433	85.4408	117.427	89.8658	95.7083	90.1749	130.493	114.432	86.1875	134.377	109.181	99.8723	91.5136	99.8245
O43572	AKAP10	QSSLAEPVpSPSK	S187	N/A		106.581	75.9943	99.4817	87.1246	107.683	102.668	95.1412	113.674	72.0166	95.8386	94.0772	94.9414	107.633	90.3837	91.8589	90.9292	121.233	124.359	120.104	109.399	83.5388	70.4861	97.588	104.777	109.024	98.2465	94.2153	107.729	71.5626	91.1554	95.0455	110.024	87.8439	109.507	96.144	124.347	123.456	70.7607	86.8833	120.013	85.8969	78.4908	97.0324	115.108
O43572	AKAP10	QSSLAEPVpSPSKK	S187	N/A		98.7902	102.767	82.5985	88.3097	81.7637	109.877	66.2825	111.907	66.9247	93.8068	97.7644	107.026	126.589	80.0258	71.3021	77.6888	136.242	101.761	147.914	66.7581	50.3875	70.2357	80.6129	135.584	86.859	104.393	81.0908	125.624	69.165	104.837	99.5917	92.5389	75.2728	99.4692	108.255	95.8911	147.752	80.0887	75.4435	111.348	71.904	76.1517	108.919	125.428
Q9UKA4	AKAP11	SVpSPTFLNPSDENLK	S1242	N/A		112.882	103.107	102.487	124.868	80.8034	154.142	98.4509	90.9019	56.7822	70.9821	74.9588	53.4437	124.568	98.6804	119.014	149.239	86.7868	72.0128	69.3477	67.1638	160.497	58.8365	82.1618	108.42	60.6894	88.3498	83.5331	180.554	135.799	117.844	89.5648	148.976	111.878	100.899	107.088	121.635	59.717	84.4255	100.63	37.8027	131.95	112.511	97.1343	96.8047
Q9UKA4	AKAP11	YPpSCESVTDEYAGHLIQILK	S1337	N/A		97.3106	88.1207	123.179	118.545	65.0719	107.3	144.733	105.862	41.8983	78.9105	84.1696	53.0584	97.0181	75.3835	183.803	166.49	82.3646	79.4253	51.8151	63.691	121.339	61.2899	85.9959	71.8433	96.599	59.1294	64.2311	264.013	162.925	129.338	109.62	72.3856	98.8854	120.466	122.056	82.6063	44.6281	55.0314	133.045	48.6903	160.921	83.013	97.0341	85.7324
Q02952	AKAP12	LpSAEYEK	S371	N/A		10.4234	61.8616	11.9059	681.374	29.5989	11.8543	32.836	35.2942	12.495	10.0795	15.9752	17.6747	29.4472	30.3617	753.519	96.5261	23.0529	25.6185	26.1463	54.9098	27.6227	28.2247	22.556	48.598	50.7583	22.5377	43.2452	686.126	30.7838	20.9684	12.6517	67.7971	0.217143	40.1894	67.7331	34.324	1.51198	29.263	36.2297	99.1502	28.3357	21.8177	32.5598	720.282
Q12802	AKAP13	pSAVLLVDETATTPIFANR	S1876	N/A		98.8587	103.794	66.1574	173.594	105.779	138.184	117.439	123.207	150.971	96.5471	121.795	128.323	122.346	112.133	131.564	76.6146	124.347	112.902	94.8716	114.491	74.5256	92.0252	111.728	110.105	89.1934	105.941	62.014	97.4129	112.837	99.1033	93.4344	106.316	91.0956	94.6677	162.716	113.631	26.9477	93.6416	99.134	129.699	127.195	75.7047	105.036	125.144
Q12802	AKAP13	FLSHpSTDSLNK	S1929	N/A		92.0825	113.792	65.9432	137.163	94.825	119.52	96.7328	151.394	99.2129	137.062	97.1188	143.978	118.267	113.45	130.486	67.6902	88.3479	150.419	105.833	106.356	75.0836	111.875	80.7712	100.865	100.942	83.4795	83.1235	109.6	97.337	82.2472	117.008	105.585	106.323	76.8174	186.391	91.4897	59.2978	91.3528	119.724	120.993	95.9398	88.2781	80.6453	120.068
Q12802	AKAP13	SLpSRPSSLIEQEK	S2563	N/A		73.3965	92.0331	70.9746	171.591	78.3801	123.53	116.433	128.123	124.217	77.5953	84.0109	89.9256	82.0684	108.748	131.62	87.8766	91.0736	143.928	124.166	77.2576	69.1284	126.761	97.1476	47.4072	108.168	82.6672	139.711	139.303	74.6874	68.978	212.621	49.043	121.4	66.5004	162.457	126.679	82.6935	83.5608	149.488	114.151	106.344	94.9989	71.8032	158.987
Q12802	AKAP13	SGSLDSELSVpSPK	S2728	N/A		84.1422	126.349	84.0936	176.631	92.5133	78.206	86.4861	141.341	104.575	102.408	134.969	88.3804	102.338	120.751	111.558	70.5965	91.2014	150.305	89.8816	89.1496	42.3765	109.778	93.8275	111.021	79.7171	67.1768	95.2142	114.077	72.5679	64.9347	151.011	67.048	94.3599	80.6396	146.095	102.546	58.8267	82.8115	156.006	95.9293	110.241	74.8183	81.6412	194.415
Q12802	AKAP13	ALQLSNpSPGASSAFLK	S983	N/A		94.9229	134.681	65.2169	114.017	98.2846	77.91	75.2569	108.592	85.8217	71.9754	100.754	146.761	63.637	94.8216	121.639	98.4991	89.3663	130.69	89.7778	61.2974	124.358	121.751	65.7209	93.7066	78.9922	64.0641	83.6144	143.197	75.8217	31.5497	131.792	43.6086	92.7468	102.019	144.324	115.882	41.6837	78.8828	148.521	50.5683	145.947	92.3289	120.734	208.028
Q02040	AKAP17A	VVPEDGpSPEK	S537	N/A		111.13	84.6565	186.142	91.8585	139.779	70.9013	77.1432	135.865	113.406	163.252	87.994	126.896	132.387	120.977	87.4789	115.11	94.0035	97.8807	158.865	110.987	72.3718	86.2283	102.963	81.4606	81.6335	112.814	88.5759	81.1334	66.2117	122.485	71.7406	61.6582	78.5731	134.866	99.6061	82.7512	135.796	119.885	113.405	86.324	46.9428	105.138	64.477	106.752
Q02040	AKAP17A	VVPEDGpSPEKR	S537	N/A		103.15	64.9786	169.115	93.2673	107.179	88.0571	90.7613	148.895	105.804	120.265	92.2989	101.805	134.953	141.971	96.1174	100.102	76.1982	77.785	144.92	85.9399	72.5317	105.262	109.917	96.6459	90.9695	75.8567	104.189	65.7811	73.1523	127.027	108.244	81.9498	61.6911	117.412	112.848	82.0679	154.706	112.407	87.0458	102.847	59.9457	101.091	72.5123	104.698
Q9Y2D5	AKAP2	DALGDSLQVPVpSPSSTTSSR	S152	N/A		140.673	96.0777	93.3109	316.619	116.981	53.1099	67.4462	220.516	44.6619	70.7026	50.0271	60.5433	66.4051	100.703	105.19	65.8189	147.828	82.3971	91.87	67.0028	226.079	78.3462	87.7726	166.686	104.179	71.1486	80.4486	159.245	76.8019	52.8595	72.7644	310.664	90.0993	112.34	55.7565	49.5034	52.3405	71.5269	115.038	95.2863	94.8455	68.5692	68.7413	151.595
Q53H80	AKIRIN2	TLDFDPLLSPApSPK	S21	CDK2		108.749	58.94	112.299	106.802	86.6967	120.74	231.152	46.9879	102.644	99.0475	60.032	81.2668	67.637	117.779	71.2573	113.099	125.222	124.764	98.7551	131.066	72.1613	90.0558	121.631	97.9445	61.997	143.625	88.3934	102.445	73.7323	106.378	96.1739	72.9958	96.6603	67.6352	65.9983	118.987	100.46	78.6037	116.441	103.147	72.7481	167.685	94.3989	108.176
Q96B36	AKT1S1	LNpTSDFQK	T246	DYRK3;AKT1		53.08	72.4791	82.0011	89.5853	65.9732	97.5859	50.6768	70.5239	137.287	170.945	20.1387	161.238	148.921	116.341	134.506	29.1652	76.8844	73.7272	50.1938	241.209	45.1302	43.6188	215.722	90.9187	138.52	332.26	50.483	165.185	57.4515	80.1329	116.403	76.2017	48.7484	84.9537	78.4766	130.025	55.3688	126.637	42.6465	134.884	41.7528	100.477	198.621	53.7029
P04075	ALDOA	GILAADESTGpSIAK	S39	N/A	Carbon fixation in photosynthetic organisms;Fructose and mannose metabolism;Glycolysis / Gluconeogenesis;Pentose phosphate pathway	79.1972	94.6628	103.689	63.824	115.152	157.024	103.288	100.086	121.946	91.9517	68.8067	93.8071	86.9875	88.6585	101.637	133.51	88.9731	97.1746	85.3266	83.509	166.002	69.0957	110.618	104.438	124.024	83.6173	104.935	76.5399	105.489	78.4265	166.284	95.7485	99.3372	122.106	125.816	67.0446	194.307	102.853	125.298	125.791	101.426	103.668	85.9029	87.6465
Q92685	ALG3	pSGSAAQAEGLCK	S11	N/A	N-Glycan biosynthesis;Various types of N-glycan biosynthesis	96.7024	80.3069	45.0134	30.2041	116.015	61.4901	37.2332	64.7276	74.2974	127.366	262.364	71.1099	130.812	177.097	132.745	59.2405	114.724	88.7995	99.3611	41.2302	84.4928	99.4415	67.679	97.5024	87.505	58.1176	96.5457	89.9273	222.663	112.801	62.7647	112.878	103.425	116.93	83.4124	30.581	233.673	80.9147	143.538	85.1691	141.493	105.379	92.0724	150.037
Q92685	ALG3	SGpSAAQAEGLCK	S13	N/A	N-Glycan biosynthesis;Various types of N-glycan biosynthesis	130.738	76.3735	42.0562	44.4591	102.687	54.1664	25.0279	51.085	54.8491	141.584	174.568	76.8798	129.743	194.234	121.334	92.6879	102.304	50.394	93.113	49.043	93.9585	45.0941	58.013	136.15	101.221	22.5936	92.1487	94.8063	334.795	272.465	60.5423	157.858	104.401	133.819	34.5264	73.3442	192.176	105.664	133.822	86.4135	158.852	125.473	80.0667	101.036
Q6P6C2	ALKBH5	GpSFSSENYWR	S361	N/A		122.532	86.8223	46.98	58.4086	72.3336	78.873	114.12	97.4772	138.369	90.2816	52.2776	101.537	115.03	88.3379	111.102	109.047	75.3448	95.8059	124.162	194.502	73.8984	98.0575	81.8991	106.616	103.977	68.2513	95.4117	86.0802	61.2497	113.198	102.1	74.893	85.4211	88.7501	103.921	60.2545	94.7485	93.1864	117.585	96.2633	77.0536	153.503	91.6061	52.1808
Q6P6C2	ALKBH5	KpSYESSEDCSEAAGSPAR	S371	N/A		183.986	47.3243	75.6135	55.6228	49.7645	109.553	30.3601	223.397	165.65	95.2709	55.3122	197.201	168.403	93.9354	111.933	93.8355	29.2658	92.3092	124.955	71.351	105.446	73.8758	38.1153	83.8072	103.116	109.29	127.447	122.088	76.7947	78.6876	177.426	64.9017	66.5616	51.6788	162.556	63.1894	79.6196	148.254	128.882	119.888	66.2325	207.031	52.6933	71.6457
Q9C0C7	AMBRA1	LELSSSApSPQEER	S639	N/A		97.7582	104.446	69.7133	181.142	77.2256	78.7957	130.086	76.257	63.7278	100.206	94.4568	40.8878	85.813	125.53	107.1	212.87	157.273	86.9102	94.6083	96.5249	67.2833	62.2438	99.6189	95.5009	59.79	110.052	76.2557	108.766	117.502	46.7689	107.849	42.0944	94.6763	117.204	86.2562	159.443	106.103	101.315	118.488	35.8896	91.5523	124.039	99.4587	104.482
Q01433	AMPD2	pSLPGPAPCLK	S100	N/A	Purine metabolism	76.8922	84.8464	80.1466	81.9995	55.77	118.683	141.836	63.4128	171.762	101.34	58.661	184.766	87.247	101.976	82.9046	111.114	79.6703	82.843	87.2061	93.9955	82.2461	58.2804	136.544	68.127	117.693	193.461	155.198	100.195	71.768	94.4496	284.151	77.6719	95.7819	90.1801	141.621	92.2296	90.1459	158.963	84.2565	150.725	94.3317	74.1083	74.3553	70.0613
Q12955	ANK3	RQpSFASLALR	S1459	N/A		210.882	155.041	99.8404	86.5379	90.7811	124.243	83.8113	102.773	48.6015	105.791	71.8339	167.539	70.0149	100.73	97.6088	181.512	39.3202	73.4056	90.3195	161.103	116.655	120.456	48.2798	77.037	129.208	113.074	60.3391	75.3265	86.348	156.911	137.737	100.282	72.9721	44.781	147.949	74.675	89.5503	145.529	104.911	67.5525	65.7783	133.158	131.466	63.3321
Q86XL3	ANKLE2	TSLPLpSPVK	S268	N/A		90.958	108.132	90.1553	130.313	62.2864	99.8303	127.374	74.6053	135.191	150.163	84.344	69.3812	79.4391	79.8543	58.6633	81.8824	90.506	168.681	96.2704	97.0274	57.9491	100.861	125.706	67.1949	106.912	125.269	77.5404	130.792	68.0982	92.5904	117.896	54.9268	68.7859	153.48	108.576	82.1429	50.4289	52.6412	83.7532	81.3365	74.5618	80.7032	95.7936	115.703
Q86XL3	ANKLE2	NNpSPPTVGAFGHTR	S662	N/A		125.009	103.78	114.539	86.2661	94.8839	115.242	148.893	117.517	95.4991	90.794	75.8476	93.6077	83.3531	47.1868	91.4565	114.665	64.2044	86.0265	80.9476	104.424	112.251	108.931	113.885	68.4861	96.1668	74.0411	97.3171	49.8463	108.079	104.329	99.2796	101.799	74.4016	122.08	74.1439	100.317	82.4104	182.918	108.743	88.1225	106.804	83.3481	126.43	112.381
O75179	ANKRD17	NpSPLDCGSASPNK	S2059	N/A		89.0007	101.677	81.2054	61.2108	137.034	182.961	132.363	119.763	103.184	72.5656	71.8964	156.012	142.718	46.7161	174.265	90.6107	103.133	67.035	41.8944	59.6875	184.334	111.726	95.6681	66.9449	147.849	115.09	48.3372	96.7603	85.0396	70.7113	93.3438	71.6853	55.7995	145.462	117.122	99.7791	127.066	129.916	88.9411	166.641	168.055	126.803	110.099	80.3156
O75179	ANKRD17	APpSPAPSSVPLGSEKPSNVSQDR	S2401	CDK2		82.5464	107.362	78.5488	102.778	75.8538	117.707	117.423	111.353	82.3208	78.6894	67.8279	112.452	146.611	80.8455	114.903	177.126	190.154	131.048	82.6871	48.8139	96.0729	96.6607	94.8076	84.9381	75.603	115.563	86.423	76.753	75.0312	73.3005	95.5053	67.5435	65.6571	147.103	74.839	193.517	77.4138	98.9401	74.4059	102.597	91.6237	82.8279	131.791	80.1369
Q92625	ANKS1A	SPpSFASEWDEIEK	S663	N/A		129.296	94.6148	141.171	68.1313	99.9007	79.1534	100.336	97.7417	112.993	174.009	98.2256	149.793	131.761	103.503	97.4211	101.168	95.5891	107.214	68.8931	80.0874	153.098	80.0817	125.729	83.8799	112.084	101.737	106.428	59.2812	144.104	134.397	75.1714	108.443	106.872	81.769	117.538	80.1064	97.6266	117.428	89.7062	83.4896	143.99	107.62	84.0804	68.0047
Q8N8V4	ANKS4B	ISpSPEDISDSK	S283	N/A		182.264	21.2473	239.877	28.8341	217.247	85.3144	39.21	39.2319	184.819	178.305	274.443	236.109	99.3675	188.257	41.3388	44.3786	121.779	142.167	168.509	42.5819	50.4958	54.4793	204.852	73.1441	99.8447	161.438	113.143	10.2633	138.527	229.374	193.528	34.4861	139.869	48.8377	41.4059	28.8309	20.7855	10.3006	111.366	86.2732	89.5335	34.6686	53.3341	119.72
Q9H8Y5	ANKZF1	LAAQLGAPTpSPIPDSAIVNTR	S675	N/A		81.6833	87.6214	82.4863	46.4462	98.433	131.648	105.524	104.576	176.564	193.784	206.143	98.1262	129.562	84.7448	71.4873	54.4757	115.546	94.4433	122.36	57.1236	58.3398	109.212	90.6498	67.1175	165.95	109.061	108.49	74.6336	124.834	104.387	151.208	95.3576	96.2675	99.2232	126.46	56.5534	124.747	88.7398	93.2982	100.232	49.2731	89.3409	82.701	88.2464
Q9NQW6	ANLN	TQpSLPVTEK	S485	N/A		84.9149	217.8	57.965	327.292	49.8266	31.406	90.5807	135.272	33.2687	22.4639	50.3829	50.2765	94.0453	63.5609	91.1893	182.774	107.135	105.086	68.9009	158.111	68.1462	63.8026	60.1413	383.936	48.0997	105.204	62.712	174.432	34.8441	60.7842	43.8012	175.393	66.6897	49.6603	49.2722	130.235	51.8946	47.4168	147.884	68.5506	61.3122	48.7598	179.254	227.88
P07355	ANXA2	LSLEGDHSpTPPSAYGSVK	T19	N/A		105.7	199.119	55.9172	135.136	158.28	85.5932	48.1519	133.201	85.0823	61.6518	96.6274	94.7066	72.1591	72.5033	69.3989	94.952	92.525	185.363	138.458	77.0799	100.459	76.0923	95.2688	219.472	57.0272	75.2522	93.4335	91.0093	67.7264	71.9742	47.6226	86.342	60.6359	52.8625	160.286	102.944	102.009	84.4326	175.613	80.4763	102.751	106.349	275.996	188.225
P07355	ANXA2	LpSLEGDHSTPPSAYGSVK	S12	PRKCA		68.5541	151.376	91.8386	267.682	100.203	92.2413	58.0459	168.082	85.5381	95.54	98.3294	74.141	73.5612	51.721	129.456	58.8464	41.8906	47.6286	66.4503	115.008	113.585	85.4414	67.2881	91.4492	86.2437	95.82	84.5084	398.704	89.6232	48.1574	87.4707	350.913	134.248	122.809	78.0328	67.4459	78.274	57.0745	110.8	126.064	90.998	75.8421	112.038	107.4
O00203	AP3B1	NFYEpSDDDQK	S276	N/A	Lysosome	119.183	75.3261	187.827	90.5342	107.374	89.9221	175.703	158.882	96.7756	121.146	82.456	121.023	47.203	113.977	148.514	90.2718	106.253	79.4831	80.0679	141.32	97.8116	112.113	104.922	95.4512	98.373	51.4077	114.796	110.44	95.7791	68.0327	60.4615	141.072	103.202	84.6046	92.8947	84.015	86.2837	131.359	112.973	137.725	93.3176	79.4969	81.0718	87.5515
Q9BZZ5	API5	ASEDTTSGpSPPKK	S464	N/A		94.6507	75.5581	131.338	114.937	74.5096	76.4421	116.728	97.0832	92.07	71.9851	71.4828	88.8914	86.7569	135.527	86.9193	134.89	105.766	112.319	88.6534	114.878	68.7036	96.3678	103.351	97.149	91.9435	162.403	95.6779	84.3514	78.1201	100.651	106.434	54.4703	74.8694	121.239	60.149	115.334	104.522	74.868	91.2167	95.0218	92.9723	89.9025	109.84	103.566
Q96GX9	APIP	DISGPpSPSKK	S87	N/A	Cysteine and methionine metabolism	58.0865	68.9692	69.2268	57.3405	60.6043	66.3269	20.1459	60.2862	129.034	52.768	104.329	71.5583	177.848	107.093	88.7274	173.616	104.584	143.564	128.916	36.0061	40.8345	52.2567	100.385	85.1223	61.4729	292.371	114.657	80.3944	51.2657	87.2483	260.696	48.457	57.2315	87.7375	86.9399	30.6899	152.613	42.66	59.6458	111.274	99.9495	92.4089	80.8541	95.4672
Q96GX9	APIP	DISGPpSPSK	S87	N/A	Cysteine and methionine metabolism	68.2	54.8896	77.7863	55.9564	59.8947	56.4678	22.5705	74.7058	143.819	48.5239	89.5524	54.6358	200.815	117.78	102.975	175.962	113.809	137.672	151.081	49.2514	24.9587	45.6955	91.759	85.0721	70.5588	258.609	106.578	71.7219	41.5054	91.5567	174.203	46.2218	61.4642	96.7459	84.2634	34.3814	241.688	57.1348	80.8301	127.211	105.89	87.3009	90.1837	97.7538
Q8N6T3	ARFGAP1	KpSPSSDSWTCADTSTER	S343	N/A	Endocytosis	106.794	84.1584	112.983	88.5944	109.42	46.4739	75.5673	110.68	75.718	85.2583	103.546	94.9782	81.2624	121.921	69.9691	106.872	99.4627	117.182	71.5397	81.6386	128.293	78.3574	98.8569	89.0151	79.5178	75.1368	75.0557	151.53	71.1157	113.759	134.607	134.988	92.3608	119.238	81.8831	99.0176	125.587	80.0618	81.9111	86.7861	168.611	84.5227	120.072	80.23
Q8N6T3	ARFGAP1	SpSDSWEVWGSASTNR	S361	N/A	Endocytosis	137.608	83.0143	83.326	71.6498	80.4894	56.2115	97.6164	69.9464	46.4669	101.647	69.8756	89.1675	83.9161	149.53	107.104	115.219	84.2495	92.5761	86.5437	168.975	91.6097	81.3272	102.171	101.426	94.8034	52.4358	101.751	88.4069	77.6515	107.476	79.9789	111.708	94.095	113.18	95.1999	114.655	130.307	108.173	98.5479	99.3115	138.716	108.846	113.575	94.4526
Q8N6T3	ARFGAP1	EWSLESSPAQNWpTPPQPR	T135	N/A	Endocytosis	113.877	81.6075	77.6725	87.9695	93.4717	114.274	100.792	58.4777	140.042	103.25	99.1536	81.2701	119.222	123.268	99.8419	77.4147	81.2175	87.6235	75.817	87.8225	130.878	102.663	139.953	84.0412	108.233	88.0734	70.2045	141.968	98.1097	94.0167	122.939	105.001	91.7358	94.3318	101.984	94.8238	101.579	79.2689	115.783	103.508	105.368	78.5343	93.4433	92.7444
Q8N6T3	ARFGAP1	YVGFGNpTPPPQK	T189	N/A	Endocytosis	108.053	90.4716	83.4558	96.0438	91.8462	77.514	106.175	111.571	66.0421	78.8778	96.8181	96.862	73.9774	136.938	84.0772	76.7492	78.0951	146.927	85.3223	77.2088	96.6041	68.9318	126.385	92.2567	79.0739	91.6717	70.9613	153.236	84.1406	110.638	133.657	97.2437	84.908	99.6818	113.243	192.059	95.6121	73.9398	102.486	83.5082	125.561	84.0538	125.155	111.579
Q8N6H7	ARFGAP2	DNPFSLGEpSFGSR	S368	N/A	Endocytosis	111.619	88.7689	70.8966	115.274	90.3764	188.055	109.724	143.48	87.6855	113.43	167.553	120.789	114.346	92.6028	86.4633	59.7723	111.993	129.194	88.4926	110.912	80.4017	51.9062	112.431	89.0444	94.6704	69.4928	68.4005	96.9675	109.259	125.352	132.342	106.086	102.151	102.644	215.164	90.4765	80.2844	95.8502	88.6886	85.6555	103.284	104.909	88.3383	118.435
Q9Y6D5	ARFGEF2	GSpSLSGTDDGAQEVVK	S277	N/A		128.537	82.2754	98.6473	101.799	121.077	101.071	43.2704	135.612	53.0321	129.959	113.226	103.777	82.0598	99.3845	74.0693	27.752	101.462	117.073	112.955	129.189	91.7212	34.2827	119.104	90.3982	119.513	47.3382	96.1912	118.907	98.7847	141.767	62.2253	172.404	175.835	89.0876	156.035	108.602	142.518	68.9951	149.38	85.0496	168.087	42.6036	106.249	113.096
Q5TH69	ARFGEF3	AGGGDLLLPPpSPK	S1991	N/A		69.0509	140.971	157.864	79.7059	113.586	85.3298	103.867	59.0038	133.527	115.314	104.602	71.9828	121.477	83.4122	69.8367	58.1663	101.106	109.531	79.6709	128.94	97.2521	103.47	49.3336	89.0492	106.707	171.273	111.089	57.3813	81.7911	58.6726	151.223	81.8752	76.2679	124.91	185.716	84.9622	59.5306	83.4935	87.7396	132.384	78.9542	116.725	128.851	72.081
Q5TH69	ARFGEF3	SGpSTGSSLSVSVR	S2097	N/A		68.1715	114.824	174.793	69.0214	80.9635	81.1568	96.6649	67.9318	101.866	108.064	85.8155	133.714	124.391	102.418	80.9959	56.262	114.212	104.523	87.2335	115.892	105.256	71.3415	43.2502	108.661	127.618	128.172	110.844	34.9289	93.8247	92.9769	168.283	90.2275	61.4491	139.348	192.613	97.3943	48.2233	80.8584	133.452	97.897	103.161	110.578	104.891	65.9185
Q9NWB6	ARGLU1	RSpSLDEK	S94	N/A		58.1262	91.7184	54.6321	68.7938	121.009	37.4531	73.4794	85.5169	74.9352	113.306	96.9784	105.442	78.0059	64.9686	84.2175	48.4042	52.8814	87.9209	195.193	64.5877	139.91	233.602	55.5799	69.0352	149.705	72.6594	105.872	49.585	110.151	52.0415	44.5146	111.181	121.566	85.3328	114.623	42.4085	87.6778	78.4018	165.225	75.8654	91.3185	50.6076	63.316	82.5307
Q07960	ARHGAP1	SSpSPELVTHLK	S51	N/A		103.019	113.291	66.7194	114.278	99.5585	90.2451	51.9306	87.0495	139.882	95.8081	123.086	60.1924	83.9232	113.208	60.4387	58.604	91.9461	95.7229	85.39	67.5185	123.357	98.6779	108.119	63.8504	107.234	61.5414	153.98	82.544	125.105	81.3286	164.478	109.899	91.0743	106.438	131.242	57.3072	69.7012	79.5833	98.6119	108.214	149.588	95.1985	65.9804	94.9157
Q6P4F7	ARHGAP11A	QQpSLETCEK	S787	N/A		122.674	66.5203	108.367	153.906	64.663	77.9233	64.3967	98.7438	102.179	58.7279	51.1405	70.8387	147.288	129.659	67.7422	214.418	103.931	193.754	99.8538	165.914	27.5018	51.7406	69.3097	74.3759	52.8164	150.713	111.416	93.4502	40.5057	78.864	172.242	19.2626	53.1918	88.6672	63.1507	253.578	62.7424	44.7119	140.382	152.422	81.3557	125.352	136.664	110.661
Q8IWW6	ARHGAP12	pSTENVNK	S103	N/A		125.441	39.3044	92.2319	153.004	70.4727	109.735	42.2652	160.245	148.12	145.07	69.6146	150.385	144.123	58.9632	139.226	107.94	45.481	143.906	77.9274	142.248	92.0359	90.3007	142.363	77.485	130.215	87.9618	100.446	140.472	61.0061	98.1253	110.719	129.735	92.7313	53.6506	222.028	60.9036	57.0427	156.117	131.213	66.6325	91.6251	151.205	101.03	90.1406
Q8IWW6	ARHGAP12	pSFGHFPGPEFLDVEK	S176	N/A		131.239	58.5442	132.843	121.752	95.7322	109.723	73.4576	143.016	144.06	146.162	64.1288	176.92	114.927	71.1726	133.55	100.409	75.1203	148.098	95.737	128.49	83.5528	85.3457	121.31	65.4615	100.674	102.46	63.0246	118.763	60.5177	115.929	115.059	76.0085	73.1976	57.3494	227.914	80.3327	59.4097	166.388	127.37	88.1451	93.9722	82.0393	114.394	77.5253
Q8IWW6	ARHGAP12	ApTTPPNQGRPDpSPVYANLQELK	T230_S240	N/A		98.6593	72.1137	94.5657	142.573	96.566	104.941	84.3457	133.068	125.394	112.226	89.5427	126.794	89.114	77.3053	136.214	96.9378	79.039	126.7	97.5602	112.761	74.3377	110.334	119.352	86.9241	130.234	97.4975	98.8196	122.413	62.5762	97.1609	107.051	144.251	102.674	84.9687	148.262	67.78	101.862	128.671	121.284	60.9288	94.048	81.9527	98.2335	92.1992
Q8IWW6	ARHGAP12	ATpTPPNQGRPDSPVYANLQELK	T231	N/A		109.581	70.5951	94.8093	95.5826	89.728	55.1214	95.6681	183.228	98.5572	80.4909	93.7843	102.266	77.7323	74.6427	91.9131	89.6314	87.6903	79.1711	97.4052	161.484	118.442	145.328	112.97	131.242	91.2119	118.302	98.4504	155.218	83.6333	72.1612	140.26	129.477	104.074	99.5211	156.778	59.5302	98.5269	121.513	134.326	57.134	81.157	82.2267	87.0584	102.583
Q68EM7	ARHGAP17	SpSGTNFQGLPSK	S162	N/A		120.945	64.0297	462.514	66.7989	54.2997	51.2542	196.086	74.7117	54.5437	144.739	133.59	166.814	82.4307	225.374	72.36	124.508	152.254	59.7163	74.8354	100.479	159.467	104.429	84.7385	80.2574	53.3377	56.8333	54.3579	45.3416	100.062	253.4	207.951	34.5491	80.9103	60.7809	141.854	70.078	81.0351	127.701	64.5566	115.75	191.209	100.461	75.9774	42.3231
Q5T5U3	ARHGAP21	AQPSSpSEDELDNVFFK	S1432	N/A		103.763	104.406	84.7491	82.055	98.5346	116.538	122.719	107.309	150.401	102.877	69.4124	82.1786	140.704	75.7119	106.442	140.698	135.143	88.2578	73.0995	201.627	70.1847	121.681	76.7556	114.156	115.784	84.906	89.1534	85.3944	97.4447	103.048	135.217	87.342	80.3764	97.3063	137.814	92.0817	12.5842	105.997	116.908	84.5721	67.6236	95.6308	112.745	70.832
Q5T5U3	ARHGAP21	LpSPEVQSVAESK	S1604	N/A		102.963	84.999	154.995	123.638	140.011	72.5383	74.7896	113.102	138.714	96.2581	104.622	90.432	144.977	84.6395	107.497	103.18	94.6619	107.626	77.1311	87.4636	67.3529	114.627	78.9376	109.096	129.501	63.2963	73.2613	119.739	87.0559	135.014	77.5574	118.328	90.6333	104.257	66.6318	117.795	94.7057	91.6304	156.241	116.784	106.648	132.738	109.852	99.0549
A7KAX9	ARHGAP32	VVYAFpSPK	S892	N/A		165.41	78.8289	102.331	106.438	162.084	97.109	27.7178	124.678	144.966	147.885	79.8957	112.925	156.409	100.142	76.8087	60.3103	131.585	117.948	111.649	85.8853	84.2362	68.6328	110.017	48.8798	121.977	77.1099	140.702	75.7924	117.123	155.339	109.482	97.0722	91.2618	16.1944	107.869	42.9443	130.615	94.6145	142.017	131.251	83.986	100.496	78.8326	113.922
Q9NRY4	ARHGAP35	TSFSVGpSDDELGPIR	S1179	N/A	Focal adhesion;Leukocyte transendothelial migration;Regulation of actin cytoskeleton	104.512	119.503	108.709	110.132	69.1593	74.8496	123.531	130.562	105.531	116.37	58.8634	197.825	80.249	91.3734	99.9667	103.145	65.8748	109.159	88.8403	79.468	92.3071	90.8526	112.92	93.1471	110.465	96.0715	97.9377	109.498	92.6209	109.897	112.817	113.534	80.6789	111.364	83.2863	77.2864	83.8035	119.521	98.5776	80.5161	110.549	109.705	100.93	74.772
Q9C0H5	ARHGAP39	QGPPpSPCQQLVLTK	S366	N/A		89.5372	107.378	100.547	127.004	106.451	69.2239	78.7235	121.984	81.6314	125.43	69.0452	110.321	84.6818	75.8012	96.1823	97.9331	104.823	58.0921	100.559	95.4948	74.8219	107.315	72.7469	158.559	94.8223	90.9398	104.295	152.845	91.7954	80.3468	64.8477	83.2608	105.795	92.9074	152.319	122.237	135.18	88.0226	77.0925	80.1652	85.8569	119.47	88.7852	154.891
Q13017	ARHGAP5	HNLDVVpSPIPANK	S765	N/A	Focal adhesion;Leukocyte transendothelial migration	83.7882	67.163	40.4565	92.587	112.662	19.2641	94.9663	24.8463	201.793	119.06	152.472	111.584	96.8778	99.3682	75.2637	59.2373	119.709	98.3471	107.644	57.4704	72.4429	178.833	106.751	80.2353	242.687	28.3251	138.2	44.5337	694.193	64.082	109.697	52.9437	117.483	82.379	226.522	46.9816	69.5687	78.8021	30.5756	65.4747	94.4767	84.5032	98.5737	26.9201
O15013	ARHGEF10	TKpSLIAQDHR	S379	N/A		67.4032	165.538	94.4523	169.763	66.4301	143.331	133.73	66.7189	74.3285	75.4539	34.0982	114.457	185.254	61.774	145.569	24.7784	125.555	31.9253	72.1522	84.1759	30.449	82.0656	64.9379	83.5125	88.0926	261.2	24.6122	126.538	70.5597	48.316	89.0078	182.748	61.5028	137.551	66.4258	92.1538	211.215	102.968	6.30586	93.2946	82.2433	128.993	137.4	60.2006
O15085	ARHGEF11	WTDGSLpSPPAK	S1480	N/A	ko05152;Vascular smooth muscle contraction	113.715	108.11	129.379	90.5648	143.088	71.4318	97.1581	152.389	102.624	107.214	106.57	121.104	77.0681	102.764	109.617	83.3669	93.1578	80.6623	136.9	83.0591	92.7128	102.17	113.389	89.0472	92.1903	53.0922	105.942	88.6367	86.6221	121.689	83.8391	103.763	97.4089	100.947	80.696	103.638	101.778	120.781	113.611	108.278	99.8614	105.619	108.842	92.6526
O15085	ARHGEF11	WTDGSLpSPPAKEPLASDSR	S1480	N/A	ko05152;Vascular smooth muscle contraction	107.819	124.256	107.748	101.466	90.9572	100.271	115.301	149.113	96.6939	96.7708	119.023	135.745	101.184	98.7586	111.786	79.5903	69.2858	74.6139	86.9005	68.161	61.8122	96.4509	99.2101	95.3047	104.207	78.4839	88.6081	100.331	89.0512	140.676	69.8552	113.385	87.7973	107.266	86.4899	142.941	78.2625	124.084	95.586	91.0572	83.1196	101.153	122.506	69.4912
O15085	ARHGEF11	QPpSDASETTGLVQR	S35	N/A	ko05152;Vascular smooth muscle contraction	50.9353	121.8	83.9706	80.402	143.402	102.605	78.1457	128.053	116.038	58.137	113.062	108.15	95.4528	95.1479	493.971	90.2568	72.3756	95.8873	110.723	99.3247	86.7744	81.3897	107.368	69.917	78.1987	90.9928	145.613	127.828	75.6306	130.693	31.6558	102.985	11.6964	65.8844	91.8501	125.87	64.8841	108.399	80.9446	98.0069	78.541	103.528	60.9834	53.6351
Q9NZN5	ARHGEF12	TGTGDIATCYpSPR	S1327	N/A	Axon guidance;ko05152;Regulation of actin cytoskeleton;Vascular smooth muscle contraction	111.595	73.8703	55.8421	129.896	94.7261	45.2911	99.0875	96.0994	127.058	98.3043	102.675	77.7234	106.232	104.755	88.356	113.575	37.7087	179.638	109.919	77.462	53.9997	94.609	95.6887	80.5838	110.018	66.1609	132.612	110.841	63.2512	93.6872	83.9817	93.324	97.5077	110.447	110.772	73.693	88.1576	79.7001	118.352	83.7209	86.3992	82.0774	93.0465	75.81
Q9NZN5	ARHGEF12	VTEHGpTPKPFR	T736	N/A	Axon guidance;ko05152;Regulation of actin cytoskeleton;Vascular smooth muscle contraction	108.135	62.7816	52.3911	118.754	91.1379	118.36	163.982	212.087	100.918	85.35	80.6686	94.9775	95.7922	135.254	90.2993	83.6444	49.2217	121.848	105.979	89.2689	68.7544	84.0814	113.519	88.8746	84.4288	67.0648	101.34	113.04	70.7266	70.8619	91.0748	148.49	93.2484	103.808	125.865	78.9103	89.4427	114.411	122.204	78.635	48.9787	96.8426	79.1751	79.3348
Q5VV41	ARHGEF16	HQpSFGAAVLSR	S107	N/A		92.2085	98.829	42.179	85.6371	101.516	148.909	67.9058	94.5205	139.977	127.849	87.9434	86.2944	120.726	80.7013	126.37	143.491	102.19	100.017	114.6	137.856	79.6373	62.5208	108.891	59.8303	111.812	169.707	110.703	71.3533	74.2886	92.5735	79.9801	95.6763	112.701	64.6462	116.589	111.461	88.8991	88.9083	80.2966	120.154	79.2751	97.5848	104.731	114.86
Q5VV41	ARHGEF16	GLGKPGGQGDAIQLpSPK	S174	N/A		99.9931	88.1705	101.163	76.6163	139.449	101.984	46.1504	99.4873	157.815	122.475	114.535	115.013	99.9316	101.983	93.6008	67.1718	99.7724	114.869	151.394	67.4725	81.7441	48.9021	157.394	96.7523	139.879	105.823	111.084	49.967	83.4069	98.5862	79.8352	80.7075	132.645	75.8509	146.948	69.3882	93.2433	101.447	86.3175	93.7661	95.731	63.225	109.762	89.752
Q5VV41	ARHGEF16	GpSFKDDPQLYQEIQER	S208	N/A		203.794	101.377	58.1783	114.555	91.962	227.335	32.4032	127.41	109.321	134.577	121.606	82.9066	152.246	108.301	138.659	115.648	79.8666	77.2674	185.122	112.951	85.39	42.5159	116.294	68.6008	130.685	120.045	97.2243	11.3536	56.3215	132.788	50.6675	70.8902	139.261	35.4281	143.202	122.948	117.379	116.234	152.411	165.961	85.3836	59.2648	115.304	143.981
Q6ZSZ5	ARHGEF18	SLpSPILPGR	S1103	N/A		114.094	118.133	106.488	113.313	117.405	109.104	68.8048	122.623	72.1561	113.816	81.819	100.181	109.813	94.0241	84.9495	85.2824	99.402	79.6045	78.8532	127.733	126.101	84.37	111.387	98.1394	118.444	111.701	91.5863	111.804	80.3086	109.483	83.2708	93.0535	86.026	114.944	116.838	120.239	75.2357	119.283	71.8092	96.4005	83.8136	69.0325	118.707	72.1803
Q6ZSZ5	ARHGEF18	GPPNpSPDLK	S760	N/A		99.963	95.9315	125.558	94.5352	132.892	79.7452	80.3162	129.39	116.471	81.7263	86.892	96.8491	104.675	97.6794	121.833	88.8479	107.059	93.9358	95.4045	86.4431	105.953	100.68	85.8139	91.5495	94.6909	106.915	80.9586	112.557	71.6195	97.3091	75.0821	101.733	87.1367	113.594	87.0709	113.002	97.3682	100.765	89.6553	100.738	91.2849	94.0074	140.379	79.2921
Q92974	ARHGEF2	LpSPPHSPR	S956	N/A	Pathogenic Escherichia coli infection	98.4787	80.9313	88.9498	67.8152	94.863	228.06	128.863	130.417	66.0665	110.105	116.055	44.802	137.34	113.283	84.5532	107.268	78.9583	92.8169	54.3116	120.378	142.767	147.372	86.4482	67.3754	75.9747	79.2383	104.901	130.867	61.5509	117.027	142.993	67.2073	103.5	94.4882	93.6528	185.739	78.449	140.529	49.3958	121.005	81.7061	109.921	96.1095	58.0563
Q96DR7	ARHGEF26	LPpSQENELLENPSVVLSTNSPAALK	S222	N/A	Bacterial invasion of epithelial cells	103.806	76.3022	70.2795	132.52	79.5214	45.7693	275.269	105.312	45.5973	70.2084	38.8383	32.0244	115.418	66.5492	96.5832	159.309	100.01	122.536	118.757	70.893	52.2506	67.2054	42.8102	180.86	111.047	59.7777	93.0017	98.5126	65.0732	54.8332	130.708	54.8054	76.3646	72.0832	48.7826	237.899	57.6254	81.8738	190.253	106.002	25.7165	91.5096	124.347	98.5166
Q12774	ARHGEF5	RPpSILPEGSSDSR	S1044	N/A		106.862	112.204	72.7993	117.55	70.8785	106.802	91.9573	134.493	91.1008	100.604	58.5046	62.7068	107.844	109.498	136.272	118.72	100.356	72.9874	98.7097	145.35	178.565	109.346	94.2457	96.6405	119.696	72.6465	88.557	69.031	88.0916	84.9066	63.2635	117.244	78.9755	96.3788	101.241	89.4663	93.2263	113.369	126.363	104.478	140.177	105.128	94.9305	91.183
Q12774	ARHGEF5	LESLSETPGPSpSPR	S1126	N/A		96.2673	98.3523	98.1051	118.302	99.5171	102.975	56.0649	174.45	135.85	108.629	88.3115	89.821	144.022	119.832	81.7169	76.5212	104.208	101.279	108.783	98.1658	130.604	85.253	84.9175	104.115	118.881	61.6009	148.812	59.2922	90.8704	74.9942	81.4535	108.691	120.245	82.319	178.438	52.0915	78.1322	108.391	108.151	104.791	99.0778	106.153	94.2987	107.103
Q12774	ARHGEF5	AEELSPAALpSPSLEPIR	S450	N/A		78.6941	89.9865	64.7134	92.5541	120.609	82.3739	86.9136	98.4738	175.349	146.458	136.214	68.5692	123.701	84.5085	96.5577	57.048	95.8712	98.026	89.9177	56.0324	89.3759	165.704	114.484	86.551	110.263	76.5148	121.007	68.6848	113.29	63.1122	51.5975	73.6126	120.3	88.3521	165.467	53.7027	76.644	98.1473	110.027	106.985	95.5635	139.517	111.292	93.3891
Q12774	ARHGEF5	SDpSFPGSHR	S606	N/A		91.7922	86.5841	93.4519	87.9205	88.9541	112.086	65.4217	104.164	134.109	143.78	100.847	91.2684	124.065	145.804	89.8281	92.1506	75.0808	104.621	121.407	92.9181	89.359	63.0526	105.542	87.6153	117.561	60.6202	140.821	52.5156	94.3071	95.7107	45.69	65.6906	110.024	92.6749	206.133	68.2629	110.092	126.749	132.574	117.443	111.55	92.9884	107.962	86.8953
Q14155	ARHGEF7	KPpSDEEFASR	S694	N/A	Regulation of actin cytoskeleton	83.3363	66.3269	88.8468	91.6157	137.225	48.9751	66.8859	119.343	87.8392	110.805	106.645	137.992	78.385	77.6377	108.58	70.8707	73.8225	91.1877	136.637	62.0336	57.9279	74.9852	64.0668	66.1185	102.489	73.9825	113.562	75.8995	99.8644	113.682	92.1517	85.9675	110.52	105.415	152.732	56.5961	140.14	86.612	129.407	114.107	96.7733	61.2692	69.6517	133.638
O14497	ARID1A	VSpSPAPMEGGEEEEELLGPK	S1755	N/A		100.256	75.0458	141.364	148.372	89.9977	120.672	102.702	169.234	103.319	129.156	95.6441	77.4617	66.6402	116.813	129.713	150.149	98.9668	101.998	150.903	96.1023	88.6709	88.5477	119.644	73.2641	87.727	65.1187	111.675	56.011	83.8817	118.599	140.359	86.581	90.1231	63.3585	81.4824	133.146	115.325	164.351	110.901	143.57	101.948	107.403	93.8644	77.2556
O14497	ARID1A	SAYPPPAPAYALSpSPR	S233	N/A		98.5539	192.263	137.165	104.354	93.2818	100.287	153.726	77.7575	101.798	84.97	102.361	85.9424	71.1153	105.179	80.9391	109.107	86.9889	113.868	105.578	74.9132	118.208	103.169	119.174	143.483	99.5891	75.6119	87.3249	61.3121	98.1676	92.8076	97.944	119.538	98.0393	97.7487	93.365	98.1851	109.21	109.582	99.7507	92.5823	93.8167	72.6066	115.844	98.3792
O14497	ARID1A	GPpSPSPVGSPASVAQSR	S696	N/A		99.1793	78.0576	99.388	138.793	128.397	104.183	118.531	119.244	101.891	102.056	88.843	85.2604	54.2681	118.378	130.391	150.19	97.9232	101.309	139.335	103.133	88.1971	89.9535	88.4391	115.683	82.4382	55.9918	91.2024	107.983	98.7386	104.566	98.3697	104.576	79.7697	97.2299	105.461	102.262	175.015	136.919	83.6312	116.692	89.7569	91.2401	100.068	74.608
O14497	ARID1A	GPSPpSPVGpSPASVAQSR	S698_S702	N/A		102.592	71.4453	95.9959	125.849	80.2957	107.718	158.105	107.705	107.771	89.015	116.233	96.9168	119.088	113.16	108.984	107.319	81.0183	102.251	76.6948	117.081	93.2494	123.924	56.6355	97.0178	50.5623	85.6081	80.8475	81.7911	93.4372	160.079	105.113	47.1049	114.197	83.7864	135.316	84.5312	97.2504	88.5103	108.786	133.943	110.02	268.897	106.25	117.779
P29374	ARID4A	ILGQSpSPEK	S864	CDK2		113.794	72.0002	195.789	42.5431	98.1299	79.7086	84.5169	95.8975	105.569	139.245	72.1685	53.6439	156.384	132.968	62.3197	114.234	117.601	78.967	100.393	222.255	102.392	109.04	91.4666	72.448	133.484	87.9936	81.6121	75.282	92.2097	117.825	140.127	53.9574	99.5776	94.2104	96.0277	90.2229	131.386	81.2251	135.122	98.1622	87.5952	70.6246	58.6908	98.6641
O00192	ARVCF	NFDpTLDLPK	T642	N/A		39.406	69.3574	58.2317	85.1521	157.858	70.1213	46.972	237.61	126.142	11.5381	31.1124	146.985	95.0634	98.0847	133.787	83.3598	41.7539	274.163	48.2732	71.7531	145.73	114.156	93.0002	43.145	164.162	109.847	174.171	85.464	68.1951	44.8467	23.4617	94.303	65.8579	52.2211	46.177	127.434	31.1871	63.4333	50.2835	55.4775	82.5225	50.6843	101.062	87.9645
Q9ULH1	ASAP1	SQTGDVpSPK	S1008	N/A	Endocytosis;Fc gamma R-mediated phagocytosis	58.5795	111.17	49.9197	103.931	121.689	52.6318	61.1753	55.6225	80.9966	68.4497	116.205	37.8865	93.4869	50.4077	130.826	53.9306	65.9905	135.6	101.694	80.6653	95.3351	96.5039	66.5201	116.315	99.9893	88.4791	88.1021	121.606	53.8675	68.5296	46.0008	82.5261	98.4933	214.409	216.762	36.1948	48.8065	87.1064	314.717	71.0152	100.842	59.4043	76.333	67.7432
Q9ULH1	ASAP1	SHPLDLpSPNVQSR	S1027	N/A	Endocytosis;Fc gamma R-mediated phagocytosis	101.639	107.277	123.527	110.09	103.194	82.5625	70.8718	84.9927	119.562	94.8587	98.3641	82.9251	86.7358	98.6902	113.084	93.755	68.7562	97.5422	127.42	122.098	105.239	88.0235	73.5595	102.613	77.375	133.327	100.027	115.995	95.9827	80.8969	90.9667	103.433	117.876	91.9593	95.4789	102.966	63.677	101.629	145.685	76.6268	118.907	121.66	97.6556	86.7235
Q99929	ASCL2	RPApSPELLR	S28	N/A		127.141	61.7972	107.645	142.481	82.8649	147.77	81.2747	29.6467	77.4705	245.841	61.8557	325.512	89.4995	190.161	53.6162	195.179	98.0879	88.079	170.615	42.0749	69.0642	33.6373	222.471	46.814	92.0049	117.183	138.001	52.7698	259.557	310.174	38.485	25.3288	117.109	53.6979	41.8019	159.509	28.858	88.379	56.8528	70.8504	94.7496	77.9926	54.2106	98.2792
Q8IZT6	ASPM	VPLSNENSQVPQpSPEDWR	S425	N/A		110.503	84.1942	131.382	61.8855	200.44	98.8353	58.0659	81.1991	37.611	108.008	97.463	104.182	95.0054	82.9423	57.6628	105.377	86.8044	100.804	59.0674	155.346	76.3027	76.408	83.0979	53.994	79.5393	85.657	67.1164	163.732	110.621	123.942	131.441	100.052	85.1676	103.416	57.4864	213.185	89.0785	132.396	85.2873	108.584	189.283	69.4077	77.0918	69.1186
Q76L83	ASXL2	FCLSpSPTEALK	S1154	N/A		103.973	90.0812	89.0087	77.6443	125.059	82.3271	93.4395	94.4915	87.4687	126.696	98.354	153.371	71.8482	115.162	51.9978	84.5026	110.622	85.403	151.607	46.5569	97.1276	125.892	109.845	64.6119	111.016	80.9274	124.811	75.4339	136.319	74.2506	69.8042	123.397	215.149	67.5874	79.7512	74.2353	109.577	107.952	122.446	104.412	98.6437	66.7736	71.5091	116.138
Q6PL18	ATAD2	LSSAGPRpSPYCK	S342	N/A		56.5435	101.436	103.44	173.823	55.4413	78.1925	165.082	107.874	81.1094	80.2165	77.1708	69.639	82.2603	84.9568	73.1422	189.091	159.152	238.006	68.0285	116.554	37.1874	49.419	34.8765	123.412	50.9388	112.101	89.6395	54.3164	46.3947	86.1933	76.369	38.4711	37.5814	218.329	79.4433	36.5602	83.6584	98.8401	246.619	126.17	88.7428	30.1239	154.836	95.7825
Q9ULI0	ATAD2B	LEPGpSDVEVK	S1347	N/A		101.542	118.063	147.149	74.6851	94.7885	97.3489	159.306	113.657	132.109	135.432	106.358	93.8197	90.1957	162.624	78.5783	103.819	97.453	90.2999	106.611	54.9167	56.6482	72.2319	85.9713	55.9336	84.1266	89.1291	100.247	53.1242	124.051	107.057	142.565	98.4774	82.2355	77.0787	96.3988	93.1221	163.5	81.8475	92.6163	125.139	99.5313	100.871	81.5572	79.0286
Q96QE3	ATAD5	SGYIpSESENSEISQQVR	S306	N/A		71.1363	138.242	111.391	126.96	87.0153	71.5386	163.985	92.6537	102.923	59.3399	72.341	82.0768	120.424	99.8675	98.8893	146.529	96.1527	101.644	74.1709	115.618	59.7316	73.0135	52.9783	91.117	86.1335	68.1637	76.2095	103.628	66.6787	61.5088	115.284	89.0749	69.9981	134.364	110.262	117.795	114.86	90.0705	95.7791	103.154	87.0375	78.8559	88.9913	115.924
Q6VMQ6	ATF7IP	SKpSEDMDNVQSK	S559	N/A		94.8321	113.298	125.647	138.726	117.088	71.308	119.945	100.353	75.0737	105.402	88.5715	106.663	89.1664	109.435	113.717	85.0028	136.144	100.23	112.848	73.7683	132.605	72.5219	118.601	105.775	79.9404	139.317	90.7262	77.7413	77.006	111.294	99.8765	155.075	75.8863	98.4974	79.1004	81.2546	67.052	83.0048	138.33	94.5996	101.556	80.9621	108.732	107.407
Q676U5	ATG16L1	pSVSSFPVPQDNVDTHPGSGK	S287	N/A		78.0377	93.7582	60.3092	68.4821	118.706	68.1211	42.7059	78.281	147.164	117.815	126.17	27.1705	81.0157	140.688	175.98	82.2279	165.164	43.0979	154.921	177.764	20.7015	160.314	64.0773	91.2747	90.381	62.5582	116.053	53.5059	120.557	50.365	53.5036	70.5691	60.5074	91.9329	113.039	70.9328	173.703	145.976	98.1288	126.816	68.5845	76.5026	93.2254	114.719
Q96BY7	ATG2B	SpSPVCSTAPVETEPK	S240	N/A		103.231	80.8983	74.264	97.7046	97.3471	59.364	109.505	115.02	30.2096	121.346	110.865	49.7242	94.7353	48.2394	62.6253	81.3121	129.154	61.9091	103.142	76.6966	115.98	93.7108	87.5447	73.9887	92.4872	61.4102	100.495	117.423	72.6149	103.208	171.949	58.3617	88.4022	97.8803	109.119	116.432	132.938	90.699	161.806	125.738	119.291	109.206	94.987	84.5256
Q96BY7	ATG2B	SVpSVDESRPELIFR	S497	N/A		81.7077	97.3459	77.0382	104.455	85.9358	56.3538	126.602	79.751	37.1355	92.7316	71.054	55.7721	101.62	75.9478	69.8815	97.6789	106.421	88.5971	84.1437	79.5202	105.198	77.2347	85.2521	91.1256	124.65	97.8945	91.741	92.4538	67.8985	96.3997	182.32	74.485	79.458	94.2859	106.353	122.458	146.855	98.2135	163.536	106.518	126.869	67.286	121.435	88.0932
P54259	ATN1	ApSPGGVSTSSSDGK	S34	N/A		110.863	107.946	137.218	122.557	129.579	58.0768	110.226	158.641	71.6038	95.0118	103.471	79.4675	116.819	88.3423	104.164	93.4889	71.6252	84.3304	105.147	92.3099	100.781	101.748	101.164	82.616	123.997	101.706	80.6387	98.4998	80.5821	124.135	78.8145	88.4281	91.2738	121.914	101.225	109.207	88.4435	40.6737	138.693	118.484	78.2459	135.253	122.329	73.7349
P54259	ATN1	TApSPPGPPPYGK	S632	N/A		110.277	97.9954	127.123	113.711	120.66	81.9818	156.065	120.099	74.006	101.644	104.574	86.9097	97.2099	94.0695	101.543	84.754	95.5977	90.9933	84.8735	99.1672	114.818	94.0937	104.493	86.4687	99.0412	130.123	86.9246	115.57	112.009	122.828	95.5181	112.158	93.5149	106.631	106.013	91.495	111.151	82.3606	104.295	97.4151	66.9828	124.109	100.601	89.5962
P54259	ATN1	RAPpSPGAYK	S645	N/A		106.876	87.9072	101.298	122.27	129.326	85.846	154.378	130.003	58.9071	73.8269	110.827	72.3989	112.156	101.761	100.061	98.5844	80.0507	91.5488	84.2405	82.8798	125.999	92.3752	101.524	78.3294	117.338	145.759	76.1371	92.4602	82.6751	120.714	97.1411	111.159	82.0352	137.978	101.582	90.9079	116.989	61.8099	114.196	108.675	66.8594	106.079	107.629	79.8888
P54259	ATN1	TATPPGYKPGpSPPSFR	S661	N/A		105.487	87.1608	114.822	97.482	170.497	84.5212	121.013	117.618	65.5567	63.1722	117.719	88.5596	137.45	75.7645	115.114	98.3	74.5029	87.3726	85.8028	90.5543	120.399	104.97	115.358	72.5591	98.5706	133.728	75.03	77.0024	95.5855	118.472	85.2113	107.955	80.1377	142.235	85.6137	91.711	98.1586	57.5773	107.292	99.5016	50.0957	136.424	110.815	88.7729
Q9HD20	ATP13A1	DpSPTLSNSGIR	S899	N/A		94.2702	74.2402	180.684	86.8846	41.6944	171.543	92.3664	74.0625	151.006	252.43	93.6501	127.295	103.255	122.906	71.3337	65.4692	106.885	88.9409	105.097	73.0121	117.826	45.3315	123.908	64.0026	102.323	77.7742	126.885	161.638	158.852	103.228	137.316	42.9199	84.7335	81.78	120.305	93.488	66.8712	126.289	79.2835	150.841	136.47	92.0254	58.4202	93.4156
Q9H7F0	ATP13A3	VLSLETYPVSpSPK	S98	N/A		103.309	85.0041	115.661	169.465	103.783	94.2117	83.1254	137.915	25.1433	62.5871	277.707	91.9171	135.426	101.574	115.63	96.679	117.728	93.5088	76.6139	47.7666	32.582	66.59	76.4706	83.6965	109.418	88.0193	103.812	139.331	121.079	157.176	64.6086	90.7997	127.154	159.974	81.5467	47.4951	59.8992	97.0471	87.9708	104.606	88.1928	75.0323	71.8456	81.1592
P05026	ATP1B1	pYNPNVLPVQCpTGK	Y204_T214	N/A	Aldosterone-regulated sodium reabsorption;Bile secretion;Carbohydrate digestion and absorption;Cardiac muscle contraction;Endocrine and other factor-regulated calcium reabsorption;Gastric acid secretion;Mineral absorption;Pancreatic secretion;Protein digestion and absorption;Proximal tubule bicarbonate reclamation;Salivary secretion	99.626	132.238	109.04	111.8	110.803	100.851	114.469	105.229	108.68	125.196	67.21	92.2331	92.8402	98.1542	134.693	81.9135	71.121	105.34	133.384	76.0959	166.991	71.9306	69.6026	117.04	88.5116	81.6747	49.1363	76.8464	89.1285	103.31	70.5897	83.2516	75.83	77.8845	206.024	100.776	94.1107	113.573	104.079	88.2392	22.8578	100.805	73.5514	94.2778
Q13535	ATR	GVELCFPENEpTPPEGK	T1989	ATR	Cell cycle;p53 signaling pathway	96.6077	90.8166	210.671	98.3639	64.7084	73.5435	86.3346	140.619	91.842	101.519	110.096	98.0868	61.2128	107.835	117.426	75.1674	113.551	93.5201	75.0899	131.149	88.3189	93.7688	96.1781	93.3443	95.2516	85.0324	73.1711	97.7853	93.5449	116.933	111.339	100.861	110.252	93.2399	80.0944	146.083	68.9395	88.2763	54.1932	78.9827	107.167	86.9003	102.203	112.539
Q13535	ATR	RLpSSSLNPSK	S435	PRKACA	Cell cycle;p53 signaling pathway	77.6685	85.9765	117.717	112.54	55.8611	60.5257	59.3674	118.777	97.0838	95.2294	86.671	101.866	53.3322	105.543	135.696	110.019	133.9	83.4886	79.8156	79.2397	108.901	81.062	85.6903	116.245	82.2633	75.6036	124.704	144.893	107.548	120.756	56.4106	158.575	100.589	113.81	69.5332	104.138	93.5144	86.0002	122.942	86.0056	192.137	68.6854	107.849	115.603
P46100	ATRX	EVIEIEDApSPTK	S1527	N/A		71.0921	83.5173	119.073	159.185	68.3377	34.3303	141.05	136.302	78.0762	98.4944	125.307	70.0387	92.7748	141.133	64.1402	95.2968	95.3414	106.818	78.5082	88.5312	67.7903	95.6892	108.388	97.2687	67.3509	83.9689	97.5718	106.237	55.2233	88.2299	63.7677	112.746	103.981	96.432	88.2902	117.623	66.0117	74.4021	219.651	107.289	80.4556	120.543	82.9961	152.808
P46100	ATRX	RNpSSDSAIDNPKPNK	S703	N/A		51.695	118.382	79.7657	115.461	59.4066	27.5201	73.1	121.158	187.739	102.316	133.389	132.286	94.451	87.21	92.4023	57.1328	94.5018	96.5681	228.065	31.6807	115.955	93.0866	80.1274	99.3923	102.511	58.6224	92.1716	67.9865	62.8548	37.7657	35.0484	231.507	241.693	62.1105	91.5515	29.2437	47.0101	107.245	229.079	106.622	140.242	59.3397	99.8466	154.149
Q99700	ATXN2	TpSPSGGTWSSVVSGVPR	S667	N/A		98.3732	59.0143	118.344	118.403	80.8785	62.6794	307.732	89.5186	119.488	108.752	111.719	101.94	86.3107	82.5498	113.938	127.425	107.507	100.979	125.143	97.8598	78.3304	110.232	63.31	65.8289	90.5781	108.911	63.9024	234.026	77.1592	102.059	62.6695	63.6744	68.1483	168.112	62.7197	106.309	83.874	66.1804	108.584	73.6099	26.278	91.171	147.181	144.09
Q99700	ATXN2	AVpTPSSEAK	T741	N/A		98.2135	78.9395	111.074	123.303	121.623	73.301	137.33	93.7041	136.451	101.069	88.383	104.642	91.9207	96.7487	99.3528	125.526	124.05	103.767	90.0218	75.7622	85.5991	124.581	72.7642	86.9943	112.131	109.177	73.2216	127.072	50.5281	96.9084	81.2583	85.6585	83.9645	165.368	64.6959	82.5396	116.104	111.091	86.098	82.7003	87.5209	67.7122	104.595	143.814
Q8WWM7	ATXN2L	QGSGREpSPSLASR	S339	N/A		96.5192	93.6613	69.6003	128.089	83.6254	140.494	130.914	111.795	127.084	119.666	83.1448	94.9414	104.191	116.905	93.5579	104.989	110.626	130.911	90.7485	92.9411	72.2944	76.0423	113.641	80.7572	109.682	108.171	81.7899	108.581	91.9238	85.3625	83.2583	55.5439	67.2152	113.411	69.8145	77.2036	88.8305	70.4984	78.5191	103.79	81.5331	79.1185	101.402	101.134
Q8WWM7	ATXN2L	LQPSpSSPENSLDPFPPR	S558	N/A		88.2933	89.2124	106.896	108.522	94.8639	99.4205	130.327	102.784	101.728	91.2841	116.718	77.6071	104.374	101.539	102.968	63.0714	92.2937	175.559	105.35	109.269	92.8927	113.997	101.776	108.167	68.8856	108.247	91.5571	102.333	83.2037	83.2899	113.115	105.789	92.6797	91.429	103.868	94.2008	100.105	100.475	129.896	116.171	99.4216	86.8352	104.44	110.232
Q8WWM7	ATXN2L	STSTPTpSPGPR	S684	N/A		74.8275	79.9252	76.6425	125.42	96.9116	43.349	105.764	57.6085	154.967	93.2102	84.375	132.573	90.6084	95.7162	88.1445	83.5076	162.535	129.249	124.12	49.9935	58.6587	81.5783	117.579	95.8695	71.1488	95.0139	86.8059	76.475	92.0728	61.2856	39.4136	64.6792	105.361	145.938	52.2261	43.1939	64.8597	81.7376	103.715	102.881	95.7421	88.74	127.392	75.807
O15169	AXIN1	pSPDSGHVAK	S493	N/A	Basal cell carcinoma;Colorectal cancer;Endometrial cancer;Pathways in cancer;Wnt signaling pathway	116.816	39.3592	179.132	58.8594	139.155	63.3152	67.8986	120.215	114.634	113.173	89.0976	148.44	134.881	69.7406	86.6764	81.9559	150.922	120.516	144.529	36.1129	79.5424	97.0636	115.346	116.112	120.377	79.7128	66.8259	98.111	49.5533	54.891	44.2243	87.9222	85.4175	120.959	117.713	61.4587	164.878	93.6303	167.596	81.6256	72.2362	95.1586	65.7034	113.518
Q9Y2T1	AXIN2	ApSPDSPLTR	S70	N/A	Basal cell carcinoma;Colorectal cancer;Endometrial cancer;Pathways in cancer;Wnt signaling pathway	86.9642	50.4478	159.084	117.578	38.3062	108.006	79.7832	97.5488	101.235	83.0535	52.5309	104.324	100.887	139.938	62.7444	92.4961	93.5593	80.366	332.989	41.112	131.765	68.3996	69.2163	110.7	141.819	67.2658	137.344	68.9892	65.4111	58.5186	56.0983	55.8776	77.6649	71.8318	78.6614	91.1853	46.1619	125.347	79.6187	88.3559	31.8246	84.1232	60.5471	45.0481
Q9Y2T1	AXIN2	VLKpTPGCQpSPGVGR	T449_S454	N/A	Basal cell carcinoma;Colorectal cancer;Endometrial cancer;Pathways in cancer;Wnt signaling pathway	101.321	50.139	117.221	185.913	75.1629	139.032	102.082	109.244	138.801	121.79	51.5772	57.3114	97.3263	153.731	59.5792	81.5238	106.049	68.3686	218.079	40.2739	148.967	63.626	81.2661	89.9605	146.644	73.7598	110.219	72.8919	84.2974	82.5982	56.263	35.5814	65.3508	44.0915	75.196	100.302	40.0518	111.198	99.7212	74.77	69.4336	60.588	46.9796	74.0529
Q92934	BAD	pSAPPNLWAAQR	S99	RAF1;PRKCQ;PRKACA;PRKCI;PRKD1;ARAF;PRKCE;PAK1;BRAF;AKT1;RPS6KA3	Acute myeloid leukemia;Alzheimer's disease;Amyotrophic lateral sclerosis (ALS);Apoptosis;Chronic myeloid leukemia;Colorectal cancer;Endometrial cancer;ErbB signaling pathway;Focal adhesion;Hepatitis C;Insulin signaling pathway;ko05152;Melanoma;Neurotrophin signaling pathway;Non-small cell lung cancer;Pancreatic cancer;Pathways in cancer;Prostate cancer;Toxoplasmosis;VEGF signaling pathway	97.7297	114.757	115.062	29.6581	89.9595	74.6921	82.5219	79.1506	123.888	160.754	65.0134	144.501	122.633	77.4945	109	91.476	102.648	52.3764	64.3785	80.821	117.716	96.7835	68.6708	97.2428	150.116	112.1	71.0107	112.158	131.993	115.267	106.266	72.0927	71.1807	116.002	185.532	83.6547	154.499	108.604	84.1889	164.761	101.265	93.4232	88.0607	76.5211
O95817	BAG3	SSTPLHpSPSPIR	S289	MTOR		80.0055	94.762	73.9661	142.188	110.66	73.0136	91.0996	76.5265	85.2433	100.988	112.114	130.912	85.1237	83.732	78.0896	87.5132	131.351	104.421	98.7954	86.9023	79.7653	100.226	113.058	110.13	77.7787	99.9691	88.2666	162.67	78.348	79.1885	86.4256	102.21	100.548	165.859	85.8216	63.0744	102.735	88.9588	71.62	91.3214	78.4731	86.7203	83.2988	67.6394
Q9UQB8	BAIAP2	SLpSPPQSQSK	S325	N/A	Adherens junction;Regulation of actin cytoskeleton	59.181	116.295	75.0742	234.382	126.919	101.113	104.432	134.939	46.5081	48.3512	40.756	84.6267	107.862	74.0333	134.869	148.853	99.8295	184.578	89.3994	50.379	265.995	67.9073	63.4045	153.394	55.5355	69.6545	148.216	81.0804	70.8837	57.94	50.9312	209.395	127.108	73.8496	54.5995	62.7286	21.3209	92.9295	104.042	69.3566	76.1114	100.79	109.17	114.328
Q9UHR4	BAIAP2L1	TPASTPVpSGTPQApSPMIER	S255_S261	N/A		99.6601	161.014	76.4444	128.217	86.1773	122.255	72.2447	120.52	96.2059	106.783	104.693	84.3488	126.421	98.8591	94.8794	138.738	89.6558	142.389	90.7487	112.198	86.5403	71.9075	30.5078	88.6704	111.574	112.457	123.441	68.6438	83.7075	109.535	81.767	114.513	143.529	98.5129	113.579	77.1369	98.3971	90.6253	108.985	81.8729	77.7041	72.2486	109.114	84.7669
Q6UXY1	BAIAP2L2	AHpSPGLLGPALGPPYPSGR	S231	N/A		94.8081	85.4871	102.378	79.5963	159.469	105.831	101.41	88.1554	78.9977	104.25	136.676	80.9059	98.9565	102.668	100.46	98.4759	126.078	74.2339	93.7104	97.8502	120.026	99.4957	100.435	91.4612	162.235	138.32	126.744	71.4635	120.828	91.9406	151.635	72.6092	142.496	72.6272	81.849	83.7224	119.126	87.4256	108.44	117.649	74.5375	111.756	87.4074	108.035
Q6UXY1	BAIAP2L2	APpSPAPPPLPSSR	S465	N/A		88.2392	58.3299	101.584	90.9103	149.527	100.335	77.6461	79.4531	107.082	108.692	128.519	85.6276	88.8281	135.435	103.455	69.0843	143.19	102.533	88.4535	66.5609	99.1429	128.689	118.6	114.851	96.4511	89.6382	127.131	67.6531	93.1136	80.7533	110.246	67.8837	108.774	88.5091	84.5886	64.838	165.097	71.9744	98.0346	190.377	85.046	112.238	117.714	104.892
Q92560	BAP1	SANPTRPSpSPVTSHISK	S521	N/A		78.0483	76.1621	90.386	99.6965	91.4115	103.741	115.065	116.88	53.1461	96.0163	67.1872	137.08	90.2984	90.9494	100.778	66.6782	71.3884	50.339	108.693	86.8684	66.7257	134.858	77.333	88.7521	136.237	96.815	86.1596	101.844	91.3151	65.5153	99.2103	91.2177	117.07	85.6973	72.1827	119.008	94.6066	126.238	92.4142	70.9542	101.64	75.5789	89.1238	96.0999
Q8IXM2	BAP18	KVYEDSGIPLPAEpSPK	S96	CDK2		83.3891	85.5798	108.703	83.4134	88.9267	97.7921	64.9037	81.9208	109.224	84.7396	81.8332	95.5951	132.632	111.59	80.5611	146.973	103.26	90.9555	84.6495	92.2391	67.3203	89.7983	110.771	147.176	90.3211	179.919	141.38	102.908	42.5747	97.7841	91.1012	80.2884	81.9874	97.1465	90.333	150.69	92.0018	92.962	111.784	80.8956	93.4556	112.62	113.479	153.819
Q8IXM2	BAP18	VYEDSGIPLPAEpSPK	S96	CDK2		71.5474	69.0126	138.704	83.7068	68.6637	88.0761	75.0303	73.2591	98.5952	70.9867	86.5623	90.942	200.056	112.841	99.1954	199.403	111.903	86.4864	76.8313	102.796	48.9251	72.2346	95.3527	171.2	72.7232	195.055	114.29	105.058	33.3087	100.204	68.8678	52.3853	65.2883	100.902	86.4395	143.75	57.3871	102.238	155.444	75.673	57.9628	134.903	115.775	108.24
Q99728	BARD1	NEVVpTPEK	T299	CDK1;CDK2		79.2293	115.174	211.479	159.614	46.8391	46.3622	90.6686	107.109	90.2121	72.9031	60.8256	86.2628	115.8	78.8415	76.1532	190.599	152.463	112.57	84.6814	154.28	55.652	75.6153	54.8558	112.277	53.0109	84.6299	95.8945	127.317	52.3749	99.1632	103.619	48.1884	43.8825	170.287	82.5793	99.0309	71.8984	93.9046	199.438	114.098	110.788	96.4541	123.201	142.625
Q99728	BARD1	QTVPSENIPLPECSpSPPSCK	S364	N/A		85.9071	95.6273	102.062	118.051	73.9164	77.894	120.264	104.171	97.8496	95.2203	83.067	90.1658	109.5	80.8644	105.258	118.999	120.791	96.4446	98.7157	113.102	80.485	84.4979	96.2889	90.346	108.305	98.5988	76.0658	110.193	100.769	106.459	79.9598	94.8097	99.8746	117.788	85.3467	118.581	96.3284	89.596	115.525	93.7589	105.377	79.9981	122.857	87.6997
Q9NRL2	BAZ1A	RQpSPEPSPVTLGR	S1413	N/A		93.8818	99.6568	90.7801	123.974	72.0599	94.9555	129.144	67.7336	83.6327	83.825	80.7396	75.63	132.393	113.065	94.5193	105.115	116.175	85.4361	82.1026	106.528	95.7802	82.4334	82.791	102.004	94.4442	128.345	83.4669	83.8979	95.3724	84.9491	98.7855	94.9184	75.1526	118.826	110.901	127.46	97.3618	97.4458	132.629	102.071	95.0903	100.62	93.747	121.646
Q9UIG0	BAZ1B	RQpSLELQK	S1342	N/A		66.8681	67.6822	60.1164	67.0648	43.3612	84.1884	84.8229	69.1337	58.1512	67.9609	47.7779	77.0885	119.196	80.0902	84.3249	85.6326	150.413	79.5691	118.599	110.806	50.8507	64.3564	35.9158	93.951	57.7601	111.761	71.6957	99.2974	64.7115	77.2303	84.833	49.9204	63.3029	140.27	122.026	189.562	145.818	88.4439	109.296	84.8718	99.4527	104.694	87.8692	59.0638
Q9UIG0	BAZ1B	SLSGpSPLK	S349	N/A		62.2174	75.5452	94.528	269.749	45.6184	55.8718	121.497	81.8041	65.7936	86.1982	40.5416	46.1255	123.173	115.742	49.2757	168.772	163.553	122.904	66.781	101.807	29.6038	61.8891	50.7149	66.0846	47.1051	172.284	79.0692	131.536	56.5418	69.5641	144.452	54.0595	54.6001	166.134	52.973	135.16	69.5622	54.7581	109.634	72.2513	88.4158	102.473	68.159	78.467
Q9UIF9	BAZ2A	QPSpSPSHNTNLR	S135	N/A		91.9461	38.7793	57.7033	161.466	73.7498	31.7251	113.042	41.7962	48.6629	119.388	61.8361	145.899	280.336	237.589	46.068	87.0351	162.482	110.252	103.401	80.2616	92.854	87.8216	124.015	105.207	53.4719	41.8667	53.4863	99.6657	37.2652	153.877	167.813	113.211	113.272	175.256	87.7081	97.8239	72.5758	48.5382	44.1851	70.465	20.5113	32.7105	93.8931	40.0666
Q9UIF9	BAZ2A	YSEEGLpSPSK	S1783	N/A		75.1742	151.064	132.76	138.306	78.7957	46.372	156.738	106.407	71.0492	76.6574	54.7834	102.651	141.338	111.411	75.0598	221.674	141.085	124.174	84.5889	53.2904	49.6868	101.764	68.3986	82.418	59.0739	111.384	73.3011	81.8849	75.5221	76.8283	97.9135	53.3671	52.7347	190.971	77.2247	240.03	46.8524	62.0348	111.955	53.3766	90.4731	90.7333	125.64	145.959
Q9UIF9	BAZ2A	ASPVTSPAAAFPTApSPANK	S509	CDK2		85.7158	87.072	116.339	84.7806	119.52	95.9714	111.892	133.672	66.0727	84.7565	98.3582	129.192	99.3022	112.319	108.242	116.318	128.27	101.809	92.9626	100.321	97.8849	113.805	82.4217	97.2102	83.7409	83.422	86.4939	90.2332	95.2566	99.931	92.6679	104.066	100.297	113.661	101.297	110.277	102.039	108.782	97.8701	89.5516	105.871	85.6192	90.9483	110.495
Q8WY36	BBX	VpSPAGGTLDDKPK	S844	N/A		94.7091	106.974	188.281	74.4068	76.4339	60.5809	223.48	174.679	77.1663	88.8244	64.0473	93.8472	108.916	80.6767	121.799	109.123	62.4122	96.8478	58.6022	136.42	93.5218	88.1349	37.5807	100.756	119.676	96.6397	50.4752	104.034	66.6574	140.719	85.6542	207.725	108.407	103.497	55.657	99.3243	117.705	123.237	124.969	81.7858	46.4421	90.1878	118.598	83.9775
O75815	BCAR3	TGSEPALpSPAVVR	S375	N/A		80.7569	122.087	62.7302	241.729	101.71	87.2307	60.81	126.376	104.517	94.8425	80.2867	63.6981	73.9105	81.2123	115.924	78.1582	96.6339	115.752	85.3095	72.6514	54.38	88.8624	96.3858	112.873	62.4567	84.942	95.8884	164.195	97.4195	68.0664	101.495	103.172	131.673	114.726	84.0303	50.5326	72.6428	69.8335	85.5312	95.785	67.6998	77.7587	81.4527	186.113
Q9H165	BCL11A	GCpSPGESASGGLSK	S608	N/A		112.774	61.1749	121.234	60.6423	61.32	78.8508	174.984	90.7987	135.487	138.266	113.818	94.3786	101.531	301.08	51.8323	90.9451	84.1357	44.3247	126.579	73.3192	109.479	106.817	69.9297	55.2103	41.9658	99.2815	79.9591	24.8673	76.1353	187.31	266.342	77.7556	83.2509	56.9926	91.2123	92.521	125.797	148.042	134.806	60.1156	85.6561	43.9502	42.7344	74.5138
Q9HB09	BCL2L12	LpSSDSFAR	S242	N/A		129.964	69.4578	231.923	513.776	64.7901	8.86492	52.6896	199.005	68.471	27.2548	39.729	35.6868	107.873	138.352	114.277	183.881	192.927	81.5002	48.0519	46.3714	49.5146	73.6367	76.3963	167.365	46.4021	16.0353	82.6302	213.281	23.8991	28.8717	22.9038	120.262	62.945	160.162	60.2597	53.4521	32.0978	86.2626	82.3953	86.105	38.2823	71.2141	219.093	82.0321
Q9HB09	BCL2L12	ACPGPPPPpSPEPLAR	S273	N/A		83.3439	109.527	143.939	155.51	110.641	71.9469	111.528	92.0584	84.1117	87.0316	89.6593	102.703	107.42	92.3142	74.7702	116.989	127.89	102.868	97.1434	64.4956	128.185	110.17	126.597	107.868	88.7537	103.087	69.3239	105.532	89.0681	98.4265	91.146	80.3716	104.943	61.6696	87.3771	83.789	100.922	101.494	82.7034	92.5515	58.1705	81.6835	227.403	88.7324
Q9BXK5	BCL2L13	SpSPATSLFVELDEEEVK	S371	N/A		99.7897	141.059	153.438	234.481	189.598	130.161	59.2579	178.262	229.551	69.6309	30.4816	134.422	143.96	86.1027	89.1436	86.4116	105.621	101.169	45.6759	122.217	65.5192	87.3953	82.9916	108.091	61.5802	58.354	60.0993	147.87	78.0354	101.343	100.655	138.299	161.5	123.181	80.2993	32.3053	42.1087	105.385	95.4653	181.212	84.4853	91.5228	80.738	91.413
Q9BZR8	BCL2L14	STPALFpSPK	S44	N/A		183.58	53.5845	183.234	122.822	186.578	41.7303	50.7816	17.8524	139.235	267.101	87.1878	67.3775	75.6001	116.621	50.656	64.7804	108.082	40.2408	53.5631	92.1346	26.0996	74.6663	122.425	61.318	111.727	150.422	215.517	50.6437	192.071	158.417	67.0603	62.3339	111.636	61.8442	158.886	35.2816	281.32	142.93	247.578	113.647	90.7855	101.395	62.7875	109.816
O00512	BCL9	SIpSADSFDQR	S104	N/A		86.6079	76.9753	40.6879	110.607	81.3571	123.484	234.931	205.759	95.7605	198.517	133.453	66.7926	81.3093	120.911	120.787	125.628	94.4751	92.227	119.649	73.4362	32.1771	52.6699	169.279	51.2685	57.968	83.4246	73.3794	159.867	143.053	129.763	154.752	124.358	103.407	81.7631	44.0189	68.2095	152.305	164.54	75.3239	72.2407	70.4237	63.8235	71.9291	76.282
O00512	BCL9	SPPVLGSAAApSPVHLK	S917	N/A		74.3925	84.4481	60.862	74.786	105.537	118.401	219.394	112.746	87.441	154.379	72.9489	174.756	64.1355	108.491	95.56	88.6224	111.123	111.834	136.184	39.8441	44.2163	86.7239	127.643	87.904	72.8712	99.527	89.6749	124.938	109.461	125.62	119.055	120.953	126.045	63.3118	66.6357	57.0139	184.047	124.229	105.213	81.8947	46.3272	83.2802	78.6399	69.5323
Q86UU0	BCL9L	TAMPpSPGVSQNK	S1017	N/A		116.771	99.1081	50.811	127.618	103.987	84.421	84.6094	79.2595	146.47	108.298	153.474	84.4079	94.0939	152.048	75.2979	71.6487	101.521	133.084	111.638	87.9573	87.7928	65.5076	143.455	70.827	56.517	101.895	112.221	100.855	117.818	101.28	60.9919	125.564	158.287	66.6827	99.4128	58.0443	37.6891	98.2288	110.712	96.3935	103.766	84.985	106.521	117.697
Q86UU0	BCL9L	ANQIpSPSNSSLK	S88	N/A		138.669	101.523	120.673	201.891	110.614	86.8507	62.4564	108.804	120.674	58.4391	102.582	66.7599	102.99	151.181	91.1555	111.237	95.7858	152.716	96.8297	87.3785	78.1647	80.2561	115.459	97.5371	31.2247	77.9424	100.559	146.34	82.5746	88.3003	50.9891	115.569	116.425	32.456	78.1511	97.0362	31.0326	81.8842	143.638	81.9118	96.4912	96.1535	130.247	119.125
Q9NYF8	BCLAF1	KAEGEPQEEpSPLKSK	S177	N/A		67.9343	85.0414	42.0878	91.995	88.2747	130.855	95.6955	31.5796	86.7584	71.9343	97.2245	67.377	111.196	97.1658	73.2353	109.805	102.056	93.2232	108.899	151.543	123.175	114.539	104.025	100.918	91.1087	149.084	80.2967	79.8928	85.5976	80.4109	106.413	86.9391	83.71	98.8724	58.4414	88.2907	51.7866	81.0144	36.2906	88.3825	92.128	123.177	93.1918	63.6566
Q9NYF8	BCLAF1	YpSPpSQNSPIHHIPSR	S285_S287	N/A		94.2511	90.1904	127.218	78.141	105.788	83.019	97.9584	91.5857	140.417	100.114	99.0494	109.034	100.559	100.716	78.3032	102.661	97.4066	89.1812	97.1553	94.926	91.2489	108.764	92.7107	98.643	110.611	94.4789	102.854	85.5154	94.9466	102.166	73.7653	95.8053	105.143	96.1298	75.6816	103.669	91.5449	100.033	83.981	83.2982	99.3017	91.547	104.052	92.5337
Q9NYF8	BCLAF1	YSPpSQNpSPIHHIPSR	S287_S290	N/A		81.4505	73.0078	135.525	77.4386	96.5931	102.764	105.632	75.3494	130.995	98.153	85.0759	117.474	100.62	99.9328	81.3719	105.534	101.379	87.2124	99.2706	103.676	91.5106	119.339	104.616	102.705	108.496	101.547	105.871	75.8464	100.06	104.547	73.6768	92.3024	105.825	105.434	67.3803	104.087	71.411	106.73	95.8932	66.5612	96.0865	93.1771	109.548	95.8894
Q9NYF8	BCLAF1	ETQpSPEQVK	S496	N/A		77.981	78.1593	140.764	75.8007	79.8479	104.899	108.75	70.3212	130.142	86.4577	73.5505	110.538	104.251	99.1323	91.1022	84.4828	82.4001	92.1494	111.564	123.644	92.4748	151.036	107.635	93.0762	105.074	101.284	99.6633	67.6529	110.834	82.9102	60.3245	99.9016	101.208	101.006	51.7287	96.6005	79.1925	111.517	86.6068	90.5765	99.8836	81.8028	119.071	102.615
Q9NYF8	BCLAF1	KETQpSPEQVK	S496	N/A		79.8253	75.9564	134.95	74.0853	82.0994	124.34	113.968	72.8045	132.747	84.7218	75.8214	113.404	103.339	94.6075	92.8416	89.0182	87.2708	94.9237	105.948	111.815	97.1254	136.128	90.6369	94.188	110.987	113.912	97.23	72.3736	108.325	89.782	63.8342	97.8308	102.233	103.716	53.6105	100.544	80.2417	104.884	86.1587	96.4435	101.163	89.925	118.511	106.016
Q9NYF8	BCLAF1	DLFDYpSPPLHK	S512	N/A		94.3399	76.1931	194.631	71.6276	86.784	105.832	113.749	90.2511	145.564	108.435	72.5556	113.945	106.62	95.0892	99.8919	84.3605	89.8943	88.4228	114.029	136.515	96.5786	146.708	104.966	84.3865	118.912	82.5437	99.6245	73.6666	99.2014	88.0124	43.1741	99.2521	112.857	89.8731	60.5408	95.3456	71.0934	107.602	115.209	95.6072	98.7485	88.9503	126.951	114.537
Q9NYF8	BCLAF1	QKpSPEIHR	S648	N/A		79.5863	73.7702	135.581	74.0456	84.3206	127.741	107.107	72.3066	135.337	85.5618	66.9522	116.509	108.586	92.0402	87.857	98.4989	92.7547	82.5305	108.929	111.719	92.1128	127.938	104.717	93.0424	116.961	115	97.7108	76.5696	105.122	86.3999	65.887	90.4988	105.671	99.6699	60.3832	100.304	82.6899	107.879	86.3717	108.622	101.747	96.0454	117.379	103.173
Q9NYF8	BCLAF1	RIDIpSPSTLR	S658	N/A		74.3155	86.2215	104.547	80.1283	91.0902	109.253	96.5104	61.8328	110.737	79.8942	78.268	125.002	111.796	98.9441	86.8035	100.965	61.1345	83.9714	97.957	74.4734	112.373	110.648	58.9116	103.817	116.858	110.118	94.3754	86.6994	99.6342	96.0769	83.3868	107.23	99.6932	104.019	66.4206	107.344	84.4369	118.705	66.7792	105.52	104.283	95.0778	106.414	94.9015
Q9NYF8	BCLAF1	IDIpSPSTLR	S658	N/A		84.4382	80.4073	127.972	84.734	96.6864	112.6	102.722	75.6484	134.629	84.661	82.4949	115.702	104.48	102.499	88.3439	92.5457	70.575	94.4621	103.81	113.857	102.962	130.474	113.101	95.9208	113.938	97.1895	103.561	78.9514	95.9221	84.6043	67.9336	81.7941	108.526	100.23	46.5217	95.8782	74.9714	107.178	84.3979	84.5646	99.2735	94.7936	120.035	101.411
Q9NYF8	BCLAF1	STFREEpSPLR	S531	GSK3B		76.7333	81.6078	86.8018	80.4035	89.567	129.61	95.2786	56.4727	100.451	81.1002	78.7473	117.62	102.486	93.5242	84.158	101.055	91.4894	86.2134	96.8249	87.9121	122.574	115.431	95.4775	103.053	123.531	127.6	95.6685	74.4649	105.305	97.9751	86.0193	97.019	98.4559	105.492	75.346	99.4556	100.159	111.363	65.1551	100.946	95.9196	92.7891	108.562	88.6176
O15155	BET1	SLpSIEIGHEVK	S50	N/A	SNARE interactions in vesicular transport	93.3075	157.277	39.4734	117.888	67.1665	37.2456	341.082	117.623	82.733	46.5332	76.588	59.4759	65.4306	105.965	235.769	77.5917	101.475	116.173	43.3842	63.6522	63.5143	102.941	61.6997	85.5966	87.8617	83.2399	68.7866	158.303	37.2653	90.8902	126.075	214.469	81.2483	99.9607	67.1822	127.644	233.671	58.5226	71.694	116.412	72.2591	64.0095	143.153	46.4015
Q9NYM9	BET1L	AQpSPGAVEEILDR	S9	N/A	SNARE interactions in vesicular transport	141.827	101.031	79.1377	66.8994	74.5804	159.478	97.6502	70.8315	110.044	63.0947	57.0596	69.302	75.3369	124.633	102.4	82.0169	109.696	159.57	110.766	73.5979	87.3941	65.7369	96.4221	87.5539	74.762	70.6761	82.0824	109.784	81.6976	173.358	81.1795	83.3088	88.0245	100.181	71.3388	66.9464	208.125	67.1325	115.494	81.5328	120.738	95.0457	94.4005	141.288
Q8TD16	BICD2	RpSPILLPK	S582	N/A		70.0651	146.733	70.6397	108.886	63.5714	67.869	82.4652	141.266	54.0449	60.9876	48.1659	95.7713	68.7337	60.2995	121.899	122.311	91.2426	72.1225	71.0038	90.4094	122.873	76.4603	65.297	148.224	66.6476	62.8981	74.6103	159.27	72.9248	65.694	70.047	181.247	61.9041	202.961	71.1567	113.515	64.3841	76.2597	78.4066	75.504	75.8975	121.055	74.4615	174.444
Q8TD16	BICD2	pSPILLPK	S582	N/A		80.7824	215.589	48.9968	165.92	45.6017	50.5688	77.2698	152.968	31.1288	59.7378	20.4241	84.5051	52.2926	49.443	123.055	110.697	77.7185	90.015	53.7156	96.7465	77.7318	75.0529	67.9865	139.831	43.0343	58.6333	60.5972	238.879	57.9495	63.338	57.9131	196.03	64.1995	197.596	58.3534	103.034	61.0214	63.8409	73.5029	85.9032	62.9423	75.2463	88.5603	205.238
O00499	BIN1	SPpSPPDGSPAATPEIR	S298	N/A		147.314	105.102	70.4603	97.2663	118.607	98.3184	105.802	95.928	99.0744	96.377	102.555	132.666	88.3049	98.5592	85.0553	121.689	65.8503	62.2596	112.631	97.5361	82.2322	87.5276	139.334	85.0698	119.357	113.742	107.205	109.837	95.0743	79.8049	102.376	94.466	152.215	81.7286	78.838	70.1058	64.959	81.2628	111.071	107.657	96.568	63.7754	72.716	106.908
O00499	BIN1	SPSPPDGpSPAATPEIR	S303	N/A		96.9159	145.244	62.8931	113.382	105.728	98.3411	116.862	106.859	92.7832	94.9546	101.736	128.883	97.0512	162.547	107.5	135.409	62.5282	85.6341	107.202	109.596	88.1914	92.1311	91.9058	93.2454	121.495	101.465	122.586	72.424	86.4717	76.7395	56.293	61.2342	113.062	94.803	96.6094	69.5326	73.9093	47.7949	142.177	87.3178	79.48	48.5805	115.131	161.24
Q9NSY1	BMP2K	QNpSLHGSFHSADVLK	S1107	N/A		93.5163	93.249	104.982	78.2898	110.443	104.012	76.1591	55.6448	98.4356	120.883	89.0551	99.7086	88.8968	135.896	87.2222	133.783	91.3279	78.7767	98.8184	116.916	109.171	92.8106	104.091	120.344	119.433	107.708	105.878	82.4267	134.513	94.268	134.557	46.7389	79.8733	91.2963	127.466	102.511	121.46	119.118	123.158	139.89	91.3539	115.751	110.975	93.32
Q14692	BMS1	AGLpSPANCQSDR	S552	N/A	Ribosome biogenesis in eukaryotes	100.164	70.8783	105.722	70.9251	74.4671	91.6583	90.5168	66.7084	145.889	93.9595	195.614	75.1171	101.653	93.444	103.518	109.917	159.507	109.002	117.774	41.2434	38.7922	150.247	66.7174	68.6713	129.009	82.8896	134.855	105.829	192.712	140.901	77.9658	71.0599	108.79	120.595	76.496	112.044	86.2647	79.641	83.8984	74.2009	82.0109	102.136	97.5412	85.256
Q12982	BNIP2	KGpSITEYTAAEEK	S114	N/A		85.2829	181.808	63.3689	153.371	75.1915	112.708	71.7652	133.174	57.7223	70.4231	97.5145	78.8138	112.232	87.5653	102.097	87.3098	75.4949	87.1005	130.125	174.316	38.756	82.833	131.371	142.426	49.6842	87.6876	86.5867	135.313	66.3611	74.1298	38.5528	122.197	111.59	162.332	81.9439	78.0215	45.5557	96.9997	81.3944	103.25	82.8049	79.5604	88.4599	67.9573
Q8NFC6	BOD1L1	DKDVTLpSPVK	S1531	N/A		102.532	135.826	59.7706	121.409	73.5389	91.5384	124.865	122.323	66.3088	109.085	79.0831	92.764	107.611	81.3581	80.1707	109.761	119.09	118.205	97.5707	72.3414	54.0055	93.4422	151.614	101.854	73.4076	80.8109	90.0529	121.252	88.8641	122.276	85.3109	74.3209	95.0088	73.8204	61.7096	109.45	172.596	70.8668	118.198	90.9032	86.1384	74.4284	95.8535	127.38
Q8NFC6	BOD1L1	EDKpSPETGTAGGSSTASYSAGR	S2475	N/A		127.879	133.927	63.2004	106.047	46.768	103.533	208.103	106.41	65.2612	108.775	74.9505	98.0644	70.7958	90.8244	81.7744	96.7626	83.8494	89.6166	135.542	61.8272	73.3233	81.3647	98.3902	128.904	69.3967	96.6771	85.4356	96.1051	92.1653	127.36	57.9042	102.079	149.362	61.9874	64.8431	126.351	153.415	91.7664	84.652	122.82	79.0576	72.447	71.9166	150.179
Q8NFC6	BOD1L1	QKpSVSDPVEDK	S2973	N/A		129.627	133.561	86.9979	105.606	92.6059	40.4412	78.0202	122.422	58.6466	131.888	72.0841	108.494	94.1304	90.7746	84.6433	84.4635	65.0355	111.954	136.497	57.2396	69.3206	114.279	129.254	77.3946	81.8188	40.8071	118.062	108.488	104.489	130.226	80.6633	112.101	129.917	72.0746	87.2316	94.9978	261.766	93.5064	162.965	97.6112	99.7686	61.3853	82.9479	102.818
Q8NFC6	BOD1L1	TQLpSPSIK	S3019	N/A		104.479	109.856	63.1688	132.834	64.5345	84.8715	124.36	116.415	48.5356	96.6867	69.693	92.4647	107.356	90.3441	67.6647	113.609	113.046	109.227	95.8755	68.5193	53.8948	85.356	151.323	121.547	77.5817	81.1111	92.3956	138.159	79.225	124.28	82.9442	73.023	92.8021	71.7134	72.2938	150.292	163.643	66.6609	148.314	95.4135	87.2245	102.47	94.0549	153.351
Q8NFC6	BOD1L1	SpSVDLEESSTK	S538	N/A		80.4023	146.403	47.4681	87.632	96.3849	76.8283	69.7204	87.3112	80.1965	143.139	78.066	149.873	123.062	66.6184	85.0744	53.2791	80.1868	111.472	139.817	62.9269	103.92	123.946	130.017	87.5251	98.3714	68.9093	99.9264	108.577	106.245	101.93	52.0863	154.931	137.908	85.6517	110.695	64.9377	176.364	77.1425	143.245	85.5841	103.129	50.9551	85.4471	124.207
Q6PGQ7	BORA	SPYIDGCpSPIK	S325	CDK9		109.556	75.7439	158.58	113.3	77.7074	90.1787	112.249	95.5157	90.4055	89.4833	90.171	64.1308	150.514	169.404	84.9296	124.063	84.0096	118.903	89.1261	113.139	50.1776	86.9213	96.7445	132.35	88.8201	104.727	110.889	96.8149	96.274	109.515	69.4561	66.8657	91.1163	79.6099	80.1328	142.266	60.9002	92.2605	110.46	107.263	91.5266	82.5484	94.3802	121.979
Q96GS4	BORCS6	pSLDGLSEACGGAGSSGSAESGAGGGR	S168	N/A		129.796	72.6339	105.733	60.9661	104.818	90.7684	231.588	116.935	131.489	94.7304	79.3274	91.0743	87.2023	90.1352	84.4248	118.248	64.8939	117.855	78.5696	139.827	111.5	115.487	54.4144	106.378	89.3115	94.8904	51.2495	138.497	71.534	143.388	99.3404	97.2127	98.335	94.0903	59.1665	141.277	68.8817	93.0558	98.8998	110.318	104.748	174.86	96.6282	88.2759
Q96GS4	BORCS6	RApTISSPLELEGTVSR	T196	N/A		112.137	67.5765	90.5766	78.0114	109.187	122.486	77.2037	98.4915	106.355	156.858	68.1579	107.252	121.032	101.213	88.3749	93.3705	121.484	81.0733	79.0978	141.873	96.9269	125.849	112.544	96.4596	153.461	89.5618	95.7895	46.1376	106.784	140.013	76.8128	101.225	140.191	91.9317	103.681	99.8128	134.289	137.441	114.906	100.973	116.852	111.245	74.4194	97.5124
Q12830	BPTF	pSPILEEK	S216	N/A		101.994	122.272	103.891	112.223	82.3875	104.535	128.85	146.348	75.5566	82.3129	73.0989	110.546	112.538	116.59	134.437	86.5859	106.17	133.679	101.746	92.3625	71.8886	77.6391	102.978	79.0401	67.3446	52.3935	94.8815	75.6994	89.1842	119.154	65.2496	86.1302	95.0821	75.9428	87.7214	114.724	110.768	78.3479	146.451	117.376	101.773	78.0715	107.856	98.279
P15056	BRAF	GDGGSTTGLSApTPPASLPGSLTNVK	T401	MAPK3;MAPK1	Acute myeloid leukemia;Bladder cancer;Chemokine signaling pathway;Chronic myeloid leukemia;Colorectal cancer;Endometrial cancer;ErbB signaling pathway;Focal adhesion;Glioma;Hepatitis C;Insulin signaling pathway;Long-term depression;Long-term potentiation;MAPK signaling pathway;Melanoma;mTOR signaling pathway;Natural killer cell mediated cytotoxicity;Neurotrophin signaling pathway;Non-small cell l…	95.1132	84.7937	106.515	176.874	139.324	58.9224	75.5404	146.248	88.7587	94.9148	46.2523	107.02	126.268	102.585	114.591	122.228	90.0991	68.972	76.5752	56.9257	31.4258	82.9465	64.7538	83.0657	89.982	70.7195	108.966	131.718	89.5604	70.6633	117.184	90.0939	92.6368	118.223	160.757	140.819	205.699	90.0826	113.155	72.5015	101.771	166.838	88.1607	103.436
P38398	BRCA1	NYPpSQEELIK	S1524	ATR;ATM	Ubiquitin mediated proteolysis	99.1114	96.0632	96.1438	187.918	81.4351	114.39	63.9381	61.7206	42.789	103.252	81.4214	54.7437	99.1657	81.208	63.8939	203.85	142.849	90.0437	95.835	235.882	39.1032	74.2538	118.511	149.533	94.2559	115.388	87.2108	98.6652	70.0508	97.3723	86.38	65.3474	114.798	94.0355	72.125	79.7646	19.0086	83.4525	123.755	94.5709	116.459	106.803	89.1646	151.223
P25440	BRD2	REpSGRPIKPPR	S320	N/A		85.83	107.223	112.296	84.5227	94.7448	70.4218	98.8973	69.4107	90.1922	101.713	58.5722	183.812	93.8938	123.184	128.508	89.7702	96.6933	143.494	122.423	75.0327	76.5567	79.7879	99.687	67.3152	92.5205	109.204	126.422	53.1746	91.9826	107.053	56.8547	116.275	139.247	95.1443	95.9483	65.3937	119.372	117.432	123.707	98.1335	113.811	63.8948	157.252	101.171
Q15059	BRD3	pSESPPPLSDPK	S261	N/A		80.0601	147.181	48.0527	103.895	56.887	137.274	206.479	200.988	67.0781	139.407	103.363	62.0734	74.3864	145.371	46.8005	108.063	87.5707	100.278	125.965	141.826	107.251	105.226	86.5176	136.334	93.2839	57.7538	104.197	70.3744	58.0765	89.6479	100.725	139.471	86.6364	172.619	108.185	83.9418	115.438	100.18	137.696	83.8737	63.6617	57.2139	62.1587	108.141
Q15059	BRD3	SEpSPPPLSDPK	S263	N/A		81.9345	171.664	27.3232	79.8866	60.1905	156.999	200.943	213.071	45.5828	124.037	111.91	39.2081	79.3638	156.079	41.5768	112.338	96.1574	108.174	123.281	154.709	118.649	100.939	97.5198	143.494	77.0514	45.0397	102.217	71.1635	75.395	83.6289	122.898	123.608	96.7638	166.94	99.3323	87.5904	109.54	87.8541	164.215	90.9105	65.6008	40.2464	66.91	114.434
O60885	BRD4	SEPFpSPSLRPEPPK	S1126	N/A		138.526	52.0168	200.238	81.3862	114.336	104.29	112.217	71.462	159.535	126.135	108.24	137.491	123.5	127.155	113.485	111.942	152.248	94.289	93.8958	114.16	81.7135	79.1972	134.768	55.4445	112.624	93.1185	110.272	64.4532	84.2632	174.447	61.4446	60.3368	98.0943	110.778	122.254	66.3418	66.6732	99.1971	132.893	108.304	93.2815	67.6845	76.3595	94.2432
O60885	BRD4	SKPPPTYEpSEEEDK	S601	N/A		86.2664	92.603	152.715	104.541	83.6715	106.581	142.769	128.88	99.1629	99.5672	74.5382	94.1856	109.05	94.8498	104.89	120.356	99.0517	74.3251	118.11	87.6061	142.418	84.4377	90.6692	102.355	118.319	123.325	87.8229	98.4425	74.9739	109.029	72.5584	103.866	66.1938	201.895	88.4504	111.796	120.436	137.698	114.931	113.671	89.8786	86.856	85.5716	87.2974
Q9NSI6	BRWD1	IIPELVGpSPTQSTSSR	S1475	N/A		95.0665	100.98	130.579	55.5384	127.864	98.0143	122.157	103.24	153.914	92.4939	119.992	93.0539	90.8595	105.331	96.1833	103.356	106.078	87.0864	111.455	72.6298	95.1701	113.879	61.2967	113.976	112.625	91.0078	96.1064	99.2707	110.4	131.22	82.766	100.519	111.37	104.172	86.0552	99.6498	113.264	109.123	87.2405	94.6481	92.0662	98.4845	101.267	88.0265
Q9NSI6	BRWD1	RLpSLDIQSPPNIGLR	S696	N/A		104.987	101.746	132.942	79.956	66.1873	104.915	97.451	96.0722	122.913	116.976	99.6812	112.456	97.0522	92.5802	103.127	89.1838	99.7288	75.6499	84.6467	77.611	123.623	113.459	101.089	84.6406	123.441	84.0424	95.0624	85.447	108.015	105.643	104.751	93.4862	120.554	121.576	82.9492	83.245	130.377	122.138	58.7681	117.584	131.479	89.2557	83.0563	81.3456
P35613	BSG	KPEDVLDDDDAGpSAPLK	S362	N/A		64.6261	65.757	160.628	84.8379	128.701	42.7109	123.532	62.0965	82.3361	75.5888	72.845	90.6933	111.96	76.3727	206.924	88.9794	95.9345	85.0755	97.1282	99.2558	197.859	88.2276	130.282	60.418	175.181	127.972	72.9469	70.8736	90.5494	87.1559	80.0088	81.2932	89.5168	86.2419	83.6288	82.1501	74.2476	103.948	87.9902	128.815	117.95	68.548	96.8618	72.217
P35613	BSG	RKPEDVLDDDDAGpSAPLK	S362	N/A		74.6629	79.8282	159.593	96.422	111.789	42.1239	111.144	56.6294	80.0827	72.4839	100.124	98.4787	98.4119	76.0456	174.216	67.7398	88.9484	65.5077	95.9932	105.397	123.836	83.8724	93.1015	81.4618	202.529	134.025	89.2117	64.396	96.5726	77.1302	92.4485	64.4082	93.5156	91.0504	73.6121	111.446	82.267	106.795	92.4856	154.05	101.369	62.4594	88.9792	88.5921
Q9BRD0	BUD13	YEYDPDIpSPPR	S325	N/A		137.775	91.4475	122.134	88.9791	86.2746	74.2574	85.9237	110.269	99.6731	81.0229	98.6692	99.7954	139.636	114.926	114.068	104.524	98.8812	100.468	106.477	143.619	68.6532	89.3561	91.0535	88.2184	100.18	99.747	83.6261	85.5437	78.2709	125.914	59.5812	88.3352	82.5689	118.369	83.0071	75.0116	118.654	97.1267	102.18	90.9587	80.3697	94.9822	78.9667	82.0854
Q9BUA3	C11orf84	AEpSPSPAPPPGLR	S308	N/A		83.2887	103.168	57.7778	137.105	45.9898	43.2619	204.666	210.864	88.8763	74.2632	86.4241	78.8066	41.2376	103.046	137.108	99.5484	79.4072	95.3553	42.2218	135.715	53.5966	116.358	57.2074	98.2243	82.9503	62.4138	61.5354	163.369	70.6754	86.3787	105.312	150.694	56.8676	139.264	69.9667	116.04	54.1862	74.4533	77.2608	73.5276	44.1025	61.784	68.9967	101.832
Q96C57	C12orf43	EAAVSASDILQESAIHpSPGTVEK	S179	N/A		99.056	66.0286	94.0007	142.851	105.08	94.9209	111.965	102.865	104.804	124.577	61.3264	98.8777	105.057	97.8191	87.2584	87.023	149.761	94.5122	86.9849	113.491	67.6292	84.1151	81.3595	103.759	88.2186	93.4563	95.3763	98.2281	101.372	122.715	67.8808	116.995	100.703	127.552	75.1147	106.377	62.2528	87.568	94.4535	82.8763	84.3739	87.8809	76.3479	106.152
Q8N5I9	C12orf45	IEVLDpSPASK	S178	N/A		96.334	98.0208	163.073	116.105	60.5246	67.0505	128.702	73.2115	102.777	89.7501	84.6416	95.0649	97.7218	120.067	90.5371	121.617	167.459	108.775	104.571	145.183	60.4684	83.0868	80.8799	90.026	77.6207	145.05	71.9705	122.533	68.9065	131.635	72.7285	42.8425	86.672	109.751	47.7305	105.22	66.4733	91.4406	115.092	55.515	81.4828	68.0723	89.2546	109.959
Q9H972	C14orf93	HSLGLTVpSPCR	S285	N/A		104.457	110.084	94.4381	89.8417	117.785	137.114	145.807	91.773	73.8684	109.134	135.202	96.7024	76.5699	94.078	61.6654	94.2076	116.67	88.3901	76.8842	103.916	97.502	86.9926	94.1467	101.72	98.2699	87.926	74.6069	74.2815	99.2578	91.9962	118.968	105.146	73.2337	89.2744	118.642	109.888	79.2093	122.919	117.372	93.3376	85.2696	68.9152	66.3039	82.1033
Q6ZUT6	C15orf52	LGSAPAASPALApSPEGPK	S392	N/A		83.2426	162.525	65.5936	134.811	88.6263	125.367	77.1655	105.204	46.1145	97.9578	157.905	63.2283	88.3862	78.9214	89.1551	73.6979	72.0385	85.2659	75.7487	77.5936	177.301	113.396	97.8912	133.943	86.5202	64.3694	78.8929	167.31	114.967	91.3865	89.2124	150.751	112.319	88.1857	126.965	132.626	107.471	122.3	99.6762	132.245	88.0635	79.0696	120.802	155.176
Q96B23	C18orf25	SRpSESETSTMAAK	S145	N/A		87.8633	296.595	154.077	83.022	87.5452	93.4845	127.214	188.431	78.2555	82.483	49.7917	92.1797	115.687	69.8414	124.377	152.757	59.2272	60.2893	67.0435	101.687	93.0182	96.3997	79.1099	73.5082	71.8493	93.5036	88.6855	76.7735	105.893	100.988	102.393	49.3397	53.3526	157.438	85.3787	114.077	162.054	90.6757	33.212	94.051	82.9074	77.7189	134.444	35.3344
Q96B23	C18orf25	RDpSSESQLASTESDKPTTGR	S66	N/A		85.4694	355.013	143.58	81.2823	76.206	70.9469	104.838	151.075	90.86	83.6361	72.4773	108.808	181.598	52.2433	124.44	139.151	63.0092	50.9679	103.975	81.0335	109.945	106.025	56.3325	91.128	73.8464	104.576	109.516	52.5952	113.415	98.9329	66.6005	62.7819	62.2421	145.234	133.242	76.6215	137.298	77.619	64.7729	110.568	58.5177	56.9902	143.53	53.9933
Q8N9M1	C19orf47	AATESVPCpSPSPLAGEIR	S124	N/A		89.2389	62.2454	71.8497	61.8833	133.889	94.5567	103.367	82.5224	112.879	110.448	75.711	125.936	64.3274	145.467	106.824	70.7749	122.496	82.2209	101.66	60.0927	124.106	127.582	76.0226	88.6633	64.2644	90.8495	113.369	154.008	114.248	104.063	106.984	106.649	90.7816	134.437	85.5637	111.87	136.505	83.5095	82.8962	105.72	54.7015	163.318	83.6452	83.1618
Q8NDD1	C1orf131	KLpTPDHNK	T142	N/A		113.033	91.0047	161.804	72.0536	67.8765	95.4575	116.158	106.11	101.496	96.772	86.0032	127.321	97.6331	127.456	114.128	104.081	115.333	134.501	119.082	114.973	125.517	114.12	87.9542	85.9908	69.1377	106.539	140.392	63.199	127.72	115.681	96.1366	117.029	95.7169	106.046	86.9647	131.919	101.669	93.1954	136.881	109.234	109.12	121.287	91.1104	103.171
Q9H425	C1orf198	LPpSPDVR	S289	N/A		177.597	112.089	102.241	88.5496	105.969	95.0306	67.94	84.5689	147.192	87.9779	118.808	139.192	113.137	96.3405	58.7327	115.704	98.2831	99.0167	139.499	61.2746	145.383	110.638	80.4104	103.449	141.225	129.096	137.738	59.1916	62.2659	85.6071	71.736	96.7421	120.431	69.7949	104.996	72.7654	76.0773	108.461	110.903	103.868	80.731	85.7572	67.7436	94.1748
A1L170	C1orf226	RApSSPSLIER	S222	N/A		108.707	56.0327	74.7735	58.9077	69.6719	99.5869	62.9668	108.228	56.1036	105.676	95.2613	93.1189	100.277	93.2767	118.331	89.5856	73.4061	71.4547	110.263	157.947	143.364	144.081	66.839	144.236	166.892	110.887	77.1846	70.3866	89.1338	86.0483	97.759	252.415	78.9621	79.9472	129.885	88.9037	105.169	210.694	147.164	59.3645	96.2651	104.305	101.229	89.448
Q8N6N3	C1orf52	RpTPDPAK	T38	N/A		72.2121	172.716	158.616	70.0631	76.0896	74.9968	137.105	196.349	98.2203	86.4248	48.4825	89.4264	106.936	66.6026	142.165	122.869	84.6864	112.16	73.6062	140.869	49.5342	114.936	92.9233	89.6054	89.7118	114.592	96.8897	74.4505	62.732	110.075	80.6603	89.1297	52.7629	197.541	71.3137	83.2676	279.735	112.384	95.4395	127.042	85.4676	110.461	115.814	53.7238
Q07021	C1QBP	EVSFQpSTGESEWK	S213	N/A		100.553	94.6519	120.961	24.8365	90.0571	99.8063	134.412	66.6298	104.668	93.9759	129.837	58.9072	121.485	124.81	124.769	113.49	112.808	75.2245	64.931	67.4815	72.8335	235.032	109.771	101.436	112.179	159.581	81.3352	79.9962	108.347	144.183	83.5051	23.3267	92.3383	109.171	57.2852	243.695	125.576	81.719	90.2835	87.9678	114.399	105.178	76.1752	68.6474
Q86YS7	C2CD5	NQTYSFpSPSK	S295	N/A		114.88	75.8194	84.9658	150.674	135.104	102.788	106.138	120.885	74.7425	104.873	58.4836	92.6491	78.6427	108.056	91.1211	101.395	143.06	87.0025	95.6402	107.064	72.1971	68.6291	168.438	86.129	81.4612	101.412	118.953	75.6946	68.4893	148.633	107.027	75.5879	53.7425	82.1812	59.5006	122.938	90.1444	122.347	114.1	73.0997	91.0358	77.47	112.569	102.47
Q96GV9	C5orf30	pSLDYLNLDK	S167	N/A		59.9788	102.928	156.088	81.5448	67.7052	23.2121	110.977	80.5995	106.763	123.525	123.583	120.811	87.7407	108.755	107.48	74.4206	87.6772	144.599	108.042	72.0092	55.2381	69.8804	57.6626	125.728	98.3345	144.957	113.957	52.9392	77.4451	59.5298	98.9268	157.064	66.8873	70.543	128.644	62.3797	108.864	76.3975	43.152	71.706	144.153	66.778	82.2781	127.476
Q5T0Z8	C6orf132	ApSPPRpSPAEPK	S275_S279	N/A		79.1811	201.997	46.5695	128.513	181.732	127.543	56.0469	92.3981	119.604	130.055	121.575	108.034	91.0758	56.9412	75.7587	77.8154	159.845	96.0647	168.786	37.1642	127.764	86.577	73.6873	141.139	71.1283	62.4554	112.482	26.9604	63.8537	58.0852	58.469	112.804	172.667	54.7173	175.953	43.5828	63.2638	63.8315	157.409	92.4497	84.5989	99.425	140.405	132.758
Q5T0Z8	C6orf132	SFSSPPpSPSNK	S969	N/A		113.863	209.632	52.6372	97.1881	222.3	180.345	40.2529	136.811	70.6012	133.714	134.304	62.0627	103.859	66.2713	49.4949	89.1192	88.1995	68.7191	155.83	47.6942	245.821	102.381	92.1601	186.563	83.614	60.8832	97.3064	38.3402	78.051	64.277	43.5654	224.837	185.363	54.02	92.1155	52.8521	57.6534	115.505	98.6674	81.3684	89.9061	111.054	96.4576	134.103
O95873	C6orf47	LEAGGApSPK	S112	N/A		103.503	69.5547	95.0834	81.1153	114.407	61.8179	78.8227	52.8341	148.082	211.685	181.559	80.2748	92.6653	99.4487	62.629	55.5254	105.088	136.165	95.5238	80.3495	63.4954	65.0825	81.9908	86.9018	144.41	75.936	132.927	73.4288	183.499	100.207	63.0784	69.4548	107.656	90.8817	174.314	102.221	95.9339	85.883	99.6453	109.589	106.332	82.9103	83.3926	77.3185
Q9BUH6	C9orf142	LAAAEETAVpSPR	S148	N/A		48.853	90.498	52.8992	109.723	87.7324	85.0889	82.1225	105.684	113.008	144.101	123.944	144.323	87.3422	93.9562	79.3091	121.111	199.571	78.2694	113.016	71.9677	53.2535	102.348	97.2316	69.2213	86.7342	74.4518	191.003	73.7325	88.3207	65.0041	52.3359	59.0708	112.99	250.731	113.31	56.1924	88.8814	74.6498	177.874	96.3929	70.9293	113.416	79.4827	147.56
Q9H8G2	CAAP1	pSTDSSSVSGSLQQETK	S89	N/A		95.2741	83.3867	180.277	62.485	103.986	58.5619	52.0556	125.601	108.651	116.325	125.76	147.282	117.412	101.733	81.5636	73.1345	96.0549	106.862	167.341	124.765	69.5356	137.387	136.426	132.007	102.534	91.9273	143.699	52.925	108.668	141.63	65.0865	76.3914	85.5324	111.28	103.717	61.1574	143.124	121.944	84.3969	95.0513	84.239	63.8467	115.107	98.1754
Q8TDN4	CABLES1	RNpTIDSTSSFSQFR	T415	N/A		93.7012	84.7738	87.6835	58.8534	80.3121	123.721	91.4151	82.9019	35.5985	100.718	32.7476	150.096	89.841	97.1133	119.596	127.78	83.2257	74.8054	88.2666	264.676	82.8851	96.5123	63.6207	140.805	146.457	127.795	88.5841	64.8828	94.9532	112.604	99.107	82.4622	99.7526	65.6162	135.754	100.492	95.5536	131.65	93.7721	152.945	94.9063	91.1837	87.068	81.9616
P27708	CAD	ApSDPGLPAEEPK	S1859	PRKACA;RPS6KB1	Alanine, aspartate and glutamate metabolism;Pyrimidine metabolism	83.6242	77.5543	119.14	164.576	100.058	50.0985	70.7196	137.474	72.8306	96.9899	49.0345	100.767	146.869	89.2428	166.167	181.318	191.657	73.3312	75.4935	80.9744	69.9319	64.0921	101.304	69.5933	60.5457	67.9731	128.419	95.5662	60.7546	70.7665	66.7061	54.7763	48.3999	81.7138	113.637	114.747	61.3736	76.1794	92.7664	75.4415	93.167	104.559	95.4273	151.606
Q13557	CAMK2D	QEpTVDCLK	T287	N/A	Calcium signaling pathway;ErbB signaling pathway;Gastric acid secretion;Glioma;GnRH signaling pathway;ko05152;Long-term potentiation;Melanogenesis;Neurotrophin signaling pathway;Olfactory transduction;Oocyte meiosis;Phototransduction - fly;Wnt signaling pathway	128.096	84.922	113.656	94.5154	193.482	227.422	18.3941	83.614	79.1128	164.633	139.828	63.1188	123.865	92.254	161.827	114.342	39.7915	86.7954	34.0472	106.408	89.2398	91.9674	111.12	40.5656	151.523	86.366	115.686	125.803	173.25	72.7756	212.526	66.7982	104.654	64.3685	180.16	161.123	137.63	144.392	70.7465	163.099	126.362	117.674	51.024	130.617
Q96RR4	CAMKK2	SLpSAPGNLLTK	S511	DAPK1	Adipocytokine signaling pathway	62.3156	99.2026	79.1231	77.4399	116.855	60.4134	70.4787	86.9652	68.2427	99.4852	78.0542	97.9222	81.0485	74.3795	142.597	98.6726	99.8709	67.0027	100.832	172.358	80.6091	152.221	53.7219	82.4678	122.088	66.7587	82.8996	65.5393	90.823	59.2734	46.9535	84.0808	76.3067	92.1936	128.84	69.3752	69.0026	98.2876	93.793	129.887	120.87	98.0609	96.7242	101.242
Q5T5Y3	CAMSAP1	SLLSNVpSIEDEEEELVAIVR	S534	N/A		70.425	72.6992	84.236	108.404	161.056	62.6328	222.394	122.997	140.558	149.077	74.5345	124.917	59.606	68.9945	113.497	62.3129	83.6528	70.5852	81.6968	123.514	102.621	115.79	115.748	66.2356	99.5493	77.7044	84.3441	130.675	45.1358	89.2187	130.523	134.828	69.6788	150.917	157.592	51.5202	76.8511	125.669	136.374	139.046	59.0642	216.857	79.4821	123.877
Q5T5Y3	CAMSAP1	APVHFVEPLpSPTGVAGHR	S1080	CDK2		101.065	101.652	90.2997	107.991	108.372	78.4837	87.5115	94.9868	138.017	98.662	86.4155	78.7971	88.1473	80.8874	99.9794	87.427	90.523	92.0959	107.494	115.45	108.968	110.974	84.692	122.866	109.934	100.189	100.738	119.793	98.4826	83.4325	107.588	113.531	100.604	92.1663	116.956	85.3321	86.4392	96.2903	86.6466	75.1767	108.444	118.189	86.7781	111.667
Q08AD1	CAMSAP2	RFpSPSQVPIQTR	S1019	N/A		94.9599	211.369	69.0644	109.772	107.799	94.0508	107.089	84.1912	67.9727	95.2379	125.516	91.9133	78.0881	86.5129	102.332	93.1252	42.3284	86.2234	90.1779	96.561	95.6353	82.4563	126.667	68.0724	61.7654	72.5999	101.38	138.518	109.949	87.2812	78.0667	114.607	117.182	98.5605	131.133	84.2095	128.643	69.8461	106.461	86.4067	105.253	72.2022	93.7313	90.7509
Q9P1Y5	CAMSAP3	HPLLSSGGPQpSPLR	S368	N/A		109.498	73.0741	114.041	75.1893	106.343	139.334	112.57	73.5502	119.008	117.512	127.545	114.198	92.1408	118.636	85.668	70.7472	112.808	102.784	125.81	86.8562	100.902	105.365	98.9306	101.409	97.4343	107.01	104.335	76.5158	86.0039	103.229	93.7178	97.2752	100.955	100.112	97.5767	82.0724	109.371	113.577	74.779	84.622	68.7089	95.8055	78.2372	89.6226
Q9P1Y5	CAMSAP3	SVpSSDSLGPPRPAPAR	S431	N/A		130.124	50.4926	144.304	67.8744	70.6855	170.84	58.0109	94.2601	123.451	177.102	90.8822	199.254	149.131	156.895	82.9029	160.242	114.689	99.6305	99.5792	94.8714	149.276	99.1787	117.758	74.2609	113.44	117.381	78.4316	32.3005	103.09	172.962	158.676	64.2168	73.4196	66.8133	95.1838	77.7976	74.0337	124.182	78.8806	101.606	136.111	79.32	76.7186	72.5508
P27824	CANX	AEEDEILNRpSPR	S583	MAPK3;CDK1	Antigen processing and presentation;Phagosome;Protein processing in endoplasmic reticulum	99.0033	137.897	40.0564	81.8198	111.139	176.295	75.6159	80.3011	106.286	84.9865	97.3422	117.938	114.768	85.3043	97.8322	114.718	91.6858	94.2379	85.6594	104.37	128.39	104.312	103.506	102.805	92.8628	88.6839	132.975	99.4482	122.962	84.7667	98.9988	79.9948	136.93	105.277	107.234	99.688	91.0422	102.728	71.2152	100.215	91.7138	87.8079	78.0021	100.059
Q01518	CAP1	GYADpSPSK	S34	N/A		88.6088	146.572	118.963	98.2051	66.3337	85.0003	85.4516	80.5153	88.6354	45.3249	60.0365	117.164	110.18	95.3376	99.7697	69.624	151.265	176.268	138.167	98.1686	43.06	59.6322	74.4576	154.443	46.5892	107.683	94.1376	109.219	38.7926	91.9174	99.1472	39.7497	33.7027	116.943	84.1108	266.245	51.1697	52.5532	202.704	107.35	113.294	92.8562	195.902	125.72
O75808	CAPN15	YTPASPpSSPDFTTWSCAK	S337	N/A		84.1534	61.6403	110.762	101.094	138.273	95.1477	89.3649	80.6413	174.877	136.892	90.797	156.216	39.6347	129.764	96.876	87.9371	108.992	78.9074	151.972	25.6164	39.2128	73.0403	139.924	89.091	133.119	91.4831	143.603	80.2955	100.211	87.4431	99.154	83.4717	104.421	126.31	101.359	53.8525	122.816	72.0049	100.44	92.8008	99.0453	66.3554	82.8422	94.728
Q9Y2V2	CARHSP1	ERpSPSPLR	S30	DYRK2		118.756	109.077	93.6005	47.8618	107.913	71.3941	162.242	87.6589	79.0065	85.1961	242.202	68.997	88.2152	142.689	75.0697	79.6223	35.1524	99.0518	80.03	75.2228	114.336	96.8497	67.6281	72.2554	140.864	56.2211	71.8615	68.0248	59.8719	176.531	261.904	157.676	55.7126	63.9065	86.6491	50.3747	157.267	108.178	94.0071	75.4298	81.3644	72.77	63.277	120.468
Q5VZK9	CARMIL1	SERPPTILMTEEPSpSPK	S1094	N/A		104.906	78.5297	94.4244	54.5699	115.139	151.382	105.977	64.8673	133.587	164.077	107.539	73.1868	99.5148	81.0532	73.8936	56.5055	119.464	95.259	87.8521	50.4909	51.2027	94.6759	80.4323	96.9013	131.886	123.462	111.143	69.2866	123.139	113.002	82.8439	90.0659	122.739	73.5772	121.236	52.529	281.713	103.704	104.631	105.716	94.9717	74.6663	96.0834	100.662
Q5VZK9	CARMIL1	TApSRPDDIPDSPSSPK	S1280	N/A		168.853	94.3665	113.41	86.6994	96.3288	145.476	86.2428	87.4571	71.1498	109.962	45.4577	76.6774	132.621	93.2765	90.4793	114.242	163.252	66.9158	68.0991	80.601	38.5392	119.652	83.7343	106.908	67.3041	78.2423	114.916	44.0304	135.35	100.118	66.3829	100.114	103.837	68.8406	70.8344	51.3329	379.056	134.094	109.035	72.3232	116.044	58.4778	68.1974	103.647
Q5VZK9	CARMIL1	TASRPDDIPDpSPSSPK	S1288	N/A		97.6812	78.0509	78.9332	50.8845	92.2561	190.511	97.1403	36.2856	149.757	237.07	65.9957	54.8086	122.527	68.0869	71.2065	53.241	163.545	71.1348	73.4573	60.5183	59.8741	146.139	89.6964	75.4176	124.484	180.395	142.298	52.586	163.696	90.6294	70.1061	76.0431	119.079	63.2109	137.635	50.335	237.863	98.339	89.5457	88.4563	94.4726	111.314	81.0709	80.3603
Q5VZK9	CARMIL1	TASRPDDIPDSPSpSPK	S1291	N/A		109.603	86.3229	96.8911	58.9765	96.9906	192.983	83.871	44.8279	111.604	165.099	59.553	68.5059	109.814	90.8833	92.2189	65.1173	133.771	72.9467	92.6141	59.6346	48.6532	109.233	77.7387	89.3635	88.5373	123.649	120.253	71.781	140.856	124.5	92.3152	86.7148	109.462	61.3481	86.9466	58.3406	316.649	131.147	92.4005	76.4958	101.127	91.095	95.7526	75.3867
Q5VZK9	CARMIL1	SpSGFISELPSEEGK	S968	N/A		143.776	90.7402	133.254	53.8354	170.204	137.372	118.718	104.004	117.68	85.9372	98.924	88.3029	118.852	73.1925	169.947	104.188	142.772	124.608	73.0144	100.195	102.594	89.8961	122.377	145.807	94.322	100.789	94.6848	52.0258	56.8211	69.7455	48.2755	83.2591	80.9431	68.057	68.8743	82.9517	200.538	190.393	113.162	188.313	31.009	50.4075	142.836	120.436
O15234	CASC3	RVEpSGGAK	S66	N/A	mRNA surveillance pathway;RNA transport	58.793	117.429	111.639	91.4368	67.0258	57.8476	138.283	152.061	126.981	86.4171	64.6702	85.1592	97.1218	102.858	79.0595	119.911	95.1973	93.8282	96.2796	96.3921	79.6482	184.141	91.9191	58.1733	83.3922	130.512	90.7016	72.732	71.3309	67.2253	73.4339	65.7961	99.2176	110.365	56.553	98.0437	124.116	109.09	82.521	101.572	88.861	74.3859	87.5318	72.0212
Q9UKL3	CASP8AP2	CESIPACTTEELVSGVApSPCPK	S1368	N/A		110.317	105.191	117.178	110.153	97.2951	76.9166	117.092	94.9114	54.075	90.281	45.589	53.1645	97.8275	104.382	88.328	96.9845	108.737	97.1014	109.559	193.057	54.053	107.557	87.6175	87.622	101.592	93.8302	91.6599	81.0315	139.801	122.446	108.875	103.851	97.4125	117.679	100.59	131.266	177.414	109.85	100.09	86.073	101.653	102.185	111.098	89.4492
Q8N350	CBARP	HApSLDGASPYFK	S299	N/A		71.8435	63.5659	88.4128	86.515	70.4179	32.3197	85.4721	107.117	91.5564	65.6861	62.036	120.311	150.319	80.0444	175.578	112.356	84.1897	69.2087	73.2507	106.203	85.4441	78.876	47.2921	56.2653	96.6729	112.095	76.747	138.336	50.9941	44.8034	163.287	40.1523	73.8846	64.2842	32.5087	113.296	33.8974	76.6069	73.0402	72.2688	87.0719	115.514	123.573	49.2834
Q13185	CBX3	LTWHpSCPEDEAQ	S176	N/A		67.5219	86.8351	129.211	96.3842	81.2786	136.659	85.0944	91.9574	54.0666	134.097	130.627	73.3356	98.0514	151.135	70.8179	89.9482	103.263	92.4322	80.3536	194.722	82.2205	126.325	149.516	77.0487	82.6347	139.364	69.2418	98.7772	106.678	95.719	130.079	115.754	141.441	94.1274	55.3065	104.263	73.0617	103.285	76.2775	84.2831	133.07	83.9478	60.8671	78.0239
Q13185	CBX3	KSLpSDSESDDSK	S95	N/A		84.1002	88.6108	95.6984	146.017	80.9811	121.421	94.4392	176.93	89.0326	132.746	68.4585	92.3947	108.233	152.39	88.9107	116.547	104.537	97.7609	89.8464	134.828	67.6183	91.2532	125.601	105.336	87.8818	132.524	97.596	110.366	126.855	94.8505	70.5217	139.197	108.513	109.814	50.3243	101.532	96.339	109.296	70.3837	86.9801	101.474	80.2409	76.9153	94.9946
Q13185	CBX3	RKpSLSDSESDDSK	S93	PRKACA		73.0227	100.649	76.3723	83.1416	95.5647	41.3847	43.7649	122.307	67.8108	125.041	210.892	98.5091	89.3068	99.3081	84.1089	76.1817	129.573	96.823	173.807	76.3872	93.0365	101.233	74.0401	86.2209	71.2263	81.4225	87.4457	71.1265	104.987	75.2584	92.6546	94.7111	127.96	84.2358	87.5217	76.2259	71.4123	82.2069	136.459	101.082	119.686	73.3562	79.915	123.068
P45973	CBX5	pSNFSNSADDIK	S92	AURKB		94.7918	124.538	69.8979	102.438	83.6057	49.5656	113.855	58.8256	59.1456	102.418	66.0608	60.547	61.0669	108.961	76.3829	163.218	172.014	104.919	144.704	109.767	60.6713	79.4477	86.4891	142.95	80.9606	87.6283	87.7003	106.27	55.5249	76.2351	91.7711	65.0472	82.7134	80.2731	117.977	338.191	45.8443	50.4326	95.2688	71.2618	94.4381	94.1233	114.234	89.654
Q9HC52	CBX8	IPYPGRpSPQDLASTSR	S110	N/A		100.944	44.74	109.891	63.7756	63.1504	93.4079	117.802	82.9603	116.679	100.538	97.1217	108.241	91.4416	142.003	107.413	88.1946	148.539	91.8918	97.6493	54.2645	85.4748	74.4361	55.0077	105.9	73.7602	111.256	112.393	115.688	115.257	153.566	88.3652	75.3267	124.185	102.34	81.3295	170.557	89.1894	70.3515	91.0036	74.4543	121.641	116.588	90.7258	90.4956
Q9HC52	CBX8	VDDKPSpSPGDSSK	S191	N/A		100.663	47.4275	111.165	42.7321	75.5616	66.6249	156.27	94.0684	115.748	126.898	56.2	84.5498	90.69	106.012	125.962	98.4967	115.192	78.0781	81.8806	45.6902	109.056	99.7295	84.6396	85.6975	122.466	105.803	102.141	98.5557	163.053	115.926	57.4752	91.9433	97.2371	112.605	78.9224	96.4348	98.8808	102.729	72.1373	84.9017	91.2523	105.391	67.7751	90.4064
Q9HC52	CBX8	HGpSGPPSSGGGLYR	S311	N/A		88.1748	65.0301	63.4984	92.7375	87.7352	152.897	140.656	142.379	107.383	56.2639	61.4646	105.431	73.6846	179.347	124.804	128.079	50.7892	72.9692	116.039	129.87	138.556	135.834	94.0057	176.087	129.203	134.779	83.9767	100.633	125.548	64.6036	142.333	92.418	61.078	56.1775	108.739	102.92	124.577	137.225	61.0075	118.155	118.349	138.703	114.787	105.489
Q6P1N0	CC2D1A	KQNpSPVAPTAQPK	S455	N/A		102.832	63.7577	140.138	132.137	125.732	112.61	60.3217	107.558	140.741	111.754	104.483	85.2135	90.4459	132.649	80.3689	78.9803	108.529	66.0709	130.603	55.7341	82.5874	108.752	99.1617	126.531	113.833	77.0933	102.153	116.387	87.2842	88.8644	56.5865	82.5996	86.0922	162.414	76.5144	47.5051	110.336	87.9952	92.3871	86.2031	100.157	92.807	78.8195	87.6755
Q8IX12	CCAR1	EISpTPTHWSK	T627	N/A		89.3236	97.8762	114.625	85.3972	117.982	102.518	126.919	134.668	98.9581	97.3557	106.576	82.9447	70.5852	109.546	74.3486	88.2075	94.8169	76.3292	96.9602	120.678	114.098	135.025	115.524	87.5121	117.226	81.076	98.1414	81.6826	165.561	147.954	93.0943	147.031	92.9567	108.451	40.2068	85.6024	145.028	129.622	92.1923	97.9379	98.7952	70.7639	92.9661	94.1104
Q8N163	CCAR2	VVpSPPEPEKEEAAK	S569	N/A		119.737	73.6331	152.064	66.2308	152.654	98.7694	95.4204	175.96	90.0452	123.514	68.1456	67.846	87.7368	74.7156	128.633	86.4044	101.29	53.3477	94.5652	98.6318	147.573	89.9207	83.2142	76.7618	109.314	76.3582	99.4937	102.261	147.074	119.933	80.3558	137.55	127.644	88.8306	72.1678	164.772	91.6889	151.839	77.9015	157.276	89.4347	89.0159	90.8049	83.9667
Q16204	CCDC6	SNpSPDKFK	S419	N/A	Pathways in cancer;Thyroid cancer	172.393	111.622	141.887	96.4439	89.5671	69.9611	80.0804	177.662	120.5	151.424	86.9203	170.587	118.572	97.031	93.1547	96.5168	89.5298	85.7234	108.666	97.0417	104.64	32.3688	95.2808	100.094	111.196	91.1199	107.582	65.1799	73.7318	121.066	71.1288	141.848	70.7447	81.151	124.869	79.4356	88.2369	164.734	124.255	111.962	91.2094	79.1006	91.0245	156.618
Q16204	CCDC6	SGGIVIpSPFR	S52	N/A	Pathways in cancer;Thyroid cancer	186.942	96.9188	129.173	116.962	79.3635	49.7289	99.9975	119.514	152.036	60.7618	93.5987	104.237	125.772	96.5155	100.937	91.4039	123.59	109.757	113.905	129.741	81.453	43.4412	80.7477	109.965	58.1126	89.3895	79.1766	94.1144	68.63	111.228	49.724	88.7835	45.0713	90.4007	81.5599	106.529	46.4754	102.793	144.677	78.8559	89.1013	128.356	168.048	156.735
Q16204	CCDC6	LDQPVSAPPpSPR	S244	CHEK1;CDK2	Pathways in cancer;Thyroid cancer	157.524	85.8335	104.749	86.8365	107.174	59.9169	74.3414	94.1563	129.309	135.047	108.717	192.806	96.1118	96.1198	94.4035	81.4479	96.6064	100.725	127.032	62.428	102.839	51.2351	74.9222	114.267	99.6292	75.7757	112.553	77.8371	83.9106	116.93	66.2158	138.138	75.2079	93.6332	132.201	60.0365	92.6827	121.315	105.97	109.399	92.9098	108.149	102.4	108.942
Q9Y6R9	CCDC61	SLANpSGGWVPIK	S473	N/A		86.0751	97.9211	94.6396	36.0931	158.744	73.7092	79.7039	84.2893	96.3502	92.8586	126.344	186.143	103.036	99.1426	60.9676	111.779	128.466	92.1107	28.9257	47.2005	144.626	82.8243	111.78	77.6079	99.1085	66.8266	105.33	106.117	77.5956	89.5014	101.555	91.9779	112.113	122.11	66.3212	126.865	48.3357	75.8645	83.0889	118.281	130.191	90.4189	159.249	80.453
A6NKD9	CCDC85C	SpSIDSQASLSGPLSGGAPGAGAR	S179	N/A		90.7852	324.335	98.1089	109.885	123.723	73.1472	112.07	77.2654	85.8214	81.4787	126.965	70.6032	90.5727	65.5872	112.079	86.4796	70.7825	64.1374	96.5827	100.05	84.1333	86.0094	51.3809	116.644	86.1808	75.1864	114.748	56.1119	84.5446	101.764	95.2395	77.5775	103.287	94.7808	158.742	137.166	77.4976	62.7152	152.719	23.2099	84.5528	74.2238	96.74	98.5758
Q9H6F5	CCDC86	QQDLHLEpSPQRQPEYSPESPR	S102	N/A		84.8799	39.0324	125.951	81.5795	100.674	90.1001	79.3384	123.352	131.642	81.2441	82.7491	89.4651	93.1692	107.049	91.0502	120.58	134.317	88.5225	69.3916	60.4972	56.3903	179.344	77.5745	138.707	69.929	94.3844	89.8653	210.708	136.599	129.248	50.5567	64.5203	86.2806	123.603	78.6702	73.5051	245.611	105.236	77.8499	63.4989	108.792	106.365	65.2274	89.1403
Q9H6F5	CCDC86	LGGLRPEpSPESLTSVSR	S18	N/A		106.152	77.8591	123.318	63.5833	72.2344	84.1969	89.2206	88.9653	82.5686	67.6722	109.571	100.209	98.0453	95.5969	98.6862	121.345	111.318	104.741	85.3552	54.8877	64.0377	104.58	45.4236	97.9858	83.4013	77.318	118.951	130.557	128.764	179.515	37.3616	95.0664	112.428	124.5	48.1211	91.6019	220.6	90.6637	65.6696	92.1724	95.1619	121.793	79.1831	88.6382
Q9H6F5	CCDC86	KGpSSSQAPASK	S217	N/A		167.668	65.0249	141.332	61.2193	50.3506	44.2889	20.7446	81.0992	34.2463	80.752	110.217	54.0655	58.3905	103.505	98.5175	104.836	84.2213	220.918	164.202	37.4997	39.1867	63.7804	34.3118	71.6608	49.2926	81.8343	116.419	113.915	109.672	345.094	35.3614	63.2714	117.183	68.6657	50.8263	53.9495	432.976	83.7302	77.6741	85.7644	134.951	62.1083	94.6241	60.5421
Q9H6F5	CCDC86	EPGpSPPSVQR	S47	N/A		114.13	55.09	140.936	77.7712	66.8871	59.5184	75.4656	105.447	99.9444	67.3018	98.1129	109.318	111.236	102.276	113.144	108.511	114.094	105.514	90.7015	58.5367	56.7974	106.313	51.5234	73.3325	62.8401	64.6544	128.468	151.735	93.9214	172.883	33.5707	74.6705	113.639	129.376	56.4206	92.2901	157.532	99.0269	79.5069	103.776	115.641	126.037	78.5154	93.5725
Q9H6F5	CCDC86	AGLGpSPERPPK	S58	N/A		123.078	52.2876	153.928	90.4179	69.1714	60.0163	86.8314	129.448	116.801	74.9109	75.2808	112.846	113.875	123.893	92.0146	127.889	128.529	82.9884	63.021	46.5254	46.3746	83.7493	54.7492	89.5494	62.2815	72.5734	120.239	183.729	111.306	239.54	59.4799	55.4305	95.4559	115.421	31.6539	124.082	130.57	89.1232	60.3007	83.4883	84.481	101.731	69.6618	111.797
Q9P219	CCDC88C	DYLQAQHPPpSPIK	S227	N/A		81.8488	57.5908	124.586	83.7891	100.041	76.4805	113.262	111.023	102.935	113.246	123.33	93.4692	113.208	129.208	98.7361	97.946	98.8222	85.496	79.8103	102.391	64.1515	69.3444	84.675	71.1077	70.7753	69.4254	84.351	37.302	79.0322	73.8288	83.6268	57.8589	71.5024	102.551	108.251	125.348	62.946	85.0253	68.4255	101.666	117.862	100.649	108.674	75.4734
Q9Y3X0	CCDC9	EGAApSPAPETPQPTSPETSPK	S376	N/A		106.802	55.4977	119.716	80.8217	116.942	104.155	91.4814	63.5179	113.857	264.446	80.4725	107.808	101.412	243.654	68.3372	44.4634	114.875	135.282	121.573	119.046	93.4768	60.3019	128.715	84.2662	94.4797	88.7819	90.2512	79.527	125.164	94.261	102.164	173.363	69.4529	90.7025	61.6403	102.972	102.434	59.4837	91.3312	82.6733	86.8078	54.5289	66.9226	83.1585
Q9Y3X0	CCDC9	EGAASPAPETPQPTpSPETSPK	S386	N/A		79.4804	100.24	100.159	75.0409	68.6393	85.088	96.2025	73.6626	140.049	183.078	121.115	65.6924	75.8091	81.6153	84.502	43.4851	96.866	133.32	82.7027	104.151	104.038	132.766	179.696	97.4939	118.93	105.395	152.119	108.535	160.109	122.36	75.5504	78.8849	97.5577	91.8108	44.3056	64.49	122.916	61.528	78.6098	105.53	59.491	95.0108	77.1227	57.0755
Q9Y3X0	CCDC9	TTHLAGALpSPGEAWPFESV	S521	N/A		95.9763	86.7921	97.958	45.693	119.35	89.375	111.52	89.1018	204.69	133.477	99.5894	96.6051	92.869	88.2927	77.408	89.7184	106.434	123.518	102.885	73.1178	82.6661	144.105	100.281	98.0373	108.023	113.708	100.693	97.3703	105.149	101.976	107.625	82.8373	104.38	83.9776	105.602	77.044	55.19	91.0327	81.7525	58.8788	68.3682	77.6879	107.463	77.6076
Q9Y3X0	CCDC9	pSPGTPRPPGASK	S80	N/A		101.75	64.3782	118.928	79.6286	108.889	115	84.6845	78.4819	135.07	246.534	128.877	41.2089	93.4105	107.388	69.9701	80.2789	79.4702	148.657	119.385	93.8001	103.141	116.547	189.354	65.08	122.398	107.437	101.916	86.2379	104.849	119.269	78.246	61.9957	96.178	66.9978	66.1759	52.9403	172.679	72.6344	87.462	80.6412	121.986	73.9779	68.9728	64.4833
Q9BSQ5	CCM2	ALpSTTSSSTTNGNR	S393	N/A		111.117	111.195	60.0054	151.944	63.9756	52.5936	58.4897	92.2282	191.855	83.7621	34.4904	70.0111	107.805	86.8515	81.5193	81.3398	100.46	125.525	139.59	50.3219	70.3665	64.6671	83.0541	109.518	110.568	94.9412	122.421	137.136	59.5179	118.704	250.499	173.675	54.0967	38.0428	58.5145	42.783	143.631	58.6825	137.564	62.8635	161.427	50.1577	132.805	62.9263
O75909	CCNK	KPpSPQPSSPR	S324	N/A		72.6734	109.796	73.277	102.579	101.246	123.476	85.3465	143.274	75.3693	75.9186	65.0054	63.8021	106.938	85.1241	86.9974	74.056	93.4251	66.744	110.634	95.2724	88.7475	144.08	84.0818	87.4735	76.554	86.0119	90.4276	85.5292	124.504	74.1177	103.104	121.905	99.7706	114.559	44.695	84.8085	67.1891	96.5095	61.1261	72.5573	108.611	62.3639	77.6619	82.7433
O75909	CCNK	KPpSPQPpSSPR	S324_S328	N/A		95.9589	98.1619	92.0598	104.793	82.6863	103.077	111.6	121.607	96.0309	105.183	86.2458	76.7117	95.2968	106.284	84.0165	95.5429	100.003	81.3606	93.4423	117.786	109.152	95.4986	106.816	91.9052	98.8933	104.013	106.374	96.0585	122.565	105.956	110.721	141.606	117.258	104.149	64.1702	95.0684	106.828	101.771	94.0911	84.8029	121.517	83.7197	90.6611	98.7901
O75909	CCNK	KPSPQPSpSPR	S329	N/A		90.9426	93.2927	103.98	103.07	98.3775	88.0873	93.6902	97.6407	78.2143	87.1263	74.1607	71.1436	100.056	108.063	77.4996	99.0484	108.489	80.6766	99.9409	89.7046	81.5107	83.4497	90.6515	83.6947	76.7964	101.147	89.5524	86.3723	91.0068	83.145	97.446	87.2884	95.0453	135.152	66.3903	126.876	137.902	91.0236	101.218	76.0194	116.082	60.3711	84.9639	87.4219
O75909	CCNK	AVVVpSPK	S340	N/A		107.364	102.278	136.929	110.87	82.1423	87.1349	106.165	159.059	102.898	108.699	91.9801	70.5033	105.782	102.352	75.787	94.9354	121.937	81.6704	104.878	94.8389	137.328	110.843	127.712	85.8143	87.457	84.4298	87.8637	102.347	111.803	105.853	70.1091	144.567	144.872	116.7	58.7278	111.686	91.7153	100.248	135.678	86.0094	107.034	102.27	99.2337	104.262
Q9UK58	CCNL1	GLNPDGTPALSTLGGFpSPApSKPSSPR	S335_S338	N/A		103.677	99.3458	148.958	94.6417	126.241	70.5093	102.984	135.54	123.314	141.986	109.289	95.1278	74.7314	116.73	114.426	93.6525	85.6523	80.4	148.946	83.1556	91.9852	90.5958	76.3596	90.4121	93.0308	69.7654	71.613	93.5401	102.889	124.231	100.664	110.483	90.134	80.9681	127.422	103.341	134.353	99.2995	120.729	89.9068	49.2064	69.6825	88.5844	87.9317
Q9UK58	CCNL1	GLNPDGTPALSTLGGFSPApSKPpSSPR	S338_S341	N/A		109.869	74.0224	140.488	68.511	102.544	93.6791	153.11	127.619	78.761	124.332	88.4355	103.549	61.8039	120.881	101.09	102.284	98.2743	76.1001	112.049	79.6446	81.4002	93.4908	90.9885	101.005	92.4173	74.8816	62.4185	83.2241	91.7985	100.537	96.8166	120.582	101.899	94.8359	86.0979	103.235	173.422	100.843	85.7727	88.4783	94.2571	56.9323	81.9459	70.4989
Q96S94	CCNL2	GLLPGGTQVLDGTSGFpSPAPK	S330	DYRK1A		91.323	99.6489	111.226	95.7399	87.5504	135.731	110.485	46.9939	93.4364	126.629	88.4595	106.001	128.94	83.4644	75.4883	120.893	114.575	81.5063	64.9676	116.107	106.398	79.4683	120.91	64.3365	86.8719	118.702	139.435	92.5708	90.9812	102.781	99.8393	35.156	81.4818	159.428	38.2947	105.568	102.263	114.268	110.572	71.9138	83.1048	115.147	86.9819	79.2827
Q96S94	CCNL2	ADpSPVNGLPK	S369	DYRK1A		87.2544	69.8891	121.271	106.078	84.6546	108.597	105.892	51.1613	99.5229	140.326	75.1795	103.73	153.757	86.5573	86.3282	91.2265	151.889	85.4605	77.1284	107.907	65.5711	116.905	101.882	51.3334	84.5208	120.659	113.461	67.3317	95.9147	85.5615	98.3151	48.6845	62.0195	137.422	62.6192	109.365	107.576	115.149	104.887	84.544	97.1349	102.061	86.5373	73.1265
O60583	CCNT2	QGQSQAASSSSVTpSPIK	S480	N/A		81.3597	113.457	116.343	113.584	110.315	79.0709	87.5019	62.5163	88.4294	66.4833	96.789	154.912	107.5	99.4536	96.6039	121.168	104.277	74.9902	91.0378	71.0966	114.33	112.582	89.4641	86.5832	87.5544	84.4117	83.4058	86.156	106.451	101.568	85.7508	75.3842	113.101	134.131	103.09	83.4762	72.4068	119.277	85.5223	89.75	75.3749	115.414	111.599	86.2966
Q8N7R7	CCNYL1	SFpSADNFIGIQR	S344	N/A		169.415	163.087	205.686	96.8806	111.01	89.0701	141.251	74.9668	123.406	82.9498	67.5681	121.089	58.6074	92.2732	85.5293	81.7723	73.877	113.095	64.8711	134.61	167.071	193.858	58.8647	95.9454	108.978	76.0939	76.3517	89.6855	101.366	65.7574	123.236	120.554	95.9166	85.5421	81.0329	48.2178	64.6721	99.1942	77.9695	67.1255	76.8849	73.7707	66.4974	60.8832
Q6IQ19	CCSAP	AHpSVDVEK	S240	N/A		103.004	105.05	81.1631	80.0634	68.6291	45.5032	87.8501	94.2804	53.6068	94.779	130.58	62.0625	140.109	84.8009	159.818	157.921	86.0729	88.7213	98.7244	167.834	131.82	104.223	72.3411	120.334	97.7481	79.1813	89.5513	55	49.6341	86.9089	64.8776	107.704	48.5471	82.6359	126.883	69.7748	158.823	141.308	182.584	100.925	85.687	152.929	147.316	93.9999
P50991	CCT4	ITGCApSPGK	S381	N/A		90.3389	62.868	154.813	51.9467	78.729	60.7564	121.988	65.5306	81.262	74.8024	121.177	114.286	97.7855	80.6651	153.519	116.219	127.464	82.7739	92.9387	83.3892	99.2181	112.166	65.5029	80.8488	73.9048	144.754	75.9286	162.039	103.406	88.5749	83.774	88.7161	66.7565	107.226	94.8095	192.558	77.0802	78.446	93.7867	99.1647	118.053	98.9542	120.645	107.383
P86790	CCZ1B	HIEPELAGRDpSPIR	S266	N/A		91.4251	75.5776	121.711	91.8073	93.3	99.1561	102.75	100.143	134.139	76.054	91.4901	102.608	102.601	97.2183	82.1538	89.4327	119.381	108.587	93.2058	85.6262	92.5752	110.312	99.4344	84.5014	105.2	91.4893	109.709	112.916	99.3917	110.48	62.4989	96.8394	77.5818	125.668	75.2766	102.443	98.5916	95.3414	101.575	94.6234	100.835	96.6175	109.115	95.8883
Q9Y5K6	CD2AP	DTCYpSPKPSVYLSTPSSASK	S542	N/A	Bacterial invasion of epithelial cells	118.453	123.119	65.642	92.8754	156.58	57.6163	95.0985	63.6717	117.009	179.899	111.794	72.1442	100.078	76.6553	57.5036	48.528	71.8603	221.787	130.751	84.4038	127.146	96.5692	155.627	72.4302	220.232	120.453	110.668	45.3123	126.811	89.9457	77.8275	63.0893	133.675	86.6758	150.397	97.5791	137.645	39.4958	74.948	84.3593	82.5442	54.3834	91.602	70.4069
O95400	CD2BP2	KGPGQPSpSPQR	S195	N/A		80.9907	83.1947	80.8158	125.193	54.276	76.8393	112.322	141.309	102.453	61.8924	76.2682	58.934	123.105	143.776	93.9526	118.901	75.9603	72.6436	92.3752	92.6257	82.1831	87.4813	120.696	134.809	95.4468	123.76	81.9031	146.613	82.3688	92.4511	113.849	117.099	80.976	128.336	69.2819	107.53	115.706	94.8284	107.45	66.8334	111.102	69.7329	96.7965	125.319
P16070	CD44	pSQEMVHLVNK	S706	CAMK2A	ECM-receptor interaction;Hematopoietic cell lineage;Shigellosis	72.1934	41.5158	62.8778	43.4962	66.3671	38.7142	58.6452	33.6517	234.673	143.289	78.8039	73.4516	39.3381	90.2688	154.406	36.3357	78.8783	204.915	37.1844	130.357	58.4	101.095	28.2001	94.7758	134.665	141.207	63.3854	244.012	161.592	102.087	123.087	53.4451	58.3541	76.2607	92.3992	94.4554	78.6735	70.5266	150.692	96.3109	230.669	53.474	107.001	58.1621
P16070	CD44	KPpSGLNGEASK	S697	PRKACA	ECM-receptor interaction;Hematopoietic cell lineage;Shigellosis	47.195	68.4963	41.0227	35.9514	43.3719	34.4567	21.5225	36.0158	135.25	50.1205	55.6786	52.0957	44.1317	97.1479	283.331	41.1393	163.107	36.334	29.5038	199.839	91.4533	76.5952	27.2577	166.284	251.02	79.3368	46.5033	192.148	310.834	184.84	24.5439	94.7439	27.3229	165.069	216.032	54.7931	169.108	52.1316	156.993	66.7496	285.743	45.5454	152.334	49.388
Q12834	CDC20	VQTpTPSKPGGDR	T70	N/A	Cell cycle;Cell cycle - yeast;Meiosis - yeast;Oocyte meiosis;Ubiquitin mediated proteolysis	82.4554	102.801	194.633	171.743	49.5907	40.5814	92.6451	68.8504	29.5737	41.9882	37.8442	57.0661	128.796	114.251	70.1489	263.133	156.764	159.329	119.452	120.627	41.6122	46.441	45.483	200.977	35.3843	109.133	65.2664	99.1074	31.6127	52.0791	72.9129	24.3082	43.7276	75.3766	63.0876	396.291	30.6149	61.6334	134.457	92.1586	90.0523	129.746	128.485	147.486
Q9UJX2	CDC23	VSPLNLSSVpTP	T596	N/A	Cell cycle;Cell cycle - yeast;Meiosis - yeast;Oocyte meiosis;Progesterone-mediated oocyte maturation;Ubiquitin mediated proteolysis	93.8181	105.593	84.4893	112.748	120.419	84.7625	115.356	88.0918	174.009	83.8801	47.6944	78.2561	85.1452	94.1092	109.503	103.375	77.3929	99.3313	89.1549	89.796	76.0776	86.204	120.881	117.628	103.925	127.51	104.394	108.303	101.346	89.2497	95.4368	78.8222	95.1642	106.942	98.1649	100.257	90.9828	110.192	92.8536	104.263	73.3932	102.928	81.0536	91.6222
O60508	CDC40	pSPSSKPSLAVAVDSAPEVAVK	S43	N/A	Spliceosome	126.13	84.3766	159.216	59.1876	74.5263	60.1447	123.396	88.3306	80.9314	81.9332	83.719	88.5781	107.082	97.2422	114.321	116.848	116.697	92.2993	96.8369	120.922	100.995	77.8485	74.1062	81.8148	95.7689	134.42	99.2682	82.3043	91.9439	123.227	71.1294	102.323	91.2159	113.231	65.4083	118.497	122.152	104.599	128.255	88.9243	101.211	123.113	112.822	105.382
Q5VT25	CDC42BPA	EFpSGGSYSAK	S1651	N/A		65.7697	98.2826	70.5498	163.111	125.445	150.774	94.2508	196.168	92.5211	108.841	70.5733	44.1673	73.4069	111.944	124.796	87.6138	80.5706	69.989	93.9399	58.445	222.417	61.4753	99.2597	261.567	108.613	118.236	127.526	109.21	42.3235	53.2182	75.3276	270.054	59.0863	84.9953	191.915	47.3822	150.263	220.864	83.3616	54.2382	96.3784	85.9057	99.2967	100.717
Q00587	CDC42EP1	NAIpSLPQLNQAAYDSLVVGK	S121	N/A		95.8096	104.902	81.3904	94.7247	97.0445	120.13	206.358	108.071	64.6513	176.742	96.9364	102.093	98.9077	94.2179	60.354	93.0425	110.174	93.8114	16.0609	138.024	168.856	148.656	101.701	107.254	101.646	102.709	113.632	74.1233	92.3344	83.6036	85.5995	85.0415	127.744	67.8974	88.479	111.496	111.808	89.3167	86.0208	168.153	27.7057	105.589	76.8986	93.7732
Q00587	CDC42EP1	LpSPVGWVSSSQGK	S19	N/A		82.9827	88.4736	93.9898	90.9804	114.706	105.237	151.325	40.7684	109.538	169.511	197.916	79.7641	114.775	89.2389	96.6891	82.4269	99.7531	136.96	54.3446	60.9188	117.386	179.924	73.7382	114.88	171.891	169.729	143.604	59.9892	116.809	88.1058	100.009	75.3167	91.3236	72.7078	96.6756	103.252	68.6117	90.9187	111.412	132.577	65.328	114.5	119.74	111.815
Q9H3Q1	CDC42EP4	AGPDLPSLPSHALEDEGWAAAAPpSPGSAR	S292	N/A		102.541	107.368	102.435	64.2279	88.0217	116.048	112.618	225.688	100.989	175.374	72.1518	122.236	88.3569	113.753	94.1767	98.0878	96.9481	117.793	113.098	94.4661	129.656	100.034	90.2212	86.805	89.0405	83.5822	94.785	91.9841	79.2065	108.531	99.2565	98.0586	101.453	74.6105	162.262	92.3645	142.372	107.547	84.521	102.272	79.9258	91.7708	87.4067	80.5577
Q9H3Q1	CDC42EP4	AGPDLPSLPSHALEDEGWAAAAPSPGpSAR	S295	N/A		101.618	111.135	85.7954	100.65	95.6479	75.831	107.18	89.9448	97.4637	100.093	82.5024	91.2109	88.7533	151.464	121.36	110.075	76.5478	93.2729	84.6764	96.815	112.26	94.9401	91.4935	99.286	98.6922	93.4886	87.5143	91.1276	97.3848	115.764	90.959	94.1167	116.411	91.0008	79.9689	81.6613	154.596	114.647	87.5309	110.852	96.6638	77.5821	94.7432	82.3718
Q69YH5	CDCA2	TICTFDSSGFESMpSPIKETVSSR	S936	N/A		82.2913	17.9942	134.685	177.976	76.525	55.7943	81.5511	67.0712	67.7554	55.5488	55.3499	37.3747	95.8741	81.7764	62.733	185.44	213.671	64.3634	128.526	151.802	51.4096	51.7765	51.3204	123.627	20.8895	195.038	99.2689	106.988	46.7229	58.1307	67.416	33.5639	50.0411	123.882	50.124	171.885	55.4206	77.3526	52.6162	68.8265	92.1889	162.26	160.115	51.8106
Q99618	CDCA3	HAQDSDPRpSPTLGIAR	S68	N/A		121.165	71.484	99.1589	121.956	87.7421	46.5149	116.186	89.9855	142.346	86.9918	90.671	99.5643	125.051	96.9252	126.993	121.077	190.781	151.576	96.0422	86.9341	70.1086	60.1909	86.4658	110.963	69.3352	155.116	90.1172	87.0373	32.7572	97.2548	86.792	59.5373	85.4524	78.7685	72.0117	111.144	84.7321	63.713	131.991	87.6654	71.2017	95.0828	131.485	129.409
Q99618	CDCA3	TSSGDPPpSPLVK	S87	N/A		110.027	75.1429	105.285	125.334	109.753	35.8304	101.257	87.6467	126.585	93.8641	101.593	67.5353	92.2208	151.656	78.2766	72.8592	135.952	146.525	128.771	88.7241	49.1824	71.8844	110.94	111.917	80.1146	157.192	83.3376	80.7077	48.231	103.577	107.99	56.8567	83.5492	80.0224	58.8718	107.294	93.3521	73.3575	153.076	97.824	95.2028	82.1501	138.622	121.147
Q96FF9	CDCA5	IVAHAVEVPAVQpSPR	S75	CDK1		100.745	87.1225	88.2053	94.3701	91.1916	112.7	87.872	80.329	81.9067	125.944	128.552	86.8627	100.566	94.6726	90.7015	97.6693	104.68	112.702	112.285	100.523	84.2318	87.7831	132.223	90.8178	98.5043	98.3619	93.9026	83.3314	95.3316	89.7406	109.415	82.8282	107.831	90.0761	69.9266	135.848	98.3856	114.41	82.1534	85.0647	92.1957	82.3843	109.756	78.3355
Q53HL2	CDCA8	IYNISGNGpSPLADSK	S219	AURKB		86.7017	74.4447	110.814	119.594	83.9589	85.0406	95.5159	84.3977	110.431	70.3911	78.6473	68.9781	97.0429	89.843	87.5047	103.998	146.903	132.65	111.945	121.861	45.6528	65.1695	61.6647	117.81	72.7147	111.712	91.2006	103.786	84.5268	60.2185	71.3632	49.7875	82.5744	108.195	73.4804	168.978	59.6072	81.6711	87.9155	71.6829	90.7077	95.6426	126.907	97.0682
P06493	CDK1	VYpTHEVVTLWYR	T161	CDK7;MAP3K8	Cell cycle;Gap junction;Oocyte meiosis;p53 signaling pathway;Progesterone-mediated oocyte maturation	96.4309	110.335	219.41	74.5019	138.27	95.9512	74.882	76.7674	103.358	75.5971	98.1103	49.2209	105.75	85.4111	67.2281	123.698	63.6167	92.7304	113.129	138.816	83.5144	100.057	74.3007	134.56	75.5016	76.7098	88.5727	129.566	82.9827	147.307	107.852	69.9024	80.013	122.216	62.8676	153.895	94.0498	112.234	64.8483	136.55	89.532	126.52	72.3168	109.478
Q9NYV4	CDK12	ESKGpSPVFLPR	S423	N/A		88.482	116.125	67.6855	75.6005	82.9664	126.658	126.956	95.787	95.809	87.1298	106.63	83.2459	74.6127	101.217	79.0551	113.579	103.756	84.773	95.1604	87.6572	101.782	101.633	112.12	76.85	121.289	116.659	73.7405	89.6493	166.087	131.599	128.149	123.436	104.043	142.595	62.4125	86.9316	126.926	92.6097	70.2805	92.2386	102.536	89.067	94.2453	79.4576
Q9NYV4	CDK12	GpSPVFLPR	S423	N/A		113.339	104.577	94.2329	87.6747	93.3277	94.7084	124.061	132.631	101.659	111.58	98.7234	70.3953	81.5254	104.702	85.7342	101.636	104.826	85.3171	97.8137	133.307	110.764	97.3176	143.47	76.472	114.122	76.7267	76.5988	105.645	110.229	116.798	80.2787	126.273	134.01	124.772	67.5446	85.6511	104.152	99.0367	83.9292	97.9381	121.33	73.0804	103.983	88.7884
Q9NYV4	CDK12	EEIVpTPK	T514	N/A		103.815	110.424	155.204	112.532	111.337	76.8009	103.571	115.661	121.456	137.178	123.878	56.2969	81.3013	104.694	98.1411	157.502	118.392	87.0736	105.358	131.838	96.8952	115.52	149.578	68.2591	133.007	70.7833	81.0437	79.03	109.41	114.155	62.3555	130.425	143.041	113.948	73.2444	97.7205	85.4198	116.93	116.811	71.9707	112.31	64.0627	105.607	107.942
Q9NYV4	CDK12	AIpTPPQQPYK	T692	N/A		101.735	107.628	104.082	88.069	82.7229	91.4353	119.568	112.052	90.6657	103.98	104.218	61.5633	84.9967	111.785	85.236	113.026	89.1028	106.524	93.4	135.934	94.3262	65.5158	112.479	82.1854	103.762	96.334	87.9401	101.505	152.303	113.394	101.517	116.637	113.016	133.122	70.1063	95.0094	114.434	92.4928	79.7969	86.7346	112.909	73.1128	89.7079	98.0873
Q14004	CDK13	GGDVpSPSPYSSSSWR	S383	N/A		79.3121	105.268	81.9678	92.8982	72.3181	64.9056	74.2983	109.234	103.232	96.9879	88.3205	61.6214	128.007	97.5188	71.9478	87.28	93.9771	85.6988	105.923	76.9637	99.7877	78.1203	86.091	115.507	76.6591	80.4731	94.6657	112.188	96.8756	89.9545	113.419	174.964	103.453	74.3576	65.8936	97.9322	147.357	104.338	103.649	97.0238	102.679	93.2223	93.8968	84.1005
Q14004	CDK13	IEHAPpSPSSGGTLK	S525	N/A		95.8861	96.2351	95.6949	88.867	96.3982	72.4424	97.1376	102.585	92.9211	150.625	97.0996	79.836	94.4217	95.4707	53.7248	104.389	99.8691	98.3784	101.038	95.408	127.429	83.9161	122.136	117.309	101.446	115.007	95.2027	151.454	81.0391	130.144	128.58	181.448	100.11	78.7591	65.4254	110.381	141.14	123.904	174.126	89.452	90.8155	88.4941	110.625	98.7376
Q14004	CDK13	ILELpTPEPDRPR	T1246	N/A		99.8594	112.382	76.7834	113.796	89.5711	74.4062	108.77	81.1164	118.956	122.419	54.351	68.2991	102.148	113.88	73.8567	125.256	97.0527	94.0597	83.0679	73.6653	73.5552	59.9957	95.6597	110.901	99.2625	102.278	96.1647	120.187	87.6033	112.286	131.043	197.409	120.265	84.393	56.1691	128.302	171.712	106.98	152.473	98.2844	116.592	96.2687	99.603	106.193
Q14004	CDK13	LYSSEESRPYpTNK	T871	N/A		69.5906	240.924	219.951	43.9556	77.8746	48.0529	43.1657	108.224	81.102	131.47	91.6003	19.4428	116.936	67.7855	37.0578	99.8039	27.3239	48.2518	190.983	34.5173	53.7784	129.074	85.9322	84.3913	108.941	64.7795	67.4754	189.952	146.932	125.828	136.325	146.792	157.423	110.714	43.8138	166.267	278.424	108.704	110.092	127.354	144.085	85.6273	38.6228	105.208
Q00537	CDK17	RApSLSEIGFGK	S180	N/A		91.8159	81.0817	58.0656	129.315	46.3602	93.2659	37.5666	51.3611	81.2299	74.2697	51.7824	73.4171	65.8916	74.526	155.974	179.036	69.396	48.0762	78.9922	169.044	170.577	94.092	100.883	147.847	77.8966	83.0431	55.1705	338.09	70.1727	103.066	85.7539	156.841	76.9987	154.49	97.4812	97.2138	87.233	77.2183	83.0192	112.108	50.6388	98.4839	93.0303	85.5952
Q07002	CDK18	RFpSLSVPR	S12	N/A		78.7404	89.325	43.4932	47.1783	94.1064	44.1245	60.7121	91.6928	91.5203	83.619	77.2281	120.997	157.772	106.521	228.758	61.2425	77.9198	71.1193	63.6799	245.099	230.189	51.0028	67.3541	120.955	108.363	42.4133	123.464	67.5184	67.3123	53.7519	130.347	153.779	82.9965	60.7667	282.995	35.9064	61.3805	203.204	148.195	78.1052	45.4459	111.31	98.993	78.2805
Q07002	CDK18	RApSLSDIGFGK	S130	N/A		71.3149	59.3806	57.4216	94.6724	64.395	40.7766	68.181	99.6975	79.2886	72.321	71.93	74.7165	167.534	114.801	248.888	89.1126	51.399	51.664	77.5785	149.205	156.951	61.875	63.6626	146.336	140.156	46.331	85.0598	46.0929	77.0976	62.9201	158.681	146.941	99.3495	40.555	189.641	54.8917	146.697	236.374	157.302	103.091	58.6441	132.36	82.8928	73.2192
P24941	CDK2	TYpTHEVVTLWYR	T160	CDK7;MAPK3;CDK2;MAPK1;CDK20	Cell cycle;Measles;Oocyte meiosis;p53 signaling pathway;Pathways in cancer;Progesterone-mediated oocyte maturation;Prostate cancer;Small cell lung cancer	95.0896	102.526	133.814	108.773	118.033	64.1224	89.5195	97.7418	78.9924	84.4993	80.2494	76.9363	100.859	103.567	69.5917	163.069	64.6975	77.3782	104.158	119.854	78.82	85.4143	71.1147	114.63	82.2218	84.9486	92.0441	104.235	94.7982	94.866	118.903	122.257	80.5677	162.193	68.044	91.8658	112.204	94.3406	110.147	112.74	90.6778	127.853	68.4856	97.4153
Q96SN8	CDK5RAP2	GNLELRPGGAHPGTCpSPSRPGS	S1887	N/A		104.827	99.8319	59.9261	112.443	63.1251	67.5983	212.392	103.406	80.8395	96.8095	74.4238	82.1725	95.9676	75.7764	68.3345	122.495	137.137	86.0948	44.9501	74.9055	127.457	92.8891	72.0615	127.186	77.7143	96.0268	51.6373	127.356	72.0192	70.3419	82.1014	110.622	72.8156	78.7691	61.2314	134.95	64.026	90.4812	99.2594	91.2495	50.956	85.9011	80.4314	92.9606
P50613	CDK7	AYpTHQVVTR	T170	PRKCI;CDK1;CDK2	Basal transcription factors;Cell cycle;Nucleotide excision repair	63.7144	166.355	235.576	35.2518	102.708	42.237	58.5243	82.0636	68.6482	55.8444	122.864	23.9466	108.313	82.3341	46.1623	85.9203	51.8203	70.9933	149.335	72.9635	59.0922	188.202	86.8782	56.1711	116.462	39.2627	54.097	151.225	162.065	136.6	89.6184	119.602	95.0569	195.416	32.2587	173.996	215.641	98.6321	81.5498	125.884	137.489	72.7176	49.2137	116.201
Q01850	CDR2	SSpSETILSSLAGSDIVK	S311	N/A		165.062	77.6564	140.697	83.4663	68.0238	79.3192	222.767	77.75	90.0948	113.815	144.273	67.8489	129.216	167.731	77.1021	265.566	119.81	99.8595	75.5446	120.304	165.031	57.6375	177.051	64.4992	68.3652	96.1569	80.0518	68.4612	76.2648	211.358	156.132	29.7957	87.3636	55.7713	44.3015	95.1936	130.723	96.6866	164.121	49.7139	65.9261	101.933	120.966	128.321
O95674	CDS2	VAHEPVAPPEDKEpSESEAK	S21	N/A	Glycerophospholipid metabolism;Phosphatidylinositol signaling system	119.313	99.9884	111.435	100.344	96.6137	114.926	121.684	134.549	123.879	216.119	75.5608	86.5884	114.887	131.046	53.8491	120.265	76.4661	80.6383	62.1672	87.7761	99.1351	62.2174	93.418	85.8703	84.4034	58.3182	81.8146	150.291	197.299	165.733	32.5874	75.4192	70.7643	161.719	87.7646	110.059	116.309	106.037	108.442	102.409	103.956	77.5843	51.3682	85.3317
P47902	CDX1	SVAAGGGGGpSGK	S148	N/A		244.185	32.4778	185.144	49.9133	56.7615	31.0819	45.4345	32.7877	168.588	235.726	109.072	142.943	71.5252	278.174	61.9948	54.1993	72.4418	38.0536	267.304	108.555	102.627	51.0916	315.481	53.3654	63.7743	27.3036	185.123	35.1993	207.27	187.211	57.11	45.3282	105.136	49.6067	124.827	125.264	61.0666	155.634	216.669	73.7076	76.9088	23.4476	52.2223	179.372
P07199	CENPB	TPAAPApSPAAVPSEGSGGSTTGWR	S156	N/A		111.067	109.655	94.1903	122.889	74.2827	106.552	116.488	87.4731	87.1078	95.6492	92.2968	95.4004	103.273	80.1205	128.583	110.032	89.6866	100.327	93.9135	70.7077	113.88	118.912	82.2471	77.4842	110.632	107.331	99.4251	81.1378	106.629	97.6773	71.412	110.659	97.055	118.072	63.5429	123.409	91.168	112.713	93.6002	83.7342	102.245	110.838	99.2064	107.581
Q03188	CENPC	TSVSQNVIPSpSAQK	S177	N/A		86.0805	111.621	114.913	92.7067	88.2863	104.517	132.629	91.3622	71.8873	86.9033	63.2907	55.36	105.431	93.1282	74.7894	153.578	121.971	94.5732	67.5893	101.485	64.5306	77.2722	81.154	76.5138	71.0848	109.966	98.0606	114.843	90.5254	125.066	108.329	56.7496	96.6076	114.144	78.0164	261.741	29.8663	84.2524	90.9563	119.907	83.5233	111.269	117.871	76.0906
Q03188	CENPC	CpSLSEPLESDEADLAK	S613	N/A		110.542	103.378	197.305	57.1557	62.7541	61.7519	140.69	82.8005	96.6082	90.1627	141.891	77.2783	122.364	81.8882	75.0344	67.0527	109.25	84.4173	98.0129	62.8517	78.7302	112.761	41.2641	89.7917	96.5012	42.7514	79.5616	82.7589	90.7762	134.091	103.321	90.5603	77.2284	112.662	37.9003	154.066	100.774	101.808	118.518	172.476	82.1369	104.663	137.492	96.2841
P49454	CENPF	pSLLGIDTEDAIQGR	S1750	N/A		76.1245	101.188	80.1495	114.54	110.095	58.7892	107.389	81.0976	98.594	60.8012	120.24	30.6079	159.953	117.793	98.0082	115.089	94.6685	129.754	19.5015	124.392	32.7331	72.0181	77.1023	159.497	71.5553	90.5096	123.711	127.859	73.8498	84.4793	81.9446	48.549	70.9421	136.013	89.2289	189.161	74.9046	111.672	144.954	126.725	103.603	69.6347	101.164	122.811
Q9Y4F5	CEP170B	VAAQSPPpSPASAEALLPALPLR	S1548	N/A		79.716	92.5964	88.6706	79.8311	78.4437	104.564	119.552	59.5835	99.9539	107.043	121.137	111.937	91.3468	88.784	93.4059	68.8017	83.3808	81.6302	85.7641	38.6465	144.438	76.6923	89.0061	84.8095	114.177	107.645	74.0415	68.2017	107.005	94.4827	117.169	100.3	125.822	96.7406	133.737	118.087	143.081	94.0749	95.3391	154.576	117.733	120.472	82.3686	133.285
Q9Y4F5	CEP170B	SQpSFTHSPSGDPK	S421	N/A		86.2669	106.105	101.109	98.4504	102.849	52.7248	30.8808	103.971	76.5912	174.741	56.5508	41.9015	121.742	88.5267	102.817	86.7826	68.2749	93.8419	65.8789	128.869	83.8321	69.1751	72.1245	104.722	86.5965	94.7628	103.283	72.0035	85.4893	100.632	107.371	61.3103	104.812	56.1078	141.416	113.045	149.225	130.906	117.567	140	154.789	72.6993	72.7432	86.8371
Q53EZ4	CEP55	pSPTAALNESLVECPK	S428	CDK1;MAPK1		108.086	111.987	168.748	100.534	88.7134	37.5508	88.6415	106.479	115.154	104.069	106.579	151.133	111.216	74.5032	108.613	96.2239	128.278	143.279	120.441	81.2757	42.6734	88.4316	98.2233	92.9859	79.6471	72.6678	103.126	120.98	30.9215	86.6692	72.4787	72.9563	71.9426	93.4077	77.1253	99.698	81.2903	58.1002	273.265	82.8812	107.163	78.4071	127.042	140.891
Q9P209	CEP72	HLLpSPQLVQYQCGDSGK	S237	N/A		75.3836	86.7874	144.086	109.192	94.293	82.1638	101.906	114.9	34.7196	75.4755	68.1794	54.0393	148.557	99.3968	90.5662	155.961	176.489	87.0077	38.4452	111.988	55.6448	128.325	58.63	83.9926	73.2296	73.8814	141.164	95.6232	92.7023	57.0161	68.505	112.672	75.6326	147.155	44.2711	74.9199	140.641	80.8534	86.1698	48.7992	103.292	114.461	106.926	148.731
Q8TAP6	CEP76	ELNFVTDSVEQELPSpSPK	S83	N/A		89.1054	81.3122	157.759	108.735	128.285	59.6513	117.754	120.087	74.2731	91.6006	69.4577	104.874	110.404	81.0644	115.899	103.494	146.545	99.2314	72.6487	83.0782	80.0976	81.8068	86.063	108.422	78.5515	76.3481	114.862	83.0979	45.2648	91.8996	76.0533	72.4736	79.8303	104.801	125.149	124.528	91.0404	89.1051	192.573	85.3951	86.1401	114.517	105.2	113.5
P41208	CETN2	MpSPKPELTEEQK	S20	N/A	Nucleotide excision repair	84.6993	74.7987	113.653	69.3072	103.828	74.6428	95.0343	208.446	50.923	84.7183	125.727	109.786	87.1591	78.0027	92.5647	90.7446	92.5067	97.3353	88.5597	72.8233	163.541	172.731	83.1017	101.105	100.498	90.1077	112.569	112.459	69.9035	86.1972	62.6263	99.8802	112.096	136.468	90.6746	86.3853	116.585	127.508	61.433	73.3877	105.7	75.359	123.432	80.0035
P41208	CETN2	RMpSPKPELTEEQK	S20	N/A	Nucleotide excision repair	76.584	70.9785	107.657	76.868	96.8585	89.739	110.901	191.298	49.7115	77.4675	113.875	97.1936	77.0469	72.1411	90.8566	91.4406	93.2509	103.667	77.3552	89.5041	158.845	179.738	95.7855	87.7631	102.105	95.6179	115.207	112.106	75.8518	82.0716	55.4923	100.168	112.102	138.517	88.1662	80.223	122.411	127.739	61.2787	72.7075	99.2474	74.4751	133.08	81.4468
P23528	CFL1	LGGpSAVISLEGKPL	S156	N/A	Axon guidance;Fc gamma R-mediated phagocytosis;Regulation of actin cytoskeleton	91.3867	98.0463	79.5702	97.5513	157.124	152.763	50.8835	63.6073	48.5361	131.975	220.418	60.0292	64.4219	69.5995	99.3296	68.4999	96.4575	100.567	81.9835	67.8112	163.819	98.4939	113.136	93.3511	108.267	95.1521	103.633	109.094	121.426	99.5718	95.496	122.067	114.479	109.999	162.763	41.2167	117.644	152.28	79.9682	98.9459	111.083	98.4292	82.317	137.919
Q9P2M7	CGN	VApSPGSTIDTAPLSSVDSLINK	S159	N/A	Tight junction	157.593	262.957	60.1086	141.26	152.924	78.6191	72.3443	89.4787	117.019	126.147	258.052	44.8473	119.467	95.6913	82.6357	68.2782	145.216	128.727	120.649	58.8848	111.702	151.486	74.5906	91.841	75.6909	77.5251	175.62	33.0511	195.12	69.258	52.4711	114.601	167.862	50.9974	187.952	69.2224	27.4957	60.5139	138.139	75.4893	111.943	73.5152	139.002	146.49
Q9P2M7	CGN	QPAQSQNLpSPLSGFSR	S252	N/A	Tight junction	141.474	138.304	75.6901	204.252	124.975	105.448	81.7379	85.4696	81.8794	103.509	211.911	49.3089	97.0429	86.9047	94.8087	87.4173	83.6563	75.5046	111.96	43.5718	95.0548	105.938	103.844	100.275	58.5562	81.7586	135.381	34.1261	116.547	79.1866	85.6253	130.369	119.631	71.5746	133.781	86.067	25.1359	57.8305	146.514	74.7477	104.05	336.213	120.162	146.551
Q13111	CHAF1A	pSCPELTSGPR	S206	N/A		82.7364	56.457	127.249	109.385	53.0099	76.4062	147.406	126.342	118.678	79.3979	58.2925	103.03	118.574	121.315	132.609	119.46	110.47	67.4508	109.597	167.073	56.2312	46.5306	105.653	83.7153	81.9274	116.605	71.8733	89.3593	58.8161	106.145	78.6426	89.6253	56.5054	131.33	66.8807	95.7246	87.1574	115.119	113.49	93.0606	88.2817	96.6415	105.448	85.7721
Q13111	CHAF1A	pSPSTTYLHTPTPSEDAAIPSK	S775	N/A		87.634	69.9968	103.302	140.083	55.2241	66.5892	125.18	117.287	118.109	80.086	45.6728	94.8074	127.456	105.26	111.303	132.305	133.518	89.6273	109.732	124.416	45.7307	69.2097	78.0936	99.0884	111.577	116.765	86.4106	71.9852	67.9075	83.9218	65.8536	73.2094	69.3866	150.338	58.205	113.904	73.2499	88.7891	101.041	81.9901	78.1378	91.068	94.924	90.76
Q13111	CHAF1A	SLPApTPQGK	T259	N/A		94.8539	114.477	99.3434	157.226	56.3401	67.485	116.538	94.0111	91.2147	89.6308	57.3473	116.851	94.5603	122.061	82.7403	123.73	122.768	113.606	112.485	112.302	60.0285	48.7794	83.5956	121.863	70.9194	129.407	83.1842	93.559	65.916	89.0861	106.173	67.2825	54.2199	127.042	64.7018	110.798	81.6398	82.6187	105.169	73.3631	83.8939	81.7393	108.11	91.6989
Q96JM3	CHAMP1	ETDPVKpSPPLPEHQK	S108	N/A		120.556	85.6469	130.375	87.6062	91.4139	73.4557	135.75	113.069	68.2828	64.1301	113.096	115.745	94.1303	134.395	93.7038	96.7653	68.0118	98.5905	88.0739	76.4201	98.8228	81.8548	82.7112	104.588	85.4604	86.7162	98.5929	107.511	101.567	162.615	89.5015	91.4297	97.2636	115.276	87.5564	124.735	108.076	111.948	116.807	93.6012	99.6488	68.3387	91.8769	89.6116
Q96JM3	CHAMP1	SSSVpSPSSWK	S376	N/A		116.1	78.0776	138.196	92.8669	74.4247	78.6335	137.108	89.9716	68.0159	56.3012	115.379	150.968	99.0818	153.756	105.643	136.785	77.299	104.609	100.623	76.8735	38.3844	82.2596	88.1933	85.0087	85.7994	88.7714	105.835	86.1805	111.066	134.147	98.6792	76.0534	85.6199	93.6892	90.4496	100.222	121.825	84.4396	119.316	88.6856	85.4855	72.7683	100.669	78.1338
Q96JM3	CHAMP1	KTAPTLpSPEHWK	S405	N/A		112.69	70.8682	95.0996	106.592	83.7459	74.1028	100.359	82.3773	62.411	62.4005	101.909	115.785	93.5175	127.834	75.8838	125.948	84.2533	98.404	90.602	88.1836	93.4103	75.5069	98.5893	89.9058	80.8832	106.928	115.539	94.5801	124.494	150.333	134.406	73.5121	71.6101	119.794	69.0703	108.646	96.3427	83.8653	82.2068	82.8016	59.2968	97.4459	87.2631	76.4023
Q96JM3	CHAMP1	TAPTLpSPEHWK	S405	N/A		133.262	64.6054	159.681	117.935	77.7246	65.6567	126.903	117.98	64.5967	65.6429	105.559	100.306	110.518	162.181	96.4348	136.384	73.6957	96.0031	95.5944	68.8535	66.8815	72.5198	73.2023	85.0995	69.0929	82.2117	124.51	98.2389	123.876	169.714	70.5436	63.9479	79.3541	127.263	75.7627	96.8614	90.7273	86.3466	130.143	83.0756	81.939	73.352	93.2403	80.5107
Q96JM3	CHAMP1	AVPPVpSPELR	S416	N/A		122.733	73.3881	111.434	111.349	82.6377	47.27	122.096	87.6275	73.1541	54.9144	104.02	115.527	102.8	137.116	106.682	122.773	75.5419	103.68	101.096	75.965	57.2472	76.4767	91.4143	96.9268	85.1007	78.3779	114.195	90.1821	103.613	145.353	81.1173	81.6468	97.8388	84.6048	93.3747	82.8626	110.072	91.2168	97.0785	85.0433	87.5449	79.7592	103.157	67.4397
Q96JM3	CHAMP1	KPGPPLpSPEIR	S427	N/A		87.0652	101.7	108.725	83.596	81.8097	82.1885	135.369	138.511	72.6597	60.4442	75.1124	109.469	78.038	116.588	128.827	112.652	56.182	69.0611	116.165	78.7589	84.64	93.8712	124.501	57.8514	102.412	78.4256	130.085	66.0754	92.9263	105.216	150.02	91.5128	100.473	111.298	116.128	61.5405	168.656	126.91	99.864	96.4774	94.6455	67.1002	88.5841	58.6066
Q96JM3	CHAMP1	KPSGpSPDLWK	S445	N/A		123.981	86.7245	135.661	95.7724	76.8538	84.1432	145.941	139.713	57.5485	66.619	88.8973	128.966	103.488	136.317	112.552	134.158	61.061	97.5076	102.08	79.12	77.4566	67.9412	79.2095	70.9701	98.4136	92.7443	134.53	79.9299	131.073	162.162	81.5389	90.5954	93.2946	115.025	111.089	66.8479	158.349	104.38	110.179	88.5631	77.6766	70.4446	93.9002	58.2562
Q96JM3	CHAMP1	GGpSPDLWK	S476	N/A		102.547	87.0966	130.033	90.818	78.28	71.4918	140.176	143.141	56.4536	57.3124	84.3227	110.461	94.1436	126.724	117.433	128.796	62.3551	79.6518	95.7367	79.7978	76.1017	79.2846	90.5224	65.1469	106.899	84.0805	124.769	76.6735	103.288	142.273	110.225	77.6945	80.6087	125.961	103.328	68.1703	160.114	117.994	104.207	91.8406	79.7158	75.0729	92.2266	57.1394
Q96JM3	CHAMP1	KPGPSGPSEpSPK	S507	N/A		100.972	61.9601	111.266	88.4729	63.2888	54.1474	111.422	75.6728	89.45	66.5704	118.099	101.653	90.3781	129.8	107.049	128.534	60.9551	102.824	110.36	61.3847	63.6453	103.632	76.2487	78.6109	161.367	103.54	157.364	73.8543	140.741	108.135	87.2034	70.0704	77.3057	118.531	121.568	71.3746	100.636	75.8666	109.33	90.5891	75.0801	72.5867	98.7391	66.6307
Q96JM3	CHAMP1	CDILVQEELLApSPK	S603	N/A		109.236	100.808	125.241	121.079	72.9027	42.5106	117.576	120.081	63.1177	67.9742	93.967	121.253	98.6989	123.048	104.519	143.366	116.656	102.683	90.4864	73.1528	50.52	93.4229	86.1372	82.7802	83.011	90.7402	125.495	73.3403	118.475	110.511	78.4969	71.4827	85.7428	136.033	80.3139	79.1851	111.599	98.3022	125.749	82.0146	87.99	75.2857	92.4108	79.3366
Q9NX63	CHCHD3	YpSGAYGASVSDEELK	S50	N/A		86.4416	57.5341	175.655	122.984	37.6239	142.748	51.7459	92.2658	229.369	73.5806	65.9286	63.7902	67.7621	70.8944	93.023	87.2807	129.205	71.7605	31.8639	24.1	125.672	127.034	90.537	73.9771	44.0007	54.6812	97.5401	433.232	88.9908	40.8501	68.2956	169.77	174.831	104.703	66.6177	194.086	64.8986	60.3179	88.728	88.8531	27.0082	57.9129	171.306	203.325
Q9NX63	CHCHD3	pYSGAYGASVSDEELK	Y49	N/A		82.9354	63.1911	157.15	130.375	68.5348	149.629	66.7651	97.9188	201.451	84.9844	69.4365	61.3053	76.7016	74.3843	92.7605	83.4609	125.203	79.4644	45.889	29.1156	141.026	125.968	85.407	79.7033	48.5748	59.2298	95.7115	380.073	84.4662	61.2207	66.8306	160.684	146.863	119.295	85.4388	184.523	75.9217	67.1005	93.4647	83.7971	57.5281	65.2627	151.547	185.638
O14646	CHD1	pSPFEHSVEHK	S1689	N/A		108.658	93.3256	98.4937	107.27	85.8449	100.189	100.602	80.2751	124.832	72.4219	86.7823	102.339	96.2508	108.497	110.412	135.413	115.61	85.4004	104.54	103.611	68.3362	106.523	106.217	82.2662	70.3741	111.639	121.095	182.747	103.06	155.021	81.4229	98.3384	84.6019	165.967	70.8349	91.9255	129.117	73.7077	65.5404	68.9734	80.7065	80.6442	98.6791	198.96
Q14839	CHD4	MSQPGpSPSPK	S1535	N/A		98.5439	75.3732	138.611	138.346	81.5593	109.181	127.508	143.527	53.4893	117.475	63.5634	86.1696	98.6399	143.226	89.9883	111.198	129.948	84.2136	99.4862	97.8164	49.6752	64.6322	95.8341	87.6364	92.5505	101.809	81.8172	105.432	89.8678	114.26	101.936	72.2741	88.0849	98.1222	86.7948	166.356	62.9685	80.9177	119.64	84.8125	103.208	75.1449	92.5706	93.2463
Q14839	CHD4	STAPETAIECTQAPAPApSEDEK	S1602	N/A		109.584	119.927	190.13	107.589	50.7512	15.7398	168.584	118.146	90.2346	107.482	90.1606	113.488	87.2543	111.988	121.328	91.7965	63.2025	86.5438	106.961	81.3006	72.4364	73.2185	95.4477	62.7715	79.7129	110.084	87.3235	164.305	81.3809	104.818	107.365	102.234	88.8851	92.5876	99.3651	146.035	71.378	201.986	78.5984	94.0023	144.302	48.8547	95.7192	106.428
Q9P2D1	CHD7	RTpSLSAEDAEVTK	S2533	N/A		176.337	63.1002	107.141	118.442	81.4651	46.7859	111.515	51.7619	38.9468	155.102	67.4555	191.945	78.9194	123.554	89.443	133.432	94.8519	132.834	133.004	66.7687	64.392	94.5061	76.8298	70.7805	85.1775	114.942	86.6992	93.1659	100.967	137.512	92.8288	95.8186	81.5754	82.2996	98.4271	119.945	97.0829	53.2813	140.735	69.5958	159.141	64.4586	94.2377	113.804
Q9P2D1	CHD7	NIPpSPGQLDPDTR	S2559	N/A		96.4712	84.2382	98.6296	118.638	100.165	93.1143	148.637	96.9731	76.4382	139.045	66.9773	117.474	79.0748	131.571	85.8737	106.383	82.7472	112.389	98.641	75.0299	94.3822	99.4093	113	79.7518	107.774	105.136	98.824	52.2649	111.935	105.739	112.612	104.162	94.6943	108.437	96.4066	163.435	72.8633	89.1055	101.058	87.3029	104.335	56.8875	90.3484	88.134
Q9HCK8	CHD8	TApSPLPLRPDAPVEK	S1995	N/A	Wnt signaling pathway	111.351	119.119	104.911	120.294	75.5414	132.462	170.043	123.532	62.1375	127.283	59.4484	77.5931	95.0758	113.209	56.8582	88.8905	123.61	68.6362	76.2106	173.284	121.888	77.1805	93.2956	133.416	120.495	98.3441	75.9504	111.004	81.0911	140.244	121.155	95.0364	99.5915	73.7255	126.315	89.0252	96.0056	95.1093	144.663	91.5251	84.934	73.828	105.099	78.2442
O14757	CHEK1	VTpSGGVSESPSGFSK	S280	AKT1	Cell cycle;Cell cycle - yeast;Meiosis - yeast;p53 signaling pathway	113.567	71.212	81.4873	120.587	30.3399	49.5053	99.7474	63.9525	63.3246	75.2105	84.0798	130.685	98.4149	121.381	89.9051	87.8851	124.957	219.601	201.755	20.3918	23.5613	43.0104	63.7553	78.3153	52.048	75.1848	97.1997	80.2644	55.1917	127.973	77.3117	44.3097	71.0517	113.675	56.2591	69.9904	153.925	73.0782	158.905	92.5471	117.496	49.2838	133.912	79.4222
Q8WUX9	CHMP7	IpSDAELEAELEK	S417	N/A		154.974	61.8175	165.975	168.585	56.1651	64.6589	65.6436	96.0105	82.2223	38.6692	59.8964	148.095	47.0466	69.8725	145.814	159.799	74.6983	63.3673	13.0076	69.407	125.191	95.0198	90.2555	151.305	83.3028	77.5166	33.0201	312.46	52.3498	95.9733	39.7777	96.7533	69.1094	114.423	73.6082	121.412	64.7468	90.0002	52.9286	152.938	16.6142	69.7047	152.326	109.004
Q96RK0	CIC	TQpSLSALPK	S173	RPS6KA1;RPS6KA3		87.5459	78.6766	72.8771	139.928	106.949	130.682	75.4402	125.475	23.6409	93.7762	97.7321	20.7193	90.6125	111.807	96.9469	96.5556	89.0968	97.4172	105.85	97.5554	151.909	80.8254	109.001	133.857	117.362	73.1709	108.044	114.057	99.7169	79.9495	117.306	154.403	106.13	84.2064	70.2295	69.2581	117.592	116.426	113.568	100.886	92.9704	84.6342	70.0526	82.8059
O14578	CIT	DKpSPGRPLER	S1971	N/A		102.479	60.2688	65.195	163.806	59.6674	60.2732	63.2771	127.561	77.3294	67.3171	52.9613	47.9861	70.3956	114.093	56.3117	94.3384	109.142	85.5445	99.6722	292.306	28.6412	49.0272	109.767	200.98	49.7997	66.2185	76.4192	261.555	36.5066	85.8122	132.104	81.5383	53.5228	86.3985	47.6335	68.2564	64.7099	65.9259	165.949	83.1705	83.3243	74.3499	101.968	113.562
O14578	CIT	SESVVSGLDpSPAK	S440	N/A		102.479	87.8148	72.0858	198.903	81.0995	72.168	96.0152	73.8077	36.2998	66.6829	31.5098	65.1699	89.171	104.353	72.182	79.3093	114.193	89.5878	97.4912	226.4	24.2472	80.0575	101.094	147.252	69.227	84.899	81.1721	143.532	56.8102	74.3213	138.911	62.091	84.0518	94.2189	69.4098	122.567	41.984	80.7767	170.361	75.976	85.9506	100.696	89.6717	104.034
Q7Z460	CLASP1	pSQEDLNEPIKR	S1196	N/A		92.5314	84.2399	75.5388	112.218	69.5904	132.463	164.547	94.8985	126.749	87.4008	64.1162	94.5302	101.575	90.623	78.9054	101.955	111.611	126.129	61.1571	165.534	53.2107	91.5879	107.499	100.396	109.03	90.5616	70.7817	113.462	77.3084	105.941	86.746	113.586	93.102	110.254	100.1	63.2212	57.9248	72.3767	87.1411	68.6587	110.727	125.72	87.0656	101.052
Q7Z460	CLASP1	VLSTpSTDLEAAVADALK	S797	N/A		103.347	57.9331	83.0971	76.408	90.6053	135.704	151.415	92.7912	131.435	70.0174	44.5637	56.0482	74.1916	96.622	125.849	149.667	121.516	107.344	72.1687	218.134	46.644	50.8503	141.902	104.299	91.4135	90.8863	70.905	111.247	94.4014	111.023	66.1413	124.246	70.9627	124.039	85.1504	42.2339	43.0975	70.4231	120.174	41.5913	108.69	131.209	93.3142	97.9819
Q8N2M8	CLASRP	KIpSPPSYAR	S285	N/A		94.3281	89.6047	115.705	87.3157	97.0806	83.1908	133.615	125.094	86.103	94.3931	93.5617	88.049	103.737	101.416	89.3377	90.4535	85.4865	85.7924	88.9339	108.506	96.1776	131.484	108.378	103.28	84.0242	84.2933	77.2775	83.4319	93.4051	113.935	109.613	107.593	80.8572	97.4963	77.1608	88.1215	129.061	112.262	82.8734	88.4655	101.448	82.7807	92.4585	75.7417
Q8N2M8	CLASRP	RDpSPTYDPYK	S294	N/A		107.619	94.9885	232.955	94.4758	89.456	60.2094	114.263	138.914	87.3847	109.277	82.4235	97.5181	106.652	92.5688	83.3135	78.9701	86.6068	83.8863	87.7336	131.042	84.6221	134.36	120.806	101.999	91.5123	55.4839	94.0076	127.203	73.4159	110.956	59.1879	103.621	96.7451	112.02	70.6304	80.4051	128.801	94.9549	118.559	74.3644	93.6375	82.432	97.3616	80.5112
Q8N2M8	CLASRP	LTRPAApSPAVGEK	S547	N/A		102.964	83.7485	80.5628	94.4435	103.165	95.553	116.036	96.6322	57.4695	116.262	117.332	98.3453	84.7264	104.649	76.0708	103.777	96.8768	94.74	86.2255	126.788	96.6348	120.019	107.666	117.008	89.0395	101.812	84.579	101.625	98.8144	135.2	129.14	113.76	87.5666	94.428	65.2981	50.634	134.856	104.461	87.427	73.1768	79.0235	88.9755	89.9197	101.366
P51788	CLCN2	SLFCGpSPPPEAASEK	S731	N/A	Mineral absorption	110.083	93.655	39.7314	52.5504	94.7126	96.3521	78.2155	79.0034	65.6899	119.627	283.886	85.0146	85.2856	101.982	105.662	102.028	88.6494	103.31	130.556	28.6902	32.5376	57.3252	107.788	109.638	113.026	52.5741	91.0606	88.9934	211.054	127.296	68.0493	92.5579	97.9177	132.177	67.8407	67.1007	110.472	87.6864	112.495	86.707	144.98	101.32	84.9364	141.207
P56749	CLDN12	SRLpSAIEIDIPVVSHTT	S231	N/A		120.42	117.286	132.138	67.4334	95.5503	102.602	98.5342	83.8736	172.128	111.44	78.4974	82.9188	92.7267	144.748	92.774	85.0988	79.6164	80.9182	80.561	140.043	63.3699	89.0634	102.143	119.833	102.386	92.2365	93.6186	78.9948	90.6399	151.547	86.729	78.7171	94.8024	96.8455	105.313	113.005	139.814	109.532	96.4395	118.517	96.5441	96.7157	108.883	83.9207
O15551	CLDN3	pSTGPGASLGTGYDR	S203	N/A	Cell adhesion molecules (CAMs);Hepatitis C;Leukocyte transendothelial migration;Tight junction	104.033	104.113	92.0562	213.414	141.31	65.213	10.3986	79.2111	82.3151	78.0319	186.847	53.9461	132.417	112.145	52.3702	110.809	135.029	101.349	168.021	99.7148	114.687	64.3743	85.4122	65.4601	84.6104	78.4715	245.506	28.5178	127.985	92.7058	27.6953	117.65	491.315	16.7597	123.547	93.8535	31.1293	81.9423	194.415	76.6098	36.0801	72.1454	108.906	214.924
O14493	CLDN4	pSAAASNYV	S202	N/A	Cell adhesion molecules (CAMs);Hepatitis C;Leukocyte transendothelial migration;Tight junction	135.341	171.791	108.367	108.738	107.153	59.0123	16.5346	107.695	153.086	34.9493	138.56	64.868	139.08	91.6765	117.483	100.194	111.882	113.058	141.227	89.6093	126.194	81.6022	68.8693	82.2051	69.359	74.2519	264.807	45.7298	128.766	68.9809	23.7	193.745	229.755	39.997	148.258	95.6106	91.9	107.028	163.04	103.565	24.8349	73.4011	176.061	130.189
Q14677	CLINT1	ASPDQNASTHpTPQSSVK	T308	N/A		106.582	93.9756	80.9162	56.4422	125.149	142.523	109.795	120.459	145.301	92.0497	263.631	77.2063	81.7431	89.7959	108.948	39.6936	24.7524	102.397	123.088	60.5777	35.326	133.81	159.395	91.0455	87.5701	79.6995	97.6056	70.7932	76.1263	68.73	86.8165	95.5116	121.805	81.7634	97.282	65.1841	163.923	49.3136	103.092	117.276	71.6924	324.715	134.067	77.6126
Q9UDT6	CLIP2	IGFPSTpSPAK	S294	N/A		67.6691	59.5587	89.8701	92.7062	58.5643	111.634	15.7663	56.1465	87.4844	110.366	148.914	84.0296	124.66	112.293	78.816	76.6169	79.2723	58.8496	44.6942	90.0266	77.545	56.1226	70.2249	47.255	67.4884	101.41	105.832	202.013	63.5922	82.915	145.67	47.3259	78.9362	75.4024	71.7434	99.7751	80.8104	82.4495	50.3137	90.5222	102.164	94.0943	77.9346	109.278
P49761	CLK3	YRpSPEPDPYLSYR	S157	CHEK1		90.7722	76.7418	58.9146	115.058	97.2596	101.276	97.859	91.3086	116.427	100.432	128.543	92.2135	110.35	106.011	130.019	105.051	153.79	85.9207	91.5946	122.103	89.5117	91.9609	90.4442	74.9049	95.6629	104.834	87.6638	112.913	110.751	103.97	105.662	68.849	111.963	89.3507	116.276	118.993	5.56281	68.6465	84.4948	102.897	96.9475	99.2684	89.3665	102.92
Q9HAW4	CLSPN	TTYDpSAEEENKENLYAGK	S83	N/A		63.9655	88.6745	123.945	281.079	34.7608	87.6796	111.641	91.5904	65.5965	78.2826	39.5466	49.7115	148.672	109.42	67.745	270.645	138.611	140.964	71.8327	115.646	40.7776	79.2206	68.5661	92.4836	66.0826	117.118	106.069	91.9848	60.6557	54.0365	56.2086	50.0124	44.4029	142.325	54.1382	165.002	57.4906	88.2249	110.25	62.655	90.6007	102.703	115.763	128.63
Q00610	CLTC	GILRpTPDTIR	T394	N/A	Bacterial invasion of epithelial cells;Endocrine and other factor-regulated calcium reabsorption;Endocytosis;Huntington's disease;Lysosome	87.9908	82.2027	143.139	90.5015	142.664	151.364	111.565	52.0811	81.3072	83.809	141.776	100.373	81.5436	103.31	94.6243	87.4082	87.8566	74.2028	113.46	85.5938	117.567	97.1639	75.6403	57.387	94.0717	90.193	93.5634	75.9279	117.873	104.973	122.271	116.327	159.025	115.329	96.2423	64.3597	117.43	131.7	69.5481	145.567	80.4681	100.016	58.6875	67.5498
Q969H4	CNKSR1	SPSLSLAPLpSPR	S314	N/A		124.736	158.592	98.9712	76.0276	72.8473	122.695	56.3565	114.237	72.6945	153.077	58.2795	82.5017	179.965	87.1873	126.308	138.035	113.189	100.895	85.9205	82.1149	189.42	88.0252	105.191	144.909	111.144	91.3829	84.9944	51.5493	148.598	78.1964	32.9476	148.696	53.2017	62.9987	89.0708	156.741	108.713	105.289	72.4138	113.871	175.365	94.0024	160.494	81.5253
O75175	CNOT3	STDSEVSQpSPAK	S299	N/A	RNA degradation	88.965	70.9576	174.921	164.874	74.6906	101.007	129.404	98.0562	90.1956	71.7102	79.7994	95.2012	123.96	127.271	88.5947	149.37	123.166	136.449	112.009	172.025	42.1769	90.2711	87.0555	121.366	59.597	71.3979	78.1301	131.729	117.917	63.6668	85.633	42.8735	69.9267	138.159	47.8908	109.55	56.3615	41.9103	93.3757	89.4757	81.5837	85.3516	85.9004	87.1579
P09543	CNP	pSHTFLPK	S9	N/A		141.153	156.336	52.939	137.155	46.6089	261.148	164.911	68.9318	94.0711	65.7643	60.7326	105.079	96.2069	67.11	108.66	242.787	92.9284	92.2645	189.965	236.403	76.5156	90.7143	94.6975	118.534	79.3174	72.2061	66.6889	127.161	55.4726	110.964	120.192	68.7728	65.2896	76.2064	115.588	116.938	65.7988	112.772	223.64	63.775	53.4045	138.206	126.044	73.3785
P38432	COIL	LIIEpSPSNTSSTEPA	S566	N/A		96.9173	96.5895	84.0087	85.9075	120.313	101.39	106.706	140.47	53.6105	94.0827	108.113	142.84	93.9164	102.386	145.217	94.3788	134.289	109.535	106.344	90.228	81.6234	106.705	107.105	95.3485	84.5371	73.7366	82.0032	99.1056	122.135	102.594	92.5631	118.624	81.8785	87.1846	84.66	109.737	106.754	79.362	81.433	90.4252	110.149	93.089	88.1724	61.2199
P38432	COIL	AFQLEEGEEpTEPDCK	T122	N/A		115.29	104.258	107.431	61.4837	86.9984	120.096	123.852	144.485	90.6893	100.048	106.314	127.662	103.165	98.661	166.057	89.4729	109.496	95.5725	108.163	128.038	106.515	65.8158	134.576	70.2366	100.988	76.0636	88.1979	91.6891	114.604	96.0139	72.3475	155.632	125.334	71.759	85.3172	95.1285	76.9343	109.89	115.253	80.8223	97.393	87.052	64.2413	88.7041
Q9UMD9	COL17A1	AHpSPApSTLPNSPGSTFER	S85_S88	N/A	Protein digestion and absorption	75.7643	76.1312	120.799	139.399	121.129	58.3014	72.7429	78.9647	72.6892	140.76	76.0371	75.0681	94.7257	77.9908	95.2356	82.9732	199.975	93.1247	104.418	93.5518	86.8845	80.9252	101.967	107.779	112.077	91.7127	126.774	83.3656	113.455	94.6437	60.9429	110.737	119.224	80.4759	73.8792	74.2999	75.0291	54.7349	94.8086	90.9549	77.9875	94.6284	78.6951	136.171
P53621	COPA	NLpSPGAVESDVR	S173	N/A	Neuroactive ligand-receptor interaction	103.087	92.4473	63.8268	120.252	138.409	105.128	84.374	112.033	124.854	67.8497	129.074	70.7819	74.9224	97.6072	102.008	78.753	161.045	112.488	86.2526	70.5548	104.603	114.635	87.699	111.061	43.9266	109.822	103.321	94.9351	80.9338	63.4955	73.0839	86.1944	94.8454	111.005	114.661	93.0642	69.0283	64.6132	99.8767	98.6309	106.828	128.715	131.841	118.481
Q17RY0	CPEB4	QQLpSPSPGQEAGILPETEK	S97	N/A		111.907	91.7364	83.5221	349.265	157.037	200.116	82.719	106.994	79.5775	70.81	185.076	34.7781	82.9328	64.7139	88.229	48.509	171.331	69.1867	79.1755	39.5425	105.116	138.562	123.006	126.013	115.128	84.6232	99.9092	56.4526	77.9141	101.502	88.4192	115.234	133.877	124.419	107.461	63.4806	66.5041	116.683	81.1561	102.095	113.346	159.615	84.7428	69.3209
Q17RY0	CPEB4	QQLSPpSPGQEAGILPETEK	S99	N/A		100.657	258.109	67.2334	385.029	108.992	160.095	86.7893	127.698	55.4119	75.6498	96.2243	61.0486	99.2717	41.5841	102.351	95.3297	122.49	97.3814	86.1273	105.469	71.8055	84.7886	119.136	107.553	44.3635	86.1271	109.162	95.887	68.9933	87.4596	102.675	107.798	122.46	103.652	89.1772	53.9667	64.8377	64.8124	105.047	152.243	109.763	152.254	96.2189	100.303
Q10570	CPSF1	SpSQPPADRDPAPFR	S766	N/A	mRNA surveillance pathway	84.7204	103.366	70.4088	81.3108	65.2066	80.0867	69.4651	64.7323	121.072	82.7344	82.205	99.2533	98.604	81.5605	103.439	63.2399	94.017	122.259	148.73	180.106	101.772	181.421	190.232	139.747	122.525	91.0287	117.957	65.8815	142.133	65.9218	50.9255	93.0996	127.121	95.6218	113.064	51.3975	103.358	72.6	121.431	68.4117	87.0192	70.3764	114.93	120.208
Q8N684	CPSF7	QEPpSPKPNNK	S60	N/A	mRNA surveillance pathway	124.167	71.9619	97.084	89.5777	95.3885	94.883	76.7949	71.5099	63.2831	64.422	95.5557	114.803	95.122	91.6288	80.9901	100.13	39.8686	113.511	104.327	107.407	70.3534	96.8864	74.8872	99.8926	82.5002	112.561	99.6283	134.453	134.92	98.9628	38.3355	101.576	95.9011	120.801	82.4342	108.292	114.973	94.4457	80.9989	77.4166	95.9769	70.2835	88.2328	113.162
P46108	CRK	DSpSTSPGDYVLSVSENSR	S41	PAK1	Bacterial invasion of epithelial cells;Chemokine signaling pathway;Chronic myeloid leukemia;ErbB signaling pathway;Fc gamma R-mediated phagocytosis;Focal adhesion;Insulin signaling pathway;MAPK signaling pathway;Neurotrophin signaling pathway;Pathways in cancer;Regulation of actin cytoskeleton;Renal cell carcinoma;Shigellosis	70.8049	87.853	150.871	45.1593	102.277	64.7869	85.8004	133.901	75.8453	111.757	58.9327	180.046	23.2711	81.6983	107.71	104.613	109.183	86.9075	185.056	51.6345	138.57	107.961	93.7212	126.616	136.246	124.579	120.875	115.721	78.6839	107.308	72.5036	90.7273	75.9079	144.764	107.752	82.5841	95.4152	114.719	58.4809	110.005	63.6418	75.6908	61.4504	87.9509
Q6UUV7	CRTC3	pSNPSIQATLNK	S329	N/A		102.903	46.8629	93.3446	125.922	55.8856	104.566	139.265	202.197	148.874	133.765	107.544	183.606	59.0095	128.427	69.8507	53.6118	76.7581	119.641	78.294	53.9301	55.2619	78.3385	185.66	70.6586	113.724	102.338	110.705	189.84	92.0927	99.5795	123.943	52.1343	102.697	94.5079	91.2951	54.5122	33.6817	60.8318	83.3826	83.222	86.2571	58.5025	70.2953	88.8483
Q6UUV7	CRTC3	LTQYHGGpSLPNVSQLR	S62	N/A		79.8548	59.657	55.6881	45.3785	62.0391	103.955	156.203	216.299	187.601	122.962	94.3999	116.242	76.7737	142.922	62.3552	85.6281	71.1506	176.721	93.5733	59.3434	156.082	75.8006	152.805	93.3418	89.0655	109.308	93.9856	165.529	74.0402	86.1153	113.842	77.3106	155.096	52.5513	104.062	50.5815	60.7706	66.7696	68.7292	70.1158	81.3839	92.6322	105.996	80.7738
Q16526	CRY1	RPpSQEEDTQSIGPK	S568	N/A	Circadian rhythm - mammal	118.351	109.198	109.659	119.747	115.345	42.4892	49.492	64.767	141.945	61.1525	66.5289	132.606	110.281	112.736	141.671	136.905	104.606	95.4239	178.145	102.835	94.2243	90.0355	75.4423	110.941	130.894	89.7449	101.332	56.2916	84.4178	132.637	20.8433	96.8011	152.084	115.143	121.463	89.6377	98.379	91.8392	275.239	107.916	91.8598	74.7219	88.1839	114.7
Q68DQ2	CRYBG3	EKPCVpSPTVGEK	S1280	N/A		44.98	89.253	52.1412	117.238	96.3998	71.1643	64.7492	85.0075	221.435	53.2437	68.0895	58.5163	116.257	94.9084	82.2548	98.9702	80.2517	129.627	73.7841	43.2031	60.219	75.3866	83.833	65.5007	129.16	119.83	98.3047	117.389	111.01	32.1816	52.0428	143.711	85.112	212.484	38.5898	74.5299	79.1601	66.8416	144.103	89.0944	136.869	99.9263	124.897	67.6787
Q68DQ2	CRYBG3	YEDKPEPEVDALGpSPPALLK	S931	N/A		50.9917	102.299	89.0134	53.0277	116.176	84.063	78.5245	119.928	138.279	43.5383	59.4274	89.8617	101.111	89.1112	107.716	109.609	86.672	107.97	89.7619	69.3465	78.6459	63.9045	82.796	66.0453	106.37	101.887	91.2805	119.514	108.053	64.9742	63.5755	197.19	85.1643	193.328	54.3078	114.265	71.0143	97.0087	130.55	82.876	124.008	91.6906	151.826	75.0918
O75534	CSDE1	pSPAAPGQSPTGSVCYER	S116	N/A		92.1835	122.69	99.4852	87.9893	86.9688	78.7417	92.1449	109.796	122.524	49.48	154.165	63.9453	66.6022	142.986	131.48	48.3773	83.4925	116.336	104.814	62.8163	75.4953	87.303	60.7878	95.9264	66.7089	76.6814	119.396	51.2273	95.7098	84.8849	124.54	159.607	133.94	57.6833	61.6464	115.295	63.749	91.3174	129.242	107.079	104.468	179.992	84.9403	74.2647
O75534	CSDE1	SPAAPGQpSPTGSVCYER	S123	N/A		68.8826	82.207	76.8685	92.4762	106.037	75.0029	103.836	74.739	63.1014	100.278	121.185	66.9062	107.738	110.582	47.813	120.245	75.0636	108.593	93.0497	100.85	83.9039	94.8557	92.5798	113.301	60.1307	68.4908	78.4768	127.83	77.3838	89.4006	124.998	89.5705	77.9612	109.493	78.2468	167.19	65.3381	54.8233	106.233	91.292	60.4659	186.929	100.06	85.5044
P21291	CSRP1	GFGFGQGAGALVHpSE	S192	N/A		114.043	212.338	101.559	83.5303	97.8195	92.3114	94.7411	49.3539	106.094	79.7634	115.706	121.005	111.421	110.558	88.1158	116.807	64.3617	77.724	101.166	45.508	105.589	90.3682	130.536	94.4592	90.6428	75.0056	140.409	53.9139	69.8236	91.4897	79.4033	106.985	104.732	131.071	99.2243	65.0059	146.915	80.8706	116.355	96.9339	83.5673	130.768	92.3626	35.1662
O15320	CTAGE5	APSDTGSLpSPPWDQDR	S596	N/A		111.887	81.3526	140.402	75.7073	103.025	97.0598	105.275	115.314	86.9734	105.369	75.124	79.869	95.7004	109.319	119.481	104.252	110.211	82.279	76.3753	92.027	159.247	123.262	98.2664	76.0088	131.354	87.8277	89.2075	84.5094	104.085	117.836	98.3102	81.2191	103.309	109.707	142.387	124.689	128.38	89.8811	91.4015	105.56	110.614	82.7026	96.0034	78.6397
P35222	CTNNB1	TpSMGGTQQQFVEGVR	S552	CAMK2A;PRKACA;AKT2;AKT1	Adherens junction;Arrhythmogenic right ventricular cardiomyopathy (ARVC);Bacterial invasion of epithelial cells;Basal cell carcinoma;Colorectal cancer;Endometrial cancer;Focal adhesion;Leukocyte transendothelial migration;Melanogenesis;Pathogenic Escherichia coli infection;Pathways in cancer;Prostate cancer;Thyroid cancer;Tight junction;Wnt signaling pathway	130.021	84.4539	86.366	77.8052	100.721	72.1328	90.5154	94.5615	89.2823	87.1167	88.8423	72.671	104.82	125.471	134.047	120.805	78.9754	77.4427	97.8346	149.523	139.797	106.147	117.746	90.8067	113.483	105.294	96.5318	86.2859	125.035	142.435	79.8182	90.8117	105.597	91.3927	91.1058	97.4144	98.4517	123.064	122.562	102.164	119.25	85.1891	111.499	97.901
P35222	CTNNB1	RTpSMGGTQQQFVEGVR	S552	CAMK2A;PRKACA;AKT2;AKT1	Adherens junction;Arrhythmogenic right ventricular cardiomyopathy (ARVC);Bacterial invasion of epithelial cells;Basal cell carcinoma;Colorectal cancer;Endometrial cancer;Focal adhesion;Leukocyte transendothelial migration;Melanogenesis;Pathogenic Escherichia coli infection;Pathways in cancer;Prostate cancer;Thyroid cancer;Tight junction;Wnt signaling pathway	160.655	77.9526	93.903	76.8387	92.4325	84.6952	49.9272	92.0659	83.842	97.1682	84.097	101.089	95.5652	202.05	130.996	136.603	56.6295	78.3136	107.771	104.091	141.042	97.5903	84.6363	116.844	118.156	96.8822	79.5458	65.4479	145.77	184.193	53.3103	87.5855	126.648	57.16	99.1594	117.416	87.684	133.283	123.091	125.65	152.916	79.9471	107.836	91.7626
P35222	CTNNB1	RpTSMGGTQQQFVEGVR	T551	N/A	Adherens junction;Arrhythmogenic right ventricular cardiomyopathy (ARVC);Bacterial invasion of epithelial cells;Basal cell carcinoma;Colorectal cancer;Endometrial cancer;Focal adhesion;Leukocyte transendothelial migration;Melanogenesis;Pathogenic Escherichia coli infection;Pathways in cancer;Prostate cancer;Thyroid cancer;Tight junction;Wnt signaling pathway	162.484	52.3971	69.4105	69.2697	95.7424	66.0631	62.4171	61.9918	84.1812	70.1445	87.7477	89.7876	92.3672	245.253	149.257	122.424	36.0813	66.5829	100.754	112.176	173.123	102.648	89.7028	109.614	117.831	114.52	77.0565	62.4952	197.162	145.545	55.1127	98.9179	124.784	58.7118	100.017	108.394	85.5777	156.443	136.456	114.026	149.47	69.1201	118.117	89.6064
P35222	CTNNB1	pSPQMVSAIVR	S191	CDK5	Adherens junction;Arrhythmogenic right ventricular cardiomyopathy (ARVC);Bacterial invasion of epithelial cells;Basal cell carcinoma;Colorectal cancer;Endometrial cancer;Focal adhesion;Leukocyte transendothelial migration;Melanogenesis;Pathogenic Escherichia coli infection;Pathways in cancer;Prostate cancer;Thyroid cancer;Tight junction;Wnt signaling pathway	111.623	147.957	119.517	166.365	160.405	23.424	65.3242	68.1106	27.5457	28.8433	124.908	58.0625	77.9528	91.7514	180.054	112.89	35.8239	77.7232	169.545	69.2678	63.0053	150.98	82.4345	112.765	124.151	32.9057	69.047	74.5699	53.5693	78.6844	32.1746	118.991	174.452	41.0933	38.5409	166.502	111.352	34.5045	164.19	116.822	61.218	60.1788	200.863	176.539
P35222	CTNNB1	RLpSVELTSSLFR	S675	PRKACA;PAK4;PAK1	Adherens junction;Arrhythmogenic right ventricular cardiomyopathy (ARVC);Bacterial invasion of epithelial cells;Basal cell carcinoma;Colorectal cancer;Endometrial cancer;Focal adhesion;Leukocyte transendothelial migration;Melanogenesis;Pathogenic Escherichia coli infection;Pathways in cancer;Prostate cancer;Thyroid cancer;Tight junction;Wnt signaling pathway	134.692	98.7882	117.849	62.3386	133.553	136.731	88.9466	68.8753	55.6801	86.5262	92.1305	97.3528	79.4252	133.362	124.734	115.787	76.0129	73.7574	98.1462	98.8501	106.901	86.2739	115.394	98.2287	129.422	92.3782	81.6571	92.4364	108.972	186.579	66.7816	90.9088	159.367	68.9222	88.7709	147.669	137.568	100.838	123.016	106.238	120.532	78.9451	101.831	120.605
Q8WYA6	CTNNBL1	EYAENIGDGRpSPEFR	S545	N/A	Spliceosome	87.1426	88.349	139.748	64.1568	88.1007	93.5458	123.259	82.7178	100.792	107.385	75.6508	101.486	89.5417	82.7435	96.8086	78.6334	106.412	69.5659	101.544	120.918	97.9181	111.935	89.2475	109.637	108.724	101.219	114.593	76.0635	112.092	102.274	91.9942	104.632	77.6733	99.7143	86.6809	100.218	127.716	115.769	95.1589	104.619	71.3448	98.8826	81.4836	67.1524
O60716	CTNND1	HYEDGYPGGSDNYGpSLSR	S230	N/A	Adherens junction;Leukocyte transendothelial migration	214.722	145.068	45.737	139.427	106.527	295.695	67.6966	62.0499	162.755	43.6591	70.8669	66.9367	100.872	136.835	100.787	88.5688	64.5757	178.322	117.53	180.461	96.193	86.8451	126.636	116.207	55.1974	132.311	84.8549	118.688	61.0266	85.1739	64.8027	200.843	170.658	51.8884	75.7599	112.447	47.0526	80.748	62.3365	91.6101	142.419	87.4125	123.262	126.281
O60716	CTNND1	VGGSpSVDLHR	S269	N/A	Adherens junction;Leukocyte transendothelial migration	301.02	148.547	88.5982	125.208	121.578	204.353	44.6349	97.4308	231.705	41.1499	88.0159	60.5396	121.734	151.912	85.1365	88.3847	119.162	111.267	104.008	136.394	151.268	57.0142	161.795	104.672	26.5589	113.373	128.914	102.539	124.797	139.566	24.6676	183.054	258.514	19.9626	138.332	94.0583	37.7983	100.673	115.02	106.072	89.3	96.9894	104.888	122.325
O60716	CTNND1	GpSLASLDSLR	S346	N/A	Adherens junction;Leukocyte transendothelial migration	255.654	144.873	109.389	74.5484	192.157	79.4016	25.2451	55.8194	118.02	57.3053	119.463	86.9188	90.2582	142.293	101.144	77.1321	33.4953	125.449	123.698	119.4	171.5	85.1121	139.779	118.531	24.7294	103.015	72.8531	69.2741	156.944	167.279	37.1348	182.588	179.968	49.1537	85.2496	92.5204	52.792	204.416	94.4773	123.209	130.265	73.4874	96.5395	110.258
O60716	CTNND1	GSLApSLDSLR	S349	N/A	Adherens junction;Leukocyte transendothelial migration	260.427	105.755	100.68	81.9782	199.305	87.0055	24.3267	73.2698	66.9525	39.5719	176.083	72.6071	86.2053	167.154	138.233	102.776	20.8257	147.407	128.005	128.173	170.019	64.8541	135.865	100.924	24.5122	113.326	72.0104	84.4079	147.162	121.415	32.2372	206.692	207.348	32.4905	73.1911	72.1179	79.3295	193.612	91.6746	114.448	124.839	48.0639	116.244	124.422
O60716	CTNND1	VGGpSSVDLHR	S268	PRKCE	Adherens junction;Leukocyte transendothelial migration	294.102	141.875	75.8632	117.185	152.977	281.24	33.9469	64.8772	185.907	46.787	66.2521	87.0621	93.1733	203.743	81.1042	91.9616	30.4283	201.793	124.232	149.206	126.098	75.2278	134.712	93.8723	25.4041	113.458	68.9417	103.808	86.6369	118.112	22.4734	201.68	232.215	26.2976	87.8881	124.748	42.9027	105.115	54.7204	80.7672	174.399	59.9922	111.732	112.534
P17812	CTPS1	SGSpSSPDSEITELK	S574	N/A	Pyrimidine metabolism	103.187	150.381	100.974	138.573	57.8791	54.1759	108.597	211.101	44.1947	52.7234	101.537	107.793	98.0042	81.3681	120.596	126.3	118.658	103.643	91.5949	145.006	90.1377	133.985	59.6077	96.8297	82.4739	71.8884	79.9699	97.5765	60.259	88.136	102.1	49.5769	40.2473	136.625	101.853	77.2054	76.7496	71.1411	101.233	119.344	87.8729	70.3845	186.649	103.489
P17812	CTPS1	SGSSpSPDSEITELK	S575	N/A	Pyrimidine metabolism	98.2357	188.705	104.221	138.681	60.0291	55.0956	107.597	208.175	42.1359	61.9482	99.6214	109.811	97.4985	48.0238	121.833	158.742	137.538	123.74	89.3085	160.079	88.055	133.689	50.9084	97.7907	59.7626	61.6607	76.2592	80.1586	64.4385	67.7566	106.921	77.6522	43.6751	134.006	82.1782	73.137	78.7245	65.6086	118.837	84.9622	78.4985	63.9931	171.339	108.427
Q14247	CTTN	LPpSSPVYEDAASFK	S417	N/A	Bacterial invasion of epithelial cells;Pathogenic Escherichia coli infection;Shigellosis;Tight junction	116.727	86.7967	81.3137	113.214	146.131	51.7374	56.3404	96.358	97.7832	121.272	124.303	84.8788	120.979	81.0323	87.4779	84.0981	78.9924	107.215	97.2395	70.2089	76.9303	133.651	90.6594	99.4481	112.679	103.832	109.473	105.784	82.9302	95.236	62.7696	115.526	130.359	98.8482	112.951	40.7267	134.732	102.188	85.6334	97.8585	83.467	111.02	100.088	107.287
Q14247	CTTN	TQpTPPVSPAPQPTEER	T401	N/A	Bacterial invasion of epithelial cells;Pathogenic Escherichia coli infection;Shigellosis;Tight junction	107.384	126.447	111.351	130.546	118.589	83.4843	62.959	153.415	60.9205	124.665	119.72	66.0981	115.64	75.9909	87.7234	72.3117	80.2648	108.64	100.138	75.4488	92.9775	107.773	88.9029	79.547	80.7827	79.1818	84.5065	149.398	96.9261	88.6691	93.4597	127.697	112.316	113.872	124.511	70.6202	158.457	103.529	78.7763	86.5672	78.5439	76.698	87.5689	87.7891
Q14247	CTTN	LPSpSPVYEDAASFK	S418	MAPK3;MAPK1;PAK1	Bacterial invasion of epithelial cells;Pathogenic Escherichia coli infection;Shigellosis;Tight junction	120.437	90.451	70.4612	114.838	161.272	56.1101	34.4464	143.607	90.9606	130.423	121.811	81.4637	131.606	58.31	84.1364	49.7292	94.3402	154.73	96.8576	70.7375	80.0495	175.859	85.3034	100.777	129.684	73.729	114.623	104.961	114.956	75.9042	44.4326	152.136	141.741	99.9455	132.293	46.9157	128.689	75.609	122.124	97.0791	75.2778	69.6535	100.912	108.65
Q9P2B4	CTTNBP2NL	GDTSHpSPTPGK	S549	N/A		83.4126	206.482	48.1631	100.531	113.832	65.7594	75.0601	108.529	171.683	127.409	170.406	75.9103	109.369	94.2227	90.4289	39.7997	86.1987	184.436	177.473	46.492	116.046	122.443	134.854	116.008	113.303	83.2773	137.447	47.8615	116.654	58.9901	56.8789	82.7275	85.713	113.218	190.423	54.1256	47.8023	54.1144	100.393	129.946	69.799	73.0894	126.648	160.144
P39880	CUX1	AYQQKPYPpSPK	S1270	PRKACA		74.057	111.687	72.6685	179.641	31.1298	45.2104	227.173	89.6787	53.7211	57.7797	52.042	65.1555	79.674	94.7581	51.4633	127.428	106.571	110.773	125.035	111.144	64.9439	66.118	49.2732	100.537	53.4572	88.7248	59.514	52.1935	51.5143	44.5386	154.167	54.9745	45.1748	153.881	99.5687	142.906	75.4237	82.8399	132.663	81.2601	81.2552	120.361	119.286	102.708
Q9HCG8	CWC22	NpSFSENEK	S829	N/A		93.9349	86.1943	135.833	92.7143	104.933	82.1506	106.649	110.85	95.8658	118.643	62.0066	84.5219	142.751	99.1842	125.175	116.942	104.674	86.5748	107.454	117.7	93.9332	106.091	129.775	59.8727	112.129	97.7243	96.206	113.438	146.701	90.7245	71.987	93.7646	96.4669	118.09	78.4541	105.512	113.443	81.6058	112.12	75.0625	72.8755	101.943	107.177	89.0649
P78310	CXADR	TPQpSPTLPPAK	S332	N/A	Viral myocarditis	123.88	129.8	114.127	106.955	161.21	79.1857	176.319	100.803	150.61	152.037	127.742	115.042	94.8326	115.211	112.784	93.2867	93.1238	93.6695	72.8358	58.6749	79.0857	84.7101	78.0454	72.6619	82.9449	77.4964	97.6003	64.0837	85.9598	96.5932	73.9171	104.2	118.77	61.5779	96.1115	62.2446	90.2248	85.5166	78.5816	115.42	98.3227	77.9245	99.5893	100.364
O43169	CYB5B	GQEVETpSVTYYR	S19	N/A		89.3434	57.843	47.4947	139.224	104.405	81.4631	98.3742	64.6527	108.701	60.6447	104.152	47.5043	115.89	225.603	150.441	61.6601	156.868	82.2132	96.3105	90.4789	96.9957	72.1849	103.353	76.4813	59.3209	75.7665	81.6955	122.299	84.0027	95.911	58.4788	200.573	306.5	58.0393	78.8479	212.62	62.5698	80.0624	81.0957	158.751	124.18	91.8617	62.2505	95.4186
Q5VWQ8	DAB2IP	LPpSPTPENK	S702	N/A		74.2825	118.823	67.4449	129.008	111.76	196.224	76.7947	87.9259	89.4676	69.2567	223.751	117.247	102.85	117.482	89.8645	58.8538	82.3812	103.552	95.0729	35.9778	148.03	79.1077	125.853	223.307	145.087	64.5647	127.136	74.4156	73.9957	81.9777	71.3376	153.43	96.281	105.797	113.278	68.3571	51.5358	88.7762	168.947	122.368	88.2259	136.587	96.726	58.5605
Q5VWQ8	DAB2IP	GDpSPELKPR	S978	N/A		65.5823	159.654	68.5136	129.757	97.6074	265.495	35.1698	109.775	60.68	70.2845	178.898	107.886	126.22	121.687	71.2688	26.2236	77.0778	72.0844	108.258	73.1216	144.251	48.0921	168.804	242.005	156.922	78.8716	183.511	78.9699	79.3726	34.5353	76.3074	222.808	107.756	107.906	135.18	96.8243	21.0109	76.2792	128.038	138.594	72.4083	157.217	93.7779	43.4066
Q5VWQ8	DAB2IP	QGPSPVpSPNALDR	S995	N/A		113.978	133.908	81.0688	107.454	130.685	160.662	56.4667	66.7025	98.5715	110.751	188.679	148.61	95.8083	126.028	47.9443	63.0689	96.7563	121.843	135.312	80.1801	95.3137	78.2129	121.674	137.688	168.951	78.1855	180.09	57.598	85.4907	67.6778	112.789	132.033	112.057	64.736	113.949	69.3412	54.6959	39.7179	155.83	133.316	74.7809	112.745	112.633	61.7657
Q9UI36	DACH1	VPDpSPSPAPSLEEGR	S493	N/A		92.3591	76.8679	51.9528	114.985	76.9204	98.9705	96.6378	79.8152	98.3479	71.1813	98.5744	93.3489	111.251	274.363	206.246	95.9303	90.4166	78.1471	167.845	68.92	72.1305	142.923	67.223	61.5602	60.2758	42.665	138.899	64.4534	170.55	91.9522	201.641	106.538	73.3273	56.1183	112.797	90.0412	99.5451	83.2611	102.773	37.6178	62.7651	58.6978	78.6673	83.7371
P14868	DARS	NNAYLAQpSPQLYK	S249	N/A	Aminoacyl-tRNA biosynthesis	87.0867	114.015	105.87	159.897	110.375	132.673	85.5282	87.532	76.0884	79.4655	117.381	93.2264	106.855	78.4215	108.074	86.7519	107.975	68.0905	157.995	66.7739	95.7656	142.167	82.2699	96.7421	70.2683	88.517	103.981	116.18	96.8774	89.5908	113.656	98.1766	91.4244	116.394	98.931	112.123	67.1372	94.3137	99.2915	97.9911	82.4796	103.949	106.876	90.1233
Q9UER7	DAXX	DGDKpSPMSSLQISNEK	S495	N/A	Amyotrophic lateral sclerosis (ALS);MAPK signaling pathway	104.814	96.6948	130.664	65.0641	101.527	88.6144	120.757	100.631	110.709	124.089	125.137	102.599	101.372	120.175	92.6062	95.5024	88.8871	81.1499	86.8844	76.4588	115.431	121.284	101.762	98.2099	103.177	111.051	104.024	88.8546	146.656	113.903	77.5006	94.9306	119.269	109.297	69.4376	78.1581	128.816	118.367	89.0957	95.6952	101.339	98.0815	85.4576	93.5742
Q9UER7	DAXX	ICTLPSPPpSPLASLAPVADSSTR	S671	N/A	Amyotrophic lateral sclerosis (ALS);MAPK signaling pathway	93.0846	89.6867	111.862	72.6155	87.7184	78.861	157.305	90.7784	101.208	106.478	112.634	105.476	95.8197	103.406	84.9135	85.6852	92.4142	83.3822	62.2661	98.0233	114.107	134.419	83.0292	103.967	107.252	105.664	115.833	83.7204	128.186	88.6537	117.659	68.9925	118.006	98.8153	97.0553	98.654	113.561	104.618	81.0677	139.752	77.4671	97.5439	90.771	78.4598
Q9UER7	DAXX	VDpSPSHGLVTSSLCIPSPAR	S688	N/A	Amyotrophic lateral sclerosis (ALS);MAPK signaling pathway	98.4364	101.269	119.732	74.8975	136.243	78.8918	118.772	107.776	92.8318	109.742	115.663	110.734	92.6418	97.5869	104.015	100.019	85.0284	87.5672	79.9465	99.1812	91.9967	100.205	119.109	97.2598	90.4403	103.791	109.933	97.3022	112.767	134.044	111.069	107.854	106.095	90.1608	82.8636	96.5104	119.532	124.214	89.2332	91.826	81.8379	123.409	89.6407	86.2661
Q9UBU7	DBF4	YSVGSLpSPVSASVLK	S359	N/A	Cell cycle	85.8342	71.8815	97.9032	145.122	92.0134	78.1468	93.5243	101.938	79.0031	75.0112	75.894	82.0929	92.7787	98.3811	89.6202	152.19	166.529	113.35	84.1334	155.745	61.6019	63.8922	87.3405	84.7842	63.9733	119.893	85.6638	53.0445	61.6292	62.9821	171.557	40.0823	64.8664	105.881	52.576	100.615	68.6477	94.1285	103.132	74.673	100.249	101.88	100.677	102.642
Q9UBU7	DBF4	VELQHIpSQK	S381	N/A	Cell cycle	87.9701	75.1957	90.8299	165.402	55.3728	58.2027	112.206	93.6049	58.6727	88.9857	55.0051	56.2395	101.591	120.07	67.3121	169.166	122.97	96.626	87.7409	192.258	28.3269	67.2674	76.6143	79.5966	73.3983	99.0643	94.1373	88.79	56.3635	58.8601	123.409	43.2631	70.3723	108.475	53.1992	114.456	87.9733	101.68	112.028	74.0155	83.3397	94.266	103.236	107.698
Q16643	DBN1	LSpSPVLHR	S142	CDK5		54.1579	56.2522	70.9758	108.863	54.9881	69.2547	280.873	72.3766	80.0246	26.2479	23.4036	251.351	28.8259	89.4586	135.433	63.9998	35.9981	59.7732	23.0694	49.022	49.9594	177.645	65.915	79.5137	33.8193	166.032	50.3859	342.52	69.3309	41.8404	47.7001	85.2186	101.889	227.723	76.1599	76.6509	73.0372	44.0674	62.1668	134.769	30.5055	84.9668	59.5671	70.3574
Q9UJU6	DBNL	AMpSTTSISSPQPGK	S269	N/A		128.776	129.643	37.2808	176.834	75.5183	213.833	59.9905	140.019	119.132	122.634	66.6915	108.978	139.416	78.2104	108.25	103.053	116.116	143.771	82.8518	148.623	127.636	63.454	106.228	97.0921	85.7771	67.9707	118.895	104.525	48.8308	98.842	98.8887	182.385	76.8717	67.018	155.479	93.2895	49.5155	106.766	153.426	58.5649	117.624	85.158	125.871	114.52
Q9UJU6	DBNL	AMSTTSISpSPQPGK	S275	CDK2		94.0676	142.51	42.5981	102.343	89.7121	89.9034	74.5031	102.973	145.675	175.642	157.887	55.8336	89.6683	85.5804	77.7226	47.4566	92.5157	172.781	81.2648	61.8977	77.5831	107.598	118.417	100.331	132.768	79.1315	101.905	100.218	95.3739	65.0733	89.727	108.556	89.3223	86.7846	92.0384	63.3892	63.6661	78.5726	109.586	59.555	109.737	61.6345	91.3723	107.7
Q9UJU6	DBNL	QLpTQPETHFGR	T291	N/A		139.869	98.7868	21.5995	104.127	66.1163	299.194	71.7622	174.287	146.664	123.065	74.1943	122.349	199.843	78.8136	104.843	113.547	99.8136	156.823	58.7222	126.21	154.879	65.981	112.524	77.799	87.3829	67.1644	125.27	105.24	60.089	98.1964	97.261	200.158	78.6499	74.6899	165.898	79.7724	59.3021	123.438	128.986	65.0472	97.9988	88.4146	107.548	115.857
Q96JK2	DCAF5	AEEPPpSPPVPK	S794	N/A		105.105	84.2464	103.86	97.3375	123.717	116.719	72.8504	121.973	69.6916	81.534	56.5078	97.4678	97.6883	121.85	88.5086	91.1834	91.0467	87.4761	86.8534	105.327	102.476	138.864	118.135	113.226	90.3668	84.7024	126.639	62.3343	104.575	52.5788	62.54	96.3949	94.832	138.655	96.9521	124.865	150.042	126.964	119.287	96.2616	78.3937	75.231	87.8837	107.658
Q96PD2	DCBLD2	TDpSCSSAQAQYDTPK	S724	N/A		46.6462	54.5175	13.461	575.277	39.4636	39.6202	14.0834	88.009	27.3746	31.2588	65.0416	21.4959	41.0659	34.5007	214.759	21.621	28.1442	140.107	6.52203	44.4266	25.2835	29.1086	281.899	151.013	54.249	4.93838	36.8049	561.763	14.6112	24.2872	48.2965	351.902	215.807	25.9938	11.2816	34.7284	28.1288	21.4774	119.835	26.6929	12.6963	22.8116	124.892	254.673
Q96PD2	DCBLD2	pTDSCSSAQAQYDTPK	T722	N/A		35.0611	62.8556	85.7702	437.612	60.1889	71.5406	29.6208	96.6444	48.6678	25.7091	56.7471	24.5336	41.4388	50.813	214.244	47.8644	55.5887	137.204	10.6936	78.8781	38.5974	41.3814	284.366	174.446	48.6492	76.2776	11.2768	453.737	79.2424	53.0733	19.3824	288.444	178.18	28.4433	25.8016	55.4583	54.0322	36.5816	122.412	47.3304	13.6586	52.2425	151.64	159.228
P27707	DCK	SCPpSFSASSEGTR	S11	CSNK1D	Purine metabolism;Pyrimidine metabolism	138.269	47.8207	94.8222	60.714	95.6606	71.9635	40.9533	72.8443	56.9366	75.5641	92.684	160.629	136.255	71.4809	104.359	131.786	92.2203	118.597	85.3004	90.9971	63.3126	94.0545	80.045	92.7409	127.026	91.3288	87.3364	57.3007	66.7539	98.0646	68.3116	82.4264	73.1754	141.759	98.3333	75.8997	205.883	74.5174	123.345	80.7959	117.563	93.3358	115.08	63.7344
Q9NPI6	DCP1A	KApSSPSPLTIGTPESQR	S522	N/A	RNA degradation	115.786	78.119	109.834	66.9948	65.0381	79.4898	108.403	108.002	44.8474	110.805	89.0486	42.9009	75.9679	177.365	178.485	149.382	142.185	88.7128	93.9281	217.847	104.596	121.36	88.6879	87.2763	119.967	86.799	51.5816	51.0428	94.7671	125.733	90.2372	83.4348	76.7855	86.6167	122.236	108.913	123.768	84.1368	129.367	79.5939	145.799	86.8947	98.4961	78.519
Q9NPI6	DCP1A	KASSPpSPLTIGTPESQR	S525	N/A	RNA degradation	93.0187	169.568	86.6478	56.0783	98.0281	133.215	156.661	111.924	71.295	92.0766	77.1645	188.214	67.3569	96.2677	99.0799	79.4533	83.4628	79.6513	87.8739	19.6495	121.908	99.1989	81.5852	81.4357	111.787	117.98	112.478	88.8144	125.421	111.691	90.6083	94.5637	80.9478	84.1431	83.5745	116.805	72.2836	84.8371	58.3484	110.766	80.0653	65.4559	139.274	76.5493
Q9NPI6	DCP1A	ASSPSPLTIGpTPESQR	T531	N/A	RNA degradation	100.5	116.439	101.512	106.254	102.336	82.0584	96.0565	96.4336	134.653	92.3421	93.3371	121.558	102.369	118.319	108.791	92.7918	87.5239	97.1633	104.539	64.8066	106.188	125.467	102.876	96.1976	91.6062	88.5814	101.864	90.1597	103.523	93.5796	112.289	87.7958	87.3131	123.657	90.5866	92.0502	92.2624	105.442	104.449	93.7351	95.7437	95.2784	87.8055	106.771
Q8IZD4	DCP1B	RHpSPPIEK	S283	N/A	RNA degradation	119.664	92.9528	155.262	94.316	84.7449	80.4023	156.964	163.278	104.15	94.3353	68.9617	115.362	75.3268	103.267	98.0728	60.1614	103.795	45.5426	98.0292	57.8523	143.633	109.252	156.528	79.2467	127.081	96.4202	124.664	86.3635	111.686	181.134	83.489	92.0402	110.446	126.527	41.9209	110.964	88.7513	150.235	44.4889	95.1362	93.9012	62.2887	75.7547	63.1561
Q8IZD4	DCP1B	TPNTEQQTPLFQVIpSPQR	S511	N/A	RNA degradation	87.5796	97.7955	88.3028	59.1697	127.618	176.521	115.491	70.3532	146.228	99.1907	131.844	77.6618	98.7727	91.1539	106.723	88.2388	113.355	88.7606	80.7382	46.8568	157.455	126.01	92.4692	96.1142	93.3999	153.265	90.9747	85.5487	116.377	81.9715	113.738	96.0425	95.1932	91.1964	120.328	46.9269	55.4599	114.081	65.4895	106.349	116.966	88.3993	90.5526	76.3859
Q9BTE7	DCUN1D5	pSPGVAAAVAEDGGLK	S9	N/A		143.375	70.0196	107.903	135.622	85.0613	76.6352	92.0567	158.21	104.788	62.2516	76.2891	62.628	148.275	115.702	108.177	105.866	103.167	101.251	88.7169	142.936	68.2563	93.2381	82.4708	100.852	107.479	68.8099	94.1766	102.862	61.3134	174.757	39.8268	68.5287	89.1242	110.417	68.4339	77.0083	134.438	96.6871	130.538	131.303	100.283	105.046	110.757	79.0429
Q92466	DDB2	pSPLELEPEAK	S26	N/A	Nucleotide excision repair;p53 signaling pathway;Ubiquitin mediated proteolysis	75.3337	81.7441	66.0294	80.7467	93.9017	85.9662	93.9301	291.906	87.7991	106.623	77.1077	81.6678	48.5047	72.491	138.777	66.9554	60.1535	50.1338	72.5113	51.5413	196.319	107.149	112.913	103.595	104.038	53.0144	178.144	189.888	78.5803	78.8354	74.5802	122.701	99.046	133.761	126.837	55.6794	97.6244	170.935	79.7943	65.2459	50.1488	74.661	77.2853	113.13
Q92466	DDB2	SRpSPLELEPEAK	S26	N/A	Nucleotide excision repair;p53 signaling pathway;Ubiquitin mediated proteolysis	61.5078	73.6997	39.2643	77.4507	71.1666	78.4842	88.7408	213.307	69.5114	82.2898	62.3216	88.1097	55.5589	61.7009	145.542	65.2294	43.8407	32.6374	74.6765	45.8309	232.689	87.597	105.64	107.787	120.02	51.2495	154.467	188.509	56.1488	61.383	85.0259	117.341	82.0725	132.004	98.9463	40.5932	90.2416	225.131	51.9278	63.0335	77.7747	48.3066	77.4187	95.6599
Q9UHI6	DDX20	NNpSVSGLSVK	S500	N/A	RNA transport	106.431	98.7089	54.2053	96.7544	44.1269	74.0828	52.0203	64.6984	55.1665	104.916	214.819	76.5787	74.3656	98.3899	148.837	84.669	51.0587	199.302	254.232	107.259	44.5646	71.5424	128.262	81.2272	75.3423	116.491	65.8023	55.5993	81.2397	120.705	82.5121	63.3131	63.1615	78.9141	95.0031	47.9514	91.3357	63.4193	89.4973	56.067	108.301	59.1548	112.711	123.318
Q9NR30	DDX21	SDAGLEpSDTAMK	S13	N/A		106.539	59.5092	147.064	190.358	65.0651	42.6604	114.439	111.864	91.8819	75.614	75.9747	83.7071	117.026	156.226	121.381	206.329	144.728	145.929	94.4995	101.241	60.6171	82.4572	73.4966	61.4283	57.3711	73.0634	89.6991	101.067	120.193	109.073	71.6848	60.5692	66.5492	122.159	54.9031	144.436	76.6025	70.934	141.268	66.5327	103.758	90.0954	87.9203	104.402
O00148	DDX39A	NCPHVVVGpTPGR	T171	N/A		89.611	120.25	70.3302	101.697	66.3437	128.163	114.241	97.5283	74.7018	98.9059	115.628	45.6406	115.71	72.467	109.347	102.993	165.606	77.6543	94.2357	159.923	46.2561	94.5922	90.2517	101.732	52.4232	109.306	84.2354	155.489	94.9781	96.9173	96.398	96.5283	83.9208	104.858	85.3778	157.068	93.4775	75.3207	105.234	91.5333	105.313	137.297	111.548	98.7832
Q9Y2R4	DDX52	RFpSADAAR	S22	AURKB		164.134	260.971	52.7711	50.9503	40.9928	57.8536	46.0499	61.7144	87.6894	89.2824	35.6597	325.854	165.868	72.1661	195.969	185.403	80.2232	104.18	141.544	70.0513	104.148	72.3898	74.2319	123.342	98.312	47.8343	66.1302	53.513	86.7988	271.291	62.7408	123.702	76.2079	51.6238	77.7799	122.872	102.232	75.1258	181.516	82.2257	88.1231	98.6057	102.182	74.0087
Q8TEH3	DENND1A	TSVPpSPEQPQPYR	S523	N/A		38.3634	109.457	84.8753	123.677	113.283	166.089	207.224	124.923	112.831	110.309	131.356	88.7829	67.7018	99.0632	53.0897	123.119	119.781	66.1111	42.1929	70.3655	111.292	132.983	104.309	94.0147	125.891	88.1669	188.045	100.18	106.458	85.7716	123.522	89.0215	165.705	120.556	79.6415	62.1356	88.7259	108.516	81.3977	88.7073	74.547	44.0629	78.789	81.0546
Q7Z401	DENND4A	SIpSTSGPLDKEDTGR	S1589	N/A		67.017	111.788	58.0533	115.606	68.891	154.594	237.846	104.948	90.5919	77.7793	110.042	76.5525	58.5595	96.603	82.7563	87.7219	95.9472	125.41	84.9875	149.885	83.7146	111.552	132.644	101.345	72.1072	131.448	91.4051	86.9005	91.5449	105.456	146.852	89.11	99.9147	128.962	67.8014	39.1557	100.921	121.353	119.629	97.3715	64.2231	63.9595	92.5536	71.4671
Q5VZ89	DENND4C	HSQPpSPEPHpSPTEPPAWGSSIVK	S732_S737	N/A		112.889	77.7137	145.591	109.478	105.196	93.1333	86.4255	85.8572	107.72	165.799	123.03	110.639	105.886	179.901	73.236	98.5936	109.097	64.6736	108.296	89.5502	120.034	105.526	132.836	93.3496	108.128	145.239	143.942	58.0256	138.717	136.926	86.6294	71.9221	111.927	106.889	133.441	103.017	81.1605	106.574	87.058	89.9002	110.224	60.3182	93.006	85.803
Q5VZ89	DENND4C	SCpSFSSESR	S810	N/A		186.615	52.4241	113.072	132.504	73.4464	112.094	49.249	84.3821	97.8878	373.121	89.509	147.626	102.51	291.762	60.5894	110.864	122.397	58.4604	85.4514	117.244	107.206	93.222	173.715	66.6615	88.0038	112.188	221.841	45.7973	117.774	193.826	60.346	63.0468	58.6674	48.8547	190.808	137.815	72.5979	118.316	102.052	83.8404	117.543	70.8402	70.3203	73.2044
Q5VZ89	DENND4C	THpSFENVSCHLPDSR	S863	N/A		106.711	81.9915	150.367	117.319	90.8592	90.8764	104.136	101.485	74.5381	197.328	122.546	88.7842	78.5732	160.605	90.3631	113.061	96.4365	78.3023	82.7954	138.649	72.8668	102.175	109.994	77.5306	93.0002	105.93	152.878	78.8493	112.449	126.015	100.966	91.1835	83.9124	85.5665	136.991	104.345	125.175	125.459	108.979	93.0565	95.2204	85.9305	73.4897	79.0226
Q5VZ89	DENND4C	SpSLYGIAK	S948	N/A		167.597	51.853	67.6939	116.421	78.6602	222.198	61.0463	80.8791	85.8907	261.976	96.7286	144.388	133.223	321.959	99.8324	124.349	108.276	53.9033	89.1797	116.654	89.2257	78.5835	151.618	77.4556	86.6626	189.715	117.885	45.9423	93.905	242.294	61.7901	58.0655	71.3187	59.1803	153.98	143.132	77.7529	110.651	76.7976	66.4444	132.612	49.9752	101.853	70.0481
O00273	DFFA	ApSPPGDLQNPK	S315	N/A	Apoptosis	86.5512	77.2215	156.071	90.1013	65.9938	94.1489	139.349	74.0197	127.712	83.2552	85.0189	118.535	91.3017	62.279	100.178	110.11	80.9387	85.6393	100.592	146.37	62.9966	146.215	77.1072	71.5069	96.8263	154.718	83.2031	50.8418	99.3804	82.8885	86.3757	46.3206	90.8135	125.954	53.2488	76.5223	88.3799	130.634	79.0901	104.898	83.9589	107.422	99.6113	73.0024
Q96DF8	DGCR14	ELIPQEpSPR	S292	N/A		71.8317	81.008	105.978	81.3016	86.1364	81.1124	156.314	98.9126	73.0979	98.9109	93.6412	121.948	104.262	97.1961	81.5401	126.964	91.1004	108.429	93.0879	83.9142	104.842	132.837	108.89	84.1531	109.62	85.0402	80.8129	88.8596	90.1416	91.6092	84.7698	106.199	91.466	139.54	78.2084	105.734	141.581	112.586	105.949	70.7427	97.0079	73.094	98.331	102.517
Q96DF8	DGCR14	VTENLASLpTPK	T386	N/A		100.313	73.5498	82.5343	87.0982	91.8125	101.394	110.394	108.474	59.4894	124.077	96.2501	124.733	101.875	97.877	124.454	122.576	106.812	104.752	102.155	66.5564	114.093	134.55	113.799	79.7962	116.452	104.846	100.24	79.1155	87.7993	83.4112	89.7311	137.664	129.59	74.7092	71.9913	97.8125	186.488	119.378	119.876	74.7182	108.918	98.69	94.9854	96.8144
Q8WYQ5	DGCR8	EQSSDLTPSGDVpSPVKPLSR	S377	N/A		82.6446	105.813	220.83	170.602	73.827	100.689	113.434	77.1145	63.2342	88.0934	68.8497	81.5533	105.658	116.403	121.836	214.889	85.2926	129.478	95.0286	114.316	111.711	90.8446	87.7751	71.1304	76.2859	77.7627	95.4166	96.1379	108.812	91.7681	107.113	51.9671	95.2612	111.671	79.0573	144.162	75.5744	104.229	101.623	76.8149	90.9115	130.291	102.654	89.0532
Q7Z478	DHX29	FQSPQIQATIpSPPLQPK	S200	N/A		102.542	84.8385	146.633	90.7859	108.136	119.979	82.431	109.91	108.501	74.0898	94.4087	84.9784	139.06	87.8138	115.807	112.297	103.952	82.5657	77.918	90.9527	98.3068	103.235	80.1552	90.7383	99.3816	98.0241	114.689	126.879	131.443	116.413	91.5332	115.91	92.079	138.302	80.2542	71.0639	112.37	123.584	92.5473	114.142	127.582	104.24	121.224	69.0008
Q9H2U1	DHX36	FQDGYYpS	S1008	N/A	RNA degradation	102.151	94.4368	121.549	113.18	49.7287	79.74	277.275	56.6769	84.2333	94.4807	72.6125	127.743	161.978	98.3959	67.762	76.3753	125.187	70.4983	53.4666	91.5257	78.6015	37.3854	66.4886	81.3257	65.1168	74.3097	25.0811	92.0407	93.6772	218.444	103.936	62.2161	81.5104	92.2005	27.0738	111.66	62.4604	85.4466	161.919	163.543	100.722	64.1028	118.428	97.0873
O60610	DIAPH1	GRpSPDELPSAGGDGGK	S22	N/A	Focal adhesion;Regulation of actin cytoskeleton;Shigellosis	139.607	89.4478	84.1399	123.82	79.1042	86.5858	101.536	72.6257	93.1853	34.0666	146.028	80.4063	85.6135	94.8305	101.369	68.7477	105.08	154.9	88.1174	93.9649	79.1921	91.896	89.1653	191.796	89.0745	86.2546	109.357	81.795	95.2355	77.8191	65.8291	103.012	75.2917	64.5247	75.7252	109.728	59.9065	56.8337	140.664	110.666	108.659	98.3739	116.13	123.456
Q9BTC0	DIDO1	pSPPEGDTTLFLSR	S1040	N/A		90.5598	95.4221	108.529	71.6429	85.2653	87.4179	118.386	110.918	88.0409	136.246	126.048	83.9973	82.4993	127.703	96.495	98.1558	113.651	100.785	100.938	107.46	107.716	105.361	76.6739	101.378	99.4888	107.534	93.8133	95.9684	85.8421	109.869	93.9348	138.281	105.081	99.8497	92.1324	116.302	91.4636	86.2919	97.3013	92.1871	112.349	85.8115	99.5755	97.2943
Q9P265	DIP2B	YRpSDIHTEAVQAALAK	S100	N/A		122.636	166.93	50.7397	146.672	171.527	159.529	78.875	127.955	112.972	88.3585	96.1945	93.6548	63.9693	75.1662	119.994	91.0365	185.255	132.721	106.454	158.696	68.7835	57.2918	276.769	74.0541	90.1806	96.7864	85.9624	67.9801	78.4108	95.3698	92.5647	79.7242	93.1852	61.1124	195.598	93.8043	82.9222	48.8158	108.448	55.8673	123.664	98.5358	101.402	153.76
Q8TDM6	DLG5	pSGHFDVTTVASIK	S1795	N/A		84.1332	108.274	105.845	253.899	68.9508	56.0701	91.8112	174.791	103.559	81.3791	100.247	80.1883	64.062	76.647	93.9705	110.784	111.057	92.0596	40.6539	87.5822	135.129	55.2245	116.104	167.631	83.566	70.384	71.5247	163.274	62.7307	56.0214	74.539	202.737	89.0848	115.127	89.3285	90.7767	30.1637	132.369	83.8749	87.1503	47.029	112.102	155.74	189.551
Q8TDM6	DLG5	AGPLpTPPKPPR	T1011	N/A		78.8698	182.9	69.6607	210.616	109.624	77.2858	64.5561	122.622	84.2822	59.275	91.5104	85.1549	80.9497	76.1635	122.864	108.172	85.5455	77.8321	88.2311	81.0243	107.888	95.4448	101.716	143.745	68.1551	83.5759	116.595	142.113	73.8447	61.3839	63.3098	155.918	82.222	111.825	80.111	75.9643	54.6271	124.605	69.6983	81.3655	58.3864	82.8555	152.509	115.753
Q9NPF5	DMAP1	REpSASSSSSVK	S454	N/A		116.679	89.5423	118.894	117.437	79.0458	80.5313	74.873	88.2656	92.152	95.1751	77.1362	113.713	102.604	105.814	87.4381	104.271	117.528	120.771	145.256	89.0983	111.391	78.1796	76.779	114.799	89.8797	109.309	87.1908	84.4566	95.5094	122.01	92.0796	103.981	92.4602	91.7281	74.3723	84.699	127.917	93.8143	119.569	107.826	83.0815	90.8975	102.244	79.1207
Q9NPF5	DMAP1	DTIIDVVGAPLpTPNSR	T445	CDK2		101.79	93.2809	106.474	115.424	109.528	87.2334	102.106	83.6554	126.075	93.9725	102.922	101.531	97.5247	99.0166	92.7374	100.122	105.23	91.9127	103.381	100.566	80.872	109.106	97.3161	113.239	95.7666	119.275	92.4165	88.4536	79.9187	105.263	100.563	84.6358	96.6472	95.3012	90.4727	109.004	85.9834	106.682	103.778	93.4271	95.2498	98.9866	95.3217	92.4733
Q08495	DMTN	ESVGGpSPQTK	S156	N/A		74.3963	60.4242	81.8967	97.9636	249.208	99.1465	24.5637	183.162	61.8182	172.617	67.2779	72.477	55.5067	131.501	79.5414	81.3353	41.3306	100.922	200.193	45.4302	93.1003	123.287	86.9494	76.2966	167.745	58.9714	145.444	100.815	118.514	88.58	163.037	64.4111	69.9828	65.0378	92.1996	74.9539	82.8264	74.0252	67.9678	103.399	26.1698	117.422	46.5961	41.7962
Q08495	DMTN	GNpSLPCVLEQK	S333	N/A		98.8382	78.1467	58.6232	97.5809	114.452	111.573	65.4692	178.161	60.0807	88.5094	58.7654	136.736	86.7288	54.2447	140.088	118.58	57.2285	70.1584	167.013	60.3062	164.606	86.8422	91.45	110.966	208.155	78.7773	138.944	184.637	224.875	103.942	124.52	73.5977	65.8158	104.075	134.373	72.6809	84.0987	86.4467	46.2252	116.159	66.5029	94.7915	72.7406	26.9386
Q9Y485	DMXL1	ASpSFLDTSK	S1896	N/A		120.052	161.495	97.4149	79.5743	114.091	139.67	110.628	79.9681	69.2505	111.468	58.1764	91.6871	113.064	82.6454	98.2814	132.467	59.9777	82.2774	96.8614	106.457	139.288	93.2254	123.782	102.532	171.415	189.996	131.23	87.6926	108.933	103.939	146.489	95.431	99.1867	102.053	99.4239	85.7164	170.815	99.0822	43.4171	147.375	88.594	61.9746	65.1061	62.1123
Q9Y485	DMXL1	DCSPSpSPLK	S1908	N/A		124.33	205.424	96.6752	80.5867	112.257	121.228	105.75	113.576	75.903	112.817	97.6862	105.089	113.571	77.2937	102.7	125.985	80.9911	86.9258	103.206	108.715	136.248	92.8818	118.981	130.655	137.604	124.72	120.709	64.2271	86.2843	92.7844	102.709	102.296	90.7312	88.7508	103.544	74.7259	137.594	85.2882	57.1398	140.376	78.7125	66.7134	66.497	84.0044
P25686	DNAJB2	RSPpSPEEK	S313	N/A	Protein processing in endoplasmic reticulum	175.794	185.595	74.1068	107.419	118.431	97.0122	83.3406	165.273	113.734	96.506	58.506	68.9694	96.1111	70.7428	89.8792	69.1385	32.9434	45.9083	46.5448	72.3214	69.1154	78.7876	93.9188	126.951	104.494	108.281	65.8169	264.335	96.8321	75.2516	53.5295	131.175	103.763	70.4445	103.06	78.745	191.408	81.236	86.3941	136.136	56.0038	95.1792	100.65	81.0382
Q9H3Z4	DNAJC5	SLSTSGEpSLYHVLGLDK	S15	N/A	Protein processing in endoplasmic reticulum	86.8587	95.3829	76.6895	32.5498	130.067	107.402	93.5633	163.803	116.899	96.1369	140.514	38.7145	91.3871	222.745	75.3238	49.3743	62.7975	68.1833	71.0152	52.9308	118.652	52.1453	125.513	54.9935	110.138	66.0245	78.9301	53.9227	127.823	110.725	157.217	75.1621	142.407	87.1756	79.089	88.2711	40.2539	103.144	55.2028	140.011	173.784	69.1355	96.627	103.86
Q9H3Z4	DNAJC5	SLpSTSGESLYHVLGLDK	S10	PRKACA	Protein processing in endoplasmic reticulum	103.835	97.7155	51.1511	81.244	107.105	92.8779	54.6791	133.589	97.767	134.125	106.315	102.645	80.4909	242.897	69.47	59.0795	60.5694	101.243	59.4855	65.8082	67.7222	51.9986	72.0253	83.5108	65.3253	46.8929	77.5214	128.915	118.931	88.9142	109.041	152.782	188.243	96.3487	120.995	105.71	107.838	63.8383	47.2602	149.676	225.74	79.6814	86.6642	90.4919
O43598	DNPH1	YFEADPPGQVAApSPDPTT	S169	N/A		86.8434	70.7822	144.756	60.7063	163.821	48.8069	149.457	99.9063	100.213	143.956	175.005	122.377	50.8455	88.7234	132.607	82.122	103.822	93.6147	106.069	81.2259	65.8391	107.497	106.162	74.5355	113.941	103.08	106.233	76.4331	121.982	109.662	70.0357	92.8734	139.444	88.479	117.825	70.2191	72.8078	111.352	97.3125	104.463	93.9908	107.072	72.0214	69.6343
Q5QJE6	DNTTIP2	QILIACpSPVSSVR	S117	N/A		90.6224	88.7367	106.568	88.788	68.2052	54.9391	97.0552	60.936	132.996	83.7379	116.599	77.8325	135.448	108.405	86.4177	107.861	132.404	117.788	99.0044	95.5004	36.8954	149.499	78.4336	80.6321	110.821	110.183	94.3609	82.6913	184.051	89.6257	104.753	62.2973	89.6918	126.216	90.1239	138.145	97.5269	92.1884	65.0077	76.1809	94.7509	76.2703	109.178	88.3145
Q14185	DOCK1	FSVSPSSPSpSQQTPPPVTPR	S1764	N/A	Bacterial invasion of epithelial cells;Focal adhesion;Regulation of actin cytoskeleton;Shigellosis	100.466	85.379	154.547	75.2501	99.2128	117.003	118.059	177.077	96.1102	103.89	95.4349	99.3655	97.3963	99.4176	91.1343	100.802	117.042	83.9217	81.5031	106.103	111.001	115.902	75.884	87.5385	88.9101	83.2643	98.171	79.025	63.8941	98.7563	106.288	105.429	104.266	105.218	99.3133	104.23	121.329	117.372	34.4087	117.539	103.355	85.4197	101.309	73.3609
Q9H7D0	DOCK5	NpSTELAPPLPVR	S1834	N/A		105.426	78.1648	88.0855	192.099	134.825	67.812	101.424	167.937	102.737	68.0785	46.4791	107.388	79.27	72.695	158.237	96.063	131.195	83.5668	63.8758	85.1945	90.5478	81.7094	113.672	144.092	81.772	81.5653	67.2389	178.278	62.9341	93.9704	61.8681	144.924	113.066	90.2313	96.2578	88.1452	133.362	106.152	70.3951	73.5759	54.1215	78.9767	106.561	153.111
Q96N67	DOCK7	SPpSGSAFGSQENLR	S1432	N/A		106.075	114.615	85.4412	112.688	87.5164	75.7708	125.891	80.6167	127.539	139.441	63.9204	113.037	102.579	72.6789	132.06	118.502	69.2968	55.5935	59.5749	111.59	127.421	105.697	83.314	72.3038	99.1606	91.0036	134.737	127.011	63.4366	127.824	81.3871	80.5594	98.0057	89.2686	156.733	71.7213	113.648	123.062	79.1042	129.501	48.988	159.502	79.1353	76.4108
Q96N67	DOCK7	SPSGSAFGpSQENLR	S1438	N/A		89.7728	107.912	89.7702	93.9421	99.6817	112.901	94.3931	94.2288	110.354	143.867	86.846	98.7511	105.226	95.6586	91.4466	123.656	78.3749	103.12	80.4548	119.4	131.721	119.433	115.817	96.343	124.915	147.144	88.9975	139.751	73.942	144.905	79.7316	97.157	72.4199	98.179	99.0066	60.0506	82.9554	88.676	83.8	76.1078	106.172	114.975	116.424	76.6789
Q96N67	DOCK7	AVLPVTCHRDpSFSR	S2129	N/A		91.3573	107.506	59.107	100	75.2906	104.36	67.3467	68.8538	101.412	121.09	70.2201	114.826	74.8698	124.241	150.736	107.018	76.3076	64.3489	87.1384	124.367	89.7904	114.934	92.4358	126.931	135.689	119.829	89.6789	95.792	79.2069	148.641	60.8323	89.5053	83.8754	67.2391	107.298	80.2669	112.831	94.3094	66.8533	101.854	67.4976	129.343	123.576	76.7578
Q96N67	DOCK7	SNpSWVNTGGPK	S929	N/A		92.3372	42.0414	53.5172	53.8866	79.5591	118.674	80.4572	130.225	40.8758	63.8709	105.96	123.78	54.3473	56.7498	69.0062	150.752	45.3102	84.8625	64.6302	125.23	163.252	141.478	41.3673	80.4102	164.856	101.359	105.924	245.52	94.4535	111.149	113.427	56.4781	69.777	165.114	277.303	71.7048	71.2493	110.628	82.1524	37.2087	72.0705	137.318	215.903	94.8093
Q9BZ29	DOCK9	ALpSKPGTAAELR	S21	N/A		119.049	78.9488	77.5506	68.1642	45.0301	258.412	185.845	113.621	150.761	121.435	55.7119	114.122	91.4753	84.2575	106.837	50.2141	81.3661	103.695	109.571	55.5758	42.9258	42.6752	51.4565	83.8072	108.752	148.356	163.743	91.4295	99.791	52.9253	56.3382	68.5357	78.054	74.6078	342.611	96.1287	134.587	103.289	1.39751	144.319	124.853	97.2149	150.481	92.072
Q9BZ29	DOCK9	AEPYVApSEYK	S927	N/A		136.648	106.983	113.248	57.5264	136.117	60.879	70.1459	126.169	32.0171	162.477	111.518	16.5972	74.8297	74.6622	68.1311	47.3655	50.7969	64.0682	152.825	84.8289	64.875	97.3151	60.2949	111.696	159.933	74.0229	83.5046	133.666	129.665	91.334	24.8115	178.175	106.06	76.244	126.395	98.3589	148.415	80.719	114.606	152.21	138.418	77.3923	65.6591	114.779
Q8TEK3	DOT1L	ASAGTPSLSAGVpSPK	S1104	N/A	Lysine degradation	110.497	81.2505	104.86	287.292	96.4914	84.9029	142.255	131.612	84.3774	108.303	25.8619	102.811	90.5799	115.281	82.8782	154.762	102.599	106.572	107.009	30.1784	40.0955	65.4817	95.3332	83.0739	87.2787	67.5531	92.9551	79.702	89.7555	94.8151	126.037	54.699	77.3781	119.744	74.1155	80.2862	70.8854	98.2082	102.419	72.1185	83.8489	116.041	92.126	126.987
Q16555	DPYSL2	GLYDGPVCEVSVpTPK	T509	GSK3B	Axon guidance	79.2071	49.5061	41.1702	165.37	70.879	164.194	98.1022	61.7417	130.684	63.1209	57.3198	40.7414	59.761	73.1841	54.8584	140.02	106.586	87.2012	52.2726	83.4223	59.7544	68.3299	110.123	186.266	113.594	234.926	109.538	207.599	62.3101	60.0419	92.3337	104.931	118.19	70.3813	79.2351	41.0316	72.3738	62.4944	39.8245	65.9855	83.5762	101.781	96.9115	85.3759
Q16555	DPYSL2	TVpTPASSAK	T514	GSK3B	Axon guidance	71.8396	25.1564	21.6964	240.644	28.5604	213.573	160.736	54.9103	61.6492	44.9588	24.3689	10.84	59.7961	78.582	37.7527	127.295	108.814	56.6577	30.2679	145.515	21.957	49.133	122.196	214.649	60.4411	231.889	137.096	323.451	32.903	60.7291	75.5684	47.7132	118.033	69.1387	49.0652	25.2256	46.7898	40.3899	19.5951	62.4129	73.9148	108.517	101.362	89.2171
Q14195	DPYSL3	GpSPTRPNPPVR	S522	CDK5;DYRK2		117.141	23.8952	46.671	769.591	32.5564	38.607	75.9329	80.5735	24.5424	29.0148	19.0504	14.6178	22.8929	64.8488	46.278	46.0389	24.705	24.6154	81.5175	76.9081	17.6851	30.2718	502.457	537.501	43.0841	50.036	40.0513	571.455	45.2291	44.9618	20.3458	22.3156	60.129	28.7252	248.053	18.5071	13.0247	57.2864	40.9447	14.5795	52.7541	139.224	15.5321	498.118
Q02487	DSC2	GpSVAGSVGCCSER	S864	N/A	Arrhythmogenic right ventricular cardiomyopathy (ARVC)	204.984	145.579	83.8467	72.5183	133.832	39.6432	17.1421	74.1936	106.563	78.1422	145.164	102.542	148.823	129.499	110.118	96.2239	116.348	37.3517	141.905	90.9532	87.1902	133.434	80.609	80.0708	94.6194	52.12	141.449	7.38799	347.845	155.355	53.7385	93.1557	170.359	55.374	94.1163	180.66	84.4852	245.268	91.0249	124.151	83.914	97.4028	59.6298	104.84
Q02487	DSC2	GSVAGpSVGCCSER	S868	N/A	Arrhythmogenic right ventricular cardiomyopathy (ARVC)	258.296	163.801	120.365	24.7243	131.197	33.7196	42.4088	76.5991	167.324	85.3941	96.1905	185.569	167.836	101.628	93.4054	178.348	92.2919	72.9988	131.731	103.265	55.8434	43.0667	44.6801	102.827	105.456	44.558	112.666	53.6416	193.053	191.165	40.4991	43.4049	173.698	24.3626	98.4825	134.041	80.6559	200.8	116.457	186.524	65.9816	91.488	58.1266	130.692
Q14126	DSG2	VVPSFLPVDQGGpSLVGR	S680	N/A	Arrhythmogenic right ventricular cardiomyopathy (ARVC)	123.276	96.874	151.727	65.726	219.84	57.4864	73.719	83.6514	85.4288	149.479	114.947	125.524	72.4503	116.183	80.1082	67.8616	104.525	85.9293	91.409	109.18	86.8929	74.9532	159.118	84.7118	98.0241	101.913	85.0228	73.5779	164.059	125.906	88.8302	85.8702	138.289	80.6666	108.096	61.9581	128.76	96.8897	113.697	78.1064	131.09	97.5763	96.8489	102.98
Q14126	DSG2	GpSSSASIVK	S699	N/A	Arrhythmogenic right ventricular cardiomyopathy (ARVC)	205.956	47.9145	376.792	35.0287	225.679	20.8346	58.5064	48.5584	92.9562	159.576	157.49	153.372	78.3747	164.008	53.5093	92.4673	118.125	58.7354	88.4737	79.1368	70.4447	92.0832	115.274	68.7322	110.499	126.136	89.892	46.0706	183.174	215.624	95.5255	42.747	144.452	46.2122	109.379	39.0865	206.25	96.2193	81.3982	108.014	136.465	89.6204	91.472	64.0798
Q14126	DSG2	GSSSApSIVK	S703	N/A	Arrhythmogenic right ventricular cardiomyopathy (ARVC)	201.231	115.593	126.117	62.2848	280.621	78.7386	35.3827	68.0856	78.1196	154.158	90.0018	129.372	75.3344	121.604	67.2832	83.8905	90.8157	68.9003	100.148	140.317	63.0671	80.0006	227.691	64.5948	152.082	100.444	88.5521	32.7605	246.591	170.195	46.8676	67.6325	178.052	26.9539	85.1012	40.2911	193.122	96.5396	153.147	75.2967	94.3246	103.256	118.678	97.3618
Q9H410	DSN1	IHLGSpSPK	S58	N/A		90.8743	97.98	117.115	94.8585	44.8711	130.134	124.367	129.645	80.1664	90.2879	85.2344	95.8703	104.126	99.6029	87.7305	147.765	100.416	86.4837	86.9046	157.773	65.8699	78.7656	106.976	113.111	89.2364	103.332	96.6024	123.061	49.9525	114.765	92.7385	78.5099	74.0794	128.088	62.0093	126.57	102.586	112.452	142.377	108.86	72.3509	93.027	105.328	86.0067
Q9H410	DSN1	SLHLpSPQEQSASYQDR	S81	N/A		108.11	66.2206	113.895	74.5265	64.758	104.102	116.638	106.967	69.1931	79.1945	98.7247	94.4584	117.05	133.316	108.069	120.802	132.895	122.064	87.8263	120.755	161.136	122.467	101.361	102.915	78.7435	109.16	95.1768	109.01	89.8838	88.8221	85.5098	125.683	56.8822	143.511	49.8703	121.944	76.1259	95.6364	105.567	39.4853	78.087	68.7713	58.6614	88.0567
P15924	DSP	GLPSPYNMSpSAPGSR	S2821	N/A	Arrhythmogenic right ventricular cardiomyopathy (ARVC)	103.981	47.6465	68.5731	87.2652	130.382	74.8657	103.027	78.1148	75.5774	123.543	64.4394	88.9425	96.4899	127.985	75.8425	72.0171	121.078	61.861	105.91	55.9415	84.0338	94.8932	102.249	102.521	137.983	79.1828	96.4234	30.3031	137.971	120.663	88.9543	96.1389	124.477	71.8697	94.2303	96.6422	154.117	75.5701	88.5922	105.758	96.9996	161.322	90.6597	96.2188
P15924	DSP	YEVTpSGGGGTSR	S32	N/A	Arrhythmogenic right ventricular cardiomyopathy (ARVC)	237.892	52.1846	155.622	33.4436	237.045	47.6267	47.2668	53.8325	95.5387	120.278	69.5058	301.946	103.505	150.839	88.2664	56.1484	109.261	67.4042	47.7231	33.2509	44.0871	66.2294	193.302	45.8548	157.616	203.914	120.431	39.734	135.941	206.222	37.3772	95.9389	131.249	42.9281	90.0289	20.3693	253.859	73.307	105.352	109.636	186.011	63.427	167.525	80.0103
P60981	DSTN	LGGpSLIVAFEGCPV	S155	N/A		91.7748	72.4122	53.5834	139.382	168.757	384.93	103.709	71.3627	101.978	128.793	83.4603	54.0848	26.9051	94.4195	87.1891	59.2386	113.008	129.132	47.9831	115.31	140.073	50.8612	132.678	84.6432	74.8702	51.8073	51.8936	123.474	99.7708	101.557	102.611	165.734	139.305	99.1256	126.896	105.326	42.3777	87.109	63.5854	95.2953	261.409	120.177	82.6492	74.345
Q86UW9	DTX2	APQPTpSPPASR	S360	N/A	Notch signaling pathway	115.965	60.8778	102.704	105.703	122.742	154.583	50.234	99.7064	133.536	210.95	63.3131	156.342	81.9724	145.999	73.7043	87.6989	167.783	56.0035	123.407	81.3352	90.9177	96.5321	122.349	89.0175	71.3877	126.941	144.893	99.2387	102.001	119.818	61.4145	129.396	101.654	75.752	90.0529	61.3658	86.9306	102.059	70.8619	85.4436	112.408	124.833	92.6987	97.2462
Q14204	DYNC1H1	TDpSTSDGRPAWMR	S4368	N/A	Phagosome;Vasopressin-regulated water reabsorption	111.46	76.2845	109.266	109.616	115.623	58.5198	67.5277	102.664	73.6574	122.622	102.696	134.791	100.966	83.4628	108.309	80.9972	127.057	74.8624	91.3587	90.4948	98.1605	95.7728	89.4655	94.9128	88.399	68.6735	101.949	86.1552	115.266	96.1756	76.8882	89.8787	98.1942	106.701	133.174	48.518	163.312	107.06	114.4	114.279	88.2068	98.4201	78.5536	113.957
Q9Y6G9	DYNC1LI1	DFQEYVEPGEDFPApSPQR	S207	N/A	Phagosome;Vasopressin-regulated water reabsorption	91.1236	84.2522	108.671	142.74	70.1555	78.4151	137.744	94.3977	111.487	94.5603	103.642	79.211	114.8	101.524	115.956	117.655	122.192	110.382	72.8168	116.868	59.1046	112.076	77.762	98.4181	75.8701	108.311	82.9511	130.641	69.7893	77.7907	79.0964	69.6657	69.8871	121.437	99.6997	79.0986	89.9294	75.7157	84.3847	83.8777	86.6653	91.0666	118.786	94.6657
Q9Y6G9	DYNC1LI1	KPVTVSPTTPTSPTEGEApS	S523	N/A	Phagosome;Vasopressin-regulated water reabsorption	98.5535	93.9047	107.524	91	109.495	70.7095	94.231	87.2076	114.232	100.43	97.7907	73.7941	119.227	97.3144	79.0281	82.4267	114.355	94.2988	102.664	87.8678	103.867	107.186	106.039	77.6028	91.1115	99.3221	121.952	108.071	107.011	71.1524	96.2985	123.138	107.81	141.365	98.3694	41.4585	104.944	93.3545	73.2531	86.9678	101.636	111.13	90.0974	87.7764
Q13627	DYRK1A	IYQpYIQSR	Y321	N/A		75.82	111.266	94.2362	100.42	110.709	105.038	135.297	121.303	104.473	108.211	47.966	102.987	118.723	78.201	103.756	111.052	65.9575	73.6171	76.8221	74.3349	116.109	101.447	75.8636	105.887	103.339	71.6456	93.0901	59.9847	81.2042	67.2886	108.134	87.132	71.8958	98.881	87.6428	121.626	105.759	76.9542	85.9796	132.345	105.853	165.884	103.731	85.6622
Q96AV8	E2F7	HGpSFNTVQASER	S410	N/A		91.5443	77.4971	97.4796	141.109	114.018	52.4255	57.8877	79.9084	81.4326	82.7479	80.1415	118.842	82.1862	57.7032	101.002	145.335	95.4042	99.3221	107.882	148.917	71.0072	104.947	83.9802	115.196	79.9457	100.155	155.605	233.874	59.3605	100.017	99.6328	91.2329	25.9028	186.627	63.3871	72.0614	98.6833	48.3862	115.25	94.3661	83.8059	89.3995	122.891	124.323
A0AVK6	E2F8	HPpSLIK	S396	N/A		126.202	87.6156	90.1468	177.083	55.7464	99.5073	71.7336	83.1416	95.3055	112.899	79.6247	66.1401	137.823	98.7033	63.0132	204.602	138.563	103.946	177.361	122.593	59.0786	43.9346	87.4782	141.237	114.911	110.257	84.6785	44.7104	56.0954	121.119	81.9451	46.4017	62.2311	64.5715	108.222	122.65	62.1341	66.0017	173.582	81.8267	94.9843	130.357	180.117	113.691
Q96F86	EDC3	SQDVAVpSPQQQQCSK	S131	N/A	RNA degradation	104.787	117.127	85.1041	171.334	87.1017	111.213	93.0145	154.513	81.2245	148.803	86.8779	62.3094	85.0017	133.327	114.201	112.289	85.3446	80.4722	71.4137	91.2653	56.3378	70.2681	135.398	77.851	79.2362	92.3883	84.7885	156.188	81.3177	98.3555	122.002	66.2016	73.1854	111.386	76.3487	145.528	80.9442	90.2705	78.218	93.5226	134.513	100.328	101.859	101.419
Q96C19	EFHD2	ADLNQGIGEPQpSPSRR	S74	CDK1;CDK2		78.808	65.2623	48.1641	125.983	96.5915	179.654	107.513	54.8748	109.555	107.234	139.439	74.6321	66.482	112.665	81.2358	96.1026	105.341	214.261	101.361	117.291	51.5145	68.7062	132.044	110.419	81.7236	166.844	148.273	90.3227	79.1571	84.3213	92.2539	87.4551	73.5219	129.165	88.2892	89.798	77.6445	83.7113	51.5175	85.35	70.638	70.4312	99.6689	85.7784
Q9GZT9	EGLN1	AKPPADPAAAApSPCR	S125	N/A	Pathways in cancer;Renal cell carcinoma	109.486	103.066	81.1439	379.934	65.2554	111.77	131.907	156.199	71.847	137.212	18.0269	148.616	115.228	90.6005	88.3593	100.406	71.7154	68.843	70.9922	77.181	41.5038	50.9142	78.8204	96.2289	140.598	62.6647	98.233	155.33	57.7961	91.2372	145.373	115.689	70.4838	74.8162	139.745	39.2755	37.5482	86.3448	50.6582	56.1928	63.2324	93.0509	103.749	111.041
Q8NDI1	EHBP1	KPpSEDEVLNK	S1058	N/A		97.9726	142.556	126.098	103.648	113.845	81.1655	74.4912	77.2799	105.888	103.287	73.8896	43.0121	89.9016	54.4334	48.0758	61.7558	129.033	110.327	85.8945	101.164	89.9193	41.9601	84.7212	55.0064	110.258	120.389	91.1864	91.7708	72.548	117.813	180.392	78.1331	142.061	64.793	112.485	65.8279	154.781	56.3573	87.6019	169.489	94.0128	63.9672	78.3364	116.488
Q8NDI1	EHBP1	TKpSDTEPQK	S649	N/A		93.4457	142.974	135.443	126.313	133.706	46.9649	98.9338	61.7383	64.7864	106.187	58.5993	51.7761	60.733	58.7278	75.6017	59.8704	117.237	119.578	108.472	63.7251	56.2563	45.3392	70.5064	52.3562	101.714	117.855	78.2041	93.9799	45.9545	111.117	159.904	64.4754	150.393	59.3255	133.439	71.0413	206.545	51.3796	103.702	172.863	114.87	51.4452	96.3375	123.976
Q8N3D4	EHBP1L1	RPpSVNGEPGSVPPPR	S1257	N/A		104.675	87.9638	87.0442	88.8086	105.531	119.971	91.4449	78.5865	94.3741	120.055	88.6201	100.481	96.8967	91.158	133.291	83.9815	106.675	111.939	109.322	107.709	106.055	140.265	99.0317	77.7158	102.554	70.8648	104.984	109.989	133.825	121.338	72.1534	109.499	96.1916	114.465	91.8113	70.4554	124.501	91.3895	97.1547	101.129	106.512	121.462	97.3155	118.538
O14681	EI24	FPSPHPpSPAK	S330	N/A	p53 signaling pathway	86.8798	75.9016	124.05	86.5655	95.4147	61.3731	74.1387	123.577	80.1858	93.63	114.36	91.5397	191.525	103.578	109.187	109.359	77.2169	98.3645	94.3036	87.7408	99.3329	108.318	63.2714	87.6936	89.182	61.8259	76.3841	99.4996	76.641	80.1659	94.1025	68.6197	77.4646	77.4037	76.928	102.378	135.747	103.561	130.225	151.693	72.1676	96.0524	105.381	99.276
Q9BY44	EIF2A	SDKpSPDLAPTPAPQSTPR	S506	N/A		124.11	102.361	95.8511	84.2879	95.2054	108.426	144.753	94.4031	97.5521	108.504	167.116	100.099	107.726	95.9438	97.6777	100.314	119.94	110.72	73.409	95.8405	111.276	96.0885	109.582	99.2372	112.927	101.373	88.0009	85.8979	154.718	160.434	69.5867	98.813	111.012	128.492	84.8933	69.9781	104.228	83.7216	104.489	74.2875	118.482	80.8291	99.349	97.4133
Q13144	EIF2B5	GGpSPQMDDIK	S544	N/A	RNA transport	103.113	102.586	114.677	88.0733	83.6278	109.766	123.411	101.298	103.271	138.059	88.9844	121.429	125.85	95.0374	89.13	110.994	158.045	98.4347	90.6864	84.0791	96.6485	101.243	90.2635	74.9582	69.2492	81.6102	98.2666	76.512	110.097	110.252	128.108	69.8786	88.459	102.072	87.1876	109.069	104.434	57.7851	98.004	111.898	124.543	73.7308	85.3963	79.3312
Q14152	EIF3A	RVPPPALpSR	S1336	N/A	RNA transport	94.5011	106.035	82.9014	130.096	101.042	101.783	95.7389	94.6998	86.104	131.217	92.1971	113.53	105.751	100.364	112.477	112.379	107.723	80.9155	107.425	93.8518	86.3688	92.2182	98.824	75.3834	115.589	99.5509	100.177	92.7506	70.7955	94.4793	88.092	85.5609	110.334	96.8459	112.423	88.8864	93.4164	101.382	93.1226	85.4402	97.2775	101.253	89.9354	83.5586
Q99613	EIF3C	QPLLLpSEDEEDTK	S39	N/A	RNA transport	99.9432	94.904	141.902	95.7821	98.3907	83.7782	107.31	113.411	101.293	87.0825	88.7322	99.4074	102.315	95.6991	134.727	130.153	115.853	88.0135	89.8546	111.159	108.908	83.8607	83.8831	87.7366	98.9362	85.7379	95.716	98.2514	90.5026	116.882	79.5933	88.0665	83.8957	119.295	91.7764	96.6513	93.4482	108.777	148.09	109.069	101.481	100.997	109.618	108.621
Q99613	EIF3C	QLpTPPEGSSK	T524	N/A	RNA transport	97.153	84.4362	104.843	88.7625	120.713	109.643	120.376	127.091	89.7399	97.925	102.188	83.0432	83.3155	94.6811	121.825	97.0997	123.675	93.4822	85.953	115.031	113.293	101.06	126.956	94.4195	90.0521	113.399	85.2939	92.3204	95.8574	105.801	83.3806	96.4423	117.353	97.056	95.3861	113.424	91.9271	111.874	78.9428	88.3464	102.414	100.798	98.9399	87.8239
O75821	EIF3G	GIPLATGDTpSPEPELLPGAPLPPPK	S42	N/A	RNA transport	91.6751	81.653	104.506	68.3804	122.43	111.292	114.606	79.7904	109.336	79.6675	107.3	70.0286	71.3705	92.2728	120.474	100.704	134.307	87.7388	126.765	100.169	99.2678	102.937	87.3627	90.9083	107.974	106.838	62.1746	82.0471	101.747	109.361	120.381	99.8492	101.057	100.546	86.6088	114.773	124.637	100.458	86.1129	98.8073	56.3598	84.0571	108.671	85.4413
O75822	EIF3J	VLpTPEEQLADK	T109	N/A	RNA transport	111.739	119.975	64.1635	69.3379	80.2798	102.132	92.2747	40.8672	212.088	135.694	246.203	59.229	73.4423	85.3733	76.5446	82.295	143.756	193.665	130.098	67.5527	69.4531	170.153	139.009	94.8652	115.858	87.7241	121.784	58.2479	181.138	69.2533	74.6377	69.9616	111.093	78.1963	98.0201	57.2499	42.3317	52.8918	138.586	95.2383	123.663	74.7319	108.914	129.854
P23588	EIF4B	pSQSSDTEQQSPTSGGGK	S495	N/A	mTOR signaling pathway;RNA transport	99.1732	80.5486	134.112	95.229	210.201	83.0569	109.986	131.301	98.2008	104.017	101.765	94.0577	93.9267	87.6614	110.567	92.0353	118.8	107.29	69.5206	89.6868	74.7452	104.122	155.635	78.5453	115.293	98.6921	98.0974	104.639	102.075	100.274	121.059	84.2099	99.1957	95.4517	66.9289	88.2917	155.664	86.0907	97.5379	93.4551	83.6955	72.972	93.3414	80.7166
P23588	EIF4B	SQpSSDTEQQSPTSGGGK	S497	N/A	mTOR signaling pathway;RNA transport	110.686	61.4216	127.331	87.1938	121.101	61.4549	100.239	133.044	90.1229	107.002	60.7002	104.327	99.6636	103.176	105.363	118.091	117.022	86.7852	97.3614	78.3082	81.845	111.53	135.843	65.0347	115.734	60.8226	124.587	109.58	154.74	135.66	152.819	51.6134	92.7834	85.0212	79.1575	102.337	225.698	95.5007	54.143	119.502	96.6547	80.6462	80.2496	52.3724
P23588	EIF4B	SQSpSDTEQQSPTSGGGK	S498	N/A	mTOR signaling pathway;RNA transport	88.4203	61.3615	123.017	91.3064	151.945	95.4514	129.281	148.666	101.806	95.2508	71.5542	127.648	97.701	125.243	121.696	138.058	127.978	85.7139	78.7459	68.1247	99.4672	120.386	136.843	128.41	97.2275	104.294	98.7526	115.029	119.829	125.818	65.6288	67.3726	88.2629	89.3559	54.8824	92.2975	127.464	89.4567	103.546	100.097	95.3422	70.3461	129.195	85.5481
P23588	EIF4B	pSPPYTAFLGNLPYDVTEESIK	S93	N/A	mTOR signaling pathway;RNA transport	90.9714	68.3446	127.011	128.411	145.296	207.829	77.9161	89.9415	74.5476	93.2092	98.8594	67.8786	72.9034	75.6422	142.372	65.3088	172.727	116.394	56.7814	172.719	89.7401	290.872	121.535	75.8431	55.0029	87.6199	76.0494	84.7322	65.1089	76.4371	86.3009	43.375	102.235	92.1344	82.9167	116.21	72.7334	64.6585	79.3812	83.0201	118.599	117.64	125.213	68.7321
Q13541	EIF4EBP1	VVLGDGVQLPPGDYpSTTPGGTLFpSTTPGGTR	S35_S44	N/A	Acute myeloid leukemia;ErbB signaling pathway;Insulin signaling pathway;mTOR signaling pathway;RNA transport	89.1038	99.7402	78.7794	95.3992	109.26	85.4778	112.9	86.0299	92.8292	144.452	72.7548	92.226	93.4044	60.5441	103.284	108.4	121.939	42.5646	83.8288	99.738	79.1321	71.3717	109.632	87.9688	100.063	73.5861	75.6614	186.864	86.6269	109.621	99.61	95.4524	78.1423	110.011	64.57	82.3737	197.239	93.8259	58.6887	79.866	100.224	113.175	93.9916	102.592
Q13541	EIF4EBP1	NpSPVpTKTPPR	S65_T68	N/A	Acute myeloid leukemia;ErbB signaling pathway;Insulin signaling pathway;mTOR signaling pathway;RNA transport	95.3771	97.9566	43.859	204.818	79.2529	91.5386	62.8631	120.049	67.4434	225.776	22.5521	41.3601	60.599	63.3464	78.1052	100.467	90.701	43.5118	58.0756	48.2603	33.7652	33.6301	85.4458	66.3553	83.7231	50.0599	59.2322	252.224	44.4235	86.1515	91.5175	69.8631	56.3132	83.6313	67.3319	219.003	106.306	74.8237	49.1199	82.1509	102.574	128.069	69.846	162.395
Q13541	EIF4EBP1	VVLGDGVQLPPGDYSpTTPGGTLFpSTTPGGTR	T36_S44	N/A	Acute myeloid leukemia;ErbB signaling pathway;Insulin signaling pathway;mTOR signaling pathway;RNA transport	102.056	100.253	67.1775	82.2739	122.932	82.1687	141.027	99.4295	80.9706	169.568	61.5624	89.2733	23.5244	52.4589	89.1413	133.534	100.098	35.8145	72.782	102.841	93.8379	54.5556	104.06	93.0261	106.916	60.9952	20.5098	213.967	70.573	105.752	79.3701	84.9951	90.3626	99.4553	56.8256	102.511	120.116	102.578	58.6162	90.1786	91.483	94.4241	79.6367	103.364
Q13541	EIF4EBP1	NSPVTKpTPPR	T70	CDK1;MAPK1;MTOR;MAP3K8	Acute myeloid leukemia;ErbB signaling pathway;Insulin signaling pathway;mTOR signaling pathway;RNA transport	90.919	128.827	62.0766	60.5226	76.0559	99.8559	77.1648	116.79	68.6037	169.307	26.0261	102.955	75.5231	37.2209	88.1762	215.076	91.5248	46.3329	34.0107	22.6609	91.4684	33.8753	77.3499	112.993	93.0375	111.121	91.5818	291.727	74.2628	95.8112	69.3578	76.2688	46.6506	125.295	63.8208	97.1637	122.749	105.474	28.7221	112.304	167.562	77.7717	88.0764	100.518
Q13541	EIF4EBP1	NpSPEDKR	S101	DYRK2	Acute myeloid leukemia;ErbB signaling pathway;Insulin signaling pathway;mTOR signaling pathway;RNA transport	85.0778	115.578	119.539	110.532	63.2749	80.5061	78.6338	175.069	67.3439	115.178	38.2485	100.817	72.8762	37.8306	94.7687	189.159	113.121	57.9765	39.9748	69.667	94.1451	51.0728	111.038	104.297	87.9597	112.046	76.8102	305.935	73.003	70.3662	67.3205	53.2791	26.8606	155.446	55.8593	190.397	106.915	90.5848	72.6063	85.7973	152.198	104.005	110.455	134.399
Q13542	EIF4EBP2	TVAISDAAQLPHDYCTTPGGpTLFSpTTPGGTR	T41_T45	N/A		100.674	449.346	89.914	231.555	58.9237	101.891	139.158	118.419	133.094	95.2365	44.2437	77.0761	75.127	82.9602	92.7409	111.313	54.3814	51.9533	103.97	81.522	51.9782	66.7388	99.7642	104.465	47.4777	71.8578	60.6453	93.5511	92.6759	94.1079	94.5787	86.805	98.6103	109.216	131.008	124.939	98.2626	62.6296	117.022	93.8898	74.8977	61.4025	80.3428	83.7699
Q13542	EIF4EBP2	TVAISDAAQLPHDYCTTPGGTLFSpTpTPGGTR	T45_T46	N/A		129.517	57.9414	90.5753	96.3733	58.2007	122.07	109.443	147.791	201.334	116.781	66.9188	126.867	166.952	168.878	109.288	109.01	73.4669	68.0201	77.996	63.4413	34.5068	66.3597	142.54	83.5734	115.666	78.6188	148.107	82.7377	71.6377	88.3386	78.7677	91.5575	107.574	71.7855	113.667	127.411	158.182	113.989	126.49	62.9766	69.3673	193.563	71.004	84.6904
Q9NRA8	EIF4ENIF1	APpSPPLSQVFQTR	S564	N/A		82.7751	114.876	92.7131	55.2626	93.2128	131.294	96.4598	110.704	63.9641	87.7225	89.4807	123.772	89.2084	94.2246	110.149	106.793	98.0378	79.523	85.589	68.6567	103.525	115.277	110.401	105.241	92.6599	89.6521	98.6933	94.1047	86.272	79.1899	72.6525	93.6121	94.0778	111.893	81.1744	98.2661	175.449	79.9978	75.1073	106.178	116.353	114.682	128.472	80.881
Q9NRA8	EIF4ENIF1	SSpSPVGLAK	S951	N/A		95.4017	100.307	133.099	52.5015	82.4836	129.435	83.7703	140.703	116.175	84.7335	81.6187	97.5521	94.5912	93.8775	114.835	100.342	92.6729	76.8538	73.3505	80.9202	71.655	85.8146	95.2388	84.5849	96.3817	100.083	116.884	107.576	61.4196	95.5833	59.1944	71.3817	80.3323	122.548	67.5912	109.809	134.474	86.8901	79.7123	142.496	111.22	131.957	142.319	75.9304
Q04637	EIF4G1	EAALPPVpSPLK	S1231	CDK1	RNA transport;Viral myocarditis	69.4715	98.0551	111.165	135.845	146.419	98.1405	68.5787	97.7678	89.2622	89.8465	144.346	139.354	102.857	103.713	128.019	60.2622	94.2707	104.511	99.4777	53.9085	61.5142	91.8	68.7032	98.5859	85.5784	32.9383	87.8102	98.5804	87.0462	58.3089	73.568	91.4737	130.749	99.5372	63.7405	77.8399	79.4237	89.4214	188.373	80.4306	104.799	70.4906	90.9859	18.2365
Q04637	EIF4G1	KAApSLTEDR	S1209	N/A	RNA transport;Viral myocarditis	105.57	91.5487	118.387	97.7841	99.2448	128.341	83.5167	88.0095	137.252	103.016	95.3572	115.362	119.436	100.801	116.942	68.9521	72.9076	146.726	109.898	105.565	96.9966	71.5616	131.053	76.0398	128.512	105.222	118.913	54.8499	93.4035	86.5333	80.0569	169.644	157.41	90.4211	49.1907	61.4199	79.2055	107.785	133.261	96.2125	144.068	104.568	97.3481	107.138
Q04637	EIF4G1	KAApSLTEDRDR	S1209	N/A	RNA transport;Viral myocarditis	70.0804	104.515	64.3166	85.3598	89.0487	129.858	99.2178	63.1242	115.536	78.4425	102.119	134.384	110.379	114.617	113.103	77.381	66.727	144.517	96.5983	74.8869	117.891	69.2625	81.7426	85.0247	138.622	148.991	127.245	58.0673	96.9894	95.5069	113.163	133.918	120.367	96.8934	53.7171	60.9133	96.0419	111.711	85.2732	109.15	95.4223	60.9518	84.365	74.5182
P78344	EIF4G2	FSASpSGGGGSR	S17	N/A	RNA transport;Viral myocarditis	97.4621	92.905	80.0755	79.5564	159.671	151.101	55.8657	97.8103	204.187	221.522	86.5683	107.317	122.854	121.18	73.3869	142.358	147.831	161.297	108.623	63.4111	51.74	59.4706	77.448	99.7179	117.419	119.601	92.0669	48.7899	95.7357	97.076	57.6543	71.7759	74.395	73.7795	121.227	141.142	88.3243	66.8368	74.3001	96.4469	114.028	120.194	102.889	142.078
O43432	EIF4G3	pSPVPAQIAITVPK	S495	N/A	RNA transport;Viral myocarditis	97.3385	108.033	131.226	141.305	106.937	128.004	129.241	98.7474	47.9372	100.205	78.9229	172.987	77.9126	84.7748	97.2105	160.238	162.191	108.857	86.3239	119.332	116.593	119.756	99.8123	76.7116	96.9645	67.1724	72.5833	98.1045	111.619	75.4288	90.2739	86.9345	105.992	160.096	83.6606	105.816	51.1985	89.7658	83.1392	144.498	96.4507	71.864	112.966	82.6395
O43432	EIF4G3	RpSPVPAQIAITVPK	S495	N/A	RNA transport;Viral myocarditis	88.1215	125.065	139.427	125.275	89.8227	130.41	117.267	94.4572	74.525	97.4676	102.087	160.449	123.701	72.7418	82.5963	201.34	105.58	117.046	86.2041	103.934	69.7941	111.439	79.4024	66.7386	82.1528	77.5273	61.7919	144.833	107.225	64.3451	92.3321	84.3641	79.8181	210.523	78.4895	115.937	82.3213	102.289	86.8664	170.789	95.243	80.3433	115.88	86.5038
O60841	EIF5B	IEPIPGEpSPK	S1168	N/A	RNA transport	74.2721	86.8123	71.7495	77.8623	111.085	87.1617	122.458	67.1079	81.7219	73.9647	123.135	98.8001	78.5483	93.7508	143.031	105.665	106.279	84.9438	114.863	89.4089	74.3298	141.191	101.11	95.6145	114.548	160.262	95.9834	81.3719	105.088	54.5406	91.693	64.0249	93.1648	111.054	92.1314	104.014	80.6319	129.404	89.9199	83.4165	88.4166	90.6458	138.886	84.3328
Q9BQ52	ELAC2	HQPWQpSPERPLSR	S199	N/A	RNA transport	98.2354	48.5919	111.895	78.8523	76.0275	102.349	125.435	99.5168	124.533	89.205	87.8066	86.2435	114.5	95.9578	138.067	128.29	159.492	78.3843	85.2868	163.975	51.8506	104.343	72.8805	71.9441	93.1475	166.755	91.9702	92.414	74.1936	148.783	95.999	47.6058	56.7862	127.62	67.3632	54.2728	57.5431	80.8252	98.0614	98.9305	94.481	126.727	108.099	96.8668
P32519	ELF1	YADSPGASpSPEQPK	S168	N/A		126.537	76.6425	113.801	78.8045	94.839	224.56	67.2982	69.0802	104.617	184.016	123.636	81.2443	136.363	136.753	37.9425	93.0613	104.126	74.5012	117.845	93.4082	108.856	100.76	94.5111	94.6667	99.8664	94.739	138.307	93.4746	161.153	119.201	89.2413	134.234	118.661	144.039	114.963	67.5139	69.2559	97.0908	97.8236	85.915	123.606	76.2679	53.9514	94.019
P32519	ELF1	TIQAPTQVPVVVpSPR	S432	N/A		96.8106	38.5972	100.315	82.5861	90.5819	110.169	108.981	80.9352	125.207	110.143	144.587	90.9251	100.732	177.729	110.797	100.421	144.77	82.4004	101.773	92.5139	72.3261	99.3669	111.576	129.667	89.0608	101.284	106.216	94.6938	150.444	142.325	81.2266	113.571	98.0186	109.331	92.9284	93.365	87.3955	51.3218	104.136	83.8017	93.1965	92.0593	77.9836	120.248
P28324	ELK4	KpSPQEPTPSVIK	S180	N/A	MAPK signaling pathway	57.9696	144.954	54.551	104.17	109.045	72.9164	77.6168	108.011	116.8	53.3228	70.1004	56.8126	126.393	75.0627	94.9883	109.175	83.5596	99.9595	131.43	56.424	82.2082	84.6903	78.067	98.8096	82.9904	76.1968	102.727	67.0544	69.7284	50.8577	62.2388	144.371	71.3325	178.174	64.1941	90.2889	69.4881	104.102	123.801	73.8196	73.4166	65.1526	86.0499	84.9785
P55199	ELL	LCQPQSTGSLLGDPAASpSPPGER	S309	MTOR		101.419	79.3603	112.244	114.77	117.677	92.9639	96.4118	103.548	77.1235	81.2745	98.4542	61.6361	98.4514	61.5549	96.5354	148.499	38.4952	51.2129	88.4223	63.9242	210.07	98.9226	103.603	100.709	53.6833	108.962	98.0441	443.006	103.42	79.4755	85.7196	139.011	97.9314	108.591	58.3587	118.039	65.4616	61.4762	87.4664	94.8021	110.163	69.6254	116.911	106.698
Q6PJG2	ELMSAN1	ApSQEANLLTLAQK	S461	N/A		114.678	119.385	84.7615	96.7481	119.285	115.307	107.831	86.0059	45.654	135.978	107.556	165.897	80.3772	94.5802	91.8093	118.213	125.656	132.982	106.638	145.347	40.8638	58.7294	86.5497	94.9946	56.6612	78.8144	88.5532	102.202	86.5915	104.53	97.6523	118.959	129.505	102.646	196.535	116.669	110.171	101.555	170.491	130.679	88.6006	111.976	116.43	116.929
Q6PJG2	ELMSAN1	RApSQEANLLTLAQK	S461	N/A		109.605	129.292	69.0804	157.03	136.75	108.148	118.548	97.1829	25.2546	126.426	77.8464	182.305	89.2623	98.8218	95.2568	117.28	112.791	140.912	106.781	134.616	78.3133	63.6122	92.3541	122.164	49.1273	77.668	91.5464	104.099	73.8696	101.653	80.9149	132.863	132.79	98.5695	195.921	30.0682	155.808	103.99	223.36	113.684	88.9945	100.836	111.694	137.543
P50402	EMD	DSAYQSITHYRPVpSASR	S171	N/A	Arrhythmogenic right ventricular cardiomyopathy (ARVC);Dilated cardiomyopathy;Hypertrophic cardiomyopathy (HCM)	85.2778	88.1876	62.2088	244.194	91.9504	105.272	105.953	145.531	81.214	75.377	100.64	78.677	87.5512	132.592	106.645	67.5399	179.704	126.45	80.9479	86.607	76.0371	61.2715	134.541	73.4279	44.6934	84.1463	108.588	95.9042	72.0149	88.3482	87.2411	157.137	161.157	98.8897	123.817	64.8925	82.7547	162.181	169.97	89.8476	151.9	65.5903	134.904	77.1262
P50402	EMD	RLpSPPSSSAASSYSFSDLNSTR	S49	PRKACA	Arrhythmogenic right ventricular cardiomyopathy (ARVC);Dilated cardiomyopathy;Hypertrophic cardiomyopathy (HCM)	96.0687	106.229	93.7101	97.3282	126.524	77.3552	95.951	112.771	68.4329	84.8389	256.735	104.693	86.8016	120.671	105.804	66.3487	133.314	119.279	112.902	49.1718	74.1397	69.6015	85.8658	79.0431	70.9134	77.4333	90.6032	89.0288	86.5099	102.412	129.11	137.261	150.927	83.0196	95.3077	60.2714	125.794	106.647	108.824	75.8532	137.24	70.9428	115.412	92.2077
Q32P44	EML3	VLGAGGAGPAPApTPSR	T881	CDK2		89.8751	109.288	78.489	58.71	93.7576	69.5381	79.8283	145.72	140.025	90.2592	112.251	84.8722	114.566	56.9649	74.1166	66.7006	108.529	148.524	105.013	96.7858	113.736	132.325	128.641	104.217	108.017	93.6532	108.629	107.22	131.78	69.8798	153.532	81.0826	107.741	94.113	194.782	45.3934	65.3733	79.875	70.2613	64.9338	89.5938	87.5076	81.1218	70.4565
Q32P44	EML3	AIpSSANLLVR	S176	CHEK1		86.9082	97.6967	44.6839	134.583	29.3333	80.9486	94.2901	214.128	117.248	122.391	67.6073	110.553	111.703	69.4358	180.246	70.1564	136.381	102.08	51.1475	167.258	121.719	70.736	91.5514	50.8345	77.5435	61.7985	84.0803	132.797	76.9935	84.8954	72.2007	156.201	82.4817	70.8177	189.786	61.6798	58.0109	129.765	61.5213	75.9832	167.322	82.5498	141.324	58.2223
Q9HC35	EML4	ApSPSPQPSSQPLQIHR	S144	N/A		84.5403	96.4265	117.581	94.1931	142.848	143.442	96.8163	69.6742	109.568	163	107.105	77.0944	79.44	147.508	55.1448	102.066	91.0869	149.318	108.688	102.488	63.037	105.175	163.613	63.6575	128.41	94.5302	118.697	48.8583	131.049	91.4405	250.823	87.7535	121.667	70.0729	117.81	83.522	77.3027	82.7091	88.6358	75.5833	91.2064	38.7706	61.2606	116.159
Q9HC35	EML4	ASPpSPQPSSQPLQIHR	S146	N/A		85.0136	93.3131	111.798	104.07	109.871	130.558	106.189	79.298	99.1296	193.732	102.883	80.4683	90.6339	128.339	64.9421	97.6003	104.9	157.018	129.416	88.7155	91.9882	109.006	135.53	68.241	103.008	93.165	110.005	69.5035	127.726	99.1939	186.833	97.6138	115.583	69.1599	105.489	81.8166	88.6343	77.8927	90.7748	80.7887	88.0991	78.3763	58.86	96.4565
Q9HC35	EML4	RPpSPAEK	S176	N/A		112.896	120.01	140.869	105.949	59.3869	60.003	172.018	44.9039	68.2463	77.3115	51.0375	55.381	122.42	140.847	83.8131	126.541	112.656	254.44	122.643	89.8	32.8718	62.7085	147.636	60.0886	48.8452	130.315	97.5833	47.287	75.2828	105.01	296.236	49.0279	54.3879	99.8119	64.2626	88.877	37.6958	53.4574	199.779	72.0546	90.9045	49.0635	78.3519	159.479
Q7Z589	EMSY	TITVPVSGpSPK	S238	N/A		87.4528	87.3416	95.1715	78.7338	97.4043	68.2432	122.82	107.342	53.6888	75.2942	51.694	95.0031	68.1688	89.6279	105.039	135.081	139.543	99.4146	101.645	173.627	93.2341	108.886	68.2314	129.769	96.8376	113.511	92.352	95.8524	156.814	98.9584	106.108	114.564	86.5361	110.071	80.4203	161.47	47.128	82.7729	84.549	110.592	77.0343	102.73	93.3752	89.2425
O43768	ENSA	KSpSLVTSK	S109	N/A		200.729	121.231	40.9173	47.8252	19.1229	77.2816	80.8055	110.489	47.0785	202.198	72.4882	89.9398	95.2627	170.754	101.182	185.473	47.107	51.9884	151.074	256.256	143.023	81.6127	67.3266	123.07	246.652	89.1028	41.0135	22.6858	105.221	220.833	30.4322	174.267	43.175	85.9209	78.8693	46.9349	94.4887	130.993	211.312	60.2858	129.363	125.546	146.924	52.7671
Q9H4G0	EPB41L1	LPSSPApSPSPK	S544	N/A	Tight junction	131.592	126.891	75.2905	163.072	177.667	168.321	34.9372	164.69	119.014	150.231	78.1881	76.9488	69.956	67.7917	67.2327	94.9965	130.524	131.448	174.601	120.719	90.4904	106.509	93.0947	116.486	94.7579	72.427	106.597	61.6358	68.5231	82.4712	80.4907	213.253	176.591	71.8775	84.5429	82.0493	58.9749	121.159	83.0938	83.6376	93.535	87.808	74.8586	117.064
Q9H4G0	EPB41L1	RLPSSPApSPSPK	S544	N/A	Tight junction	141.383	145.19	49.4178	113.92	205.078	202.01	32.0054	218.657	110.421	148.605	100.774	89.7802	66.3365	58.622	64.1294	54.7572	141.197	141.251	186.559	99.5317	118.686	85.8986	71.1401	129.455	88.3798	55.9831	107.482	50.7118	37.6668	77.662	53.1641	220.547	198.496	61.9365	123.573	91.4082	85.8515	137.763	73.5083	101.796	83.1059	64.3382	62.8871	141.394
Q9H4G0	EPB41L1	RLPSSPASPpSPK	S546	N/A	Tight junction	169.05	156.668	68.5636	138.211	130.391	162.45	49.2897	192.434	143.319	165.288	90.3016	78.4508	97.6369	78.2453	31.2895	58.3275	100.146	112.177	137.407	113.279	84.7435	80.6652	81.2072	175.514	95.7389	66.6137	117.091	68.521	68.3204	62.9912	49.7324	187.042	207.521	41.7002	123.53	75.8009	70.2671	122.424	74.3146	94.6111	111.027	79.3213	50.3125	117.068
Q9H4G0	EPB41L1	SLpSPIIGK	S784	N/A	Tight junction	150.693	126.459	68.7613	128.995	213.552	192.711	21.8731	173.733	138.996	150.014	94.7143	99.7246	72.7904	59.4866	41.0388	56.0024	147.379	142.505	161.516	75.4892	131.075	106.974	59.4449	169.188	94.1345	64.5147	121.083	48.6649	54.366	47.1825	34.8914	252.402	245.41	43.9156	122.961	96.7741	37.537	146.516	86.9963	129.254	133.939	69.2892	54.6085	141.251
O43491	EPB41L2	LVpSPEQPPK	S499	N/A	Tight junction	125.168	61.236	145.234	60.8891	178.518	33.3311	176.742	48.2395	86.0801	144.693	278.738	48.3548	78.9296	142.566	136.826	83.9425	112.738	69.3452	57.1241	128.29	172.519	63.8724	96.451	194.725	118.974	159.087	112.928	54.6548	214.85	148.822	74.6221	104.684	68.3002	56.1522	65.8475	34.4913	30.6509	145.694	102.833	90.4871	57.9387	94.162	83.3913	88.847
O43491	EPB41L2	GSQPPPAAESQpSSLRR	S57	N/A	Tight junction	142.588	204.814	100.461	49.3376	79.0649	66.6753	99.0433	78.9956	25.6034	150.003	65.5765	54.4324	96.9813	188.158	76.8645	145.325	74.5576	69.1374	130.778	373.374	65.9921	79.7775	167.82	165.784	71.7985	120.49	101.494	135.208	98.6411	126.583	90.4373	139.989	46.0319	78.7454	125.8	168.721	51.7809	89.4439	100.312	37.357	80.3632	72.7285	94.7064	94.6586
O43491	EPB41L2	GSQPPPAAESQSpSLRR	S58	N/A	Tight junction	146.691	213.658	84.6055	90.0991	58.8789	19.2421	109.509	29.6565	96.7911	200.848	66.2429	82.4496	57.5178	197.505	66.0678	94.3407	87.3597	41.0038	162.153	341.287	51.189	30.8896	257.418	252.399	101.072	219.081	116.383	108.197	74.3456	183.693	81.7374	89.3795	47.1721	30.1834	128.976	65.7273	44.0057	89.923	112.062	47.1902	62.2923	66.2448	93.4955	101.951
O43491	EPB41L2	EVRpSPTK	S598	N/A	Tight junction	101.091	107.216	161.837	56.4705	89.2936	15.0499	174.685	22.789	250.01	178.941	107.566	104.637	134.023	131.402	81.0192	96.9099	131.957	41.7924	139.222	47.9964	82.7746	94.0942	95.6452	271.395	163.935	282.264	81.9448	71.6083	184.162	128.994	45.8142	96.5287	52.8928	70.4248	85.0263	39.4932	52.2007	116.211	68.3324	87.4985	54.6803	79.9966	99.6422	102.138
O43491	EPB41L2	pSYTLVVAK	S87	N/A	Tight junction	181.439	165.651	125.146	87.8443	65.7271	16.2283	151.617	25.7385	269.229	224.122	55.6374	106.27	95.3135	183.919	72.1211	110.046	109.39	32.3068	137.082	167.256	146.896	34.059	154.705	170.341	98.3234	292.533	146.171	80.0159	112.015	231.585	43.3123	122.286	37.7276	28.4214	120.801	25.7257	20.1148	113.637	190.412	53.2697	45.2563	120.347	136.456	110.725
P29317	EPHA2	LPSTSGpSEGVPFR	S901	N/A	Axon guidance	79.9432	53.3059	51.8161	187.139	258.027	70.6185	44.8927	266.986	92.0289	67.577	59.9596	36.7612	91.3949	51.6238	141.247	58.9078	119.011	72.669	53.4933	164.718	231.391	207.402	90.3798	89.8986	99.1274	52.2113	99.816	93.4626	47.0057	35.9659	87.8535	74.8077	80.8402	80.1583	163.725	27.3659	40.5548	86.6936	84.316	111.191	67.693	215.713	118.839	121.973
P29317	EPHA2	LPpSTSGSEGVPFR	S897	RPS6KA1;AKT1;RPS6KA3	Axon guidance	63.6536	81.4278	54.0516	151.264	206.036	70.3237	70.9706	90.9157	90.6302	70.9823	81.7524	62.1159	85.3785	76.943	106.892	40.513	102.362	128.148	74.9979	110.235	211.876	123.343	96.6909	74.2749	89.5958	81.9523	103.556	80.412	70.847	57.1897	51.3117	46.8973	72.7589	111.114	205.616	38.2435	70.4819	96.6582	88.7479	150.574	102.307	103.532	246.871	96.7535
Q9Y6I3	EPN1	GSLAEAVGpSPPPAATPTPTPPTR	S454	N/A	Endocytosis	77.315	69.4749	106.757	91.3428	111.323	107.995	91.3609	95.6481	93.0601	81.3686	127.115	76.2826	95.4937	119.615	121.096	106.475	98.2468	98.8517	94.6092	85.4508	111.21	105.257	100.783	90.0546	95.9701	82.5622	97.1406	92.533	92.6053	97.0463	93.871	102.347	101.576	107.345	83.5834	84.6624	115.183	117.479	91.5836	111.191	85.8579	90.655	116.645	111.3
P58107	EPPK1	QVpSASELHTSGILGPETLR	S2716	N/A		125.795	49.1306	138.163	160.025	139.963	56.1812	57.3801	97.3139	133.76	64.1481	108.882	197.187	186.52	57.706	95.0653	80.1878	255.179	115.06	153.288	66.3618	71.9006	65.0539	111.211	169.179	107.409	69.0732	91.0026	43.0169	157.851	91.661	100.763	89.6548	116.5	65.3686	90.5803	72.3813	72.728	132.574	177.101	180.831	57.4901	93.0373	98.1642	79.7432
P07814	EPRS	EYIPGQPPLSQSSDpSSPTR	S885	N/A	Aminoacyl-tRNA biosynthesis;Porphyrin and chlorophyll metabolism	89.9727	120.234	133.587	70.3981	94.2117	101.833	107.48	84.6882	79.1807	90.2231	117.982	74.9208	111.02	80.4492	118.676	99.1684	98.8748	100.959	97.8623	52.8011	108.646	135.214	71.3919	99.1455	114.381	90.9008	128.116	85.5101	90.1596	127.459	95.8385	76.7017	100.564	115.988	73.2342	131.218	94.1914	95.7161	144.866	98.4879	112.072	98.7113	112.235	81.9357
P07814	EPRS	EYIPGQPPLSQSSDSpSPTR	S886	CDK5	Aminoacyl-tRNA biosynthesis;Porphyrin and chlorophyll metabolism	104.328	194.856	129.041	81.9627	110.812	95.9769	97.9427	94.6106	128.882	108.712	127.396	117.866	96.8754	75.5411	110.859	87.6559	86.4769	87.0953	86.3082	70.6136	93.2663	96.813	96.9962	79.2908	112.389	87.6714	121.425	66.6441	97.1735	122.029	105.149	98.8777	90.6532	108.851	84.88	82.4764	116.258	111.79	126.672	102.686	116.715	75.1926	114.268	70.8658
P42566	EPS15	pSSPELLPSGVTDENEVTTAVTEK	S562	N/A	Endocytosis	96.7052	159.998	100.426	125.379	140.947	96.2192	92.4575	130.741	70.7124	100.028	67.3915	88.0244	138.888	98.2187	111.92	107.205	77.3503	53.5024	102.06	107.686	117.049	138.858	111.91	97.1991	93.7801	96.9524	136.962	113.069	120.253	76.6424	100.73	89.0219	92.539	110.057	95.8689	100.636	128.986	117.858	93.9816	98.7127	68.5843	70.755	105.903	100.071
P42566	EPS15	IGpTPTRPCPLPPGK	T777	N/A	Endocytosis	93.8606	138.675	89.7229	143.549	122.574	104.628	85.4807	106.736	142.885	126.584	98.4655	83.2274	79.9357	68.6116	78.2911	82.4535	107.42	97.4714	162.622	70.2357	71.2225	147.338	116.538	94.5604	179.9	118.783	121.792	74.1398	111.68	82.1233	142.145	66.2323	88.438	87.2126	135.759	71.8169	89.7136	69.6773	94.6245	94.5357	76.1954	62.6562	91.3168	99.2855
P42566	EPS15	LDpSPDPFK	S796	MAPK14	Endocytosis	96.8204	129.303	161.116	105.414	130.252	81.1966	106.395	124.112	182.827	160.654	52.0541	113.714	89.1325	78.0391	82.9867	76.1523	93.3778	95.892	117.033	102.585	48.891	131.836	111.767	85.6959	141.944	116.368	121.538	65.402	111.192	89.63	100.124	103.572	88.8064	125.065	109.592	60.1338	92.5967	106.986	122.157	113.687	106.66	83.1955	113.985	72.6082
Q9UBC2	EPS15L1	STPSHGSVSSLNSTGSLpSPK	S255	N/A		80.1491	87.4122	87.4577	129.435	111.676	106.867	80.2662	97.928	97.2102	133.482	28.3447	266.183	103.679	97.3325	68.7851	64.1962	115.493	59.196	60.4368	59.3301	36.0545	69.8698	114.234	91.7094	71.8709	76.352	95.7112	168.773	91.5563	104.446	165.662	103.371	48.5081	91.9551	71.3857	123.965	28.7427	107.685	87.8653	114.325	154.288	98.3739	86.8476	69.5131
Q9UBC2	EPS15L1	SGLpSDIILGK	S49	N/A		139.934	59.8188	201.471	57.8821	45.7832	86.2587	334.176	56.914	102.162	107.415	96.1492	80.6289	87.4427	121.104	37.098	123.831	110.135	80.7745	70.6747	64.8396	187.931	70.5981	123.514	130.369	105.052	87.4378	51.6179	104.434	104.608	160.18	102.954	93.4107	91.0328	146.328	64.7621	193.48	95.0212	87.2984	77.7272	63.7594	72.1853	132.853	70.2839	110.483
Q12929	EPS8	DpSVSSVSDISQYR	S55	N/A		130.802	88.3031	94.6869	88.1804	140.301	39.7016	75.9189	501.327	71.5341	64.1692	114.564	54.372	58.9177	33.7218	158.584	73.8503	274.255	136.041	120.018	117.139	231.516	146.352	90.6228	62.7194	125.885	32.9507	73.9711	29.6901	20.5144	112.702	78.2463	90.6586	150.768	75.892	121.672	101.658	39.1803	59.9033	64.2427	96.2783	49.4854	79.6145	66.1339	70.7609
Q8TE68	EPS8L1	SPAAEpTPPLQR	T187	N/A		90.1698	83.7682	42.7431	203.78	293.247	60.0016	63.1189	144.888	65.4791	73.0384	62.2955	58.3953	77.0231	69.2185	76.7488	46.9087	69.6417	237.026	69.1929	52.9005	158.584	37.4531	160.744	207.3	62.4526	42.9682	99.8713	45.9529	52.1354	24.3311	70.0486	216.009	177.877	67.2796	177.605	61.2127	53.3547	67.1412	134.458	65.1201	73.1905	200.88	78.6446	220.221
Q9H6S3	EPS8L2	YWGPApSPTHK	S570	N/A		105.717	305.301	76.961	164.049	215.447	67.9362	22.1653	306.647	79.5989	73.9705	118.421	101.679	105.426	97.0893	108.154	79.4506	87.4489	134.409	125.7	78.0382	193.767	58.9404	108.254	175.194	119.424	58.3017	196.345	36.6587	112.611	71.8814	33.547	269.627	126.718	39.2827	70.6531	35.7008	54.1674	37.668	144.12	85.4173	64.1473	37.1387	159.329	67.368
Q8TE67	EPS8L3	TLEHSLPPpSPRPLPR	S205	N/A		119.906	59.4694	85.6639	126.319	142.637	115.999	70.122	73.5797	111.375	123.191	108.571	96.0089	79.0177	119.632	74.8732	69.52	177.214	76.5043	146.962	71.737	186.068	78.686	182.228	82.772	128.518	88.4867	136.727	58.8106	120.486	118.66	86.9379	83.192	159.494	74.6035	109.559	87.2693	61.6522	76.9191	96.3866	110.087	88.5749	81.6025	72.5435	133.091
Q8TE67	EPS8L3	LGpSTSHFPQEK	S420	N/A		198.413	22.9057	81.9899	129.969	195.419	123.581	39.4728	35.5671	112.72	171.8	107.768	89.9154	61.8317	113.594	37.179	38.6123	256.309	68.427	194.191	46.9106	271.816	44.2533	232.593	45.2336	121.168	80.6703	111.285	23.3736	122.497	170.142	56.1073	52.0313	239.472	38.9377	145.922	78.5631	28.2237	44.5477	121.095	114.909	127.161	54.8437	37.6213	198.535
Q8TE67	EPS8L3	SGYIPSNILEPLQPGTPGTQGQpSPSR	S518	N/A		107.207	97.7621	113.103	98.2048	173.369	105.091	56.8097	87.333	105.243	117.49	128.135	101.777	73.4437	94.629	85.1518	68.7512	109.35	79.345	163.018	106.379	82.3133	68.9635	181.729	100.273	139.995	123.051	138.856	77.6785	117.643	113.523	100.529	72.6373	128.188	82.2735	174.83	81.1463	104.099	80.7697	94.4936	76.6188	108.888	101.781	72.5849	87.9762
Q8TE67	EPS8L3	TLGSLTGpSQLLR	S557	N/A		133.694	46.9671	54.9999	60.0271	343.438	116.438	34.1427	54.1785	98.5669	208.915	90.3211	97.4712	34.3781	86.8511	35.3405	33.9309	184.534	66.9795	170.905	47.8604	315.829	51.0303	322.535	47.6791	165.469	81.4193	115.149	46.7437	157.931	154.544	47.6986	49.308	330.79	37.8948	101.142	81.2234	49.3736	54.7897	118.277	117.32	62.5295	79.4566	32.1244	174.243
Q8TE67	EPS8L3	LGSpTSHFPQEK	T421	N/A		164.429	55.3353	76.3458	139.536	206.098	123.309	33.8965	56.4529	109.282	175.801	102.377	90.5583	61.6763	104.377	47.6705	46.9099	205.93	77.6737	196.338	45.1175	276.984	64.1017	198.598	51.8023	117.814	79.3637	105.646	44.2614	119.277	153.996	92.8146	63.3521	197.239	48.3843	134.754	81.4148	23.8617	62.3716	130.217	117.615	128.674	68.0484	39.634	201.093
P04626	ERBB2	TLpSPGKNGVVK	S1174	N/A	Adherens junction;Bladder cancer;Calcium signaling pathway;Endometrial cancer;ErbB signaling pathway;Focal adhesion;Non-small cell lung cancer;Pancreatic cancer;Pathways in cancer;Prostate cancer	95.0595	91.3661	65.3456	76.9888	188.273	67.9498	35.2496	181.275	101.633	57.9711	107.337	329.419	99.8546	54.7238	120.168	79.3712	221.237	106.782	138.149	42.1501	63.8347	83.7091	72.9557	87.5428	96.4622	55.8948	148.289	29.3168	85.231	104.093	52.1821	150.76	150.376	95.8743	112.586	41.2433	77.789	114.353	124.915	106.775	105.484	82.6707	144.968	99.4618
P21860	ERBB3	GEpSIEPLDPSEK	S686	N/A	Calcium signaling pathway;Endocytosis;ErbB signaling pathway	143.851	44.8987	130.884	65.6163	169.814	107.08	73.5345	93.2508	109.879	194.94	112.457	137.544	97.5333	96.1218	74.5716	92.5609	115.212	88.0644	128.519	90.9403	204.601	110.977	127.745	50.2411	136.258	97.2867	98.2148	34.4077	100.363	137.985	116.547	82.6565	104.296	65.9994	154.921	52.0531	63.2889	135.636	91.3967	88.2162	91.575	66.1332	55.475	113.084
Q96RT1	ERBIN	RYPpTPYPDELK	T485	N/A	NOD-like receptor signaling pathway	95.6195	148.607	68.4814	103.31	130.438	79.0484	86.2889	205.896	135.049	66.3647	80.5301	132.176	91.0182	83.6002	138.183	117.161	92.4348	95.3451	109.708	108.149	110.832	100.735	68.2788	156.528	105.372	89.8202	103.711	81.2098	95.5619	64.6266	86.2488	302.736	98.4294	83.0055	70.3603	84.1985	85.7813	63.2261	86.0839	66.2309	88.0848	105.526	79.4188	115.558
Q8IUD2	ERC1	TFWpSPELK	S191	N/A		107.945	150.075	118.083	56.5035	49.7484	66.6465	221.818	104.512	80.8232	55.4459	46.6565	138.643	74.6648	69.1889	118.532	106.922	108.358	109.318	94.3366	123.082	60.6976	130.74	118.505	86.317	71.993	140.743	86.5705	131.105	53.8354	96.8538	117.999	47.8017	44.3097	89.0584	29.9371	97.4574	141.958	64.7911	154.228	62.5438	47.4214	111.173	176.356	67.7339
Q8IUD2	ERC1	VEPSSQSPGRpSPR	S21	N/A		111.389	210.336	64.456	79.2788	97.3938	81.7661	169.953	114.833	113.667	69.3447	35.194	201.014	76.0318	48.8339	96.787	83.3187	122.25	74.529	127.646	89.6123	92.5818	128.328	181.727	69.9876	71.0551	82.2858	102.364	90.3283	58.3234	80.9055	90.8937	100.491	67.1433	76.6998	62.9005	62.4127	75.4268	70.7912	81.3229	54.2638	26.9949	111.684	151.252	69.8537
P28715	ERCC5	TEKEPDATPPpSPR	S341	N/A	Nucleotide excision repair	109.237	89.0705	94.0445	80.0951	120.821	233.706	86.3973	90.9837	162.618	151.212	123.721	101.719	82.9636	106.125	49.1312	68.1001	67.2029	65.6244	117.327	84.7217	111.058	90.5312	132.678	80.6233	105.269	94.5398	148.796	80.7275	195.632	124.373	137.134	117.694	113.612	104.471	115.723	41.3975	12.6312	125.389	94.66	99.9076	99.5405	68.4161	66.6863	82.4944
P28715	ERCC5	FDSSLLSpSDDETK	S563	N/A	Nucleotide excision repair	97.7548	109.88	91.1746	81.6015	86.2496	170.947	156.667	91.0711	137.033	117.165	118.358	99.4168	64.339	88.2653	84.4932	59.7261	71.4948	81.3514	80.0063	108.908	120.479	96.0913	130.218	83.9699	111.851	102.57	150.795	80.7179	154.583	131.486	115.41	125.012	122.254	103.536	114.032	52.0572	19.601	117.387	86.0197	90.4172	79.4968	83.2005	78.5636	70.461
Q2NKX8	ERCC6L	QNFSSQpSLEHVEK	S971	N/A		99.6116	86.9164	84.5167	74.0828	68.8626	143.345	71.1654	44.0376	167.644	110.372	166.471	100.89	149.205	92.7312	114.346	101.747	138.339	151.569	108.173	100.4	55.6774	64.1447	69.4059	87.3578	76.0388	92.4299	99.837	58.596	64.1117	107.479	72.6671	75.0686	76.5691	115.404	97.1886	81.008	145.25	77.513	168.772	74.1277	80.7907	152.256	113.093	135.985
Q56NI9	ESCO2	VLSEPIGPEpSPSSTECPR	S512	N/A		89.664	97.5507	129.891	137.317	80.9839	75.6337	90.4085	99.3385	62.9312	90.7343	110.43	66.3326	113.565	41.8428	92.8908	81.2854	185.284	89.3509	102.69	76.4004	78.9119	95.4769	100.212	96.262	81.2367	98.4378	110.249	95.8911	123.672	132.369	107.645	78.161	98.8619	132.564	84.2685	73.3476	97.516	51.0109	80.0431	61.5405	96.4467	102.534	94.1438	84.5272
Q56NI9	ESCO2	LPSANQGpSPFK	S75	N/A		114.248	147.541	129.646	200.114	69.7518	65.2728	83.2107	119.984	44.3294	113.837	23.9361	26.9315	95.1989	86.2787	101.328	95.3903	127.022	108.269	104.361	118.472	38.5381	62.0653	89.2585	113.8	102.492	108.579	104.964	72.7836	76.0303	120.876	95.9711	59.2554	93.8825	82.4016	73.8766	84.0251	78.0006	70.2363	99.5184	73.6742	98.7893	88.4495	97.7647	88.6135
Q9H501	ESF1	IDSNIpSPK	S153	N/A		77.8029	62.4498	100.475	182.495	58.1277	50.0727	130.641	98.0011	87.1439	60.2616	39.3657	43.7794	129.466	108.219	97.2477	145.385	158.732	123.951	85.4485	114.776	38.3835	64.6119	92.4811	59.5713	48.9928	117.553	70.1117	111.135	68.9098	102.896	60.7341	28.8931	47.7164	147.404	41.7787	170.322	67.8215	55.1303	137.581	68.0007	88.3709	123.732	155.723	133.181
Q9H501	ESF1	TLDSGTSEIVKpSPR	S198	N/A		105.681	73.4911	81.1717	101.893	75.2409	65.1798	104.274	78.2079	125.559	73.1361	117.259	62.6541	90.7486	94.4685	89.1632	78.1222	158.574	118.126	106.958	67.3929	47.2163	100.517	87.2521	58.9128	80.3602	94.6447	107.281	90.9558	147.87	135.656	53.3339	56.0252	75.8838	130.296	62.0266	107.047	89.8755	59.0496	97.7506	71.9463	110.054	102.304	125.932	74.56
Q9BSJ8	ESYT1	TLpSPEFNER	S1034	N/A		89.8143	38.5147	196.142	75.7709	160.222	65.1219	96.1216	81.9005	96.0117	109.303	61.7118	148.574	72.522	77.9019	70.0211	79.4209	118.469	68.1784	100.958	60.0476	93.1758	141.677	86.6932	64.1159	149.14	101.205	108.336	99.382	77.1777	84.8498	132.609	57.2504	63.1349	154.594	137.118	125.24	114.649	89.413	84.0055	59.1295	108.121	74.2887	71.12	73.4416
Q9NV70	EXOC1	LTGpSTSSLNK	S470	N/A		107.368	81.8648	137.271	162.334	121.554	103.881	64.4726	121.268	73.3276	150.19	75.5088	118.581	74.3435	75.0526	57.961	71.5342	97.3758	65.4968	93.074	66.2409	106.023	90.7948	93.5695	85.8058	132.016	78.9814	107.22	110.762	99.919	108.25	98.3832	108.08	104.975	123.135	135.126	67.8631	92.8532	112.965	101.101	133.552	131.933	117.479	79.7169	85.819
Q9NV70	EXOC1	LTGSTSpSLNK	S473	N/A		92.148	91.1228	91.3474	152.993	114.289	186.615	73.0781	117.5	90.0859	112.748	56.6007	104.973	87.1878	68.6634	77.8073	77.3852	99.5393	63.0255	94.6391	72.258	109.736	105.148	103.046	82.8174	123.557	113.543	117.067	103.172	95.2171	101.297	96.3067	90.3743	110.407	128.759	115.433	66.9618	100.467	144.31	90.177	143.759	107.094	100.462	85.957	76.2917
Q9UPT5	EXOC7	SSSSSGVPYpSPAIPNKR	S250	MAPK3;MAPK1	Insulin signaling pathway	75.8575	106.019	78.497	141.096	106.28	118.981	98.8538	114.061	162.064	131.101	32.7651	139.76	89.4166	56.3337	53.755	90.728	101.828	70.1405	84.518	41.6395	47.4668	80.862	98.0874	67.5906	77.8445	79.3857	99.8926	137.442	85.9386	77.5755	108.04	101.201	100.054	185.329	114.11	38.6227	115.065	97.0589	85.6428	102.056	32.3064	168.598	56.9056	98.7539
Q9UPT5	EXOC7	SSSSSGVPYpSPAIPNK	S250	MAPK3;MAPK1	Insulin signaling pathway	82.3783	115.628	70.5161	125.277	121.762	100.711	100.027	181.914	150.861	122.92	61.3528	114.689	87.2792	52.3675	83.5648	67.2434	119.917	68.8036	95.2735	64.9138	81.8983	82.639	112.058	73.5701	95.1322	74.9629	107.344	138.814	63.9391	58.308	100.816	89.3644	98.869	143.71	124.886	61.6747	80.5422	105.923	88.4751	90.1039	67.2155	106.338	73.0826	91.1545
Q8IYI6	EXOC8	QLEpSGGFEAR	S19	N/A		142.977	124.67	116.522	128.621	100.993	40.9398	67.1356	140.061	91.389	62.6267	80.5444	89.2438	66.2954	59.9666	82.0621	89.9198	103.026	53.4788	52.6095	29.3154	264.999	102.134	65.5454	176.203	61.1611	55.6048	61.0884	304.582	39.8484	52.9636	14.6411	223.061	85.4344	145.775	101.805	105.965	21.3377	82.4387	74.3984	146.583	45.8106	84.6322	187.713	135.386
Q06265	EXOSC9	APIDTpSDVEEK	S306	N/A	RNA degradation	112.189	98.9111	116.466	136.617	88.0865	91.8918	124.081	90.6958	90.786	95.8707	76.1865	82.3255	120.178	114.983	95.4278	123.398	87.0768	105.36	74.428	80.1621	86.5801	85.8207	91.5341	71.6492	105.781	89.7353	101.482	114.417	99.7665	103.619	57.7644	104.619	83.53	148.669	50.2768	118.855	98.9781	80.6331	101.142	66.9071	103.558	67.495	92.7497	98.0818
Q8NEV8	EXPH5	RLpSPPFPLEPAQK	S1753	N/A		67.2496	120.309	66.7915	140.899	106.416	98.8286	37.7657	92.8017	53.839	74.6809	74.328	65.3465	107.509	79.2607	96.8096	113.484	130.102	98.6227	141.62	113.858	190.288	64.9876	91.998	309.217	81.1306	68.2325	114.893	48.8774	70.1875	77.6004	53.073	110.02	82.573	53.8552	164.743	102.059	85.0942	124.966	186.673	77.1206	109.496	147.715	116.231	129.349
Q15910	EZH2	LPNNSpSRPpSTPTINVLESK	S363_S366	N/A		102.032	100.65	140.812	91.4831	78.5304	105.675	138.945	152.802	86.4792	91.0378	24.0347	115.631	115.823	83.4139	110.757	122.35	113.849	111.117	88.2574	117.225	119.834	91.3965	71.7196	85.7821	93.5636	104.364	102.683	80.7576	82.2318	119.438	68.051	87.0926	86.2505	140.498	75.3863	35.3629	106.226	92.9648	84.7747	112.54	74.4732	104.463	105.278	79.1845
P15311	EZR	QLLTLSpSELSQAR	S536	N/A	Gastric acid secretion;Leukocyte transendothelial migration;Pathogenic Escherichia coli infection;Regulation of actin cytoskeleton	92.1022	98.098	65.637	27.7975	157.431	60.4638	134.84	50.9707	225.397	91.6208	109.999	85.1441	73.5758	91.4924	150.417	80.4416	86.3722	135.739	107.377	102.861	155.62	160.886	87.2873	79.8676	95.4278	138.458	63.5288	61.9031	53.6987	60.3721	95.7122	82.3288	66.9727	91.4298	175.888	61.4658	79.4101	120.999	107.071	76.733	137.293	125.988	104.935	89.9293
P15311	EZR	QLLTLSSELpSQAR	S539	N/A	Gastric acid secretion;Leukocyte transendothelial migration;Pathogenic Escherichia coli infection;Regulation of actin cytoskeleton	98.482	100.65	76.66	54.3777	117.61	88.0829	74.2021	72.4673	150.853	80.1571	141.556	98.6011	79.3003	99.7974	137.304	59.4318	85.9017	104.458	70.1024	93.0828	118.427	113.074	115.435	91.0965	88.2033	113.344	153.259	64.558	94.3347	78.7578	112.917	118.035	105.196	93.0957	189.251	90.5922	89.7091	120.957	91.08	62.8655	131.392	134.577	95.9643	106.507
Q6P1L5	FAM117B	RNGpSPTPAGSLGGGAVATAGGPGSR	S10	N/A		75.958	114.093	169.841	35.2852	99.1204	91.9363	110.85	89.0437	171.573	130.243	41.4909	79.4781	151.385	103.91	105.858	107.973	98.7634	101.359	93.2318	106.09	109.211	107.808	120.165	71.4535	102.424	70.9158	96.056	70.9122	98.9893	92.2024	129.214	71.7317	88.3732	102.865	119.976	63.6527	128.484	87.4484	88.2532	139.415	114.121	85.6085	97.2358	76.284
Q6P1L5	FAM117B	NGSPpTPAGSLGGGAVATAGGPGSR	T12	N/A		115.981	115.052	115.613	95.8313	100.862	67.4092	103.742	104.395	131.151	93.0349	125.853	108.633	105.345	108.295	84.891	107.883	113.136	116.449	98.3138	114.914	104.892	113.009	92.5677	76.4328	104.803	110.265	117.014	79.7853	99.0727	111.092	144.37	89.8421	75.8788	87.7619	77.6904	85.0563	26.4994	90.6055	82.0379	109.371	99.0345	81.0553	70.2275	88.2519
Q96E09	FAM122A	RIDFIPVSPAPpSPTR	S147	N/A		103.706	88.7621	129.881	94.8652	96.699	117.402	117.862	95.0431	85.5942	101.581	131.831	123.753	83.6185	85.7408	97.2629	71.5188	101.87	102.405	68.4464	102.451	110.545	145.821	136.346	104.771	101.843	84.2323	76.1599	91.5952	107.596	57.1381	121.274	98.9028	92.679	111.417	92.6793	73.8397	76.0844	107.16	95.7594	70.2008	95.5668	112.788	85.8652	63.5328
Q96E09	FAM122A	HGLLLPApSPVR	S76	N/A		95.6571	115.182	64.1382	105.921	69.6009	92.717	137.599	102.459	86.5281	89.5827	106.201	65.3122	105.555	87.7253	73.4415	101.81	101.896	81.7626	115.313	126.695	76.0282	92.2656	126.182	117.105	107.574	79.6917	95.866	110.76	132.816	117.394	96.2822	89.8981	104.927	115.191	127.325	87.7657	128.882	83.2239	182.549	77.4446	64.718	111.569	90.7327	43.6006
Q7Z309	FAM122B	IDFTPVpSPAPpSPTR	S115_S119	N/A		82.8023	72.1212	137.72	284.677	89.9817	73.8747	114.672	139.616	28.1229	81.062	119.153	71.4273	104.988	98.0374	127.689	90.3989	88.381	97.1461	103.687	114.595	38.8523	62.8681	96.5537	94.7386	82.8288	69.7628	87.6401	134.761	67.0026	85.8361	64.0876	176.109	180.323	73.5265	73.2846	61.1914	81.3345	78.2473	98.7903	79.0525	84.824	67.2225	65.5654	136.056
Q96TA1	FAM129B	AAPEApSpSPPASPLQHLLPGK	S691_S692	N/A		60.8062	94.9198	48.4616	119.308	197.456	82.2938	60.9194	128.41	94.0145	94.4806	94.3774	44.9535	61.1524	77.267	92.9858	57.6103	103.389	122.624	116.119	46.6223	52.8743	111.557	103.467	133.472	97.979	61.6226	128.418	106.054	106.663	61.2617	36.8842	197.431	138.776	104.844	82.2756	39.7387	47.7435	85.3205	118.677	95.9185	89.7938	95.0341	114.203	141.912
Q96TA1	FAM129B	AAPEASpSPPASPLQHLLPGK	S692	N/A		61.4789	99.2864	57.5186	165.831	151.882	117.022	40.0399	163.232	78.8436	95.3412	89.1636	88.6056	72.7169	69.0188	93.3414	64.8137	101.448	99.7305	127.934	88.7279	149.701	91.947	70.1649	178.721	67.6155	74.3081	106.013	167.634	84.7026	62.1637	46.0488	250.467	104.996	136.846	72.2708	56.2907	70.8704	93.0352	82.4201	88.6961	96.9659	90.0779	99.0695	115.106
Q96TA1	FAM129B	AAPEASpSPPApSPLQHLLPGK	S692_S696	N/A		54.4034	85.7981	48.8352	210.301	199.637	85.3793	54.5215	123.96	121.987	92.3953	127.091	94.5484	64.6277	69.9246	93.4117	51.161	114.953	143.668	119.336	45.7044	78.8406	125.672	84.7905	133.942	101.338	57.4398	130.812	98.904	106.31	53.2739	36.3343	228.355	143.993	106.961	71.3463	28.3267	71.3631	79.1817	117.774	101.841	93.494	78.1788	118.806	123.77
O94988	FAM13A	ANTIPIIGpSPSSK	S856	N/A		96.3603	130.078	149.183	80.3467	134.142	85.1749	68.2399	80.6269	164.663	96.5942	92.0523	123.323	71.9941	110.125	50.8639	99.7811	104.029	93.4154	91.1291	90.9505	121.708	108.857	180.413	59.1267	112.149	93.7957	114.053	70.9414	118.523	204.089	352.286	66.8265	64.9848	61.1496	81.4822	85.7439	102.473	66.6116	114.193	65.7686	95.5897	68.0607	93.5026	76.4031
Q8N612	FAM160A2	RPpSLGELLLR	S859	N/A		146.681	101.75	90.2842	74.8054	87.0941	143.673	52.6895	66.0657	111.869	184.36	73.3136	105.787	125.952	134.911	113.313	110.97	104.537	130.545	96.5124	111.003	128.391	67.0737	112.489	102.208	121.976	82.5987	89.0023	48.8114	107.131	125.511	82.0546	111.61	85.8496	71.3659	109.076	91.5937	104.667	87.7704	85.3278	129.014	140.559	89.4059	91.6014	84.1434
P78312	FAM193A	LVLAEpSPQPK	S1144	N/A		101.491	99.8729	75.8141	134.013	93.275	105.649	119.469	108.017	75.4252	80.6798	97.0986	71.6503	104.153	75.6974	67.6625	94.3502	99.9365	110.414	80.5164	106.776	78.2925	88.3883	124.975	94.0938	98.1823	97.4113	87.6851	118.874	82.8339	100.732	101.483	59.0078	48.7402	157.276	82.5803	115.617	118.423	65.9231	92.5056	96.8459	77.8434	101.66	78.8511	114.642
Q9UK61	FAM208A	pSPEDQLGK	S927	N/A		101.646	93.9507	111.677	160.087	88.6313	69.0387	143.182	179.056	99.0454	148.969	74.9043	77.0345	77.4106	68.5889	79.6277	114.959	101.697	72.071	113.013	84.9202	105.771	116.237	132.394	84.1101	110.478	109.329	94.6936	95.4918	73.8066	102.563	62.1666	90.5794	87.2135	131.599	78.9926	114.864	60.2186	109.642	151.289	59.5445	116.089	70.996	82.344	134.993
Q5VWN6	FAM208B	CTGDFSPpSPEK	S1541	N/A		79.5053	43.704	107.202	136.334	73.3705	80.562	158.415	82.349	73.3543	73.1635	118.217	114.833	98.6352	108.94	115.043	135.725	143.761	96.5241	103.498	100.846	51.0281	102.073	101.079	94.7631	71.3905	111.206	73.9647	93.3218	87.6396	83.3732	85.4411	67.5164	80.932	154.658	96.8029	103.804	70.5471	75.1978	95.8073	90.3434	81.723	87.6276	102.375	104.19
Q5VWN6	FAM208B	EpSPTQISIGAFPSTK	S2009	N/A		99.576	47.9676	122.753	96.4433	126.656	76.1282	134.877	76.8486	79.8853	83.5379	154.251	81.2259	125.334	124.761	117.124	106.495	170.065	82.0741	85.582	124.403	72.2679	129.952	62.8971	88.9803	49.5071	102.803	103.058	122.874	85.911	67.8009	98.7158	40.4486	83.999	122.614	75.8247	84.3277	52.9089	47.9781	88.1075	71.4639	60.1672	47.2122	102.98	98.8771
Q5VWN6	FAM208B	SRpSPLLVTVVESDPRPQGQPR	S2037	N/A		102.683	78.1441	82.1268	93.7972	99.0861	70.1924	105.002	102.769	29.7654	103.294	120.48	137.697	102.742	115.067	106.913	125.03	106.02	94.412	109.476	111.508	79.4031	98.161	83.9096	93.6848	90.1883	82.2251	88.664	84.9688	99.4365	81.6005	98.8569	79.9395	87.6463	108.147	88.9496	108.729	62.235	97.3437	73.9913	69.9893	95.1188	82.7784	93.9466	98.3737
Q9H0X4	FAM234A	KpSQENLGNPSK	S21	N/A		99.1906	44.3602	228.603	43.067	165.03	106.433	71.8785	105.425	165.924	127.794	104.448	108.389	61.4264	134.66	51.7511	63.5226	47.2996	59.5621	90.9068	165.24	84.569	124.336	134.373	65.4197	124.768	57.6066	109.112	50.3891	116.304	96.7735	232.401	47.6746	98.7173	49.3289	98.1047	88.9754	58.8418	164.37	55.5391	119.125	131.582	92.2317	51.4162	62.6333
Q14153	FAM53B	CYpSGGSVQR	S148	N/A		59.2155	78.8717	61.4573	64.6864	78.2533	260.687	114.405	123.694	195.641	215.411	148.999	113.235	109.143	156.331	75.3274	108.399	119.789	82.3845	62.4029	95.5529	72.4734	98.3613	81.9844	45.2905	108.75	113.177	140.055	78.9055	94.2138	86.7212	115.091	65.5387	136.57	73.8677	98.1678	91.6808	54.3302	72.812	34.7927	135.776	108.724	65.5133	73.2614	95.8572
Q14153	FAM53B	pSQPCVLNDK	S268	N/A		66.6076	76.6682	103.867	77.1851	80.3355	136.181	138.868	120.892	147.93	192.064	119.865	155.367	91.8088	130.515	76.1448	121.831	102.176	76.8978	74.8466	95.8135	75.403	91.012	82.7471	77.7344	106.609	79.9286	113.896	87.1879	104.056	92.8573	78.1597	76.0637	130.228	95.691	91.2205	75.2134	58.2627	99.1886	73.1225	121.198	115.879	88.608	91.2566	82.47
Q9NYF3	FAM53C	LRPpSLDFDK	S299	N/A		66.4899	114.096	71.8032	106.98	54.5909	118.203	113.35	82.0164	132.202	69.6762	56.4648	82.2676	127.292	85.7047	88.2147	135.587	96.3398	68.248	72.6938	136.782	55.7155	141.193	76.1912	106.944	93.7175	88.9181	124.497	71.8879	102.633	64.2108	67.8844	98.2922	81.6905	132.97	48.7638	85.0967	89.2323	104.662	76.1381	101.58	99.9047	101.922	103.213	74.5333
Q9BSJ6	FAM64A	pSLQHQEQLEDSK	S16	N/A		84.349	87.2241	162.549	58.0729	49.106	35.2943	77.2877	55.9265	83.4128	53.1875	39.5292	49.9954	144.4	151.395	85.3753	305.037	80.9768	129.258	90.7402	221.477	44.247	43.0907	39.4346	302.234	85.1071	173.841	76.4005	89.1073	30.3093	100.963	107.067	28.3076	58.6898	53.9378	40.7364	234.875	80.5459	69.3268	157.997	117.602	85.9179	106.746	128.255	89.467
Q9BSJ6	FAM64A	GSGpSPTHSLSQK	S131	UHMK1		61.6995	74.0513	151.534	55.3451	69.5012	49.9264	117.309	72.696	96.7569	58.7839	50.153	52.3285	116.094	174.873	62.4122	167.189	85.1442	118.228	110.182	180.964	56.4224	46.4844	44.6945	197.636	76.3728	150.23	91.9674	96.0799	49.0258	68.3473	187.744	28.4837	62.7093	61.0378	43.2534	240.09	86.4511	69.3919	84.7399	125.355	76.2198	92.9728	94.1851	73.0174
Q6ZS17	FAM65A	FSTYSQpSPPDTPSLR	S351	N/A		90.3046	97.1295	86.8831	106.919	89.9839	68.8785	110.633	96.0939	60.4934	87.1498	79.5711	158.501	90.1083	75.499	86.0291	111.493	61.0043	126.82	75.6757	66.1894	80.6853	114.73	77.5595	96.6652	89.4795	100.993	91.161	176.85	91.2726	69.2176	119.163	129.866	86.138	102.322	68.4154	125.234	79.956	75.4306	82.0035	70.8142	89.5157	122.011	122.267	86.2837
Q5T0W9	FAM83B	pSFPLFDNSK	S664	N/A		143.342	94.1239	53.1174	41.1887	69.6527	380.33	24.2419	56.3328	179.269	160.441	60.8316	71.5544	167.443	106.011	119.093	121.754	246.709	71.4556	242.814	70.2502	42.6764	108.43	34.4802	115.684	82.4393	95.3396	111.251	29.8136	47.0985	84.827	27.5672	63.6137	78.297	32.6377	80.619	94.3878	249.035	96.2686	98.2351	150.73	31.2505	73.7288	148.916	106.908
Q5T0W9	FAM83B	TPpSPGPVESK	S869	N/A		148.267	71.5548	76.3385	44.8106	197.47	280.731	41.4486	87.8812	145.496	189.698	90.9136	65.4357	128.081	84.3764	77.7354	94.5081	205.374	131.254	156.17	73.5627	82.0726	98.9556	50.3445	104.175	107.37	87.9402	107.995	48.5814	144.732	115.132	27.1115	64.3926	132.581	23.9995	93.5831	78.3391	211.692	120.661	78.18	168.574	43.7702	106.749	86.5005	115.822
Q9H4H8	FAM83D	GTQSTEGpSPVSK	S462	N/A		95.4344	88.1331	121.889	99.4474	72.6673	54.6069	64.7375	90.208	46.3718	67.8845	119.715	94.1859	131.468	94.9385	80.0893	85.7568	97.714	172.748	84.888	202.142	26.2198	81.8102	88.8328	139.195	47.359	105.286	57.8555	82.6428	49.9329	61.4137	140.72	62.9229	82.2279	81.9122	60.58	221.708	30.8557	72.859	66.4492	94.811	120.525	79.9223	143.299	137.196
A6ND36	FAM83G	AKpSVDEIAK	S356	N/A		121.74	75.8213	51.9487	82.2238	71.8651	101.719	37.5294	38.6445	100.848	100.746	79.5453	129.49	149.567	108.254	103.208	103.024	116.852	90.6994	99.1638	99.5255	72.0357	95.3851	98.2193	123.531	92.0482	153.102	112.708	80.0495	79.1133	94.1227	39.0143	64.2489	93.7045	112.088	101.68	94.7675	84.6968	93.4555	98.0487	96.7346	89.6633	106.709	107.678	131.2
A6ND36	FAM83G	QLpSAPHITR	S650	N/A		141.339	90.1309	81.3846	96.454	65.7166	89.997	36.4597	93.4505	118.252	86.9296	69.7336	132.385	150.462	104.043	122.376	109.259	132.343	89.4303	107.61	120.381	55.8402	94.0881	105.614	128.505	92.4054	127.912	123.656	61.4945	103.1	90.0999	45.5412	87.2389	90.0407	121.889	123.146	98.2888	105.074	100.362	87.8268	107.321	99.9177	108.975	103.915	97.3572
Q6ZRV2	FAM83H	RLpSLGQGDSTEAATEER	S1003	N/A		84.7942	81.6456	65.0032	108.736	111.113	35.767	49.3608	81.737	54.2171	95.9019	82.2797	76.9077	92.6578	82.5191	95.0309	114.319	113.346	116.994	132.076	181.573	114.042	76.9732	67.8169	169.967	92.9934	48.4028	92.906	42.9831	66.5142	83.0596	48.5956	94.8429	91.6258	139.147	211.961	106.667	96.9806	164.669	200.831	103.959	152.312	152.419	144.796	172.19
Q6ZRV2	FAM83H	LSpSATANALYSSNLR	S1025	N/A		79.0835	85.221	62.7218	96.7243	115.242	67.3652	4.23105	71.3034	78.6097	100.842	153.616	131.55	32.4295	80.5273	83.2082	67.183	92.2733	198.741	272.818	64.1362	81.7279	58.1516	118.805	99.8876	87.221	84.3826	91.4407	61.2478	61.3589	73.4071	65.3305	64.4902	102.238	112.166	235.66	38.7166	142.577	95.0254	165.251	81.471	185.071	80.6196	182.354	152.802
Q6ZRV2	FAM83H	VPVPGPGpSGGNGPER	S647	N/A		77.457	118.088	85.6286	99.6305	129.583	80.3919	95.5466	138.144	93.5876	108.148	137.232	80.5604	84.019	102.665	116.979	97.2413	91.7158	115.632	102.289	80.413	116.776	85.1219	102.352	110.908	124.354	89.0478	108.878	62.7093	85.8084	80.9653	71.3725	89.3557	106.257	111.878	124.081	136.74	91.1344	114.747	111.932	89.2365	98.1758	102.968	112.34	99.7515
Q6ZRV2	FAM83H	GpSPTSAYPER	S870	N/A		60.7006	97.4083	80.8139	100.902	156.036	62.4806	11.9269	97.7758	112.491	78.1089	175.923	68.0219	54.2005	73.8716	66.9055	72.6449	179.2	149.56	199.35	85.0115	122.795	97.5069	79.0666	164.827	128.344	71.1061	162.735	5.85874	70.3783	39.8989	29.3026	42.109	97.6649	220.022	273.912	88.2438	71.5409	108.404	128.635	93.434	160.869	113.952	150.1	148.836
Q6ZRV2	FAM83H	KGpSPTPGFSTR	S881	N/A		50.9613	97.9928	70.5851	117.75	152.964	87.8432	33.2173	122.676	89.1422	123.006	115.148	85.5145	75.92	86.3828	56.3828	79.981	145.768	160.093	181.311	86.6009	123.54	70.595	80.8373	164.169	87.9206	56.1592	127.356	28.5207	68.2856	44.9419	16.3493	74.6067	99.0587	227.736	258.033	113.398	100.293	125.526	153.974	73.2356	144.532	107.321	152.976	208.502
Q6ZRV2	FAM83H	RGpSPTTGFIEQK	S892	N/A		57.7647	102.528	60.4215	121.194	150.115	71.1388	28.1035	139.919	73.4757	109.448	119.11	72.2167	79.46	82.6392	69.3083	78.9818	141.072	161.298	170.443	111.684	131.721	68.2402	68.7018	164.137	83.8141	49.5236	129.078	34.2872	66.1432	42.016	24.8974	78.3603	95.2235	222.927	300.481	105.042	93.5019	127.868	181.635	72.7136	149.758	113.149	147.194	221.756
Q6ZRV2	FAM83H	RGpSPVPPVPER	S914	N/A		62.0974	113.266	81.3846	107.727	129.655	91.2517	37.3303	93.3512	84.6328	128.257	100.334	75.4918	87.2015	95.0609	67.5014	72.3256	118.604	155.329	172.051	94.2515	119.603	82.4619	83.1005	141.695	85.5586	69.1251	126.984	55.0774	100.834	72.9347	39.6775	89.6107	98.1276	202.394	182.409	114.055	100.2	113.865	129.08	90.0525	149.675	112.759	136.806	86.6938
Q6ZRV2	FAM83H	RpSSPVPPVPER	S924	N/A		76.0246	77.9107	57.5355	121.351	79.1899	74.4892	78.7575	92.1989	83.2961	130.639	92.6396	88.9878	90.3647	78.399	68.501	91.1363	179.818	181.864	136.476	124.402	115.4	80.8824	74.3715	151.154	78.706	46.6826	111.959	12.4386	98.265	61.0129	38.6015	74.2419	93.9693	183.321	214.05	109.281	81.0026	157.119	92.6708	91.2095	94.589	101.425	131.895	119.991
Q6ZRV2	FAM83H	RSpSPVPPVPER	S925	N/A		81.0008	88.6413	66.6428	107.009	83.6567	72.7415	95.6091	92.6843	83.006	104.981	94.1868	87.6205	96.2229	84.2085	89.9278	88.2452	123.373	131.969	119.118	107.938	108.891	88.043	115.869	123.384	92.6927	45.4925	104.955	73.8594	68.0471	82.1523	63.6086	83.253	108.189	155.251	164.551	94.0969	118.244	118.431	154.12	84.403	106.092	123.707	120.55	163.05
Q6ZRV2	FAM83H	SpSPVPPVPER	S925	N/A		61.3143	100.167	82.9845	106.955	150.734	79.3724	34.9373	117.229	102.89	109.158	107.467	91.4171	76.0926	77.0214	66.2909	87.8693	142.757	171.756	171.644	97.5483	118.211	95.0176	67.7446	150.247	79.356	59.8466	119.617	34.7861	68.0371	76.7562	31.2841	102.291	103.732	204.348	215.991	104.364	82.1374	126.846	146.554	74.4252	154.337	106.384	150.702	171.638
Q6ZRV2	FAM83H	RGpSLTLTISGESPK	S936	N/A		80.859	101.242	72.5198	117.079	113.838	54.6011	24.3552	97.9308	55.3148	103.681	73.6849	73.8768	82.1554	93.4381	76.6079	108.082	99.1619	113.258	173.196	187.356	123.017	76.4668	75.0123	188.52	101.791	47.4556	76.9026	39.4523	76.0822	63.616	55.6381	93.3812	95.7029	154.235	256.64	105.218	95.1247	162.591	198.277	85.7167	182.389	134.767	135.278	190.464
Q658Y4	FAM91A1	KLpSDASDER	S671	N/A		108.054	67.8646	158.708	85.4702	110.258	79.2127	36.9399	94.4087	102.905	105.465	95.7834	115.578	82.3617	64.3892	105.156	100.987	89.6581	197.958	104.082	104.708	103.16	105.665	88.2227	114.959	84.4236	60.0735	102.857	91.9762	68.2466	124.044	50.4297	84.858	100.096	158.178	155.92	99.2199	108.226	90.5896	244.812	103.493	118.216	46.171	99.0616	97.3161
Q9Y4F1	FARP1	VSAGEPGSHPpSPAPR	S427	N/A		200.241	144.444	48.3628	133.93	96.4097	205.09	145.895	113.94	53.2021	111.298	97.3122	82.2281	61.926	190.682	89.5423	121.688	40.9638	121.829	157.301	86.6204	39.2135	74.7058	130.699	103.734	32.2589	37.3648	78.6827	188.771	97.0609	140.412	39.5937	102.67	90.1556	71.6335	112.375	77.5756	93.1884	35.0285	82.7599	53.8298	56.0392	63.8122	65.929	46.7627
P49327	FASN	ADEASELACPpTPK	T2204	N/A	Fatty acid biosynthesis;Insulin signaling pathway	88.4698	44.8008	143.544	101.617	300.554	79.0554	53.3695	79.3628	77.5952	110.787	161.107	134.224	83.6708	74.8259	186.901	67.7201	83.5127	82.3149	75.6608	69.6403	75.7805	147.001	138.933	61.0101	140.982	53.5346	97.7723	86.7181	64.1826	79.955	84.097	83.5646	111.852	108.839	101.889	66.6624	127.582	66.7482	185.708	88.7553	89.2595	55.8578	89.0006	154.982
Q96IG2	FBXL20	VHAYFAPVpTPPPSVGGSR	T417	N/A		100.008	132.449	160.775	69.8542	106.382	104.669	140.805	126.053	114.301	83.7222	103.58	108.443	63.8125	92.1853	108.834	95.0008	81.3218	85.1329	87.8521	85.3399	142.533	103.259	90.4663	106.173	95.9128	80.2622	119.308	92.0897	124.561	117.355	130.426	110.733	92.0576	110.231	106.676	107.496	94.5274	102.579	74.253	106.024	94.7794	131.144	102.101	73.7171
Q9UKT5	FBXO4	SGTNpSPPPPFSDWGR	S12	GSK3B	Ubiquitin mediated proteolysis	86.5613	124.734	114.029	93.3087	83.197	127.399	98.0168	111.645	165.018	150.947	76.7919	134.273	98.9427	63.7766	93.8957	105.225	86.849	90.5739	81.7527	54.451	61.8124	111.014	104.404	86.405	104.284	135.747	115.196	193.263	103.918	136.943	93.5244	103.074	84.4327	87.9505	72.3353	43.0498	185.513	84.0273	90.0178	81.5352	120.762	88.9549	88.972	66.0421
Q0JRZ9	FCHO2	VSIGNITLpSPAISR	S387	N/A		127.182	93.3546	79.3167	130.662	125.768	108.46	107.433	103.444	145.734	109.488	80.3951	120.358	66.9025	83.3323	74.3113	93.7965	138.417	82.0904	97.7635	73.9023	48.2316	151.171	103.361	80.5979	111.504	126.591	174.055	92.7311	114.006	72.6994	100.97	148.865	95.5651	147.239	81.0667	89.5867	126.329	103.837	110.831	62.091	38.7504	101.37	89.7032	132.174
P98174	FGD1	QEpSVELTVQQK	S365	N/A	Regulation of actin cytoskeleton	101.542	66.3508	82.7735	43.7409	55.5869	29.9704	214.382	200.754	34.6983	47.5813	43.5168	23.705	91.4083	119.736	108.201	30.0444	26.4263	67.1654	67.7823	28.1735	36.7247	86.9743	40.1557	46.9608	35.6501	28.9258	92.9052	273.949	35.6808	200.036	126.219	43.4642	48.689	233.497	41.1761	56.4497	43.5572	71.4901	37.9435	90.2047	67.5204	98.6004	39.3288	33.6158
Q96M96	FGD4	pSADLPHSFK	S702	N/A		121.572	46.1347	146.758	82.2474	240.528	144.825	84.4626	71.5973	90.8612	77.0485	92.9743	66.5547	67.3926	53.6181	118.808	47.2087	171.388	90.4179	78.7506	104.696	108.763	210.778	128.782	69.6047	86.2211	113.744	73.2544	35.6142	53.72	52.0804	115.137	33.0134	138.862	48.9743	222.754	75.8673	214.518	56.3646	97.8932	83.0026	76.2287	191.602	120.192	137.885
O95684	FGFR1OP	TSAQTpTPSK	T170	N/A		161.483	96.2663	120.719	88.8015	69.9378	57.6994	94.4709	58.4178	85.8852	60.829	90.9714	103.232	126.32	61.68	57.9853	119.934	117.954	110.522	110.595	124.801	46.2224	82.3307	81.6933	118.786	99.5714	81.4188	86.8108	145.489	41.8799	90.6714	83.8462	66.9477	67.0896	109.263	71.0714	250.028	43.9076	95.8175	175.72	95.2804	96.3098	98.3352	139.046	164.865
Q9Y613	FHOD1	EPLIPApSPK	S523	N/A		90.8699	89.9607	141.921	59.8346	117.619	70.7225	80.4961	79.9706	109.928	101.579	140.815	176.373	114.589	85.1092	116.743	85.9376	60.8584	137.724	72.8913	42.1361	102.02	113.684	88.3165	69.1629	181.554	67.2523	103.986	114.889	108.278	86.4943	84.2461	110.555	90.2455	153.657	92.3587	84.1265	130.692	83.5573	155.622	114.45	76.1237	78.86	86.2669	89.011
Q6UN15	FIP1L1	AEFTpSPPSLFK	S259	N/A	mRNA surveillance pathway	118.12	65.6148	129.512	105.739	63.4788	73.5424	119.328	95.9874	106.897	64.8565	36.4279	41.9079	155.31	111.495	84.4792	122.904	150.11	131.599	70.2898	93.3368	26.7015	95.6037	77.5769	104.795	67.1184	119.502	92.0617	105.875	105.675	135.481	85.3358	60.4677	61.5093	131.64	65.564	232.59	88.4293	76.5106	96.0599	86.7272	93.0548	106.753	122.181	118.056
Q8NFG4	FLCN	AHpSPAEGASVESSSPGPK	S62	N/A	Renal cell carcinoma	142.395	88.9779	76.3597	95.0272	63.1475	130.809	76.4483	72.6759	90.8355	71.01	74.9089	66.3108	162.137	73.0473	138.178	122.046	122.38	82.5208	82.7239	103.554	144.395	81.6066	46.0084	86.794	92.6776	138.143	111.823	105.21	73.0085	145.201	89.4568	71.0833	43.2489	118.129	82.7724	105.758	131.656	114.265	109.633	119.015	95.5195	148.581	107.188	84.6261
Q13045	FLII	NAEAVLQpSPGLSGK	S856	N/A		82.8505	84.6959	85.734	130.659	85.4285	91.5115	80.9555	64.5546	79.568	73.4204	108.056	169.726	86.6502	85.0082	85.2135	95.1805	102.192	120.539	108.866	83.4867	64.4592	102.929	89.3438	138.798	74.269	97.8505	68.9463	92.4826	91.0005	75.4085	112.327	115.086	72.4166	95.2256	128.925	126.18	63.7478	72.9352	180.734	97.3235	67.4474	120.993	167.266	133.778
Q13045	FLII	RKDpSAQDDQAK	S436	SGK3		84.1496	121.638	81.5373	144.221	128.805	46.8645	50.9124	82.0121	37.8271	92.9899	57.7751	117.967	92.2664	88.5662	125.671	98.8909	126.812	103.142	146.194	119.591	86.9949	78.3372	57.7755	152.27	122.983	67.5278	71.6999	68.5618	92.6944	79.3118	69.7118	123.451	75.6581	97.7358	198.134	67.3444	144.883	92.2401	182.971	97.5234	103.852	96.4564	136.672	154.671
Q13045	FLII	KDpSAQDDQAK	S436	SGK3		94.4029	130.627	91.9488	161.129	129.843	44.4362	52.0989	117.169	51.7323	108.647	75.0893	91.524	96.7687	86.6328	132.668	99.1271	125.39	109.396	135.224	134.614	91.9178	82.7244	75.1548	154.494	129.228	56.5248	82.7351	64.3778	85.1597	73.2337	59.6267	120.99	70.7795	90.9171	191.422	71.3792	116.93	89.4946	206.867	96.7101	120.418	93.8294	149.072	164.882
P21333	FLNA	FNEEHIPDSPFVVPVApSPSGDAR	S2327	N/A	Focal adhesion;MAPK signaling pathway	95.1791	112.896	94.3287	132.908	132.003	90.8011	98.3858	94.7812	81.7044	82.7799	58.4788	108.217	99.0079	112.497	89.9707	93.0916	75.6948	97.1906	67.7999	116.825	124.562	90.561	93.3257	124.287	102.874	84.5961	130.926	103.48	94.3909	86.2653	90.1573	106.82	91.1933	102.038	80.5467	140.318	36.7746	90.138	101.553	95.0444	46.3367	105.918	137.639	93.2516
P21333	FLNA	AFGPGLQGGSAGpSPAR	S1084	CDK1	Focal adhesion;MAPK signaling pathway	85.2991	151.283	66.6966	101.859	96.0156	56.1815	164.972	86.6113	83.695	69.7632	86.697	84.6924	82.9897	124.853	76.4103	76.8722	125.825	122.574	85.1455	95.9984	94.5899	71.9557	87.5896	112.235	53.4994	73.4361	85.9242	109.767	68.198	62.3202	113.904	57.5614	64.6591	87.5604	85.5112	250.593	47.9555	71.8918	141.443	37.9486	77.2422	90.8841	179.628	102.407
P21333	FLNA	CSGPGLpSPGMVR	S1459	CDK1	Focal adhesion;MAPK signaling pathway	93.695	119.891	44.5257	93.9823	106.741	30.5482	143.478	110.567	96.6595	68.7558	85.9064	106.574	87.8749	99.9237	87.0056	85.5628	101.521	84.1819	85.7931	86.6008	144.06	96.4327	98.4647	89.3169	84.1577	75.0463	89.6796	113.482	39.7659	78.1517	73.5148	87.8584	90.237	87.211	95.7591	97.2136	81.5916	78.5837	127.875	73.1752	75.4886	122.117	222.532	60.4117
O75369	FLNB	APpSVATVGSICDLNLK	S2107	N/A	Focal adhesion;MAPK signaling pathway	127.063	112.393	57.3912	97.7616	192.247	20.5026	31.7116	275.224	44.4311	107.058	124.058	46.7326	88.6642	83.4192	125.421	35.0719	142.008	95.9852	109.66	246.904	176.073	157.571	37.6596	205.832	111.104	47.5034	59.8572	43.1239	62.1458	29.1981	28.09	92.984	89.1463	57.3122	333.241	96.3962	64.8679	126.127	177.991	103.567	91.7653	122.256	146.28	200.874
O75369	FLNB	LVpSPGSANETSSILVESVTR	S2478	N/A	Focal adhesion;MAPK signaling pathway	151.992	143.542	106.257	203.311	112.902	67.1556	80.9539	104.335	82.7635	92.1713	39.1306	33.5961	95.9652	79.0549	81.2382	69.6229	112.052	72.635	80.7166	92.706	342.157	132.853	68.2771	164.518	86.6457	71.6881	83.921	64.6181	91.5054	60.6945	84.8466	129.88	109.19	73.7101	114.718	82.8865	53.7884	99.146	92.7611	98.1966	129.12	175.504	88.1191	164.647
Q9Y5Y0	FLVCR1	AIPADpSPTDQEPK	S536	N/A		93.3501	60.4885	140.978	57.655	71.2679	46.0332	82.1512	56.98	251.494	94.3014	175.371	66.5973	134.005	102.917	143.903	48.9209	107.116	110.894	125.133	62.5044	72.6223	183.944	91.8991	86.4882	166.003	115.441	128.267	52.4569	84.6228	118.361	67.2324	25.327	87.2987	104.512	107.711	67.814	62.3115	104.39	151.414	116.522	79.7484	62.4551	116.44	69.0379
Q96CP2	FLYWCH2	ASQEPpSPKPGTEVIPAAPR	S21	N/A		68.3494	55.9396	107.376	115.838	62.6313	91.9259	247.379	109.74	96.9119	70.9661	71.795	102.772	61.4939	225.088	97.6502	117.801	90.5563	61.2047	35.9595	111.267	77.1168	93.8153	98.0407	84.7126	78.984	110.012	77.6597	129.127	85.2301	73.7436	210.004	101.554	78.9239	132.101	89.788	120.34	112.746	89.9059	95.8386	105.701	82.7066	82.1498	95.2925	78.4365
Q5T0N5	FNBP1L	TIpSDGTISASK	S295	N/A		121.709	91.3742	104.018	75.9925	129.667	111.833	47.9866	129.596	157.935	130.337	68.2007	114.721	71.6429	84.5917	79.7823	133.662	83.9827	83.8727	185.106	94.3844	98.7667	155.477	159.143	83.3379	188.835	133.257	103.804	90.2516	85.4009	104.998	68.1587	66.5705	126.285	75.7864	79.445	91.5626	177.615	152.273	107.256	101.229	67.6675	54.9154	106.831	71.6535
P15408	FOSL2	GSSGpSPAHAESYSSGGGGQQK	S19	N/A	Osteoclast differentiation	55.5246	295.53	26.2721	143.368	54.7721	63.5518	10.5083	68.3394	161.512	200.936	38.3134	29.9714	63.0841	49.7173	69.6389	44.0489	53.5832	37.063	86.5343	75.5689	54.0266	112.454	81.8423	146.9	53.0402	53.1397	224.584	43.3704	24.8313	28.4483	29.776	106.667	219.527	12.3781	117.984	96.8783	217.862	134.878	16.6998	228.519	60.2138	61.3387	77.0478	59.6222
Q9P0K8	FOXJ2	CSPGpSPTDPNATLSK	S46	N/A		116.104	66.2179	113.34	236.831	101.27	54.2082	127.571	212.182	39.4552	69.0528	51.7965	77.4727	101.137	97.9152	100.482	65.3214	114.543	88.449	106.168	74.7665	89.5488	79.5673	102.74	136.755	66.7625	96.4254	96.2414	84.523	79.2281	78.2003	84.4564	311.681	81.3463	85.2899	38.7127	80.8437	142.038	107.354	132.105	83.5248	76.6345	159.648	147.34	99.1738
Q9UPW0	FOXJ3	VTLYNTDQDGSDpSPR	S223	N/A		80.006	95.6148	88.7435	157.385	94.5673	99.2416	113.518	116.25	97.4363	60.3343	60.1254	83.7567	123.962	106.114	97.468	116.745	110.117	92.067	101.198	116.166	64.7153	116.43	87.0145	120.894	95.2994	117.357	85.333	83.4201	76.2536	99.6279	252.584	108.947	68.7044	90.4767	97.228	116.638	92.2127	89.7785	142.546	91.6986	99.6956	87.1207	86.1696	100.123
P85037	FOXK1	EEAPApSPLRPLYPQIpSPLK	S213_S223	N/A		69.3709	73.0416	103.365	242.554	64.9275	35.1048	113.658	111.134	32.6176	93.8641	61.5917	105.564	93.0816	121.394	76.786	183.768	119.838	116.804	97.7176	113.195	24.1061	69.7387	83.841	105.551	48.0117	109.337	84.997	151.971	73.7138	65.4421	110.909	58.7704	83.6508	113.09	48.3039	93.1642	81.6296	71.529	148.48	84.6135	104.91	87.0851	146.042	164.3
P85037	FOXK1	EEAPASPLRPLYPQIpSPLK	S223	N/A		63.8216	87.9054	135.878	182.652	53.0187	57.7313	135.742	115.12	37.5455	89.6351	71.5465	93.9556	121.091	89.7529	82.7412	143.21	132.623	99.1856	95.4667	113.094	50.9325	90.3261	83.6757	104.334	54.2775	92.3108	76.3688	126.609	84.6281	66.5244	113.199	69.795	84.7733	148.221	46.2904	128.436	80.2369	81.8696	101.481	98.1417	100.322	94.74	137.663	144.175
P85037	FOXK1	pSAPApSPTHPGLMSPR	S416_S420	N/A		76.3405	80.1434	89.3017	116.5	89.2956	80.8212	146.985	119.15	70.5293	126.13	121.413	101.903	100.229	117.233	81.576	117.983	101.351	97.7173	97.5716	100.248	66.4542	100.253	96.244	102.778	86.8528	85.6225	98.8267	110.856	91.4244	85.5498	95.343	110.381	124.936	115.893	66.9847	93.4572	111.62	90.2738	67.46	93.8035	96.7709	86.3453	73.7687	87.9769
P85037	FOXK1	SGGLQTPECLpSR	S441	N/A		70.6148	89.5425	141.269	145.17	81.4447	79.3596	105.197	129.691	61.7277	145.465	100.946	120.481	100.787	100.032	89.1357	99.6136	115.134	83.4688	106.22	96.3564	75.5736	97.6179	122.857	67.8323	68.9405	81.8757	76.8054	140.232	88.101	105.253	119.249	103.727	131.914	83.0804	89.0045	65.7586	137.642	93.4368	136.708	87.405	122.823	61.0527	121.353	109.452
P85037	FOXK1	EGpSPIPHDPEFGSK	S445	N/A		67.6873	81.1546	148.578	132.675	88.1515	57.1514	107.947	138.885	57.1869	134.43	94.8772	115.576	96.117	98.6298	84.0171	91.5355	113.83	87.1311	108.672	107.999	71.094	104.505	111.332	70.0712	66.302	59.0028	85.5469	144.371	103.568	79.7682	118.89	139.727	136.409	117.573	69.1668	73.3826	147.583	102.674	144.824	99.5516	113.957	58.2052	101.849	114.424
P85037	FOXK1	SGGLQpTPECLSR	T436	N/A		64.4354	104.43	128.055	98.217	75.7229	81.6905	82.0875	101.354	68.4934	112.906	100.452	112.848	123.172	90.461	113.859	80.0991	100.207	98.9903	114.755	88.1192	65.9072	196.613	98.3022	92.0925	86.578	121.355	89.7933	135.283	100.356	65.6983	131.874	89.9434	119.014	97.9993	85.9088	75.3551	134.825	101.798	73.7313	42.4386	105.74	57.9054	119.271	80.9761
Q01167	FOXK2	EKQEASEpSPVK	S170	N/A		85.6767	73.1351	88.7422	139.424	62.3258	52.6853	175.681	98.4888	101.225	29.2992	58.4524	86.4058	92.1929	105.469	127.389	131.404	98.1398	107.592	90.453	136.345	54.1487	55.5484	69.0151	115.785	86.7553	32.081	73.4299	112.595	79.5255	93.1577	98.0567	50.0964	49.5607	133.346	46.5253	129.68	54.9974	62.1273	146.854	99.2318	68.996	101.443	111.358	113.723
Q01167	FOXK2	EGpSPAPLEPEPGAAQPK	S398	N/A		97.3547	94.3923	139.861	116.102	98.5849	60.8722	144.637	103.251	87.1014	69.7835	85.2107	100.846	85.1485	106.124	143.953	97.7937	83.0825	105.133	108.278	127.133	83.1688	51.1623	97.6675	81.3846	108.709	40.0395	73.8492	94.2276	89.4785	114.929	107.921	83.9929	85.4561	115.566	90.4952	104.625	97.3249	86.4508	159.443	118.416	78.2902	92.9778	85.9521	93.7952
Q8IY81	FTSJ3	QQLPQpTPPSCLK	T573	N/A		103.06	105.367	96.9235	52.1668	89.1157	72.5468	91.1988	99.9225	201.003	89.7831	125.318	72.0933	97.2764	98.4135	123.852	114.154	103.111	101.657	100.883	70.6425	68.5009	90.3672	95.0955	101.375	97.8394	73.0423	109.26	119.691	200.251	106.346	72.1237	93.3939	107.524	96.9278	117.726	109.173	121.884	78.6993	111.082	98.8291	86.5191	127.292	88.2631	73.6516
Q96AE4	FUBP1	QQAAYYAQTpSPQGMPQHPPAPQGQ	S630	N/A		92.0343	97.7442	96.0126	80.6463	111.044	112.298	107.612	90.7	95.2147	86.8221	103.263	120.695	89.5688	98.7162	112.988	108.27	98.9607	114.066	77.3819	81.6521	120.704	100.287	107.985	98.6619	107.284	108.51	110.56	80.7092	125.997	91.6596	92.9737	124.539	87.8078	123.302	75.6203	125.903	90.8522	100.345	103.789	87.7188	96.7495	93.309	92.3273	132.652
Q96I24	FUBP3	IQFKPDDGIpSPER	S296	N/A		102.358	84.0878	103.053	55.4741	114.085	105.741	207.805	97.2236	92.5311	113.558	111.664	168.684	55.7617	108.438	100.871	109.483	101.367	85.1283	115.682	100.624	62.7768	94.8011	115.043	74.6395	110.397	99.0553	71.0813	74.1285	106.439	121.919	105.529	66.5463	69.4668	171.64	68.8779	122.998	71.4407	98.6038	106.656	55.8916	101.826	88.6986	63.7497	126.215
P51116	FXR2	TGGPAYGPSSDVSTApSETESEK	S453	N/A		102.823	81.3994	96.9421	54.5595	67.9664	100.744	174.077	126.556	78.3282	84.2802	125.604	76.9989	98.6468	109.655	133.088	188.194	77.5374	116.783	79.9607	162.781	133.941	78.8385	119.924	91.7296	64.6527	139.882	84.4911	142.001	59.7773	177.725	58.655	72.7002	57.4317	158.387	49.0364	103.454	99.5051	143.202	134.325	60.3327	75.1391	70.1965	91.432	115.841
Q14802	FXYD3	SGHHPGEpTPPLITPGSAQS	T76	N/A		193.393	55.5897	104.835	76.4557	121.919	93.5038	60.5723	81.7773	72.2768	136.349	123.313	151.179	79.849	132.018	81.5001	91.1476	90.6951	95.9918	126.98	145.539	88.7901	88.9139	147.77	78.049	131.057	107.932	142.782	65.1222	196.225	111.334	41.9426	75.5537	114.577	76.5903	83.9708	80.4942	105.364	100.041	72.6105	119.364	100.377	77.6667	91.3973	81.8259
Q96QD9	FYTTD1	LVGATATSpSPPPK	S16	N/A		102.258	116.417	95.6062	91.414	84.4934	91.4493	140.78	109.497	83.4888	84.5915	114.656	95.6475	122.668	112.352	81.0874	84.6127	76.5774	75.6195	79.6547	58.8727	96.5804	78.9027	71.7132	112.218	107.067	88.3504	110.906	84.7167	99.0246	112.915	99.3048	81.3656	112.271	103.383	93.7408	213.837	89.166	135.99	87.066	214.158	106.411	86.5975	99.4657	99.2545
Q9UN86	G3BP2	STpTPPPAEPVSLPQEPPK	T227	N/A		108.733	109.693	101.617	95.4619	110.226	122.054	108.571	123.822	84.0095	97.099	69.8139	120.17	99.7718	83.4767	126.992	182.599	114.338	93.6813	71.7736	114.087	103.09	78.5328	72.032	83.4882	132.057	82.4292	98.9462	92.4441	111.754	120.685	104.376	80.9775	84.6782	108.399	78.679	66.3022	160.452	97.245	60.3026	116.026	101.914	89.4255	85.9613	88.7102
Q9UQC2	GAB2	SApSFSQGTR	S210	N/A	Chronic myeloid leukemia;Fc epsilon RI signaling pathway;Fc gamma R-mediated phagocytosis;Osteoclast differentiation	228.079	88.2249	76.0411	99.2087	62.4621	63.6093	161.88	73.859	132.097	37.1189	60.8705	54.2038	138.09	48.8251	38.9188	95.4414	96.141	38.204	34.2301	184.904	139.218	88.2918	34.7025	377.577	134.353	229.308	53.8256	88.3741	24.3311	32.1351	35.6325	197.668	65.4355	60.7768	163.928	131.734	69.651	147.04	52.9078	139.592	91.4671	220.6	66.5108	32.6887
Q14C86	GAPVD1	EVSpSRPSTPGLSVVSGISATSEDIPNK	S758	N/A		91.4709	113.247	134.312	83.5132	80.9558	101.609	238.009	114.224	97.5356	91.6611	109.608	69.1071	62.1562	76.318	108.106	130.424	128.295	60.5665	149.407	139.232	101.976	96.3526	82.2421	109.681	81.5703	81.3859	137.425	108.001	93.7822	84.2293	73.9618	129.147	100.353	129.598	62.5131	121.945	111.769	110.588	108.017	132.88	84.072	115.293	105.743	74.415
Q14C86	GAPVD1	EVSpSRPpSTPGLSVVSGISATSEDIPNK	S758_S761	N/A		96.2047	129.947	91.3209	102.921	82.4195	142.099	145.752	169.272	92.7442	113.812	122.369	75.4299	88.3651	78.8834	123.248	111.432	122.868	81.0361	117.55	90.587	93.8789	79.01	91.4693	115.313	103.533	66.612	101.386	63.3914	86.7204	88.7516	58.9046	124.248	89.3372	113.724	78.8373	105.023	105.854	92.7271	120.46	104.648	93.0962	133.059	113.549	73.5732
Q14C86	GAPVD1	pSSDIVSSVR	S902	N/A		111.431	138.288	89.4845	102.965	42.3681	164.298	180.568	119.74	96.2259	127.979	94.6263	113.521	117.13	77.2191	191.768	149.404	105.704	89.8362	80.8231	150.562	108.613	76.7678	88.0533	88.994	87.9326	72.8093	106.683	80.993	96.4336	102.919	76.0057	100.082	53.0178	86.8642	98.0082	103.241	76.6453	96.0974	105.612	139.952	107.824	181.392	140.919	63.8644
Q86YP4	GATAD2A	RPPpSPDVIVLSDNEQPSSPR	S100	N/A		83.8844	135.498	121.957	102.48	102.574	116.171	88.7541	121.964	71.6578	95.6085	94.334	58.0279	125.686	73.6721	133.608	156.971	94.1989	64.4055	100.692	108.801	136.785	77.3148	99.8447	97.3256	103.541	91.7903	102.49	111.036	89.5069	123.227	99.6515	127.325	74.9593	142.339	34.8873	141.116	55.0266	45.9279	68.7048	77.7966	86.5221	57.9898	83.8581	78.0625
Q8WXI9	GATAD2B	LQQQAALpSPTTAPAVSSVSK	S486	N/A		79.05	117.27	82.733	68.9911	69.9319	99.2284	244.317	84.0854	137.735	98.4216	127.82	99.7774	65.9233	105.419	104.162	86.02	88.9117	111.805	71.5177	86.5337	96.188	88.0662	73.9515	105.923	129.914	107.824	108.729	86.2822	141.559	123.836	98.4984	95.251	105.26	99.7375	133.677	72.4099	92.5532	103.295	113.485	96.8482	75.0673	66.5382	112.613	68.2001
Q8WXI9	GATAD2B	GRLpTPSPDIIVLSDNEASSPR	T120	N/A		76.8728	116.591	78.1989	91.9122	104.896	97.5829	135.041	129.08	78.86	96.5688	61.418	108.328	83.385	85.2046	106.204	89.7434	91.5421	88.7266	92.7627	126.907	85.6456	92.7315	79.6836	95.0714	93.9857	83.5822	95.4182	113.998	92.4322	97.8458	98.0505	117.58	116.634	135.772	117.879	101.447	118.895	121.134	98.7105	91.8699	95.7972	112.341	92.1285	74.1841
Q92538	GBF1	GYTpSDSEVYTDHGRPGK	S1318	N/A		116.589	135.459	68.723	120.468	96.6158	102.332	97.7374	123.256	83.1447	97.1986	66.4073	126.627	105.704	71.5009	131.266	110.46	97.0255	89.0887	78.7191	145.62	96.9639	79.5631	117.133	88.9244	95.2128	122.442	91.5233	105.82	96.6541	92.5587	91.4499	119.652	82.9586	106.223	58.5632	108.827	81.7021	100.02	97.0142	93.3167	83.727	110.82	114.26	94.9228
Q92538	GBF1	SApTDADVVNSGWLVVGK	T1337	PRKAA1		92.2288	88.4733	173.142	51.2855	57.814	94.3167	161.162	128.603	74.2831	104.948	110.277	150.303	101.468	88.4853	188.078	113.746	108.668	90.879	57.6258	165.15	188.377	111.533	103.617	45.1064	94.8786	93.3859	70.7846	83.2474	121.242	173.349	162.165	52.9339	60.4473	59.1131	147.267	91.9351	70.7712	128.435	90.8572	123.638	116.723	115.225	79.5341	65.5746
Q06210	GFPT1	VDpSTTCLFPVEEK	S261	CAMK2A;PRKAA1	Alanine, aspartate and glutamate metabolism;Amino sugar and nucleotide sugar metabolism	129.674	75.8798	177.093	42.2941	241.018	202.097	66.1894	48.848	77.4569	123.979	127.74	84.1739	56.4076	119.002	56.3714	87.4709	76.8254	114.082	57.9969	60.3275	201.465	201.131	139.924	39.1615	107.992	111.375	158.33	43.3832	103.422	87.6305	181.472	54.8487	123.672	71.5271	69.9109	57.964	226.858	139.111	114.351	154.851	102.96	101.732	67.9155	62.9371
Q9NZ52	GGA3	TLIPpSPPPRPK	S159	N/A	Lysosome	82.6254	139.905	79.5871	93.2137	134.149	114.484	76.0607	96.1946	91.1728	87.3771	94.1291	103.739	80.2323	83.6724	142.056	85.6318	77.8448	67.0658	84.4948	76.6392	109.74	109.978	111.981	84.9353	94.7477	76.7724	103.367	141.69	123.027	83.4134	91.1764	129.184	88.8473	148.81	79.9107	98.4591	104.482	100.017	92.274	107.154	112.958	87.117	82.253	103.23
O75420	GIGYF1	GIQLpSPGVGSSAGPPGDLEDDEGLK	S406	N/A		85.879	90.2888	77.4972	287.821	103.664	97.6612	111.603	126.913	122.843	117.806	98.1824	32.7087	94.7118	78.7618	60.7356	74.2126	134.7	94.8644	126.847	33.9229	38.472	90.5931	94.6507	84.431	96.3809	113.734	86.3874	121.892	87.593	68.7821	57.9309	109.06	143.62	208.599	109.197	28.9143	69.764	84.7476	115.522	117.14	103.098	76.2428	75.2355	112.707
O75420	GIGYF1	SLpSVPDSGR	S638	N/A		56.9366	94.551	73.2698	187.781	69.3321	75.7168	99.279	91.6936	123.916	115.117	58.5862	28.0566	113.181	94.4267	69.788	88.4423	124.627	83.1519	108.597	90.8405	93.0708	77.2345	84.9696	54.3721	80.3141	107.837	120.558	149.819	86.4804	48.2463	77.0623	130.038	120.497	259.128	192.244	63.4438	155.015	117.151	125.199	84.0085	101.69	42.8815	70.5946	87.7327
Q6Y7W6	GIGYF2	WRPHpSPDGPR	S236	N/A		83.5668	118.892	110.932	97.0332	89.8722	87.1893	106.499	95.246	104.228	115.539	83.0361	123.239	94.2437	101.616	103.69	112.697	101.886	94.0629	103.259	102.327	79.3833	90.3141	94.0251	72.7451	84.9629	96.2878	97.51	95.1299	99.9095	88.3094	98.8272	84.0672	97.6902	114.999	86.4231	68.7874	90.8064	96.5975	95.4154	98.1782	98.5156	98.728	100.57	90.5485
Q6Y7W6	GIGYF2	ALSSGGSITpSPPLSPALPK	S26	N/A		81.0664	108.915	111.362	115.825	110.476	68.1222	95.9306	118.094	100.787	111.195	80.3653	128.119	82.2892	106.333	117.819	116.069	107.31	98.4032	97.6996	73.9039	88.8654	86.9815	98.0103	82.2426	108.289	82.8363	105.487	85.2504	87.6734	86.4468	96.753	102.724	101.203	119.521	80.5172	87.2645	85.9541	85.2423	121.512	106.449	101.794	92.7851	92.8983	115.828
Q9Y248	GINS2	TNLQPLESTQpSQDF	S182	ATR		126.876	90.7009	112.213	125.682	115.705	155.384	96.1139	105.935	84.7325	61.659	84.8144	81.9934	71.623	73.196	63.4373	86.4508	66.7122	262.294	126.913	128.126	67.4458	79.3342	112.011	70.874	81.1727	81.2965	133.86	92.3291	80.9425	102.201	147.773	99.4228	70.735	71.4668	77.0469	91.3998	84.3479	76.782	113.549	114.35	44.5203	92.2556	146.699	69.7737
Q9Y2X7	GIT1	QPPGPVPpTPPLPSER	T480	N/A	Endocytosis;Epithelial cell signaling in Helicobacter pylori infection;Regulation of actin cytoskeleton	93.9105	108.73	107.686	90.8175	141.614	105.525	78.3944	101.28	81.1446	109.494	98.4501	124.364	86.0052	90.0056	88.703	97.6314	78.8865	96.7661	97.2539	108.384	112.039	98.3002	99.8812	90.8082	95.3611	73.8509	132.664	102.233	94.5724	96.877	127.52	112.575	99.9564	93.2475	96.345	119.212	88.8691	96.7694	103.568	98.6438	89.8211	104.898	92.9833	101.552
Q86VQ1	GLCCI1	SApSWGSADQLK	S223	N/A		86.5223	173.141	61.5823	275.136	69.4303	36.9499	268.633	148.87	17.2531	51.3308	26.4093	77.4525	64.6562	50.9688	59.9185	114.926	54.5472	102.157	57.5131	60.0138	67.1541	96.6418	26.5367	78.5919	88.2851	53.8685	63.0852	116.255	56.6378	38.1479	388.593	126.283	45.7168	14.0693	71.7391	164.073	88.1781	44.8539	99.4963	42.5706	105.333	112.868	127.839	128.757
Q9NZM4	GLTSCR1	GGpSPAPLPAK	S1413	N/A		87.0798	117.434	105.293	147.381	80.3241	110.776	148.075	125.987	109.768	175.552	92.2709	95.1765	100.862	140.288	86.5755	124.175	103.516	105.335	91.9946	131.835	87.8959	56.6358	151.248	92.6694	111.233	114.285	85.2461	102.861	96.6221	90.7825	170.252	124.179	76.124	65.0809	116.018	91.0716	52.1158	95.6625	87.0798	86.2415	89.738	64.7262	99.8793	64.7748
Q9P107	GMIP	SLDpSPTSSPGAGTR	S437	N/A		79.733	93.7753	93.6577	107.142	138.342	129.374	85.9987	104.771	92.2533	227.363	111.881	109.051	91.5372	96.9947	57.6031	56.1012	82.5066	85.5964	92.4489	59.3464	120.06	99.9736	117.266	74.229	168.737	63.8361	127.69	56.8143	147.321	107.241	70.3439	108.011	99.5301	153.038	64.8384	62.7795	70.5899	109.187	92.531	131.16	106.946	65.7034	62.5462	86.5615
Q9P107	GMIP	GPpSPAAASPEGSPLR	S914	N/A		139.723	57.7014	114.94	123.057	77.4302	127.077	80.9993	91.482	122.756	253.015	86.6567	108.762	103.499	96.5166	48.0672	91.9187	93.6418	69.3331	114.276	85.9498	86.7772	110.714	118.532	49.4123	148.305	85.5267	122.697	81.9933	100.936	83.495	51.4302	79.1326	142.959	136.759	87.234	76.4648	80.89	155.365	90.1019	99.2467	105.347	52.0661	59.8068	87.5235
Q08378	GOLGA3	QDpSLSSEVDTLK	S465	N/A		104.547	61.5197	100.838	69.3486	175.996	76.0408	45.4142	121.626	119.296	78.5628	144.453	70.7737	95.8692	74.2227	85.0229	110.118	69.0646	216.894	113.748	148.99	119.59	184.958	62.6913	63.2464	165.802	75.0535	102.577	54.527	77.8722	70.9335	136.307	79.4742	132.2	91.4504	144.469	67.889	95.0848	89.959	95.4939	99.1299	83.5755	90.0565	84.9667	138.228
Q13439	GOLGA4	TSpSFTEQLDEGTPNR	S41	N/A		118.204	92.4233	112.577	137.298	122.25	126.058	40.9529	113.084	26.3299	97.2914	98.4455	106.575	137.239	95.9232	104.383	112.056	83.9937	85.8106	76.8931	129.164	71.7602	87.2879	111.482	114.739	111.548	113.581	97.0094	146.758	90.471	74.2621	69.6936	87.0448	86.7276	110.104	147.281	81.9018	124.294	119.811	59.4021	93.5522	71.643	45.4436	112.077	90.6773
Q5T7V8	GORAB	CQEQAVpSPK	S360	N/A		78.5538	66.3587	124.587	69.2566	112.862	127.345	76.8666	60.3566	216.607	126.147	133.215	86.6967	102.659	104.96	81.3525	82.6946	114.884	117.361	94.427	86.795	85.3699	106.024	117.704	47.7322	143.814	107.12	127.235	64.6629	128.064	95.9988	82.9439	82.1584	94.2993	96.3806	104.249	63.2313	55.3683	111.888	107.471	91.0958	108.559	65.4586	88.4204	62.7394
Q9H8Y8	GORASP2	ADAASSLTVDVpTPPTAK	T415	N/A		150.377	111.981	80.6343	92.4263	134.212	101.032	49.4918	113.571	124.83	62.1671	81.257	111.881	91.751	115.842	90.5753	76.4193	119.852	129.466	93.4034	67.7619	114.936	100.888	101.72	105.198	87.8624	82.0109	86.3612	103.261	66.4156	105.43	80.2249	86.8163	90.1469	109.759	88.4355	108.828	99.255	69.2816	106.204	103.001	89.5025	89.1058	133.974	178.775
Q8IXQ4	GPALPP1	QDDpSPPRPIIGPALPPGFIK	S105	N/A		132.304	96.0248	105.02	75.2834	56.3647	176.112	74.8827	108.053	100.52	138.144	102.341	90.4688	155.793	99.5187	73.3078	105.208	83.3291	83.806	88.9171	83.8609	98.522	115.445	157.508	93.9186	115.347	94.0981	207.07	92.926	202.584	156.062	95.1225	108.664	149.508	80.3627	85.6269	80.0507	135.109	94.0073	59.5171	71.1292	74.9174	73.3131	77.5397	65.1495
Q53EU6	GPAT3	NSApSVGIIQR	S68	N/A	Glycerolipid metabolism;Glycerophospholipid metabolism	53.3604	198.553	160.374	120.766	92.9395	69.1985	50.4524	79.7119	93.6376	66.7716	103.634	81.1375	86.324	114.013	99.8929	213.025	66.8316	100.68	55.2626	180.009	72.808	136.581	119.586	42.9039	72.1793	93.1093	61.5077	66.2317	136.425	44.4582	383.414	49.8339	52.1206	56.5242	128.196	60.1742	124.187	75.8405	65.9215	74.2016	212.527	168.714	88.1212	164.255
Q9UKJ3	GPATCH8	SQpSPHYFR	S1035	N/A		89.6836	88.9224	107.386	108.574	92.4115	93.9516	125.513	100.715	82.6107	107.231	78.4013	127.874	106.543	91.8823	73.5168	78.7553	89.2081	74.1814	78.9029	106.558	92.316	100.042	107.614	94.6785	108.004	107.412	93.9819	82.4144	95.3658	106.348	96.6964	97.6305	83.5496	113.465	69.5556	67.4886	112.522	111.348	90.0301	111.147	101.36	79.9883	99.4242	84.1124
Q9UKJ3	GPATCH8	GPKPEPPGpSGSPAPPR	S738	N/A		99.5271	168.688	77.3518	89.3133	101.19	124.124	116.796	105.588	82.0061	111.44	94.0985	124.097	91.2712	62.982	68.5026	95.5885	65.8323	123.343	90.7336	99.1434	84.4439	102.842	106.068	86.9949	60.1794	96.2969	93.7917	67.4657	93.1831	106.345	100.087	101.555	88.3282	96.8669	91.383	83.6509	111.773	70.134	93.8558	103.237	84.4798	65.348	96.8365	121.626
Q9UKJ3	GPATCH8	GPKPEPPGSGpSPAPPR	S740	N/A		98.9284	97.3187	100.181	104.591	96.7066	106.622	138.972	92.7989	73.9438	113.912	81.0109	118.922	102.859	83.9563	71.1006	90.6976	89.8187	76.98	81.0692	101.713	102.235	100.145	115.002	87.0041	109.112	108.808	89.2314	73.7654	98.0991	109.962	99.1135	110.069	87.1436	101.97	73.5688	76.7092	109.307	109.709	89.1017	101.222	79.2981	77.2151	98.3949	83.5067
Q9UKJ3	GPATCH8	pSLPAEEGSSGK	S758	N/A		104.333	71.1157	86.2548	115.756	126.134	93.1027	103.735	106.299	72.4141	97.4857	85.1326	99.9758	113.767	79.5883	84.9383	82.4892	85.7388	82.9714	92.3446	108.817	112.004	111.474	113.57	84.4925	107.111	109.065	95.6205	81.5907	99.3819	130.259	110.37	89.5139	96.9915	95.6137	77.2704	85.6519	98.4951	108.483	109.015	98.7225	80.7723	74.4399	101.154	93.815
Q9HC44	GPBP1L1	HDpSVDSGVSK	S76	N/A		126.139	113.132	91.9465	98.245	71.9592	190.435	70.9776	74.2434	179.389	156.944	73.7282	108.288	101.715	93.174	155.945	100.017	103.622	128.345	107.446	139.952	78.0573	86.4364	122.785	61.3978	85.1347	181.235	162.979	88.6315	97.9358	127.094	114.407	66.3073	90.9521	53.583	150.202	83.8789	98.6455	106.899	85.9845	137.73	102.097	84.6895	112.685	67.8779
Q9NQX3	GPHN	ASHpSAVDITK	S305	N/A		69.0047	38.1121	281.843	52.9026	74.3791	85.8306	113.683	85.7716	78.3163	105.931	60.5692	296.433	92.7085	105.108	104.202	85.8413	208.897	67.2131	79.8287	106.898	135.24	57.1908	148.373	43.6293	80.906	76.3736	63.1538	66.6998	66.5703	111.924	254.068	46.1186	60.018	56.5291	238.798	94.4138	45.3819	133.168	122.117	92.7472	217.473	96.7268	90.6964	59.0569
P06744	GPI	SNpTPILVDGK	T109	N/A	Amino sugar and nucleotide sugar metabolism;Glycolysis / Gluconeogenesis;Pentose phosphate pathway;Starch and sucrose metabolism	90.2213	99.6754	239.77	59.5621	101.217	80.8011	132.939	96.416	93.4848	203.964	102.716	191.946	85.3147	110.143	76.7708	125.258	88.2453	97.9555	108.17	60.3723	87.6266	88.8406	126.77	85.1194	144.434	108.8	103.697	60.2623	141.77	115.219	129.819	62.5429	76.5479	133.388	106.446	88.1788	137.89	126.177	71.7412	80.2717	115.066	70.3105	70.3352	70.5154
Q9HCN4	GPN1	DSLpSPVLHPSDLILTR	S314	N/A		93.7268	104.408	95.1965	84.1277	113.338	89.6985	75.4418	80.7056	121.336	101.204	134.125	114.493	111.565	66.1727	97.7477	88.7415	134.68	96.7493	108.101	67.8876	103.153	177.404	89.1543	76.7396	132.401	102.816	106.549	94.2734	102.02	90.0325	88.066	61.3686	99.9571	107.206	88.4201	75.2965	81.9473	77.2372	81.3008	93.9564	81.4543	98.4324	94.492	87.1086
Q8NFJ5	GPRC5A	AHAWPpSPYKDYEVK	S345	N/A		115.373	248.725	25.8537	158.913	122.21	60.9337	39.0326	87.2882	47.8167	62.1589	164.588	113.126	77.699	93.7086	54.3517	32.5731	128.696	112.34	118.606	100.464	84.2409	51.5873	200.738	262.12	42.6519	102.69	91.4242	33.6849	41.2347	74.0853	47.5167	90.3606	144.48	45.9052	100.289	152.515	41.7857	116.643	149.243	50.792	155.796	113.209	147.756	273.625
Q9NQ84	GPRC5C	VPpSEGAYDIILPR	S383	N/A		140.461	76.5141	113.713	23.6004	136.28	117.628	64.9577	133.764	156.806	87.0279	158.46	76.2478	113.338	96.0212	114.129	81.7707	114.663	79.5254	103.891	28.5734	96.9546	134.62	81.9956	66.4946	114.379	83.7027	155.739	70.9342	73.5741	118.252	151.597	76.3639	116.152	67.7463	165.589	77.3412	41.9718	99.829	113.737	140.125	95.0051	127.565	105.858	62.7522
Q96CP6	GRAMD1A	GHVpTPNLSR	T277	N/A		93.7261	93.2553	74.8186	106.534	112.905	92.0437	117.63	76.0794	31.2689	152.369	118.939	85.7861	81.4375	106.63	66.7738	68.8815	113.819	66.3562	97.0488	90.4427	107.041	53.9172	62.3734	150.647	106.122	76.776	67.2762	140.095	82.8041	112.576	74.9388	102.751	74.3661	111.019	175.249	154.242	84.563	75.8958	83.9823	96.0856	102.264	82.935	62.8797	103.602
Q9NZI5	GRHL1	pTPDSTFSETFK	T208	N/A		112.025	201.295	82.2099	122.518	111.432	84.5103	117.686	110.244	29.8227	104.457	41.7647	152.25	81.7395	84.3445	112.607	86.2551	91.5557	91.3106	68.734	150.301	34.506	77.3647	46.8578	100.167	98.3634	98.0311	63.4843	70.0374	101.286	36.2944	51.0439	227.068	80.2414	80.1977	165.706	95.3749	88.9118	83.8139	156.774	91.2245	141.972	79.9741	127.34	94.0867
Q6ISB3	GRHL2	pSTPDSTYSESFK	S210	N/A		138.787	178.974	102.153	74.8707	102.96	97.8296	51.3049	191.359	90.5969	175.254	67.2297	157.545	86.5243	86.448	83.3165	81.6454	92.6744	93.7818	150.215	115.259	43.1104	75.6696	63.2673	149.793	103.009	73.4908	84.4441	70.348	85.0315	148.781	57.9828	173.04	93.936	76.3119	123.019	101.797	115.566	135.591	147.125	106.037	138.641	84.0939	105.189	86.2051
P25098	GRK2	NKPRpSPVVELSK	S670	CDK2	Chemokine signaling pathway;Endocytosis;Phototransduction - fly	91.095	64.8305	68.9709	76.2742	88.9936	124.645	42.4966	89.2335	120.462	160.233	146.254	80.2841	147.255	91.6657	92.9156	65.6454	95.9215	121.857	111.057	69.6076	151.658	67.5013	99.2457	57.4886	162.351	88.9362	148.488	42.4405	97.8526	95.9848	66.2388	82.28	115.895	79.5095	177.542	64.3538	83.0733	68.3486	140.93	117.057	107.317	98.2043	82.5313	112.329
P25098	GRK2	pSPVVELSK	S670	CDK2	Chemokine signaling pathway;Endocytosis;Phototransduction - fly	102.211	72.7728	101.275	67.3528	86.063	95.9735	68.7033	97.7332	161.404	144.788	206.923	62.306	115.441	98.3151	83.0457	59.0435	108.625	129.571	118.51	94.5956	89.3153	67.994	171.686	64.394	128.956	59.385	127.825	59.7083	85.1753	97.6963	69.4996	53.5114	110.165	83.8708	205.901	38.4968	65.6485	66.443	172.095	109.178	95.9544	92.6157	96.7467	100.387
Q8TF76	GSG2	DSGRLpSPDLSVCGQPR	S147	N/A		69.2822	97.9793	133.322	97.7322	54.8419	71.8194	108.117	104.926	117.614	85.446	63.8688	122.436	114.386	84.5239	93.5082	126.194	134.666	90.1641	149.664	56.5434	60.1592	107.058	62.8935	143.82	84.3387	135.464	93.0925	74.7232	60.8135	121.42	87.9335	90.5299	60.4019	130.859	76.8015	146.432	109.821	86.6528	88.4777	85.1779	79.4556	170.851	110.374	94.6427
P49840	GSK3A	TSpSFAEPGGGGGGGGGGPGGSASGPGGTGGGK	S21	PRKCD;PRKCB;PRKACA;IKBKE;PRKCH;PRKCA;PRKCB;PRKCG;AKT1;RPS6KA3	Chemokine signaling pathway	145.72	64.2146	104.125	149.626	74.6248	126.743	49.9586	107.959	64.7868	123.987	28.1444	165.006	143.835	66.5625	102.726	125.34	72.9312	122.453	107.124	64.1086	203.578	77.4522	172.69	179.449	139.665	121.854	100.66	130.409	85.7047	159.528	70.3593	57.7082	65.6681	71.6633	75.5244	45.3954	160.648	73.9934	87.3107	119.396	88.2688	157.694	107.317	81.9262
P35269	GTF2F1	LDTGPQSLpSGK	S433	N/A	Basal transcription factors	130.636	116.246	91.1753	52.3205	85.0859	146.88	116.162	120.289	51.7451	99.9056	87.9985	112.145	94.4218	88.8373	102.927	82.2355	98.0766	96.0112	81.3486	108.721	168.607	94.7576	95.9127	160.376	126.81	148.083	155.954	158.83	212.928	168.152	55.9231	216.852	77.2488	106.848	50.2023	79.4772	71.1619	93.4506	46.606	82.6314	70.2893	101.813	109.691	38.9079
P35269	GTF2F1	KAPpTPQEK	T331	N/A	Basal transcription factors	156.28	105.576	123.514	95.1873	82.0372	165.063	91.1571	103.025	58.5773	120.216	87.9108	86.2357	101.615	123.354	106.666	81.6135	92.4699	93.4269	128.847	79.589	125.162	79.0917	89.961	127.577	85.6779	98.5135	142.478	103.777	126.997	169.955	72.9785	166.995	69.4294	93.8275	83.1359	105.557	94.8457	91.2322	97.6953	81.691	82.9041	111.466	87.1316	76.1215
P35269	GTF2F1	GNpSRPGTPSAEGGSTSSTLR	S385	GTF2F1	Basal transcription factors	137.285	76.2801	157.849	76.957	116.356	77.1431	117.809	99.567	71.1862	102.578	61.3636	135.235	94.9964	108	123.364	98.4132	76.6677	58.1203	112.256	78.3522	109.189	105.695	80.3528	91.1956	99.4895	93.2651	102.602	141.497	151.285	119.613	49.8111	123.031	87.7515	135.552	83.7876	76.504	110.834	107.854	66.9706	92.546	100.241	65.3648	79.9557	56.137
P35269	GTF2F1	GNSRPGpTPSAEGGSTSSTLR	T389	GTF2F1	Basal transcription factors	109.205	94.5001	142.212	82.8343	120.491	119.969	86.9711	64.8279	52.2743	191.722	113.273	101.374	95.3162	108.956	89.978	62.0857	90.2145	68.017	124.885	69.3932	107.687	88.1791	106.751	121.377	121.352	82.5999	112.354	97.9263	100.667	115.062	119.188	94.4158	95.9079	81.7883	106.691	92.115	133.704	101.312	70.1773	102.441	97.7045	67.1411	63.3743	54.2223
P13984	GTF2F2	HYQGEEKpSD	S248	N/A	Basal transcription factors	125.396	79.2396	95.9738	94.3345	106.211	122.69	89.1391	78.3068	94.1035	133.86	78.8208	152.606	87.618	145.058	132.435	97.4293	107.402	80.627	98.3705	95.3717	117.596	68.0086	103.065	115.669	91.5474	99.0615	116.772	129.984	125.527	164.698	53.8042	165.992	75.4099	102.604	58.9413	88.6378	42.9539	80.9864	93.3952	74.207	109.716	80.6742	85.6504	93.8436
P78347	GTF2I	SILpSPGGSCGPIK	S210	N/A	Basal transcription factors	120.92	71.9972	61.5693	104.926	65.2094	55.9387	78.8805	74.3113	60.369	103.984	200.94	61.6099	165.994	85.8056	75.9116	42.2804	98.1478	137.31	99.4228	92.088	54.2684	72.5646	71.729	64.0242	108.135	122.827	91.5664	80.4823	132.578	147.692	96.6997	72.3568	85.5646	99.4087	99.5941	92.1761	65.0828	75.3819	75.2033	81.6205	112.718	66.6283	127.122	55.9135
P78347	GTF2I	TNpTPVKEDWNVR	T558	CDK2	Basal transcription factors	97.668	108.926	104.781	140.099	51.1646	91.4632	109.543	103.35	48.2276	99.5084	55.2099	62.2702	127.462	98.2867	63.5943	15.0782	113.974	185.868	70.2426	137.388	57.4944	45.4228	79.6404	61.4351	59.4612	138.758	76.3835	119.189	50.1962	88.1706	132.218	47.3036	40.4614	81.1404	72.3323	210.151	63.7003	50.1821	125.756	70.7233	107.243	60.3855	156.355	53.4426
P78347	GTF2I	RPpSTYGIPR	S412	PRKG1	Basal transcription factors	85.8734	92.5336	49.3833	93.3006	93.8081	63.924	55.4967	81.8702	51.7024	97.6312	89.4643	81.4772	142.932	83.7162	87.4162	33.3334	100.559	147.634	107.535	111.416	75.7235	107.437	61.7512	81.2867	64.5822	53.2674	101.511	30.6894	102.567	60.824	70.9608	107.633	83.8333	99.9857	152.462	111.651	59.3385	72.2649	124.136	77.2167	98.5321	53.2725	104.934	90.1003
P78347	GTF2I	RPpSTFGIPR	S784	PRKG1	Basal transcription factors	79.37	74.7272	56.9175	75.8986	71.6317	75.1851	91.1604	68.1926	40.2033	102.692	70.7178	62.3844	120.786	57.957	74.8111	46.95	80.9827	84.7116	125.23	98.3137	79.3873	90.3696	64.4738	64.8518	71.711	60.9015	85.5494	46.969	89.7236	79.1174	97.6181	98.4033	71.9467	95.4596	115.027	210.485	72.03	71.4699	79.9134	82.6484	104.328	53.6987	101.522	66.7189
Q12789	GTF3C1	AGVRPSpSSGSAWEACSEAPSK	S845	N/A		98.8462	80.3331	120.828	81.9381	98.4013	49.2365	40.0294	59.4198	12.4077	124.025	149.572	248.39	59.8886	97.3843	81.0353	50.2715	93.2446	111.601	274.423	14.1774	53.9052	90.0901	65.4428	44.5359	100.373	66.942	81.5401	91.4942	100.001	121.663	91.4224	96.1198	91.4271	81.0336	134.432	24.6465	146.526	65.2713	168.247	52.5339	75.512	71.0307	74.8671	108.16
Q8WUA4	GTF3C2	RPGFpSPTSHR	S901	N/A		113.648	63.1439	120.572	113.88	87.6305	83.1396	114.678	79.8748	123.105	96.9998	94.6754	102.381	100.233	104.279	99.7681	100.828	118.192	76.0117	105.391	93.6715	84.4926	101.519	96.8238	58.2671	57.5484	105.683	98.5888	86.484	89.6807	134.791	87.8822	86.6885	87.3714	108.188	69.7769	105.798	110.953	53.6143	99.906	96.4804	98.8753	280.949	102.256	95.1462
Q9NYZ3	GTSE1	LVDVpSPDR	S575	N/A	p53 signaling pathway	116.317	66.6738	169.5	208.999	35.0521	55.1644	83.57	83.6207	50.3186	48.2134	54.8507	53.7098	145.155	99.494	53.8613	134.011	113.027	110.133	55.0833	233.035	47.905	80.7456	55.7011	164.564	65.277	53.6674	61.2696	158.384	33.6841	104.659	70.8866	61.4286	37.2511	141.214	80.2125	159.441	47.5672	58.7047	122.207	85.2551	65.0081	156.856	175.745	130.895
P13807	GYS1	RApSCTSSTSGSK	S698	N/A	Insulin signaling pathway;Starch and sucrose metabolism	130.5	137.885	107.513	77.8273	42.1854	67.4346	66.8147	77.6001	75.6722	165.905	31.4338	225.842	147.908	125.527	102.42	115.364	39.9583	52.7886	71.7309	108.211	174.298	72.6224	148.706	172.763	129.509	121.216	42.4996	48.0997	79.7246	135.527	60.4579	92.8413	46.635	128.905	119.279	59.3519	126.469	181.003	206.308	42.5776	192.408	179.44	113.874	66.9482
Q9H116	GZF1	SFLVIVDGpSPK	S613	N/A		110.394	92.266	95.6167	107.486	99.1612	133.837	127.467	90.0965	111.105	114.461	89.7071	114.937	80.7271	78.6825	72.9303	107.084	99.1757	93.8094	53.6922	69.2926	76.1814	85.8615	137.732	77.0877	93.0807	109.108	71.3933	112.962	116.99	137.475	154.513	56.2697	62.1528	124.21	59.8556	96.8541	95.7061	90.938	89.2728	89.043	108.753	130.583	93.4788	92.2442
Q92522	H1FX	AGGSAALpSPSK	S31	N/A		67.3628	80.5382	80.1031	109.572	62.3095	50.0761	306.771	73.4318	68.9215	101.277	19.4558	53.5199	62.3391	101.174	70.1115	144.382	69.5359	87.0532	73.7532	48.1639	65.1288	72.8652	112.282	72.6814	63.5734	97.8992	61.4191	63.7126	54.7363	60.6297	133.476	29.6517	71.665	129.016	39.3384	310.144	102.53	76.1465	152.496	76.9005	58.2967	73.7765	95.1596	101.318
Q92522	H1FX	AGGSAALpSPSKK	S31	N/A		47.6681	89.1803	68.07	59.2456	33.8445	40.3191	371.39	68.3248	74.1659	74.4322	63.6285	38.4929	47.4193	101.781	54.869	149.753	64.9445	85.2094	61.203	20.729	63.2423	72.457	126.188	76.4963	68.7545	113.473	49.7988	71.2642	41.0472	54.5026	173.921	24.2717	48.0761	124.574	34.0925	374.038	49.452	82.8727	146.521	62.5193	42.0027	71.7282	77.7492	110.103
O75367	H2AFY	AASADpSTTEGTPADGFTVLSTK	S173	N/A	Systemic lupus erythematosus	126.391	108.369	79.8689	84.9303	136.749	121.302	95.2843	84.8324	97.1639	152.8	139.452	124.488	90.1191	110.843	86.4976	85.9259	97.0721	97.6099	101.171	81.5885	135.807	95.7909	83.7503	101.115	99.7711	75.154	126.325	76.8362	142.891	124.276	73.8033	141.796	114.422	105.966	129.266	78.5894	83.5422	91.5495	79.2613	113.899	89.6169	109.532	86.8916	127.765
O75367	H2AFY	LEAIIpTPPPAK	T129	N/A	Systemic lupus erythematosus	132.786	75.6572	109.381	77.8269	83.7766	74.8588	96.6692	96.1869	115.963	76.9576	117.251	102.352	136.945	112.482	72.5465	99.2281	118.024	155.849	103.347	63.2353	73.7189	87.1621	74.3036	140.167	63.2486	74.6083	124.039	72.6328	73.9927	130.808	60.066	62.7074	73.7374	93.5564	76.7783	204.61	76.8884	76.2214	160.938	102.639	108.562	110.01	130.958	204.471
O75367	H2AFY	GKLEAIIpTPPPAK	T129	N/A	Systemic lupus erythematosus	127.757	68.9405	82.46	83.2017	73.1633	88.8282	95.9264	87.7985	101.927	61.8499	108.444	92.8113	129.119	117.792	69.9007	88.3295	119.435	170.267	100.487	76.7486	88.6375	92.1864	67.3757	166.499	56.7471	106.877	135.455	69.0488	94.5387	136.94	62.8918	70.7767	67.6628	91.0399	74.5128	173.972	87.5759	69.9319	107.487	101.204	97.6778	107.01	134.533	181.589
P84243	H3F3A; H3F3B	pSAPSTGGVK	S29	N/A	Systemic lupus erythematosus	95.7145	83.9292	76.9834	53.1651	71.4934	59.8435	72.7946	66.569	84.7391	83.2562	171.418	117.288	70.4544	137.861	112.473	93.8249	71.0427	193.049	171.735	63.5073	86.2433	95.0808	75.6386	101.701	89.5144	90.808	114.046	85.9449	94.8872	89.0859	91.9943	69.6679	67.9524	97.7407	178.434	181.664	81.006	91.1088	227.463	90.4654	104.172	72.3119	107.124	113.442
Q5JVS0	HABP4	SLPAPVAQRPDpSPGGGLQAPGQK	S108	N/A		103.048	117.717	49.7907	167.262	99.6749	89.6495	73.9316	55.4611	62.1767	122.791	33.5773	112.65	40.7086	71.1473	116.56	77.6459	62.9702	67.5107	141.777	61.8388	76.3166	84.8412	52.8466	87.9252	137.563	51.6039	93.9341	187.837	54.8673	58.5224	61.6504	125.635	63.3854	163.476	43.837	64.1242	81.3319	57.2455	68.6641	58.7474	94.5552	75.4072	72.1748	93.3927
Q9P035	HACD3	WLDEpSDAEMELR	S114	N/A		164.523	89.8829	200.959	41.4133	96.3123	88.1688	132.959	101.888	103.792	141.644	197.427	113.419	116.804	162.417	63.4286	90.0595	70.1304	80.2082	98.7438	39.9813	91.0789	92.6633	76.1082	74.8071	105.911	76.1968	83.7597	136.157	108.06	249.64	89.5513	51.6377	154.587	128.621	68.9039	137.412	175.587	98.2098	73.0637	140.55	88.324	105.572	52.9192	66.1281
Q9P035	HACD3	LEpSEGSPETLTNLR	S135	N/A		122.651	71.5559	171.925	69.0189	125.364	58.6672	70.6741	131.636	85.7096	142.691	250.711	90.3962	115.212	101.388	199.481	97.9858	104.571	92.1151	98.4012	74.06	67.3789	112.404	64.1699	49.1293	89.0087	59.247	67.9849	96.123	76.2158	140.616	138.163	68.7662	122.161	98.9256	109.965	59.1684	136.426	66.9515	127.477	117.217	89.7604	154.011	45.2701	84.6377
Q7Z4H7	HAUS6	pTPENLITEIR	T584	N/A		101.603	99.3798	99.5798	77.6394	64.454	57.0856	129.509	91.844	192.632	96.8304	69.5498	134.237	86.2911	143.75	92.5741	82.0086	55.6414	124.727	114.378	124.303	43.1401	51.0984	256.189	88.2152	132.196	122.445	151.395	104.363	66.4641	120.313	66.0735	53.6918	76.8238	168.092	102.21	54.6374	128.675	36.8765	155.035	84.7962	95.1402	110.421	128.192	62.2386
Q8WUI4	HDAC7	AQpSSPAAPASLSAPEPASQAR	S486	PRKD1		127.036	145.485	85.7289	149.423	125.686	112.131	82.2549	126.021	72.1552	84.2627	129.35	70.8303	83.0304	80.6386	59.533	129.398	77.4874	119.88	91.6677	102.471	78.6806	91.9784	91.1752	119.625	93.6104	80.6778	100.351	112.95	86.828	86.2158	63.649	46.3033	56.6844	42.0904	136.543	86.5805	55.7088	87.7965	101.649	107.791	69.6506	104.614	134.509	90.5424
P51858	HDGF	AGDLLEDpSPK	S165	N/A		137.819	112.815	235.716	71.2759	126.618	92.2193	122.82	154.956	54.2287	191.936	173.847	95.7401	76.2427	111.33	72.8309	49.3657	73.3434	83.7487	135.412	124.039	114.28	95.3035	128.191	83.4603	121.191	61.0908	104.091	54.3206	138.65	147.31	53.3698	169.989	172.047	74.2177	140.275	88.9991	76.8014	206.717	66.1216	106.787	96.6941	54.8737	78.1387	86.4517
P51858	HDGF	AGDLLEDpSPKRPK	S165	N/A		122.871	113.678	114.057	75.0127	122.732	124.214	126.369	128.21	58.877	143.438	156.114	100.906	75.4458	109.894	71.3229	61.2953	80.2947	90.5069	112.994	104.132	114.557	105.286	112.371	97.5953	113.867	98.7569	106.532	62.4797	144.311	137.191	87.7477	166.492	153.24	78.8962	119.886	95.8928	85.8398	174.746	95.2539	100.126	85.3729	65.7374	84.0228	74.1989
Q9P2D3	HEATR5B	VSDpSPSHIATK	S1737	N/A		115.388	94.3442	105.206	117.036	116.37	108.813	107.764	84.6625	65.7545	109.051	110.051	118.25	96.9622	95.6081	94.1846	46.2732	140.601	91.2759	81.5686	91.9811	72.3361	86.4487	65.1813	57.3302	78.6296	93.127	103.481	82.117	98.6438	99.3471	122.878	71.3718	115.731	92.7279	120.612	76.9875	69.1209	83.6313	91.2381	143.234	106.083	91.2815	109.55	91.1319
P42694	HELZ	QQQpSPPK	S1126	N/A		100.295	155.924	149.506	96.9063	79.2836	84.5361	177.285	146.897	130.186	105.609	91.6499	99.6485	65.7917	108.96	133.049	125.364	65.6486	115.993	94.4008	134.665	99.535	104.48	97.8971	86.734	99.5827	78.2674	90.8005	122.169	112.727	116.722	98.1446	107.376	66.3655	158.456	79.5432	99.2595	63.4679	78.0339	102.008	84.7905	81.8006	73.7882	87.0235	91.6026
Q9BSE4	HERPUD2	pTPPSSPK	T90	N/A		97.3585	145.529	102.13	160.839	86.9097	69.494	76.5144	124.058	50.3869	86.5392	81.2427	106.546	101.904	94.5117	115.22	88.5332	109.661	93.0549	79.8899	81.6144	123.87	91.1998	62.2992	125.688	92.8351	67.3697	100.632	108.19	72.4152	97.4651	99.9754	205.684	101.591	94.4207	62.8585	97.2236	110.24	92.4154	147.735	65.7912	143.982	90.1169	100.936	116.953
Q8IV36	HID1	SLEPEPQQSLEDGpSPAK	S653	N/A		81.4938	86.6979	140.738	74.9453	114.357	100.833	78.4931	99.7796	61.8446	90.7947	92.176	126.624	82.8166	54.2436	102.742	48.5417	102.752	87.3222	81.473	85.4085	88.0628	22.6825	55.6829	91.8769	103	146.673	125.909	25.5475	85.9715	22.1153	147.675	98.6016	75.2723	114.287	250.476	87.8714	157.762	85.535	105.831	171.695	121.216	311.07	120.177	109.115
P16403	HIST1H1C	KAAGGApTPK	T146	PRKDC		93.1298	79.5393	75.6157	84.0451	31.1781	56.6417	124.821	77.6854	87.7014	51.0011	67.0947	63.0066	70.6824	130.505	82.6186	89.2375	73.7317	195.389	110.195	62.6558	63.104	58.9538	69.9435	37.5219	46.0391	150.747	89.0873	82.5227	63.9271	77.8904	138.96	26.536	18.0757	96.5818	54.1892	249.985	102.716	60.7471	124.525	52.6199	69.6187	91.7317	195.631	94.0648
P16403	HIST1H1C	AAGGApTPKK	T146	PRKDC		108.499	80.3208	93.4615	48.1704	37.1494	46.2756	119.244	96.8379	44.4409	67.1653	80.2243	24.0468	89.8138	143.511	89.3249	85.6815	50.8051	154.594	131.944	6.62841	54.3652	41.832	28.8966	52.5305	48.6108	131.163	92.794	93.9484	70.6491	91.0432	137.742	20.6311	20.9461	107.655	65.6817	378.704	115.742	65.8509	156.47	53.7222	77.1105	106.679	191.056	120.449
P16403	HIST1H1C	AAGGApTPK	T146	PRKDC		115.567	88.2446	153.941	65.2474	45.0085	33.3136	129.872	106.636	97.8879	78.3571	78.6973	45.8251	90.3486	150.869	94.8394	97.1711	53.9325	159.629	153.882	34.9883	45.555	50.7143	48.8314	50.6117	48.1959	89.7244	93.3075	87.8455	55.7202	83.9291	99.0652	31.132	30.7921	109.432	65.965	301.776	95.4931	74.4112	216.221	57.0991	92.2186	92.1516	186.18	107.304
P16402	HIST1H1D	VAGAApTPK	T147	N/A		99.8101	116.563	20.3145	245.116	64.4468	43.5056	124.577	155.821	12.1931	48.0813	90.9423	13.8033	67.3874	140.79	53.8834	180.501	63.8766	167.512	83.4462	70.0257	45.8089	137.279	44.7388	63.2936	47.4743	13.9738	57.9499	178.711	27.5642	90.9949	123.721	49.8257	46.8284	183.123	189.271	206.444	111.411	87.4016	376.015	43.4335	92.3812	79.946	158.371	155.496
P16402	HIST1H1D	KVAGAApTPK	T147	N/A		79.7135	112.223	22.6679	245.567	51.5326	71.2194	103.799	163.209	13.5676	31.3993	84.8414	17.8302	52.9143	142.521	28.4296	193.11	63.5768	181.311	63.0854	59.2453	44.4958	155.166	41.0509	55.8047	50.251	21.5211	51.752	164.814	39.7973	91.7704	232.667	40.627	24.0643	207.199	183.046	202.005	143.524	82.7032	377.515	20.5416	68.244	79.0685	183.278	206.3
P10412	HIST1H1E	ATGAApTPK	T146	N/A		103.214	81.4964	135.912	63.6245	70.7888	50.4395	139.133	101.132	80.3632	81.5865	78.8184	68.4031	81.2134	128.754	90.425	126.824	55.8568	159.123	121.072	34.6999	94.7952	56.4936	78.6687	51.9235	47.2001	104.07	101.538	85.3197	73.1226	84.2776	82.2597	33.8021	33.3628	127.184	84.8385	238.748	90.2146	72.5297	227.02	55.1325	98.0401	142.305	188.495	89.1424
P10412	HIST1H1E	KATGAApTPK	T146	N/A		90.7025	78.0263	92.9315	69.5675	40.7073	59.5318	145.285	84.538	83.3197	60.6824	79.1873	68.4627	72.8793	125.248	87.001	138.491	56.0365	181.501	107.324	41.6324	48.4899	56.3445	65.553	34.6282	44.9451	165.836	100.743	77.3255	76.7136	74.7175	111.248	21.9533	19.7767	131.259	59.6637	233.101	97.5617	66.6569	174.71	45.7974	81.7946	143.677	198.325	86.4384
P62805	HIST1H4A; HIST1H4B; HIST1H4C; HIST1H4D; HIST1H4E; HIST1H4F; HIST1H4H; HIST1H4I; HIST1H4J; HIST1H4K; HIST1H4L; HIST2H4A; HIST2H4B; HIST4H4	RIpSGLIYEETR	S48	N/A	Systemic lupus erythematosus	142.352	157.82	119.815	134.62	87.0945	99.3376	80.4846	82.8413	98.7309	81.1811	108.418	56.643	74.2825	81.4748	67.3364	56.5609	88.265	70.4501	90.7801	90.2478	79.2106	48.8132	40.8834	174.175	79.2598	64.0213	104.377	158.527	75.1355	68.6197	76.7893	202.716	81.4055	113.208	119.633	163.394	116.952	92.9958	129.31	110.973	79.7055	108.412	98.6101	78.658
Q8NCD3	HJURP	GGPApSPGGLQGLETR	S473	N/A		87.5003	102.445	120.13	60.8112	71.2334	69.4723	120.752	87.6056	117.946	64.1141	59.9894	74.2866	95.752	101.793	95.6731	87.9804	91.2962	97.3935	88.9423	214.904	19.8001	40.373	75.0362	131.082	112.927	106.376	74.0529	97.5733	62.1815	62.3936	193.948	80.5274	73.963	52.9776	81.266	205.589	92.0839	63.5017	85.4143	164.958	76.6461	100.823	129.841	94.1985
Q9NP66	HMG20A	DSNAPKpSPLTGYVR	S105	N/A		87.0642	80.5512	75.7081	98.4552	89.4647	78.5528	122.739	89.5764	75.1984	114.813	142.243	78.6977	98.6172	125.369	41.8303	105.57	56.0092	110.947	96.2744	39.5085	102.431	136.144	58.8919	74.2905	120.118	120.233	104.027	92.0294	148.961	111.088	81.2314	84.4309	126.459	115.441	89.5531	81.7362	99.7267	75.2661	80.945	28.5608	80.1628	76.5018	95.314	102.388
P17096	HMGA1	SpSQPLASK	S9	N/A		66.448	77.1902	148.536	53.0062	109.744	134.373	74.3736	53.2193	58.2252	68.4388	251.515	25.0622	165.007	127.044	62.3066	53.8021	75.1758	91.0386	44.659	56.649	324.829	147.213	103.644	65.1227	106.246	132.791	69.5607	83.4176	149.267	120.879	37.476	219.349	498.537	53.6087	69.2808	56.3766	40.737	112.624	84.7036	68.0032	165.785	76.0039	45.9153	152.53
P17096	HMGA1	QPPVpSPGTALVGSQK	S36	CDK1;CDK2;HIPK2		115.823	71.0381	83.5392	51.2557	115.715	54.4507	108.544	53.1518	146.872	104.761	322.102	54.9135	127.188	87.1027	99.4635	67.6712	72.5038	204.015	75.3099	53.7316	67.3759	205	127.451	71.2695	170.307	103.076	112.899	86.3311	163.422	111.187	74.7707	88.308	103.07	95.8693	127.471	102.577	54.6169	67.0906	219.251	71.4022	93.7837	74.6936	124.2	94.3404
P17096	HMGA1	EPSEVPpTPK	T53	CDK1;HIPK2		65.2126	47.8822	108.675	81.7233	80.1518	50.0165	122.835	61.6329	69.18	50.575	98.2202	40.7993	156.59	151.577	111.101	107.919	72.7897	215.409	52.1238	55.9824	62.0689	76.7782	82.6855	109.635	67.0029	118.224	76.5476	157.571	52.4672	143.971	53.5866	70.9475	55.7653	156.015	103.657	340.066	58.1584	72.3041	208.315	69.0147	91.7472	71.3041	162.244	136.37
P52926	HMGA2	KQQQEPTGEPpSPK	S44	N/A		145.309	55.5152	41.2597	264.843	43.6966	16.7599	40.2217	17.0247	17.5364	38.1258	189.874	45.4819	77.0029	54.2952	144.417	75.2059	47.3447	55.042	69.9517	31.4126	22.7245	56.0448	170.599	96.4609	50.1588	38.227	42.4502	572.663	38.6843	300.711	63.4999	73.8186	67.0206	172.642	28.3766	50.4058	20.5194	33.5234	96.5908	38.7527	55.7474	39.4731	60.295	5.96633
P05114	HMGN1	KVpSSAEGAAK	S7	CSNK2A1		101.676	149.208	177.497	68.7722	149.424	60.423	30.2106	68.3568	89.8366	255.225	91.3894	185.945	66.0394	97.8493	76.0406	99.4098	36.2542	120.14	134.447	52.6959	156.172	176.127	125.779	34.1194	178.784	71.9571	140.851	30.2833	166.618	103.401	28.7702	22.7806	265.768	64.0875	172.47	33.4781	189.664	54.6251	244.65	97.3638	158.822	33.5347	74.9525	65.4178
Q9UGU5	HMGXB4	ASSVGVLpSPQK	S497	N/A		107.055	73.9596	141.593	97.0791	78.2405	64.1666	89.3347	98.6025	100.619	89.8482	82.6795	116.963	207.428	97.2016	97.0238	154.449	128.043	78.8155	93.4799	91.5198	73.7937	68.5456	77.6656	95.0383	121.503	80.189	99.1829	103.206	74.7263	126.864	137.961	76.0188	90.6254	89.475	61.13	103.061	100.098	72.5286	117.033	89.4423	42.0798	94.6822	81.1567	102.475
Q9UGU5	HMGXB4	ASSVGVLpSPQKK	S497	N/A		104.865	80.734	128.445	96.4425	80.9035	71.752	101.455	86.8706	94.0077	87.932	80.0279	130.488	154.834	110.927	81.8843	141.909	124.744	82.6313	89.0066	84.5305	62.3544	68.6512	81.64	112.992	74.3312	141.105	100.046	105.8	65.4735	129.933	72.6831	72.049	81.6549	105.125	65.474	113.02	89.2199	70.1274	113.335	96.3612	59.3606	102.304	90.5226	128.36
Q92619	HMHA1	AGpSPSPQPSGELPR	S23	N/A		64.9114	169.272	65.3056	149.068	39.0447	139.101	31.8801	57.1145	143.056	70.4718	64.6058	30.374	243.929	26.1658	120.487	147.628	185.31	207.082	95.487	48.4697	73.2249	40.8624	21.8891	68.0768	67.1142	57.3388	208.286	63.1814	55.4562	42.0643	93.155	166.532	84.6207	127.262	54.6958	50.9322	45.3982	55.8618	77.1356	64.391	31.0259	46.4993	124.667	67.0702
Q9UK76	HN1	RNpSSEASSGDFLDLK	S87	N/A		93.0007	128.178	69.063	86.9758	86.2814	87.5958	131.926	134.254	91.6871	103.974	81.009	90.1143	123.735	111.096	133.245	143.466	116.727	98.8795	77.8863	134.535	129.391	67.6714	108.032	125.554	98.9265	76.0771	69.6919	116.135	80.5616	81.1415	81.9869	95.7277	80.8046	101.35	122.916	87.8323	90.0342	57.1792	164.331	91.3004	95.2125	90.2724	80.9762	133.182
Q9H910	HN1L	TSDIFGpSPVTATSR	S97	CDK2		110.958	107.485	89.1982	103.417	66.7938	125.926	153.041	105.867	217.753	105.137	131.67	95.2004	103.266	125.561	90.4769	103.116	96.7665	183.843	107.567	68.583	54.8094	78.5178	147.545	98.5138	93.1036	107.514	78.6199	96.9111	84.0247	86.4561	98.9049	72.4811	92.9904	97.8775	93.6825	99.3004	66.2332	79.5335	108.021	84.7548	70.2299	71.9408	87.8561	109.699
P20823	HNF1A	GVpSPSQAQGLGSNLVTEVR	S247	N/A	Maturity onset diabetes of the young	122.708	66.2664	131.939	43.9766	127.942	117.845	87.0871	68.9996	41.7663	163.472	146.964	158.633	109.321	116.818	66.7264	49.6813	138.583	104.324	92.1025	202.241	94.2304	108.909	123.408	61.4383	113.246	106.527	90.0562	61.5458	113.251	155.724	138.263	58.1781	102.572	74.4131	88.0957	105.242	48.8709	77.7957	103.904	123.609	81.9229	88.0965	70.945	106.892
P41235	HNF4A	RpSSYEDSSLPSINALLQAEVLSR	S142	N/A	Maturity onset diabetes of the young	119.56	98.3051	105.733	86.7059	99.4178	100.921	61.7628	88.4757	91.8778	184.409	116.799	103.031	94.538	81.6147	75.2914	71.1938	106.036	89.2709	145.289	97.0807	100.602	130.516	116.854	54.7354	91.5025	79.9876	133.817	93.1797	129.023	116.977	99.374	49.8741	150.382	73.8362	114.22	127.887	124.232	113.152	84.0456	111.455	138.204	119.041	89.3061	105.85
P51991	HNRNPA3	SpSGSPYGGGYGSGGGSGGYGSR	S356	N/A	Spliceosome	91.6328	64.7831	61.83	68.9274	77.7769	163.803	133.863	110.356	140.7	124.914	80.0931	118.665	81.8311	158.744	94.6635	102.275	88.2579	131.537	125.465	105.309	65.8359	87.7607	89.3342	61.2462	78.9438	43.4517	98.4035	109.21	145.277	119.972	106.383	106.389	127.769	111.43	79.1377	101.8	121.539	125.939	161.595	114.92	146.093	40.0503	77.0661	136.083
P51991	HNRNPA3	SSGpSPYGGGYGSGGGSGGYGSR	S358	N/A	Spliceosome	91.6	84.449	128.893	44.9601	87.5823	123.833	130.964	71.9746	162.757	137.16	100.755	126.787	85.3934	181.781	110.275	117.835	73.1059	114.95	112.883	101.27	132.444	58.0354	111.951	59.8184	101.95	76.4338	97.5302	109.941	145.259	125.743	97.7852	76.2876	122.574	101.651	102.993	68.3843	90.9109	96.1421	127.426	110.95	106.278	63.3575	86.9382	81.6095
P51991	HNRNPA3	SSGSPpYGGGYGSGGGSGGYGSR	Y360	N/A	Spliceosome	88.2112	143.384	124.427	48.086	80.7511	117.626	141.738	80.4391	116.68	121.378	81.0019	114.595	97.4859	46.5206	100.892	112.836	169.937	112.065	106.6	115.371	194.189	93.1807	109.326	79.522	56.6294	90.0242	95.7297	44.6547	112.424	32.5177	104.227	124.857	107.035	107.498	70.5232	63.7984	77.9894	104.187	96.2936	33.7671	67.3771	112.915	85.8096	106.641
O14979	HNRNPDL	VFVGGLpSPDTSEEQIK	S241	N/A		86.3913	106.288	163.684	99.467	93.2947	112.199	91.893	131.609	76.3573	110.969	106.621	67.2555	90.7809	104.051	88.2672	141.442	76.8412	85.5123	81.5034	153.482	114.529	144.68	82.1093	76.0832	71.7575	67.7083	89.559	117.2	115.688	72.9417	87.1421	127.104	104.993	113.119	73.5652	70.0285	103.46	127.561	83.845	113.187	101.515	93.2369	106.816	78.6924
P14866	HNRNPL	TPApSPVVHIR	S101	N/A		99.2584	85.4765	104.536	81.0056	55.9589	117.089	48.9643	77.7297	92.9117	126.141	133.929	106.637	436.191	95.7984	91.504	98.7961	95.5403	92.8211	91.2666	116.715	96.2123	99.251	115.844	117.996	105.322	97.8264	38.8316	97.4861	108.715	111.743	87.9667	65.8918	80.983	98.4614	83.9887	109.474	97.3318	92.8365	76.1938	116.277	44.1978	101.45	106.191	84.238
P52272	HNRNPM	GNFGGpSFAGSFGGAGGHAPGVAR	S633	N/A	Spliceosome	120.62	113.199	80.5528	81.8629	74.0903	147.269	74.2627	123.671	63.8676	95.984	62.5383	70.3646	115.205	87.5895	93.7659	74.6605	118.58	96.4246	103.164	149.729	82.7629	127.294	74.8742	106.86	120.31	71.5988	138.193	99.3037	132.839	116.142	113.468	114.536	97.2364	84.7161	136.842	136.67	229.79	79.9289	78.6761	114.848	83.5413	89.6039	90.8931	64.6717
Q00839	HNRNPU	AKpSPQPPVEEEDEHFDDTVVCLDTYNCDLHFK	S271	N/A	Spliceosome	94.0406	117.522	131.769	89.6802	87.624	103.754	144.897	114.257	103.79	118.459	86.7265	127.369	93.7293	105.676	102.755	104.93	92.0878	80.715	99.2543	80.9084	99.1848	88.3909	74.1363	84.7731	109.427	95.3668	96.7057	86.116	112.99	110.777	97.8613	120.205	108.716	101.796	89.8801	113.987	103.271	111.76	105.617	121.343	90.3658	80.3151	86.1905	84.9575
Q9BUJ2	HNRNPUL1	NYILDQTNVYGpSAQR	S512	N/A		95.9006	106.451	94.2889	87.95	128.488	126.318	92.4214	89.3524	117.638	119.402	81.8014	116.036	98.5004	101.538	102.135	119.455	84.3818	97.5234	74.6265	88.0212	78.3345	89.1963	100.671	96.2016	115.896	86.2031	116.593	89.9247	111.571	112.65	98.497	98.4751	89.8464	109.709	95.3697	200.953	50.4311	99.2287	76.9582	79.3716	97.355	89.9074	89.0894	99.4842
Q1KMD3	HNRNPUL2	SKpSPLPPEEEAK	S228	N/A		108.765	95.3922	148.978	83.5065	135.307	101.351	102.433	114.513	83.4972	164.147	115.461	96.0174	94.3792	86.4135	74.8068	96.7866	85.6387	98.8385	84.7969	105.008	105.566	93.6513	103.423	83.6527	116.006	95.7132	98.649	104.089	78.5292	148.569	62.8369	106.454	121.406	78.5976	107.288	101.508	103.293	92.3992	95.2861	110.036	121.117	100.981	93.2829	105.563
Q9UPZ3	HPS5	SPpSPLVSLQAVK	S534	N/A		87.3855	191.012	85.5506	100.512	93.4184	144.734	180.678	88.8098	126.446	70.6954	69.0457	91.8893	71.7379	96.064	127.821	101.313	88.7992	103.393	45.958	82.1463	106.633	66.564	85.3811	100.096	95.8419	89.2432	91.9663	112.43	82.4414	76.1358	82.744	218.509	95.1407	127.166	90.5993	118.39	87.2505	78.8848	95.6859	92.1768	71.174	89.748	97.9504	93.9524
Q53T59	HS1BP3	KLpSPQDPSEDVSSVDPLK	S249	N/A		134.598	183.277	72.2835	28.672	107.847	100.003	112.934	141.975	261.071	47.8817	29.049	16.0007	110.455	138.301	99.8694	44.3169	46.9451	55.4708	100.541	19.0348	35.4129	54.6516	41.6879	49.4279	156.045	33.5622	127.455	64.1676	232.6	122.552	89.7683	106.731	185.091	126.386	66.5441	84.612	162.765	58.1024	133.064	155.747	91.904	88.8425	86.6002	36.1193
Q00613	HSF1	VKEEPPpSPPQpSPR	S303_S307	N/A		83.6396	111.163	130.931	103.461	87.9075	102.658	85.2932	100.659	86.7876	118.035	77.4493	98.817	83.7556	85.3586	121.271	110.077	87.6381	88.3852	99.1745	134.381	88.9175	86.908	84.4146	112.902	99.646	88.4391	93.6785	93.5819	109.418	88.7604	62.3417	106.278	91.0124	160.157	101.907	85.6007	105.853	108.978	94.0873	94.4335	121.287	73.8641	73.6326	108.968
Q00613	HSF1	GHTDTEGRPPpSPPPTSTPEK	S363	N/A		88.1963	130.478	117.711	28.0215	80.6345	139.026	85.689	107.139	102.705	137.592	86.6297	114.503	101.397	61.8901	101.641	74.0599	67.6196	68.8926	101.101	142.37	105.413	94.3118	93.3465	110.39	135.418	68.6524	56.1839	88.5774	124.318	99.4377	71.3198	136.483	100.034	138.233	116.608	76.9408	118.809	81.7702	78.4191	99.1523	140.063	75.7529	73.1206	49.7172
P14625	HSP90B1	EEEAIQLDGLNApSQIR	S64	N/A	NOD-like receptor signaling pathway;Pathways in cancer;Plant-pathogen interaction;Prostate cancer;Protein processing in endoplasmic reticulum	94.0849	204.414	131.181	108.494	34.6733	42.299	156.896	116.563	115.048	120.632	63.0885	69.1968	128.773	63.5197	91.9162	107.24	68.4589	47.3523	29.0022	135.023	66.0311	63.2643	184.374	93.1252	110.098	83.5682	121.749	117.099	39.1729	114.51	111.515	64.0216	106.694	118.859	65.6564	125.144	103.133	78.7035	105.906	53.4854	181.395	105.722	78.2069	90.1295
P34932	HSPA4	AFpSDPFVEAEK	S76	N/A	Antigen processing and presentation	82.0968	68.8948	84.141	64.4532	93.1778	109.529	110.517	84.8637	61.3383	83.0361	95.1739	41.2531	77.6767	106.995	114.103	105.392	103.05	72.4084	77.2793	227.457	101.492	127.098	104.711	144.173	97.8709	91.1295	63.8026	92.6462	118.136	47.7882	63.2401	62.0044	96.4988	160.424	153.449	223.404	62.2222	109.735	85.2915	105.155	73.5897	112.074	97.8846	126.217
P10809	HSPD1	TVIIEQSWGpSPK	S70	N/A	ko05152;RNA degradation;Type I diabetes mellitus	94.1686	79.9706	162.51	73.3138	114.562	60.9909	81.537	62.9702	90.1374	96.9541	102.155	71.5991	89.7053	91.2577	103.225	84.2535	108.649	108.332	95.791	137.155	118.464	159.298	104.739	64.6631	96.8607	150.08	58.7289	81.3118	127.481	98.7651	110.37	80.9772	129.737	105.778	85.89	138.343	81.8671	85.0548	62.2105	84.0536	107.682	92.0781	97.7885	94.7373
Q92598	HSPH1	IEpSPKLER	S809	N/A	Protein processing in endoplasmic reticulum	83.3182	61.8551	6.26962	88.4315	110.272	248.877	83.6012	85.3087	42.1651	152.352	215.939	10.4361	106.537	149.147	94.5496	73.8102	136.04	133.944	82.4233	26.1899	101.055	64.0139	87.8826	133.003	48.6405	32.8852	120.473	89.7397	192.259	117.183	154.749	70.9846	99.6283	56.2179	115.06	82.1707	120.12	61.2652	41.0326	126.459	155.864	46.7774	60.8634	160.553
O43719	HTATSF1	LFEDDDpSNEK	S702	N/A		115.725	108.213	289.014	65.3495	111.931	90.4179	97.1517	119.77	127.744	106.743	122.035	72.3681	83.2112	101.336	90.6814	88.4946	75.7819	99.0797	86.944	122.05	81.5201	85.0197	76.6395	72.4217	129.481	65.5828	86.0831	70.1353	89.6337	146.722	72.3562	159.854	171.918	83.3376	98.4193	89.7408	157.188	121.483	124.754	65.9983	141.807	104.286	105.641	82.586
P42858	HTT	QPpSDSSVDK	S640	N/A	Huntington's disease	148.476	131.745	132.144	71.2716	138.537	86.7485	177.151	90.1593	175.142	131.56	105.447	80.0295	72.1405	60.9263	41.3015	63.821	83.6287	95.4107	66.0075	46.4901	90.9401	104.761	115.011	95.4923	106.024	108.249	59.9441	206.472	80.5353	154.429	120.145	62.3268	70.8714	67.1815	92.3355	88.6321	115.412	61.4713	82.2296	129.177	74.6421	68.4154	122.43	114.015
Q7Z6Z7	HUWE1	AGpSSTPGDAPPAVAEVQGR	S2887	N/A	Ubiquitin mediated proteolysis	148.181	74.6011	118.522	103.791	91.8951	108.4	174.6	95.9813	103.702	81.566	145.74	120.192	113.961	112.692	86.263	82.0429	106.6	86.9456	81.3434	91.6317	77.2532	111.322	138.869	79.2538	61.5447	83.5724	74.317	108.665	96.2527	217.727	103.6	104.856	89.5119	96.1769	49.3227	120.103	70.0527	114.464	89.2369	40.5429	85.6684	79.2244	127.534	136.588
Q7Z6Z7	HUWE1	LGSpSGLGSASSIQAAVR	S3753	N/A	Ubiquitin mediated proteolysis	103.5	150.162	70.0182	71.894	101.589	103.303	91.0471	82.4199	82.2225	123.308	123.319	128.64	112.352	101.609	88.6805	87.5674	109.676	102.518	108.309	100.217	91.0729	83.2722	99.7214	95.1742	97.3942	105.878	86.8552	95.4454	109.606	124.368	119.074	91.1832	107.162	96.1411	127.152	110.45	109.424	55.4533	70.2292	109.623	105.281	94.9334	90.9835	106.76
Q7Z6Z7	HUWE1	LGSSGLGpSASSIQAAVR	S3757	N/A	Ubiquitin mediated proteolysis	101.345	66.2892	133.44	90.1205	82.8599	85.4896	126.603	133.511	112.424	112.428	136.491	137.538	94.0842	62.7284	96.9607	73.8273	112.328	108.768	88.4955	106.181	96.9232	84.9112	87.5012	107.459	103.264	80.298	93.9906	121.473	92.9457	175.846	85.6539	79.7435	99.7073	123.416	148.841	110.535	76.4162	85.4232	91.9594	98.39	131.522	78.7195	78.1381	93.8392
Q7Z6Z7	HUWE1	AGSSpTPGDAPPAVAEVQGR	T2889	N/A	Ubiquitin mediated proteolysis	111.727	128.545	94.6914	81.7751	98.2081	91.6555	147.31	72.5052	112.05	122.376	170.788	94.7359	105.362	69.8416	93.8045	107.08	92.9803	130.371	102.017	93.9416	89.7134	109.295	134.406	118.731	127.28	121.555	83.1457	72.1021	137.797	109.177	133.633	76.7115	72.9051	108.481	112.808	92.9685	71.0896	49.6119	80.0491	72.5984	85.0586	127.083	89.5385	113.291
P41252	IARS	APLKPYPVpSPSDK	S1047	N/A	Aminoacyl-tRNA biosynthesis;Valine, leucine and isoleucine biosynthesis	75.6948	102.754	122.111	81.3835	148.784	135.465	53.7455	81.7945	78.498	80.4354	109.537	88.828	89.1835	61.2096	126.606	63.3174	85.3295	75.6404	103.144	81.2975	116.551	158.382	87.1596	103.28	102.086	99.9741	119.392	57.0736	88.9533	93.5503	81.1516	94.8783	94.8393	104.982	72.9597	119.406	85.8264	103.222	97.9521	119.848	106.424	115.82	150.156	79.3353
Q9P2D0	IBTK	DLQpSPDFTTGFHSDK	S1045	N/A		108.989	100.299	182.942	68.5196	114.691	99.8404	90.7221	62.1753	152.237	149.225	84.4655	102.739	112.476	80.773	123.563	72.405	150.483	103.537	83.7928	103.78	88.5618	122.173	150.542	72.6584	118.59	121.888	112.008	72.4636	122.65	106.533	89.1423	72.8544	85.0253	106.66	91.9182	56.3318	199.604	89.4341	76.7886	192.211	96.2101	91.214	110.756	83.9415
Q9Y2F5	ICE1	RApSPPDPSPSPSAASASER	S1692	N/A		66.5044	82.1229	99.8983	153.464	82.4654	103.999	143.646	111.686	62.3959	82.1739	105.112	67.1124	96.3105	93.6856	107.61	34.6613	118.907	120.34	106.831	88.9686	111.444	136.457	71.9904	84.3982	96.3531	106.154	93.0702	77.2951	87.9487	57.5069	71.6479	168.087	126.711	64.8782	86.3534	99.6555	74.4492	174.581	100.897	116.552	131.228	73.0562	108.477	111.028
Q9Y2F5	ICE1	VPGEDGTLPPTQGpSPLR	S255	N/A		95.8256	127.636	111.361	102.751	80.4646	84.6078	135.298	97.3559	94.9353	101.434	109.278	74.0705	103.931	100.395	89.7445	87.7357	115.775	111.197	96.4796	121.148	82.9045	80.8096	89.6759	105.916	75.6373	95.609	91.491	69.8529	111.096	102.558	101.252	81.4007	88.5561	105.106	124.884	100.299	83.8349	86.4737	85.4775	93.8442	85.2318	102.953	100.705	85.6672
Q9Y2F5	ICE1	SIpSPEVSASR	S925	N/A		77.7006	115.503	93.8978	115.458	73.4155	64.0521	124.616	92.8856	78.1877	81.7251	71.6855	78.0201	99.2934	72.4141	61.9702	88.5161	188.356	111.965	107.586	60.6786	59.463	137.085	79.7333	151.509	54.2787	98.5106	91.5343	78.3077	84.9911	86.2864	84.5061	84.2104	40.8302	88.3868	119.142	175.134	122.559	55.3863	115.22	74.4721	127.515	115.717	107.988	141.049
Q9NZI8	IGF2BP1	QGpSPVAAGAPAK	S181	N/A		388.748	249.475	32.3203	567.156	39.909	20.4942	266.351	29.6334	36.4144	48.435	50.7308	45.2774	34.7196	30.0739	42.8353	55.5344	30.6502	32.9179	216.418	86.3455	44.5	37.7093	88.123	63.4366	48.9032	20.7173	48.9789	201.178	42.9334	622.839	64.5118	51.7507	85.4387	33.2817	9.8378	52.7265	41	40.6755	195.632	34.4021	32.9714	185.482	35.9474	23.2054
Q9Y6M1	IGF2BP2	ISYIPDEEVSpSPSPPQR	S162	N/A		95.4545	105.718	71.4805	97.3959	96.1803	86.6039	98.7879	106.167	72.8129	82.8532	183.84	81.5005	83.2462	70.1287	219.621	109.309	99.3295	106.559	73.9962	97.771	106.722	115.424	89.7638	104.028	99.2467	100.173	86.3991	122.267	107.721	111.164	58.0689	119.144	118.183	77.046	105.854	61.0307	66.8194	96.6323	118.279	72.3033	92.4515	108.723	83.5463	127.2
Q9Y6M1	IGF2BP2	ISYIPDEEVSSPpSPPQR	S164	N/A		99.9532	88.3303	93.4592	83.4988	96.0215	97.792	105.542	64.8476	92.964	97.6961	141.564	93.5061	86.4561	137.327	120.915	94.3991	98.8221	68.6894	82.0806	88.7463	105.668	108.036	91.0138	112.91	95.161	120.08	90.0501	188.308	121.644	110.408	61.6683	143.156	119.434	110.773	75.2492	67.6475	88.407	85.9093	106.917	85.6997	92.346	66.5282	88.6461	101.777
O00425	IGF2BP3	QGpSPGSVSK	S184	N/A		206.443	301.697	198.806	202.7	60.3288	50.623	140.714	136.797	202.404	75.7218	22.1049	117.01	203.273	21.032	120.649	116.64	72.507	171.058	69.4532	72.1016	89.3038	160.572	52.2122	112.066	124.488	56.0095	48.9143	188.431	108.204	227.759	114.595	157.455	99.2713	72.2241	56.2242	26.6841	21.0014	11.1956	138.481	67.6849	108.724	45.9579	55.8261	71.7844
Q9Y6K9	IKBKG	RpSPPEEPPDFCCPK	S387	N/A	Acute myeloid leukemia;Adipocytokine signaling pathway;Apoptosis;B cell receptor signaling pathway;Chagas disease (American trypanosomiasis);Chemokine signaling pathway;Chronic myeloid leukemia;Cytosolic DNA-sensing pathway;Epithelial cell signaling in Helicobacter pylori infection;Hepatitis C;MAPK signaling pathway;NOD-like receptor signaling pathway;Osteoclast differentiation;Pancreatic cancer;…	103.104	84.4877	95.1293	59.7815	101.002	86.8128	76.8993	123.02	96.9817	89.9718	101.501	92.6243	87.2929	80.2523	118.482	75.9162	127.304	101.683	69.0275	86.4794	85.8424	122.15	126.074	105.717	89.0166	102.762	95.6527	90.585	76.3625	90.64	91.6895	94.2034	73.0588	113.908	85.1566	157.673	145.13	84.447	110.809	98.0409	113.509	129.785	120.078	101.646
Q96F46	IL17RA	LALAGEGEACPLLGpSPGAGR	S708	N/A	Cytokine-cytokine receptor interaction	79.6912	100.989	78.4959	129.047	123.313	71.204	69.1415	70.5252	164.456	102.297	55.7728	159.779	116.79	106.742	108.254	89.4965	92.6423	83.0036	88.3919	117.2	45.2382	102.749	89.3686	92.3265	131.162	93.0283	107.055	79.9208	94.2384	104.191	123.016	104.055	95.6679	82.2353	89.5588	45.521	129.678	96.6225	122.913	93.2942	82.9882	97.5932	103.774	90.5856
P40189	IL6ST	SHIAQWpSPHTPPR	S667	N/A	Cytokine-cytokine receptor interaction;Jak-STAT signaling pathway	145.876	74.1282	80.8256	168.485	124.917	96.3307	88.2128	120.966	90.0195	75.7386	146.848	33.8815	110.299	46.3113	88.367	100.863	41.1517	64.44	93.6042	161.117	53.1731	145.755	125.764	106.38	37.7146	97.7947	104.996	58.4343	109.816	80.6047	101.829	127.515	93.6829	95.6275	91.3537	62.4604	81.4171	68.6293	83.9535	81.0632	97.6098	467.387	123.996	126.949
Q12906	ILF3	RPMEEDGEEKpSPSK	S382	CDK2		80.3928	69.324	163.028	138.606	53.3438	77.271	132.713	93.1534	67.7756	76.0972	50.5421	77.604	133.514	129.037	83.7601	171.447	94.6993	93.2003	91.104	134.524	50.4064	62.3549	75.6477	95.3376	69.8363	113.827	84.0768	115.931	53.5947	86.6302	117.182	27.3414	64.7733	126.072	47.1365	167.329	83.7625	80.7499	115.535	97.2536	79.4294	113.066	95.7878	107.309
Q9NQS7	INCENP	HSPIAPSpSPSPQVLAQK	S312	N/A		104.801	104.014	121.141	100.497	96.243	63.703	72.8056	82.6257	74.4663	72.1556	69.7464	67.4582	93.3921	97.9774	78.554	91.5658	119.163	142.957	99.4103	204.958	74.1619	97.435	92.3699	91.3787	68.1596	170.049	115.068	86.3351	61.5929	97.9344	64.9939	65.695	168.553	71.7534	71.2876	166.313	68.426	75.033	92.5389	82.3191	78.4693	101.109	99.7751	55.1139
Q9NQS7	INCENP	TPSpSPCPASK	S481	N/A		98.1274	77.9131	153.022	125.658	61.2737	61.846	86.3717	90.4558	59.8597	67.6765	59.6187	46.6599	93.3374	85.9038	64.752	116.873	157.849	106.33	97.463	229.799	23.5932	56.2205	70.3007	152.606	85.7667	149.223	79.3397	101.169	56.743	82.822	72.3543	38.2157	71.7132	104.785	67.5051	217.128	53.8871	79.9357	101.4	72.0881	84.9747	88.1432	118.421	87.2719
Q9C086	INO80B	AWLDEDSNLSPpSPLR	S132	N/A		119.545	117.828	144.411	97.7451	124.484	100.737	92.5222	85.9044	127.551	114.767	97.3378	101.629	114.577	102.85	95.7843	134.752	106.815	94.7945	119.589	71.1465	83.3763	90.0753	87.2339	89.4071	97.9188	77.1047	88.5467	82.7685	81.1825	92.7547	90.7812	74.3099	103.818	110.062	90.6295	98.3871	123.314	112.996	128.271	101.955	99.6616	79.1138	95.8556	86.3203
O15327	INPP4B	KPPpSPK	S487	N/A	Inositol phosphate metabolism;Phosphatidylinositol signaling system	51.9426	361.545	72.7309	153.366	201.468	98.54	36.8447	201.141	89.8637	196.502	49.4654	121.724	88.8035	54.7152	77.5066	46.1619	224.317	65.5091	91.1773	126.114	322.533	21.2284	129.378	253.03	106.938	95.7325	114.907	48.2569	86.4054	54.2413	29.6439	271.812	138.135	24.594	188.804	34.8979	29.1469	26.7608	51.6947	94.6732	127.379	46.7836	193.678	285.171
Q92835	INPP5D	QTLpSPDQQPTAWSYDQPPK	S934	N/A	B cell receptor signaling pathway;Fc epsilon RI signaling pathway;Fc gamma R-mediated phagocytosis;Insulin signaling pathway;Phosphatidylinositol signaling system	98.6594	63.633	171.178	115.401	146.49	164.911	43.9122	50.3295	36.1971	94.1508	296.551	58.4772	45.8459	109.673	72.5111	39.5109	88.4513	138.235	149.084	65.7105	49.8754	50.0821	317.613	90.8643	256.429	49.1251	234.483	70.1413	180.283	143.957	55.487	81.5643	228.175	69.7333	39.482	72.8918	78.7854	67.3731	112.294	184.873	86.2432	64.1408	88.2528	160.751
Q96CB8	INTS12	SVpSCDNVSK	S378	N/A		115.19	78.5327	122.783	120.069	57.6966	118.015	102.593	114.54	120.396	119.645	61.0405	140.029	113.164	102.888	125.207	108.715	96.8453	83.7782	103.441	111.826	74.3806	104.859	95.6357	70.1586	85.4752	97.7369	131.798	126.336	144.233	161.824	79.0756	91.7016	107.833	93.1831	73.7806	76.8556	98.5776	95.7806	94.0027	151.732	101.625	114.384	101.313	74.1498
Q68E01	INTS3	FPEFCSSPpSPPVEVK	S502	N/A		88.1697	90.2888	103.799	81.0336	87.5847	123.369	100.837	114.991	91.3053	102.503	73.4882	132.764	101.088	87.4047	93.202	95.6234	100.259	94.2845	127.258	124.53	73.8735	112.373	118.731	92.4588	98.1206	84.8459	117.566	95.1912	116	111.447	108.914	90.8821	113.978	86.1698	73.6727	56.0118	153.932	99.4312	73.0244	121.728	87.2949	106.708	104.696	66.7366
P46940	IQGAP1	ALQpSPALGLR	S330	N/A	Regulation of actin cytoskeleton	88.5894	107.852	121.737	144.321	159.441	111.687	64.9639	68.6566	73.1846	79.4335	113.205	180.314	99.0337	74.591	75.2452	72.413	114.85	131.324	108.757	81.7662	48.539	135.482	92.4066	89.7601	61.5289	51.348	114.883	90.5782	115.242	67.7189	75.8722	115.841	99.2178	107.833	106.698	97.6742	67.8044	91.6929	135.45	112.816	77.7665	103.367	138.689	79.0865
P46940	IQGAP1	SKpSVKEDSNLTLQEK	S1443	PRKCE;PRKCA	Regulation of actin cytoskeleton	92.4074	102.845	55.6325	147.555	96.1212	163.424	80.6088	170.357	61.4761	86.9199	51.9547	82.672	70.3932	170.605	122.749	79.6314	77.6542	59.2477	74.9327	135.139	56.6837	124.01	85.0674	129.101	95.4478	62.7831	107.247	146.461	48.1734	69.6942	162.513	119.63	90.5348	57.5944	198.297	120.347	190.277	98.9367	173.145	66.6151	90.2435	55.7227	103.03	113.135
Q86VI3	IQGAP3	QACTAQpTPEPLR	T1415	N/A	Regulation of actin cytoskeleton	109.288	106.199	114.764	152.485	78.3046	56.1563	81.8365	97.3993	102.081	89.1179	63.88	84.721	81.8901	83.5161	79.0798	69.9542	201.832	78.8699	82.1366	108.067	74.0811	72.0101	32.1551	147.55	52.7636	63.6528	131.93	151.341	42.1269	84.8212	93.6739	36.5637	112.666	105.765	114.087	141.743	73.0797	74.9526	225.619	155.136	75.1146	77.2014	67.6311	136.564
Q6DN90	IQSEC1	SLGGQQGpSPK	S417	N/A	Endocytosis	57.3897	76.3975	80.4436	160.654	79.5969	56.9777	106.419	140.936	104.061	82.318	58.2785	83.675	66.073	82.2002	78.5793	93.3477	41.4666	53.8019	120.964	41.1292	60.4881	91.1127	104.324	85.602	67.3436	67.1778	87.0547	174.412	48.1247	40.986	194.883	66.6089	91.6559	114.861	78.2059	74.8685	73.1305	73.5906	93.4108	67.8719	62.4583	144.211	72.7704	83.7001
Q8IU81	IRF2BP1	LPLPpSPALEYTLGSR	S125	N/A		100.657	113.937	89.6737	86.0017	104.927	86.937	284.512	108.104	119.486	104.914	101.847	92.7644	23.6286	94.7623	90.4435	55.5714	90.5155	108.745	133.487	83.6232	199.254	61.2591	119.948	110.527	103.052	64.7727	112.986	74.3832	75.8154	55.0426	168.108	159.978	73.4231	87.7595	178.708	122.707	43.9429	114.474	95.8036	90.9077	93.0843	98.6364	88.5942	74.1314
Q8IU81	IRF2BP1	KApSPEPEGEAAGK	S384	N/A		94.3336	67.8105	160.353	68.2369	93.6883	105.532	121.114	103.119	84.5124	135.496	53.2443	98.8975	90.5776	106.404	87.8722	93.2657	98.0597	86.1959	138.655	65.5631	186.052	69.8465	98.1397	91.8815	122.128	111.187	109.574	87.4168	90.1816	135.184	178.331	89.1228	64.2359	74.6097	91.7862	85.7378	132.573	100.062	102.203	98.7819	82.97	92.6581	77.044	77.0081
Q8IU81	IRF2BP1	HWVAPGGPYSAETPGVPpSPIAALK	S421	N/A		94.2795	87.0615	124.1	65.5043	79.3656	108.694	219.365	67.8826	110.842	143.478	89.3868	110.22	34.1475	89.8123	78.5539	81.0108	98.1185	101.91	190.494	88.746	156.108	70.5504	148.088	92.604	127.945	132.967	85.3457	105.045	104.043	153.818	163.312	83.8315	93.9157	75.7767	97.8771	80.4323	109.36	99.8659	104.849	105.152	90.337	94.2731	89.2308	80.0167
Q8IU81	IRF2BP1	NVAEALGHpSPK	S436	N/A		119.292	93.0546	159.117	81.1068	94.0301	90.6952	152.176	103.606	76.1245	204.244	63.2172	93.9936	74.9919	111.61	62.422	99.2273	86.1859	95.2542	145.995	83.2018	207.311	60.6663	148.293	91.3701	119.846	92.4805	94.5548	118.149	87.8725	183.398	129.398	91.1151	80.364	60.367	92.0298	80.6755	121.316	103.527	119.725	94.0884	78.9417	111.978	80.6552	76.2541
Q8IU81	IRF2BP1	pSPGPPALK	S66	N/A		104.917	71.8311	140.83	72.989	79.144	112.434	210.088	73.5322	70.524	152.236	47.7065	83.4671	62.4342	121.406	61.8996	110.805	109.484	123.184	108.66	101.403	226.098	42.2382	127.446	78.7186	121.795	158.002	89.875	108.936	62.7609	176.451	194.989	103.471	59.9225	74.7546	103.203	83.6431	124.096	88.9562	110.842	88.3175	62.903	97.1886	87.7217	63.3505
Q7Z5L9	IRF2BP2	LEEPPELNRQpSPNPR	S175	N/A		111.998	88.6751	122.732	59.0251	168.352	134.866	82.6799	68.7994	77.7886	171.948	92.2025	107.839	70.9433	122.007	53.5241	86.5342	114.562	80.5487	92.887	71.989	116.418	71.4086	102.075	73.6304	124.246	123.061	99.6724	119.679	84.7842	124.444	138.168	90.665	103.191	71.0905	141.786	114.686	163.277	90.8319	108.244	115.46	89.6048	104.864	75.8445	90.2292
Q7Z5L9	IRF2BP2	RPApSVSSSAAVEHEQR	S240	N/A		113.662	50.1321	111.985	54.9958	72.7716	74.3818	126.33	62.3527	90.324	183.219	132.58	128.375	49.967	173.344	79.024	58.9054	96.8102	168.918	205.843	42.3896	69.2451	69.9606	83.3132	62.8614	94.4146	96.0427	94.8454	59.2021	78.1517	178.118	102.71	81.6354	102.157	63.8558	129.684	70.8651	240.286	95.7834	109.315	123.838	129.84	49.8564	91.88	69.1073
Q7Z5L9	IRF2BP2	KPpSPEPEGEVGPPK	S360	N/A		117.894	73.0483	159.737	119.959	91.0372	147.21	92.7816	65.9614	71.1697	155.515	108.567	102.966	85.6062	128.168	63.9269	75.64	114.797	79.2176	129.453	63.4313	91.671	90.0733	99.3978	72.0243	132.435	99.8061	115.208	89.6077	102.753	128.976	109.983	93.5835	126.094	75.4422	133.972	135.828	121.661	106.697	121.257	119.626	108.391	82.1972	78.4062	115.749
Q7Z5L9	IRF2BP2	RKPpSPEPEGEVGPPK	S360	N/A		101.163	77.4439	132.926	52.136	91.4279	150.344	82.1732	74.2615	138.007	150.197	125.689	105.802	89.4241	117.277	58.4922	82.9249	112.041	84.5336	121.391	79.9163	56.052	95.225	106.741	69.2586	126.342	109.898	108.618	88.9429	101.051	126.684	116.586	93.4306	116.157	79.362	123.2	106.193	121.867	109.875	112.323	104.497	115.013	84.0048	73.2454	103.246
Q7Z5L9	IRF2BP2	RNpSNpSPPSPSSMNQR	S455_S457	N/A		123.052	70.0851	119.318	78.0264	89.8381	88.0381	86.3767	90.0076	82.2596	138.599	111.545	97.9993	117.368	105.697	79.7402	99.6872	140.585	74.0733	127.616	76.5759	111.762	96.7206	114.514	72.8533	99.0687	71.7378	98.9309	53.2028	103.305	127.964	101.461	117.166	133.183	88.5247	93.141	114.31	141.797	85.6135	113.478	107.423	95.1789	145.506	74.6567	115.32
Q7Z5L9	IRF2BP2	pSPPGAAASAAAKPPPLSAK	S71	N/A		74.8376	108.536	182.272	35.627	103.751	95.1232	50.2298	51.3074	129.067	66.5648	44.1274	39.2813	109.863	197.306	70.1777	93.8891	148.381	52.3723	152.964	49.6576	77.0934	50.0644	39.8762	90.0269	53.3863	63.4552	55.6202	45.3828	60.1454	55.4662	64.5907	102.966	238.875	69.4583	245.014	282.704	242.695	128.113	248.766	245.839	223.09	161.067	197.32	45.6703
Q9H1B7	IRF2BPL	RPGpSVSSTDQER	S334	N/A		59.281	92.8343	93.2706	69.5682	171.358	69.5429	113.21	99.3552	52.7217	68.3923	89.9351	111.738	54.681	55.2116	139.634	88.1725	39.0381	76.634	124.182	66.2283	99.1856	77.3897	55.4564	60.9429	56.4832	73.526	65.0159	42.5029	35.9959	102.979	131.915	112.394	71.6073	82.4328	125.075	36.3857	22.7114	56.8423	90.661	76.2387	93.032	88.7501	86.5314	53.3404
Q9H1B7	IRF2BPL	KApSPEPPDSAEGALK	S547	N/A		58.6591	109.413	67.6962	92.3945	100.582	99.5621	155.381	183.294	100.322	64.8694	68.1766	81.1949	88.2607	74.8131	172.545	113.976	77.5381	61.0882	69.8162	102.147	113.56	78.22	52.8103	95.6562	77.1233	68.4575	74.2579	125.855	57.3393	76.0288	143.055	97.6033	60.4116	99.5149	95.2521	72.4822	30.8037	92.9121	144.254	68.0242	91.6116	91.6779	99.6215	65.0651
Q9H1B7	IRF2BPL	pSPGPPPPVGVK	S69	N/A		86.2919	85.4709	69.2058	90.0278	118.382	47.1899	135.075	122.144	106.913	89.2723	63.2058	125.788	80.9881	79.8864	111.477	103.901	76.9626	71.2986	101.811	79.7779	75.8683	84.5818	89.3378	81.3377	58.9236	42.4272	87.202	78.8216	52.1014	97.783	105.133	95.4445	93.761	92.4811	80.0703	47.8085	64.4594	92.2977	217.963	83.1546	87.3162	195.845	107.987	66.151
O14896	IRF6	LQIpSTPDIK	S424	N/A		111.403	178.805	41.2357	172.948	71.4703	198.029	24.7689	126.722	93.1094	136.375	248.618	48.3553	151.554	93.0383	92.2399	110.661	89.422	85.3772	240.944	73.4401	117.916	128.011	75.8191	78.1013	63.0402	56.0925	132.158	31.8149	32.8419	29.6922	50.7403	94.1469	205.556	49.1539	175.533	75.5231	57.6054	110.805	181.19	95.3855	100.999	73.3371	147.357	227.075
O14896	IRF6	HpSPQQEEENTIFK	S47	N/A		142.225	300.187	112.4	79.903	138.038	95.3633	64.2124	149.377	85.4296	186.644	164.012	154.805	93.5238	82.5549	93.3043	98.6886	75.2666	82.6117	127.512	81.8087	97.048	129.425	121.862	73.2169	63.8183	64.6502	125.194	41.407	80.9841	94.8924	58.0313	86.4226	129.832	75.66	79.3516	83.3793	95.2968	96.7948	161.747	101.776	116.358	72.5623	106.577	97.5507
Q9Y4H2	IRS2	VApSPTSGVK	S1100	N/A	Adipocytokine signaling pathway;Aldosterone-regulated sodium reabsorption;Insulin signaling pathway;Neurotrophin signaling pathway;Type II diabetes mellitus	112.004	144.262	160.585	26.8163	134.942	310.17	79.5896	56.487	127.507	162.495	92.0603	105.911	74.5811	103.167	52.4475	60.0352	48.227	38.1675	93.4042	68.8734	69.7881	123.886	156.509	129.848	155.113	83.3286	206.003	37.1727	101.091	241.496	108.711	102.895	83.6862	53.4305	24.6334	69.7305	246.623	61.4914	28.9043	55.2816	101.326	84.6527	96.0846	74.1185
Q9Y4H2	IRS2	KSSEGGVGVGPGGGDEPPTpSPR	S1203	N/A	Adipocytokine signaling pathway;Aldosterone-regulated sodium reabsorption;Insulin signaling pathway;Neurotrophin signaling pathway;Type II diabetes mellitus	118.352	144.576	104.542	48.7256	165.393	169.01	43.0795	63.7278	140.371	137.736	70.6089	108.069	65.525	101.833	59.1628	85.5242	68.2239	62.2114	54.9475	59.5771	45.871	115.73	132.17	128.842	117.37	84.096	222.25	69.0003	84.6093	164.834	112.24	117.196	89.0411	61.3916	64.8314	76.4434	243.786	80.5725	39.208	74.6873	141.138	78.4429	104.035	76.1633
Q9Y4H2	IRS2	LCPSCPASpSPK	S620	N/A	Adipocytokine signaling pathway;Aldosterone-regulated sodium reabsorption;Insulin signaling pathway;Neurotrophin signaling pathway;Type II diabetes mellitus	91.8957	154.776	112.859	52.9833	115.704	220.358	76.6952	75.2579	133.363	154.107	122.638	102.069	88.0136	138.584	60.5008	89.3756	57.758	40.9094	84.0867	75.4015	63.9617	94.2258	157.26	112.962	121.867	99.2217	129.35	71.6363	102.439	126.325	87.4258	98.3929	107.413	82.1052	65.3228	84.3632	201.935	75.3792	66.9239	61.9769	107.437	126.913	108.473	89.4245
Q9Y4H2	IRS2	pSPGEYINIDFGEPGAR	S915	N/A	Adipocytokine signaling pathway;Aldosterone-regulated sodium reabsorption;Insulin signaling pathway;Neurotrophin signaling pathway;Type II diabetes mellitus	110.775	132.531	149.055	36.1599	122.24	197.729	97.6563	84.9211	125.883	126.623	84.503	117.793	113.497	89.0805	79.1895	84.0253	81.0663	70.6403	81.7763	81.1715	56.2603	106.107	123.646	112.605	121.125	78.0055	147.306	69.0954	97.5177	174.272	99.3616	101.257	99.4418	79.3649	64.6688	71.9192	237.672	88.3536	52.3748	68.7865	90.4005	99.08	87.9257	79.7095
P16144	ITGB4	MTTTSAAAYGTHLpSPHVPHR	S1474	N/A	Arrhythmogenic right ventricular cardiomyopathy (ARVC);Dilated cardiomyopathy;ECM-receptor interaction;Focal adhesion;Hypertrophic cardiomyopathy (HCM);Regulation of actin cytoskeleton	87.259	126.3	79.1532	92.5861	118.496	150.321	76.2696	76.506	67.9542	142.323	85.9469	136.071	106.236	99.2419	90.1916	88.3206	104.958	114.877	110.48	106.331	113.779	98.3964	109.307	111.01	103.506	115.82	111.114	72.4299	97.0269	102.582	79.2139	139.048	102.854	69.7331	99.2001	133.437	98.3328	98.077	74.2746	100.777	99.3654	100.009	109.84	90.3072
P16144	ITGB4	LTAGVPDpTPTR	T1530	N/A	Arrhythmogenic right ventricular cardiomyopathy (ARVC);Dilated cardiomyopathy;ECM-receptor interaction;Focal adhesion;Hypertrophic cardiomyopathy (HCM);Regulation of actin cytoskeleton	68.0215	97.6902	66.9523	77.1806	174.905	248.682	35.5798	45.1276	66.8437	101.713	96.8673	156.974	80.7984	110.84	125.041	102.502	91.8189	144.423	137.178	161.139	89.0311	110.104	126.523	102.835	99.0553	151.871	90.1824	45.5649	73.896	86.9936	36.3968	91.5971	82.0092	61.9323	89.4302	72.1793	90.4863	84.2619	94.2979	74.5107	85.4355	159.107	229.067	141.825
P16144	ITGB4	QLLVEAIDVPAGTApTLGR	T973	N/A	Arrhythmogenic right ventricular cardiomyopathy (ARVC);Dilated cardiomyopathy;ECM-receptor interaction;Focal adhesion;Hypertrophic cardiomyopathy (HCM);Regulation of actin cytoskeleton	76.1424	83.2511	60.1088	66.4343	113.678	242.359	129.327	64.6451	81.9053	124.71	78.6969	79.7914	37.0639	94.9623	77.447	76.6865	105.829	106.162	86.8249	374.28	103.329	112.256	137.122	80.5274	100.992	146.292	98.5423	66.2127	85.9575	102.004	106.653	70.7405	79.8172	75.9256	119.244	45.8429	88.3819	114.117	49.1113	88.8299	119.344	158.651	91.6213	76.1534
P16144	ITGB4	pSPSGSQRPSVSDDTGCGWK	S1356	MAPK3;PRKCA	Arrhythmogenic right ventricular cardiomyopathy (ARVC);Dilated cardiomyopathy;ECM-receptor interaction;Focal adhesion;Hypertrophic cardiomyopathy (HCM);Regulation of actin cytoskeleton	54.8291	246.532	44.0871	59.5641	238.283	223.791	50.5402	38.5747	97.3016	204.592	37.9644	362.002	85.2691	72.191	116.411	39.4455	90.0949	92.3778	86.876	42.1432	120.864	45.9105	202.908	119.445	170.079	164.001	180.277	34.4463	78.5372	47.0324	35.4063	188.262	161.626	36.9996	99.6713	23.7514	91.1398	46.2293	72.5675	197.746	75.9988	73.9761	142.282	82.9889
Q14573	ITPR3	VApSFSIPGSSSR	S1832	N/A	Alzheimer's disease;Calcium signaling pathway;Gap junction;Gastric acid secretion;GnRH signaling pathway;Long-term depression;Long-term potentiation;Oocyte meiosis;Pancreatic secretion;Phosphatidylinositol signaling system;Salivary secretion;Taste transduction;Vascular smooth muscle contraction	77.6087	122.359	71.3977	125.703	85.6661	42.1453	11.2603	41.8431	99.2997	80.4764	53.2474	115.572	241.43	107.286	192.04	100.259	109.741	73.2648	106.953	58.0631	97.9847	51.7298	63.0253	156.516	137.009	43.3635	119.382	62.1771	126.273	79.683	21.7488	166.251	66.1155	177.038	192.913	58.8376	152.128	94.3832	141.074	173.603	149.77	103.121	136.739	137.965
Q15811	ITSN1	AQpSFDVASVPPVAEWAVPQSSR	S203	N/A		120.872	104.064	95.9322	113.098	71.066	88.5847	100.407	105.993	146.616	114.896	74.1796	126.39	133.821	96.6593	124.824	68.0816	76.918	87.8553	67.0506	89.2114	138.043	103.622	71.6101	86.4498	102.474	79.3095	102.155	103.182	103.92	109.791	86.7814	146.243	80.5927	101.751	141.579	138.695	60.0315	135.377	102.414	123.671	83.5823	88.9234	90.2688	89.2584
Q15811	ITSN1	SGpSGISVISSTSVDQR	S315	N/A		128.492	121.139	73.0778	148.631	160.542	69.511	47.2225	117.753	109.721	85.113	51.2909	102.264	156.683	78.7112	166.168	92.6846	98.7899	86.9759	50.2432	78.8171	129.72	77.2079	65.4849	146.498	144.111	70.4693	143.942	76.4678	132.665	70.721	66.5393	145.493	64.3871	67.9807	172.249	71.5647	81.9037	126.571	90.1582	91.254	88.0968	85.5164	117.655	87.5369
Q15811	ITSN1	SAFTPATATGSSPpSPVLGQGEK	S904	N/A		100.099	96.8191	130.127	126.982	146.272	75.534	46.8795	90.6374	140.758	97.0338	58.1319	65.4066	109.834	91.4656	118.504	89.4223	87.5085	70.9244	60.6368	86.5277	76.931	69.7682	69.8257	122.75	121.185	73.8127	68.8951	116.294	109.897	50.1645	106.909	141.529	74.2961	80.8274	131.318	131.294	93.408	115.051	88.1781	72.4502	138.805	99.8031	112.079	90.0989
Q9Y6Y0	IVNS1ABP	QISSSSTGCLSpSPNATVQSPK	S277	N/A		66.1992	58.9355	48.9266	147.059	118.084	66.0914	100.568	199.328	38.3398	75.2325	209.61	92.6282	117.778	91.7047	111.091	124.029	142.977	176.193	74.2335	53.4753	80.6541	136.174	73.4652	130.129	103.284	74.3979	89.141	68.0956	106.381	19.7399	107.145	91.3484	72.8421	119.984	83.9366	174.448	72.0095	146.094	159.852	55.2746	101.479	64.9625	108.952	95.1755
Q15652	JMJD1C	TpSPLVSQNNEQGSTLR	S2053	N/A		86.2762	98.3275	94.3574	128.528	101.486	103.838	129.873	124.993	97.5265	96.4464	116.81	165.49	87.2982	97.0076	116.891	89.1496	109.271	93.8085	95.4502	92.3174	58.832	99.3224	88.7944	90.6056	116.426	109.017	87.6781	90.2401	112.209	96.6352	93.3915	132.915	91.2227	160.564	94.5448	64.5836	33.6804	91.6738	118.062	110.857	87.9919	53.8929	69.7578	111.181
Q15652	JMJD1C	pSPPPETIK	S617	N/A		89.2499	87.7741	104.294	115.76	84.719	73.303	141.101	117.296	110.366	72.2521	76.7256	113.573	60.7588	116.543	115.855	87.8294	134.872	107.993	103.013	107.483	76.196	70.3066	121.788	80.7119	90.5083	107.229	95.7237	93.2261	87.1199	99.1554	114.056	119.909	78.3615	190.301	107.492	145.78	76.8889	106.622	136.578	113.869	76.1069	82.5003	69.8581	143.443
Q8N9B5	JMY	SSAWAEGGpSPR	S115	N/A		74.1649	82.5873	140.898	93.6449	86.2236	91.4782	215.499	87.026	157.614	99.5283	98.0128	116.89	80.8368	89.1331	107.731	96.4886	101.351	106.546	49.7903	86.9206	54.856	114.493	103.512	126.118	114.702	129.202	88.1096	76.5714	68.2086	88.7291	117.35	69.6816	78.1265	104.652	90.6622	92.714	60.6504	105.431	78.0788	108.869	99.7358	85.4794	81.6515	69.8193
P05412	JUN	NSDLLTpSPDVGLLK	S63	CDK3;VRK1;PRKD1;MAPK9;MAPK8;PLK3;MAPK15	B cell receptor signaling pathway;Chagas disease (American trypanosomiasis);Colorectal cancer;Epithelial cell signaling in Helicobacter pylori infection;ErbB signaling pathway;Focal adhesion;GnRH signaling pathway;Leishmaniasis;MAPK signaling pathway;Neurotrophin signaling pathway;Osteoclast differentiation;Pathways in cancer;Renal cell carcinoma;Rheumatoid arthritis;T cell receptor signaling pat…	48.656	108.508	92.3756	62.0528	56.4323	164.098	124.66	105.368	208.409	95.5978	138.673	112.24	66.9298	211.119	29.9932	61.2057	84.5887	92.7921	43.5523	69.3578	47.9348	85.9479	244.45	60.9721	134.742	134.677	141.931	101.198	86.4848	91.8389	49.0066	73.71	88.6222	484.969	88.829	109.139	36.3667	53.4644	83.6109	155.086	80.4663	54.5897	27.6372	111.66
P17535	JUND	ADGAPSAAPPDGLLApSPDLGLLK	S90	N/A	MAPK signaling pathway;Osteoclast differentiation	93.9357	81.1093	90.1657	72.2014	99.3067	85.1083	85.3753	44.141	214.593	74.2233	80.0286	69.9874	83.889	95.0508	76.9679	64.3342	93.8704	89.4213	187.506	35.9432	151.735	70.3258	146.264	80.289	99.6075	83.3687	102.803	66.983	59.2426	76.4572	81.7144	126.928	171.228	110.817	82.3931	32.9735	137.026	86.82	126.21	136.613	71.6904	100.988	98.6416	202.215
Q63ZY3	KANK2	QADPQPQAWPPPDpSPVR	S323	N/A		120.706	83.2217	76.5166	116.095	86.1237	72.5999	59.6172	126.229	92.7061	159.267	77.4236	110.026	58.554	77.0618	86.9251	112.041	104.019	87.6979	117.58	98.5746	101.128	93.4339	95.5832	120.979	85.2432	85.9731	107.223	176.282	80.1058	84.1102	127.618	108.044	98.219	112.042	105.847	69.1752	85.7263	81.2103	99.659	90.3994	44.0423	93.0284	97.0076	102.802
Q92794	KAT6A	RLpSEGVEPWR	S941	N/A		88.066	86.5052	126.306	62.4635	68.299	91.3791	112.269	80.0001	131.596	120.271	109.837	92.5504	115.009	98.8115	79.5039	105.623	129.01	76.3125	89.3307	50.7058	112.893	93.3727	80.9236	85.942	108.357	72.7712	101.242	97.675	102.397	128.472	60.8744	63.0541	128.377	169.382	77.9917	75.1588	124.677	92.5113	110.501	112.875	123.702	102.764	97.2642	104.787
O95251	KAT7	SQQQPTPVpTPK	T88	CDK1;CDK2		105.704	91.9496	131.674	152.03	49.8999	70.171	153.842	122.924	86.1648	83.1614	51.6594	81.4466	116.383	99.3008	86.8806	169.814	115.525	120.404	96.4113	80.3245	47.7886	54.2073	75.5997	85.5754	73.0853	131.974	95.2013	87.5274	50.7356	123.136	110.012	50.0417	68.7944	96.4986	55.2115	168.166	80.8983	83.1111	129.458	85.4753	71.2168	131.248	109.752	99.1554
P51787	KCNQ1	RGpSAGLAK	S27	PRKACA	Gastric acid secretion;Pancreatic secretion;Protein digestion and absorption;Vibrio cholerae infection	108.068	18.8006	95.6794	38.8026	59.5478	156.438	40.3979	41.9926	28.2916	392.138	62.2401	98.4838	117.016	231.938	40.3469	88.7765	67.9072	49.6692	134.706	115.74	95.2316	40.4958	99.876	49.2896	184.909	137.24	64.7089	21.6715	349.346	164.119	28.6785	30.7189	211.239	41.7872	145.261	76.581	35.042	71.1026	36.7021	213.288	139.734	34.3859	44.164	98.1744
Q9Y2K7	KDM2A	LTPVRPAAApSPIVSGAR	S558	N/A		128.458	118.758	135.873	68.244	84.2223	94.953	87.5423	82.2278	98.8678	158.615	103.281	115.367	135.517	109.907	54.1452	65.2023	99.6711	101.493	89.7514	90.3759	94.6119	26.4406	95.2618	97.5969	104.382	148.754	122.109	79.2245	116.005	206.994	121.853	159.876	84.8453	85.4029	150.643	131.307	103.801	81.9926	102.664	86.0752	117.695	132.759	88.3293	86.2986
Q8NHM5	KDM2B	VISRPPPSVpSPPK	S1031	N/A		111.378	87.2143	130.085	86.5284	113.724	79.8015	199.142	116.849	102.669	147.518	90.0455	125.598	64.7146	127.638	81.4445	115.016	102.003	72.7927	97.2658	74.4926	65.9877	83.944	38.6779	89.4111	113.987	75.4775	91.2498	87.1764	100.061	131.121	102.294	71.5229	92.2303	111.173	140.809	111.079	136.797	94.0654	123.257	110.967	79.9563	87.0106	78.3145	96.7912
Q7LBC6	KDM3B	RFpSLDER	S798	N/A		119.693	93.5293	104.397	82.3006	110.311	36.759	71.2356	53.2427	147.859	102.43	46.2709	217.163	56.5254	121.739	145.266	78.8634	72.6922	108.813	115.117	38.1266	68.4393	108.629	123.448	142.364	165.176	171.006	162.253	53.9256	51.9312	123.379	35.654	167.905	153.865	116.5	92.1613	63.2946	101.189	66.1589	144.358	107.243	138.981	56.1327	104.965	119.023
P41229	KDM5C	EELSHpSPEPCTK	S301	N/A		99.4024	53.7974	133.243	79.4981	69.4829	108.774	231.132	118.467	208.56	98.5378	47.7908	112.977	78.9237	162.867	82.1981	99.2676	67.4453	113.035	128.19	10.1103	34.0689	78.2396	107.273	88.796	98.3758	96.3676	71.9644	102.446	107.894	147.811	126.56	105.372	136.037	104.169	97.2312	58.6396	156.952	30.9407	89.0316	92.6986	55.1264	97.5688	61.3824	87.1083
P41229	KDM5C	NHpSNAQFIESYVCR	S317	N/A		107.266	98.4005	113.993	94.364	125.81	104.349	109.718	101.988	174.456	93.7786	50.3686	111.837	102.569	97.898	87.6986	98.7719	91.3208	95.5026	96.6642	91.4841	76.5181	94.648	110.783	94.5875	87.9853	79.92	103.645	121.391	85.0579	128.756	104.846	93.4162	108.439	99.3661	117.905	70.2542	135.058	105.697	121.248	92.1242	90.7607	94.856	87.6731	81.183
Q07666	KHDRBS1	SGpSMDPSGAHPSVR	S20	N/A		92.9107	76.3456	76.2151	118.545	88.071	80.7466	102.426	64.8432	119.705	112.059	64.4178	180.255	93.9842	103.533	111.656	85.6617	90.9474	97.9649	125.826	99.885	86.8057	89.0813	94.4779	90.5437	143.621	101.033	108.918	89.3967	69.0159	114.551	113.83	155.853	167.5	59.7264	140.192	77.7236	94.1633	102.913	115.305	97.4008	120.618	66.3079	114.476	97.8465
Q92945	KHSRP	VQIpSPDSGGLPER	S181	N/A		117.282	72.2951	85.781	98.5636	86.3723	109.268	115.31	92.0555	94.403	108.277	85.5834	83.5675	91.0967	110.156	73.403	88.5326	81.7321	78.0566	120.621	114.763	93.2695	101.141	96.1278	74.5408	89.8723	105.511	80.0768	103.198	108.36	122.549	102.016	111.648	103.174	119.819	80.2738	62.2367	99.6578	113.608	64.5874	98.9745	92.0972	95.3155	59.5009	75.1006
Q92945	KHSRP	GpSPQQIDHAK	S480	N/A		129.69	56.9225	134.286	85.7713	98.2243	86.846	142.741	90.0753	99.3255	113.965	122.512	102.357	81.6295	119.256	110.421	192.812	58.0536	69.3525	116.482	136.931	78.7221	79.8711	88.4622	56.2307	110.482	126.44	74.0822	103.694	102.039	143.491	110.542	77.2396	82.9451	112.397	72.255	78.1588	109.14	98.9974	74.7565	102.035	75.872	117.717	105.392	89.7099
Q96A73	KIAA1191	QPASAQSTPSTTPHSpSPK	S183	N/A		77.6758	75.2501	137.399	93.6037	127.092	84.426	122.617	83.3448	112.398	85.6952	117.242	106.12	105.28	140.625	84.9018	55.5754	53.8732	46.9247	102.43	102.403	142.324	148.772	90.5677	102.884	104.771	102.617	74.5796	79.3811	86.6023	93.0458	95.9053	79.3879	193.998	103.784	76.2246	54.7495	100.854	108.688	74.9694	142.259	78.4352	81.8388	75.8938	98.7516
Q6ZU35	KIAA1211	RPPpSPPGPEER	S1017	N/A		62.6242	87.5004	79.8948	122.648	110.623	36.9414	210.719	66.3721	89.2338	78.1069	47.8318	108.195	110.505	99.9218	114.728	67.3666	100.62	102.438	48.0678	87.7863	142.183	108.609	69.072	48.8871	116.231	70.2113	73.3847	85.3796	46.8603	55.5186	121.508	82.3944	56.3887	153.387	78.2467	72.2995	105.111	81.5514	54.4067	141.531	44.7678	93.9146	134.991	56.0946
Q6NV74	KIAA1211L	VFpSQENVCDR	S113	N/A		111.943	61.8464	107.907	113.074	82.7559	152.403	51.101	156.6	100.597	260.543	46.5628	35.2974	117.7	98.4294	45.5178	73.4865	129.484	68.4977	125.895	115.535	129.905	22.7507	44.9414	172.227	150.099	66.8901	172.038	48.3754	189.497	139.619	31.2422	227.144	200.298	31.0624	118.066	81.1986	142.089	156.984	62.3525	204.226	138.052	81.8444	85.2065	76.5714
Q5T5P2	KIAA1217	ISSLPVSRPIpSPSPSAILER	S361	N/A		127.025	93.4487	94.9022	132.902	170.74	127.987	88.1848	125.89	108.806	156.852	101.454	109.438	63.8213	101.489	63.8182	69.5674	73.3051	99.2443	103.675	90.415	108.421	90.4736	117.457	113.395	132.821	121.498	108.241	77.3131	121.519	138.186	79.7658	118.417	147.115	69.8108	85.2825	72.2416	82.477	101.884	87.4694	96.2823	94.103	105.415	61.3291	81.9902
Q69YN4	KIAA1429	SFLSEPSpSPGR	S1579	N/A		94.9894	77.5395	113.504	76.1562	95.6056	82.5215	104.809	76.3164	113.289	110.222	64.9135	95.1653	98.705	92.3366	111.054	85.3956	102.072	75.5223	97.9391	118.792	64.7709	93.5625	80.2015	76.1476	91.4547	87.6664	96.8237	95.132	108.325	105.238	101.059	101.884	95.0895	111.333	107.707	92.6533	136.159	92.768	96.155	102.894	104.326	132.499	89.8398	98.1886
Q9P260	KIAA1468	AGpSISTLDSLDFAR	S180	N/A		101.819	113.84	333.966	14.0153	91.4668	35.4255	81.5361	53.2535	61.6281	89.4853	64.2255	157.692	186.887	44.8072	106.945	154.193	113.78	52.288	81.2614	53.73	294.032	213.174	52.7822	47.3277	162.395	99.7526	57.5346	106.193	82.0469	143.616	111.482	58.9594	55.8975	117.099	53.5051	76.566	120.402	100.519	51.3615	110.9	114.557	112.18	172.786	54.6603
Q9P206	KIAA1522	CSLHSApSPASVR	S327	N/A		140.565	148.731	126.783	106.24	140.286	75.6485	86.7045	138.014	72.337	98.0877	117.045	103.012	118.939	105.453	83.3555	96.6239	87.9909	106.934	85.3323	96.6173	93.3003	97.9048	93.7285	98.301	101.24	70.5677	119.238	90.2488	88.9452	84.7134	106.461	88.4371	97.3868	93.1158	91.9672	92.9681	136.935	123.89	89.8083	131.148	75.0138	89.5114	87.6619	101.692
Q9P206	KIAA1522	GpSPSGGSTAEASDTLSIR	S404	N/A		102.568	112.653	142.368	106.016	151.259	122.196	90.8095	114.362	90.5341	139.759	79.3051	115.304	112.059	58.7701	91.6938	93.1114	55.1395	45.8648	81.4845	117.861	91.079	93.2104	53.4708	128.053	56.2844	73.6156	83.8801	27.0762	72.569	93.6896	60.7315	88.4224	132.156	59.5427	123.861	89.4186	131.565	93.5631	115.39	190.493	87.4829	430.887	123.206	110.06
Q9P206	KIAA1522	GLAGPPApSPGK	S545	N/A		93.4003	105.831	118.323	136.333	176.252	81.4261	47.5512	158.803	113.578	83.2565	98.0758	100.381	120.372	90.2922	95.4713	86.4156	115.668	153.93	86.4133	112.9	74.0215	96.5229	71.1434	104.722	82.6913	71.9546	102.926	63.4068	94.2554	85.5952	99.9531	88.3045	112.793	64.4026	88.6683	61.2283	98.4934	97.4494	99.3064	189.43	86.4353	114.155	109.559	101.909
Q9P206	KIAA1522	LQLERPVpSPETQADLQR	S929	N/A		88.9587	125.084	131.323	106.339	174.956	117.941	52.2867	151.226	120.548	98.869	88.631	93.7	137.047	92.0284	153.312	94.4339	92.325	146.39	75.1653	77.272	111.284	125.09	70.0367	97.1076	98.2131	68.7906	125.659	56.4613	71.2843	100.843	52.4159	110.341	89.686	53.0433	94.0828	74.3953	158.576	126.72	89.9531	162.618	95.852	92.7009	167.002	96.3615
Q9P206	KIAA1522	KPpSVGVPPPApSPSYPR	S971_S979	N/A		97.5627	105.293	68.4094	85.2047	133.667	59.9355	71.9568	71.8959	82.635	109.085	98.6955	90.1408	113.037	103.039	93.039	94.1633	101.208	142.881	95.0925	80.9423	129.843	92.5219	95.9821	95.021	116.113	57.9971	90.9922	74.9096	83.2426	109.768	94.1826	103.087	103.883	96.7527	95.7784	82.0741	186.731	80.7429	87.2309	121.9	101.1	99.5459	101.469	71.2345
Q9BY89	KIAA1671	QGpSPVEPK	S1019	N/A		47.5759	162.243	130.15	26.4352	194.957	139.315	22.387	95.4772	117.521	156.855	118.497	87.6328	121.367	152.605	128.607	49.7816	183.038	55.2856	146.957	47.2174	299.833	89.0527	112.338	107.435	124.207	86.5745	110.157	34.5346	103.727	60.1484	34.26	84.7286	172.741	64.4867	233.249	75.9268	76.8766	56.2261	89.188	148.4	99.6666	73.951	156.499	101.65
Q9BY89	KIAA1671	VSPKpSPPTDQK	S1366	N/A		73.5674	127.558	147.579	20.3763	166.309	120.761	59.281	91.0438	98.3522	118.818	101.221	84.0219	153.24	154.704	116.646	83.2461	164.038	57.97	91.8225	61.2758	302.625	102.978	94.1615	102.824	146.835	114.553	101.009	45.1169	111.729	85.2146	80.6738	90.4963	129.942	86.9089	167.957	85.6796	80.1454	63.5812	70.0801	155.836	95.1488	84.9959	107.765	80.1372
Q9BY89	KIAA1671	ERPLQQVpSPVASVPWR	S1488	N/A		88.7211	108.691	101.991	32.6639	124.935	96.867	61.6985	58.3617	113.756	135.944	192.454	99.2723	122.612	106.179	103.326	42.1008	148.952	89.9479	113.494	50.0263	215.867	154.221	105.797	108.588	163.926	109.325	108.952	60.9464	141.654	46.7617	95.5396	51.0463	120.979	61.6914	258.323	71.8505	75.7522	69.2638	81.8425	137.454	96.0721	78.3105	121.408	97.6091
Q9BY89	KIAA1671	LSpSLSSQTEPTSAGDQYDCSR	S1574	N/A		80.9778	101.082	104.992	26.5989	36.1563	88.8289	45.2395	147.144	47.717	138.047	24.1865	191.153	133.969	131.483	120.538	95.427	117.356	119.756	149.354	28.2234	236.953	125.862	114.286	101.766	28.8615	119.074	138.497	93.1377	75.2338	84.8387	81.1364	104.234	117.092	101.958	105.779	122.221	181.118	100.969	111.65	101.957	100.683	142.174	103.639	96.0837
Q9ULH0	KIDINS220	VPKpSPEHSAEPIR	S1555	N/A	Neurotrophin signaling pathway	113.355	141.505	110.718	119.748	84.7865	140.516	99.0352	137.286	78.4723	57.6512	89.682	122.263	104.635	92.872	121.493	174.558	70.8564	114.29	88.453	105.708	153.831	84.3654	85.5134	69.0666	80.8553	85.608	103.499	151.258	86.0547	105.989	172.924	108.605	82.7307	103.652	67.4071	62.1177	99.4122	95.948	99.3637	71.1145	92.4543	102.445	97.7602	78.0532
Q9H1H9	KIF13A	TGpSCSELDACPSK	S1698	N/A		54.5935	91.1507	139.737	74.087	46.896	33.791	150.692	176.445	78.5624	34.8199	95.4499	123.51	173.169	78.9472	173.677	109.511	126.343	106.256	19.9553	90.6877	133.552	81.4461	63.6662	175.126	142.89	114.172	82.3252	105.398	22.477	43.5874	50.2569	138.433	81.6713	81.6694	160.208	60.6926	196.348	92.8154	114.665	87.7819	5.841	99.9857	149.355	90.2051
Q9NQT8	KIF13B	ERPDLEAPAPGpSPFR	S1644	N/A		123.4	105.022	94.9527	83.7971	78.9433	110.491	88.0566	107.969	125.701	159.961	138.584	66.1831	87.4925	71.5801	84.0879	92.6452	98.3312	93.9509	70.0464	103.718	134.463	106.807	132.854	89.9289	133.148	90.1807	96.2563	93.8423	126.017	97.5968	83.194	109.286	123.592	79.267	90.1844	55.0222	136.335	128.295	72.305	87.2274	69.2259	95.4254	74.1716	83.7059
Q9NQT8	KIF13B	WEpSQQDVSQTTVSR	S1410	MARK2		142.539	73.3715	112.809	42.2973	116.543	155.553	98.8915	154.878	101.259	60.8851	84.6229	62.0229	94.9544	108.553	238.199	51.4448	101.248	102.019	92.661	170.012	245.552	98.9799	139.063	53.3691	110.76	75.8586	95.352	87.5952	155.701	168.796	121.197	99.0731	35.4694	69.3674	117.186	97.8729	92.0557	136.103	72.4092	118.588	108.174	93.8128	95.9866	104.924
O60333	KIF1B	SGLpSLEELR	S1057	N/A		78.5253	36.9251	153.634	72.3271	130.46	80.1858	102.619	144.08	100.788	82.7612	120.482	112.544	79.9359	74.9863	100.93	87.2124	79.2604	125.449	55.066	131.734	104.622	117.873	80.9477	81.0541	135.717	94.7173	93.3116	103.866	82.4223	100.692	105.039	72.6992	67.0305	182.625	78.244	69.7602	55.9582	90.8779	65.4455	83.2075	142.132	114.738	89.7129	57.2621
O60333	KIF1B	GDpSLILEHQWELEK	S1487	N/A		105.826	82.2001	138.229	92.3708	94.5654	90.1581	103.194	101.374	80.2655	79.6356	134.543	57.2073	106.081	112.917	102.814	97.5503	105.552	96.6563	70.5615	180.503	112.888	114.521	85.0436	131.275	89.2254	84.0162	86.7774	117.275	107.143	72.4226	86.9527	128.831	77.6945	130.603	89.8916	72.3015	90.5574	82.5448	118.934	108.69	87.5002	120.273	137.416	81.8845
O43896	KIF1C	EDGGTVGVFpSPK	S494	N/A		69.069	108.308	100.108	43.1814	112.75	47.7498	80.1355	95.4141	122.246	65.2675	127.465	50.991	53.6593	65.4918	131.757	97.0364	107.56	117.334	112.95	67.8314	18.9473	55.2985	63.4477	162.299	80.4691	111.344	78.7462	108.926	65.0912	73.2528	56.3814	54.8102	55.7236	148.181	63.3856	246.559	111.538	85.2013	94.5698	107.572	109.096	104.155	137.731	108.219
O95235	KIF20A	EHSLQVpSPSLEK	S532	N/A		87.6455	86.1951	88.789	97.418	94.3324	42.5388	91.8162	92.7744	88.578	67.9947	109.765	76.9767	84.4954	100.681	92.6566	111.02	109.02	110.492	116.109	107.887	81.6572	89.8169	73.3675	169.849	79.3777	103.172	85.9018	94.3374	46.2035	94.8529	82.4213	58.3142	68.8121	79.8006	89.4556	147.958	97.1983	107.357	169.663	82.8629	108.459	103.781	161.423	170.792
Q96Q89	KIF20B	HPGCTpTPVTVK	T1644	CDK1		107.957	119.122	86.1653	64.0205	60.0003	113.416	51.2362	80.2041	107.608	83.7308	61.4587	75.8723	72.6028	92.4072	76.6145	162.587	98.1302	149.217	61.3038	34.2809	93.5936	88.2442	65.6363	61.8379	63.3853	139.904	115.9	100.089	77.425	41.0595	37.2878	62.7387	87.6261	111.17	65.7752	268.589	85.6263	84.6209	124.454	88.4983	104.441	84.6675	250.086	80.3149
Q7Z4S6	KIF21A	KIPEPpSPVTR	S1239	N/A		112.58	100.942	104.259	100.448	64.7751	112.775	110.426	110.764	77.1119	71.5371	74.3451	91.6587	82.387	62.8994	100.937	82.8018	58.5799	110.544	196.49	80.656	57.5979	115.196	109.943	53.9647	120.062	97.4142	107.805	68.389	59.1389	83.3891	159.23	74.6015	77.882	103.363	73.315	70.8724	161.717	82.9073	117.19	55.5865	65.6659	151.28	95.7999	76.5963
Q7Z4S6	KIF21A	KLSSpSDAPAQDTGSSAAAVETDASR	S855	N/A		107.36	96.2724	115.994	52.3647	103.239	82.3859	101.321	86.4792	59.9318	64.2575	58.6844	66.0284	88.9707	100.593	163.988	94.495	66.6148	155.449	132.563	99.4856	77.6626	85.2951	113.186	82.7327	74.592	135.584	91.9954	33.1164	85.9921	58.5251	117.476	125.922	59.8496	115.554	129.413	108.083	181.518	38.4803	96.4431	153.114	108.975	162.227	108.834	100.477
O95239	KIF4A	pTPPAPSPFDLPELK	T1181	N/A		106.38	97.4392	135.839	108.288	66.9831	100.086	115.558	90.635	119.95	80.4954	50.4066	84.6413	103.153	96.7258	86.4581	105.095	101.634	97.8556	103.73	141.967	49.9573	51.7228	92.6637	104.308	101.034	79.4805	110.255	94.4149	83.3295	104.73	84.7875	70.5643	83.91	86.1169	51.5988	120.249	86.8876	88.0277	155.258	105.103	98.9828	108.633	113.117	123.199
[truncated: 10,673 more rows]
[truncated: 6 more columns]
