# Supplementary material for: Genomic Determinants of Protein Abundance Variation in Colorectal Cancer Cells
Source: Cell Rep. 2017 Aug 29;20(9):2201–14. doi: 10.1016/j.celrep.2017.08.010 (PMC5583477; doi:10.1016/j.celrep.2017.08.010)
Supplement: Table S3. Correlation of Proteins belonging to Known CORUM Complexes, Related to Figure 1 — Overlap of known CORUM protein complexes with the COREAD cell lines proteome. The mean and median correlation between protein complex components is shown for all complexes. Proteins with outlier profiles (high or low correlations) are labelled. [file mmc4.xlsx]

## Sheet: OverlapWithCORUM
ComplexName	#Proteins	ProteinList (all in CORUM)	#IdentifiedProteins	IdentifiedProteins	IdentifiedGeneNames	Coverage	MeanCorr	MedianCorr	MinCorr	MaxCorr	StDev	#Proteins>50%ofMeanCorr	Proteins>50%ofMeanCorr	GeneNames>50%ofMeanCorr	#Proteins<50%ofAverageCorr	Proteins<50%ofMeanCorr	GeneNames<50%ofMeanCorr
MCM2-MCM4-MCM6-MCM7 complex	4	P33991;P33993;P49736;Q14566	4	P33991;P33993;P49736;Q14566	MCM2;MCM4;MCM6;MCM7	1	0.992693	0.992282	0.989217	0.997342	0.00338336	0			0
IFP35-NMI complex	2	P80217;Q13287	2	P80217;Q13287	IFI35;NMI	1	0.991245	0.991245	0.991245	0.991245	0	0			0
MCM2-MCM6-MCM7 complex	3	P33993;P49736;Q14566	3	P33993;P49736;Q14566	MCM2;MCM6;MCM7	1	0.992507	0.990643	0.989536	0.997342	0.00422358	0			0
MCM4-MCM6-MCM7 complex	3	P33991;P33993;Q14566	3	P33991;P33993;Q14566	MCM4;MCM6;MCM7	1	0.991417	0.989536	0.989217	0.995497	0.00353732	0			0
CAP(C)-CAP(E) complex	2	O95347;Q9NTJ3	2	O95347;Q9NTJ3	SMC2;SMC4	1	0.983357	0.983357	0.983357	0.983357	0	0			0
MCM complex	6	P25205;P33991;P33992;P33993;P49736;Q14566	6	P25205;P33991;P33992;P33993;P49736;Q14566	MCM2;MCM3;MCM4;MCM5;MCM6;MCM7	1	0.984221	0.980251	0.971816	0.997342	0.00794462	0			0
CCT micro-complex	8	P17987;P40227;P48643;P49368;P50990;P50991;P78371;Q99832	8	P17987;P40227;P48643;P49368;P50990;P50991;P78371;Q99832	CCT2;CCT3;CCT4;CCT5;CCT6A;CCT7;CCT8;TCP1	1	0.972046	0.97632	0.934425	0.983358	0.0108003	0			0
SUA1-UBA2 complex	2	Q9UBE0;Q9UBT2	2	Q9UBE0;Q9UBT2	SAE1;UBA2	1	0.974492	0.974492	0.974492	0.974492	0	0			0
PAC3-PAC4 complex	2	Q5JS54;Q9BT73	2	Q5JS54;Q9BT73	PSMG3;PSMG4	1	0.97418	0.97418	0.97418	0.97418	0	0			0
Ku70/Ku86 complex	2	P12956;P13010	2	P12956;P13010	XRCC5;XRCC6	1	0.969191	0.969191	0.969191	0.969191	0	0			0
Ku antigen complex	2	P12956;P13010	2	P12956;P13010	XRCC5;XRCC6	1	0.969191	0.969191	0.969191	0.969191	0	0			0
FACT complex	2	Q08945;Q9Y5B9	2	Q08945;Q9Y5B9	SSRP1;SUPT16H	1	0.968995	0.968995	0.968995	0.968995	0	0			0
Chromosomal passenger complex CPC (INCENP, CDCA8, BIRC5)	3	O15392;Q53HL2;Q9NQS7	3	O15392;Q53HL2;Q9NQS7	BIRC5;CDCA8;INCENP	1	0.956614	0.959813	0.942868	0.967162	0.0124591	0			0
Chromosomal passenger complex CPC (INCENP, BIRC5, AURKB)	3	O15392;Q96GD4;Q9NQS7	3	O15392;Q96GD4;Q9NQS7	AURKB;BIRC5;INCENP	1	0.956464	0.956003	0.953577	0.959813	0.00314356	0			0
RPA complex	3	P15927;P27694;P35244	3	P15927;P27694;P35244	RPA1;RPA2;RPA3	1	0.948431	0.955599	0.925532	0.964163	0.0202884	0			0
Chromosomal passenger complex CPC (INCENP, CDCA8, BIRC5, AURKB)	4	O15392;Q53HL2;Q96GD4;Q9NQS7	4	O15392;Q53HL2;Q96GD4;Q9NQS7	AURKB;BIRC5;CDCA8;INCENP	1	0.952321	0.95479	0.934502	0.967162	0.0118186	0			0
Chromosomal passenger complex CPC (CDCA8, AURKB, BIRC5)	3	O15392;Q53HL2;Q96GD4	3	O15392;Q53HL2;Q96GD4	AURKB;BIRC5;CDCA8	1	0.951747	0.953577	0.934502	0.967162	0.0164066	0			0
13S condensin complex	5	O95347;Q15003;Q15021;Q9BPX3;Q9NTJ3	5	O95347;Q15003;Q15021;Q9BPX3;Q9NTJ3	NCAPD2;NCAPG;NCAPH;SMC2;SMC4	1	0.955189	0.950935	0.934701	0.983357	0.0149993	0			0
Condensin I complex	5	O95347;Q15003;Q15021;Q9BPX3;Q9NTJ3	5	O95347;Q15003;Q15021;Q9BPX3;Q9NTJ3	NCAPD2;NCAPG;NCAPH;SMC2;SMC4	1	0.955189	0.950935	0.934701	0.983357	0.0149993	0			0
COG2-COG3-COG4 subcomplex	3	Q14746;Q96JB2;Q9H9E3	3	Q14746;Q96JB2;Q9H9E3	COG2;COG3;COG4	1	0.957462	0.947984	0.942928	0.981475	0.0209486	0			0
PAC1-PAC2 complex	2	O95456;Q969U7	2	O95456;Q969U7	PSMG1;PSMG2	1	0.938889	0.938889	0.938889	0.938889	0	0			0
MSH2-MSH6 complex	2	P43246;P52701	2	P43246;P52701	MSH2;MSH6	1	0.938675	0.938675	0.938675	0.938675	0	0			0
MutS-alpha complex	2	P43246;P52701	2	P43246;P52701	MSH2;MSH6	1	0.938675	0.938675	0.938675	0.938675	0	0			0
Binary COG subcomplex	2	P83436;Q9UP83	2	P83436;Q9UP83	COG5;COG7	1	0.938314	0.938314	0.938314	0.938314	0	0			0
TIM (TIMM9, TIMM10) complex, mitochondrial	2	P62072;Q9Y5J7	2	P62072;Q9Y5J7	TIMM10;TIMM9	1	0.935723	0.935723	0.935723	0.935723	0	0			0
RFC core complex	3	P35249;P35250;P40937	3	P35249;P35250;P40937	RFC2;RFC4;RFC5	1	0.935003	0.935006	0.913713	0.956291	0.0212892	0			0
R/M complex (RAD50-MRE11 complex)	2	P49959;Q92878	2	P49959;Q92878	MRE11;RAD50	1	0.933412	0.933412	0.933412	0.933412	0	0			0
GINS complex	4	Q14691;Q9BRT9;Q9BRX5;Q9Y248	4	Q14691;Q9BRT9;Q9BRX5;Q9Y248	GINS1;GINS2;GINS3;GINS4	1	0.923188	0.933394	0.86833	0.962106	0.0371506	0			0
Prefoldin complex	6	O15212;O60925;P61758;Q99471;Q9NQP4;Q9UHV9	6	O15212;O60925;P61758;Q99471;Q9NQP4;Q9UHV9	PFDN1;PFDN2;PFDN4;PFDN5;PFDN6;VBP1	1	0.851957	0.931585	0.636177	0.959348	0.125132	0			0
Prefoldin	6	O15212;O60925;P61758;Q99471;Q9NQP4;Q9UHV9	6	O15212;O60925;P61758;Q99471;Q9NQP4;Q9UHV9	PFDN1;PFDN2;PFDN4;PFDN5;PFDN6;VBP1	1	0.851957	0.931585	0.636177	0.959348	0.125132	0			0
MutL-alpha complex	2	P40692;P54278	2	P40692;P54278	MLH1;PMS2	1	0.931095	0.931095	0.931095	0.931095	0	0			0
Dolichol-phosphate mannose (DPM) synthase	3	O60762;O94777;Q9P2X0	2	O60762;Q9P2X0	DPM1;DPM3	0.666667	0.929333	0.929333	0.929333	0.929333	0	0			0
ESCRT-II complex	3	Q86VN1;Q96H20;Q9BRG1	3	Q86VN1;Q96H20;Q9BRG1	SNF8;VPS25;VPS36	1	0.928893	0.915825	0.915212	0.955642	0.0231672	0			0
DNA polymerase alpha-primase complex	4	P09884;P49642;P49643;Q14181	4	P09884;P49642;P49643;Q14181	POLA1;POLA2;PRIM1;PRIM2	1	0.91038	0.912806	0.852619	0.948546	0.0366527	0			0
Calcineurin	2	P63098;Q08209	2	P63098;Q08209	PPP3CA;PPP3R1	1	0.907098	0.907098	0.907098	0.907098	0	0			0
RFC2-5 subcomplex	4	P35249;P35250;P40937;P40938	4	P35249;P35250;P40937;P40938	RFC2;RFC3;RFC4;RFC5	1	0.903986	0.898099	0.862066	0.956291	0.037122	0			0
SMC1-SMC3 complex	2	Q14683;Q9UQE7	2	Q14683;Q9UQE7	SMC1A;SMC3	1	0.897639	0.897639	0.897639	0.897639	0	0			0
LSD1-CoREST complex	2	O60341;Q9UKL0	2	O60341;Q9UKL0	KDM1A;RCOR1	1	0.897512	0.897512	0.897512	0.897512	0	0			0
ORC 2-5 complex (origin recognition 2-5 complex)	4	O43913;O43929;Q13416;Q9UBD5	4	O43913;O43929;Q13416;Q9UBD5	ORC2;ORC3;ORC4;ORC5	1	0.894933	0.895594	0.810695	0.971928	0.0787926	0			0
COG5-COG6-COG7 subcomplex	3	P83436;Q9UP83;Q9Y2V7	3	P83436;Q9UP83;Q9Y2V7	COG5;COG6;COG7	1	0.905997	0.894284	0.885393	0.938314	0.0283384	0			0
Ternary COG subcomplex	3	P83436;Q9UP83;Q9Y2V7	3	P83436;Q9UP83;Q9Y2V7	COG5;COG6;COG7	1	0.905997	0.894284	0.885393	0.938314	0.0283384	0			0
Succinyl-CoA synthetase, GDP-forming	2	P53597;Q96I99	2	P53597;Q96I99	SUCLG1;SUCLG2	1	0.892524	0.892524	0.892524	0.892524	0	0			0
Molybdopterin synthase	2	O96007;O96033	2	O96007;O96033	MOCS2;MOCS2	1	0.892108	0.892108	0.892108	0.892108	0	0			0
PA28 complex	2	Q06323;Q9UL46	2	Q06323;Q9UL46	PSME1;PSME2	1	0.892073	0.892073	0.892073	0.892073	0	0			0
Tetrameric COG subcomplex	4	P83436;Q96MW5;Q9UP83;Q9Y2V7	4	P83436;Q96MW5;Q9UP83;Q9Y2V7	COG5;COG6;COG7;COG8	1	0.893271	0.889839	0.847547	0.938314	0.0308987	0			0
TFIIF complex (transcription factor IIF)	2	P13984;P35269	2	P13984;P35269	GTF2F1;GTF2F2	1	0.888904	0.888904	0.888904	0.888904	0	0			0
CAK complex (Cdk-activating kinase complex)	3	P50613;P51946;P51948	3	P50613;P51946;P51948	CCNH;CDK7;MNAT1	1	0.8896	0.880909	0.846708	0.941184	0.0478337	0			0
CAK core complex (Cdk-activating kinase core complex)	2	P50613;P51946	2	P50613;P51946	CCNH;CDK7	1	0.880909	0.880909	0.880909	0.880909	0	0			0
COG1-COG8-COG5-COG6-COG7 subcomplex	5	P83436;Q8WTW3;Q96MW5;Q9UP83;Q9Y2V7	5	P83436;Q8WTW3;Q96MW5;Q9UP83;Q9Y2V7	COG1;COG5;COG6;COG7;COG8	1	0.867965	0.87941	0.780157	0.938314	0.0462399	0			0
COG1-COG8 subcomplex	2	Q8WTW3;Q96MW5	2	Q8WTW3;Q96MW5	COG1;COG8	1	0.878547	0.878547	0.878547	0.878547	0	0			0
CRB1-MPP5-INADL complex	3	P82279;Q8N3R9;Q8NI35	2	Q8N3R9;Q8NI35	MPP5;PATJ	0.666667	0.876356	0.876356	0.876356	0.876356	0	0			0
Class C Vps complex (VPS11, VPS18, VPS16)	3	Q9H269;Q9H270;Q9P253	3	Q9H269;Q9H270;Q9P253	VPS11;VPS16;VPS18	1	0.887624	0.874505	0.87328	0.915087	0.0237915	0			0
Respiratory chain complex I (lambda subunit) mitochondrial	16	O00217;O43181;O43678;O75251;O75306;O75380;O75489;O95182;P19404;P28331;P49821;P56181;Q16718;Q86Y39;Q9P0J0;Q9UI09	16	O00217;O43181;O43678;O75251;O75306;O75380;O75489;O95182;P19404;P28331;P49821;P56181;Q16718;Q86Y39;Q9P0J0;Q9UI09	NDUFA11;NDUFA12;NDUFA13;NDUFA2;NDUFA5;NDUFA7;NDUFS1;NDUFS2;NDUFS3;NDUFS4;NDUFS6;NDUFS7;NDUFS8;NDUFV1;NDUFV2;NDUFV3	1	0.841468	0.873603	0.36957	0.979204	0.108468	0			0
RAD17-RFC complex	5	O75943;P35249;P35250;P40937;P40938	5	O75943;P35249;P35250;P40937;P40938	RAD17;RFC2;RFC3;RFC4;RFC5	1	0.684349	0.868211	0.330206	0.956291	0.285122	0			1	O75943	RAD17
Rad17-RFC complex	5	O75943;P35249;P35250;P40937;P40938	5	O75943;P35249;P35250;P40937;P40938	RAD17;RFC2;RFC3;RFC4;RFC5	1	0.684349	0.868211	0.330206	0.956291	0.285122	0			1	O75943	RAD17
RFC complex (activator A 1 complex)	5	P35249;P35250;P35251;P40937;P40938	5	P35249;P35250;P35251;P40937;P40938	RFC1;RFC2;RFC3;RFC4;RFC5	1	0.849929	0.868211	0.74315	0.956291	0.0758602	0			0
RFC complex	5	P35249;P35250;P35251;P40937;P40938	5	P35249;P35250;P35251;P40937;P40938	RFC1;RFC2;RFC3;RFC4;RFC5	1	0.849929	0.868211	0.74315	0.956291	0.0758602	0			0
CHL12-RFC2-5 complex	5	P35249;P35250;P40937;P40938;Q8WVB6	5	P35249;P35250;P40937;P40938;Q8WVB6	CHTF18;RFC2;RFC3;RFC4;RFC5	1	0.808952	0.868211	0.650428	0.956291	0.126225	0			0
PCNA-RFC2-5 complex	5	P12004;P35249;P35250;P40937;P40938	5	P12004;P35249;P35250;P40937;P40938	PCNA;RFC2;RFC3;RFC4;RFC5	1	0.779676	0.868211	0.547162	0.956291	0.163825	0			0
CTF18-RFC subcomplex	5	P35249;P35250;P40937;P40938;Q8WVB6	5	P35249;P35250;P40937;P40938;Q8WVB6	CHTF18;RFC2;RFC3;RFC4;RFC5	1	0.808952	0.868211	0.650428	0.956291	0.126225	0			0
IMP3-IMP4-MPP10 complex	3	O00566;Q96G21;Q9NV31	3	O00566;Q96G21;Q9NV31	IMP3;IMP4;MPHOSPH10	1	0.847947	0.864685	0.767008	0.912148	0.0740039	0			0
Arp2/3 protein complex	7	O15143;O15144;O15145;O15511;P59998;P61158;P61160	7	O15143;O15144;O15145;O15511;P59998;P61158;P61160	ACTR2;ACTR3;ARPC1B;ARPC2;ARPC3;ARPC4;ARPC5	1	0.866	0.861757	0.662407	0.981166	0.0789093	0			0
CNS-P53 complex	9	P04637;P61201;Q13098;Q7L5N1;Q92905;Q99627;Q9BT78;Q9UBW8;Q9UNS2	9	P04637;P61201;Q13098;Q7L5N1;Q92905;Q99627;Q9BT78;Q9UBW8;Q9UNS2	COPS2;COPS3;COPS4;COPS5;COPS6;COPS7A;COPS8;GPS1;TP53	1	0.629568	0.860234	-0.092491	0.95006	0.378471	0			1	P04637	TP53
COP9 signalosome complex	9	P61201;Q13098;Q7L5N1;Q92905;Q99627;Q9BT78;Q9H9Q2;Q9UBW8;Q9UNS2	9	P61201;Q13098;Q7L5N1;Q92905;Q99627;Q9BT78;Q9H9Q2;Q9UBW8;Q9UNS2	COPS2;COPS3;COPS4;COPS5;COPS6;COPS7A;COPS7B;COPS8;GPS1	1	0.753413	0.860234	0.0373832	0.95006	0.193073	0			0
NPC subcomplex (NUP98, NUP107, NUP133, NUP160)	4	P52948;P57740;Q12769;Q8WUM0	4	P52948;P57740;Q12769;Q8WUM0	NUP107;NUP133;NUP160;NUP98	1	0.874592	0.859126	0.839563	0.961639	0.0452254	0			0
Respiratory chain complex I (intermediate II/230kD), mitochondrial	3	O43181;O75251;P19404	3	O43181;O75251;P19404	NDUFS4;NDUFS7;NDUFV2	1	0.874166	0.856718	0.821356	0.944425	0.0633628	0			0
Succinyl-CoA synthetase, ADP-forming	2	P53597;Q9P2R7	2	P53597;Q9P2R7	SUCLA2;SUCLG1	1	0.855943	0.855943	0.855943	0.855943	0	0			0
F1F0-ATP synthase (EC 3.6.3.14), mitochondrial	16	O75947;O75964;P00846;P03928;P05496;P06576;P18859;P24539;P25705;P30049;P36542;P48047;P56134;P56381;P56385;Q6IAQ7	14	O75947;O75964;P03928;P05496;P06576;P18859;P24539;P25705;P30049;P36542;P48047;P56134;P56381;P56385	ATP5A1;ATP5B;ATP5C1;ATP5D;ATP5E;ATP5F1;ATP5G1;ATP5H;ATP5I;ATP5J;ATP5J2;ATP5L;ATP5O;MT-ATP8	0.875	0.773907	0.852356	0.176746	0.976862	0.198618	0			1	P05496	ATP5G1
Respiratory chain complex I (incomplete intermediate), mitochondrial	11	O43181;O75251;O75306;O75380;O95169;O95299;P19404;P28331;P49821;P56181;Q16795	11	O43181;O75251;O75306;O75380;O95169;O95299;P19404;P28331;P49821;P56181;Q16795	NDUFA10;NDUFA9;NDUFB8;NDUFS1;NDUFS2;NDUFS4;NDUFS6;NDUFS7;NDUFV1;NDUFV2;NDUFV3	1	0.825451	0.851187	0.510035	0.977744	0.0997557	0			0
CTF18-CTF8-DCC1 complex	3	Q8WV66;Q8WVB6;Q9BVC3	2	Q8WVB6;Q9BVC3	CHTF18;DSCC1	0.666667	0.849022	0.849022	0.849022	0.849022	0	0			0
CTF8-CTF18-DCC1 subcomplex	3	Q8WV66;Q8WVB6;Q9BVC3	2	Q8WVB6;Q9BVC3	CHTF18;DSCC1	0.666667	0.849022	0.849022	0.849022	0.849022	0	0			0
Exosome	11	Q01780;Q06265;Q13868;Q15024;Q5RKV6;Q96B26;Q9NPD3;Q9NQT4;Q9NQT5;Q9Y2L1;Q9Y3B2	11	Q01780;Q06265;Q13868;Q15024;Q5RKV6;Q96B26;Q9NPD3;Q9NQT4;Q9NQT5;Q9Y2L1;Q9Y3B2	DIS3;EXOSC1;EXOSC10;EXOSC2;EXOSC3;EXOSC4;EXOSC5;EXOSC6;EXOSC7;EXOSC8;EXOSC9	1	0.755706	0.848475	0.175898	0.951574	0.230897	0			1	Q9Y2L1	DIS3
TFIIA complex	2	P52655;P52657	2	P52655;P52657	GTF2A1;GTF2A2	1	0.846718	0.846718	0.846718	0.846718	0	0			0
MutL-beta complex	2	P40692;P54277	2	P40692;P54277	MLH1;PMS1	1	0.845608	0.845608	0.845608	0.845608	0	0			0
DSIF complex (DRB sensitivity-inducing factor complex)	2	O00267;P63272	2	O00267;P63272	SUPT4H1;SUPT5H	1	0.844688	0.844688	0.844688	0.844688	0	0			0
NELF complex (Negative elongation factor complex)	4	P18615;Q8IXH7;Q8WX92;Q9H3P2	4	P18615;Q8IXH7;Q8WX92;Q9H3P2	NELFA;NELFB;NELFCD;NELFE	1	0.820373	0.843738	0.69665	0.928457	0.0946208	0			0
THO complex	5	Q13769;Q6I9Y2;Q86W42;Q8NI27;Q96FV9	5	Q13769;Q6I9Y2;Q86W42;Q8NI27;Q96FV9	THOC1;THOC2;THOC5;THOC6;THOC7	1	0.832245	0.83787	0.686891	0.94352	0.0785837	0			0
APPBP1-UBA3 complex	2	Q13564;Q8TBC4	2	Q13564;Q8TBC4	NAE1;UBA3	1	0.831428	0.831428	0.831428	0.831428	0	0			0
ORC 2-4 complex (origin recognition 2-4 complex)	3	O43929;Q13416;Q9UBD5	3	O43929;Q13416;Q9UBD5	ORC2;ORC3;ORC4	1	0.865883	0.827626	0.810695	0.959328	0.0813672	0			0
Y14-Magoh complex	2	P61326;Q9Y5S9	2	P61326;Q9Y5S9	MAGOH;RBM8A	1	0.82299	0.82299	0.82299	0.82299	0	0			0
COG1-COG8-COG2-COG3-COG4 subcomplex	5	Q14746;Q8WTW3;Q96JB2;Q96MW5;Q9H9E3	5	Q14746;Q8WTW3;Q96JB2;Q96MW5;Q9H9E3	COG1;COG2;COG3;COG4;COG8	1	0.850743	0.822508	0.750446	0.981475	0.0820808	0			0
Respiratory chain complex I (intermediate VII/650kD), mitochondrial	10	O43181;O43678;O43920;O75251;O75306;O75489;P03886;P19404;P56556;Q16795	10	O43181;O43678;O43920;O75251;O75306;O75489;P03886;P19404;P56556;Q16795	MT-ND1;NDUFA2;NDUFA6;NDUFA9;NDUFS2;NDUFS3;NDUFS4;NDUFS5;NDUFS7;NDUFV2	1	0.725776	0.821356	0.348828	0.960528	0.198327	0			0
ORC 1-5 complex (origin recognition 1-5 complex)	5	O43913;O43929;Q13415;Q13416;Q9UBD5	5	O43913;O43929;Q13415;Q13416;Q9UBD5	ORC1;ORC2;ORC3;ORC4;ORC5	1	0.617738	0.81916	0.17246	0.971928	0.363118	0			1	Q13415	ORC1
EIF3 complex (EIF3A, EIF3B, EIF3G, EIF3I, EIF3C)	5	O75821;P55884;Q13347;Q14152;Q99613	5	O75821;P55884;Q13347;Q14152;Q99613	EIF3A;EIF3B;EIF3C;EIF3G;EIF3I	1	0.82681	0.818208	0.707777	0.958726	0.0774067	0			0
CAK-ERCC2 complex	4	P18074;P50613;P51946;P51948	4	P18074;P50613;P51946;P51948	CCNH;CDK7;ERCC2;MNAT1	1	0.828351	0.815633	0.742527	0.941184	0.0748924	0			0
ERCC2/CAK complex	4	P18074;P50613;P51946;P51948	4	P18074;P50613;P51946;P51948	CCNH;CDK7;ERCC2;MNAT1	1	0.828351	0.815633	0.742527	0.941184	0.0748924	0			0
Conserved oligomeric Golgi (COG) complex	8	P83436;Q14746;Q8WTW3;Q96JB2;Q96MW5;Q9H9E3;Q9UP83;Q9Y2V7	8	P83436;Q14746;Q8WTW3;Q96JB2;Q96MW5;Q9H9E3;Q9UP83;Q9Y2V7	COG1;COG2;COG3;COG4;COG5;COG6;COG7;COG8	1	0.793084	0.812225	0.567282	0.981475	0.115484	0			0
COG complex	8	P83436;Q14746;Q8WTW3;Q96JB2;Q96MW5;Q9H9E3;Q9UP83;Q9Y2V7	8	P83436;Q14746;Q8WTW3;Q96JB2;Q96MW5;Q9H9E3;Q9UP83;Q9Y2V7	COG1;COG2;COG3;COG4;COG5;COG6;COG7;COG8	1	0.793084	0.812225	0.567282	0.981475	0.115484	0			0
EIF3 complex (EIF3B, EIF3G, EIF3I)	3	O75821;P55884;Q13347	3	O75821;P55884;Q13347	EIF3B;EIF3G;EIF3I	1	0.855713	0.811591	0.810176	0.945371	0.0776495	0			0
TRF2-Rap1 complex III	2	Q15554;Q9NYB0	2	Q15554;Q9NYB0	TERF2;TERF2IP	1	0.811298	0.811298	0.811298	0.811298	0	0			0
EIF3 core complex (EIF3A, EIF3B, EIF3G, EIF3I)	4	O75821;P55884;Q13347;Q14152	4	O75821;P55884;Q13347;Q14152	EIF3A;EIF3B;EIF3G;EIF3I	1	0.812756	0.810884	0.707777	0.945371	0.0776022	0			0
28S ribosomal subunit, mitochondrial	30	O15235;O60783;P51398;P82650;P82663;P82664;P82673;P82675;P82909;P82912;P82914;P82921;P82930;P82932;P82933;Q92552;Q92665;Q96EL2;Q9BYN8;Q9NP92;Q9NVS2;Q9Y291;Q9Y2Q9;Q9Y2R5;Q9Y2R9;Q9Y399;Q9Y3D3;Q9Y3D5;Q9Y3D9;Q9Y676	29	O15235;O60783;P51398;P82650;P82663;P82664;P82673;P82675;P82909;P82912;P82914;P82921;P82930;P82932;P82933;Q92552;Q92665;Q96EL2;Q9BYN8;Q9NP92;Q9NVS2;Q9Y291;Q9Y2Q9;Q9Y2R5;Q9Y2R9;Q9Y399;Q9Y3D3;Q9Y3D9;Q9Y676	DAP3;MRPS10;MRPS11;MRPS12;MRPS14;MRPS15;MRPS16;MRPS17;MRPS18A;MRPS18B;MRPS2;MRPS21;MRPS22;MRPS23;MRPS24;MRPS25;MRPS26;MRPS27;MRPS28;MRPS30;MRPS31;MRPS33;MRPS34;MRPS35;MRPS36;MRPS5;MRPS6;MRPS7;MRPS9	0.966667	0.773747	0.809615	0.288534	0.976755	0.1416	0			0
Cohesin-SA2 complex	4	O60216;Q14683;Q8N3U4;Q9UQE7	4	O60216;Q14683;Q8N3U4;Q9UQE7	RAD21;SMC1A;SMC3;STAG2	1	0.793533	0.809404	0.618652	0.897639	0.105961	0			0
Mitotic 14S cohesin 2 complex	4	O60216;Q14683;Q8N3U4;Q9UQE7	4	O60216;Q14683;Q8N3U4;Q9UQE7	RAD21;SMC1A;SMC3;STAG2	1	0.793533	0.809404	0.618652	0.897639	0.105961	0			0
20S proteasome	14	O14818;P20618;P25786;P25787;P25788;P25789;P28066;P28070;P28072;P28074;P49720;P49721;P60900;Q99436	14	O14818;P20618;P25786;P25787;P25788;P25789;P28066;P28070;P28072;P28074;P49720;P49721;P60900;Q99436	PSMA1;PSMA2;PSMA3;PSMA4;PSMA5;PSMA6;PSMA7;PSMB1;PSMB2;PSMB3;PSMB4;PSMB5;PSMB6;PSMB7	1	0.700844	0.808865	0.0757707	0.951036	0.241881	0			1	P28074	PSMB5
Casein kinase II (beta-dimer, alpha-dimer)	2	P67870;P68400	2	P67870;P68400	CSNK2A1;CSNK2B	1	0.806687	0.806687	0.806687	0.806687	0	0			0
WICH complex	2	O60264;Q9UIG0	2	O60264;Q9UIG0	BAZ1B;SMARCA5	1	0.806151	0.806151	0.806151	0.806151	0	0			0
eIF3 complex (EIF3S6, EIF3S5, EIF3S4, EIF3S3, EIF3S6IP, EIF3S2, EIF3S9, EIF3S12, EIF3S10, EIF3S8, EIF3S1, EIF3S7)	12	O00303;O15371;O15372;O75821;O75822;P55884;P60228;Q13347;Q14152;Q99613;Q9UBQ5;Q9Y262	12	O00303;O15371;O15372;O75821;O75822;P55884;P60228;Q13347;Q14152;Q99613;Q9UBQ5;Q9Y262	EIF3A;EIF3B;EIF3C;EIF3D;EIF3E;EIF3F;EIF3G;EIF3H;EIF3I;EIF3J;EIF3K;EIF3L	1	0.705972	0.801375	-0.0828123	0.958823	0.293382	0			1	O75822	EIF3J
SRm160-SRm300 complex	2	Q8IYB3;Q9UQ35	2	Q8IYB3;Q9UQ35	SRRM1;SRRM2	1	0.80025	0.80025	0.80025	0.80025	0	0			0
SF3A1-SF3A2-SF3A3 complex	3	Q12874;Q15428;Q15459	3	Q12874;Q15428;Q15459	SF3A1;SF3A2;SF3A3	1	0.796945	0.797641	0.714795	0.8784	0.0818047	0			0
ABI1-WASF2 complex	2	Q8IZP0;Q9Y6W5	2	Q8IZP0;Q9Y6W5	ABI1;WASF2	1	0.797616	0.797616	0.797616	0.797616	0	0			0
TBPIP/HOP2-MND1 complex	2	Q9BWT6;Q9P2W1	2	Q9BWT6;Q9P2W1	MND1;PSMC3IP	1	0.797445	0.797445	0.797445	0.797445	0	0			0
eIF3 complex (EIF3S6, EIF3S5, EIF3S4, EIF3S3, EIF3S6IP, EIF3S2, EIF3S9, EIF3S12, EIF3S10, EIF3S8, EIF3S1, EIF3S7, PCID1)	13	O00303;O15371;O15372;O75821;O75822;P55884;P60228;Q13347;Q14152;Q7L2H7;Q99613;Q9UBQ5;Q9Y262	13	O00303;O15371;O15372;O75821;O75822;P55884;P60228;Q13347;Q14152;Q7L2H7;Q99613;Q9UBQ5;Q9Y262	EIF3A;EIF3B;EIF3C;EIF3D;EIF3E;EIF3F;EIF3G;EIF3H;EIF3I;EIF3J;EIF3K;EIF3L;EIF3M	1	0.706914	0.793493	-0.0828123	0.958823	0.274584	0			1	O75822	EIF3J
Respiratory chain complex I (intermediate I/200kD and III/250kD), mitochondrial	3	O75306;O75489;Q16795	3	O75306;O75489;Q16795	NDUFA9;NDUFS2;NDUFS3	1	0.847331	0.791225	0.790242	0.960528	0.0980321	0			0
GAA1-GPI8-PIGT-PIG-PIGS complex	5	O43292;Q92643;Q969N2;Q96S52;Q9H490	5	O43292;Q92643;Q969N2;Q96S52;Q9H490	GPAA1;PIGK;PIGS;PIGT;PIGU	1	0.747454	0.79057	0.434656	0.956141	0.159855	0			0
TFIIE complex	2	P29083;P29084	2	P29083;P29084	GTF2E1;GTF2E2	1	0.785887	0.785887	0.785887	0.785887	0	0			0
CBC complex (cap binding complex)	2	P52298;Q09161	2	P52298;Q09161	NCBP1;NCBP2	1	0.785293	0.785293	0.785293	0.785293	0	0			0
Respiratory chain complex I (intermediate V/380kD and VI/480kD), mitochondrial	5	O43678;O75306;O75489;P03886;Q16795	5	O43678;O75306;O75489;P03886;Q16795	MT-ND1;NDUFA2;NDUFA9;NDUFS2;NDUFS3	1	0.724748	0.782535	0.437325	0.960528	0.19025	0			0
39S ribosomal subunit, mitochondrial	48	O75394;P09001;P49406;P52815;P83111;Q13084;Q13405;Q16540;Q4U2R6;Q5T653;Q6FID1;Q6P161;Q6P1L8;Q7Z2W9;Q7Z7F7;Q7Z7H8;Q86TS9;Q8IXM3;Q8N5N7;Q8N983;Q8TCC3;Q96A35;Q96DV4;Q96EL3;Q96GC5;Q9BQ48;Q9BRJ2;Q9BYC8;Q9BYC9;Q9BYD1;Q9BYD2;Q9BYD3;Q9BYD6;Q9BZE1;Q9H0U6;Q9H2W6;Q9H9J2;Q9HD33;Q9NQ50;Q9NRX2;Q9NWU5;Q9NX20;Q9NYK5;Q9NZE8;Q9P015;Q9P0J6;Q9P0M9;Q9Y3B7	46	O75394;P09001;P49406;P52815;P83111;Q13084;Q13405;Q16540;Q4U2R6;Q5T653;Q6P161;Q6P1L8;Q7Z2W9;Q7Z7F7;Q7Z7H8;Q86TS9;Q8IXM3;Q8N5N7;Q8N983;Q8TCC3;Q96A35;Q96DV4;Q96EL3;Q96GC5;Q9BQ48;Q9BRJ2;Q9BYC8;Q9BYC9;Q9BYD1;Q9BYD2;Q9BYD3;Q9BYD6;Q9BZE1;Q9H0U6;Q9H2W6;Q9H9J2;Q9HD33;Q9NQ50;Q9NRX2;Q9NWU5;Q9NX20;Q9NYK5;Q9NZE8;Q9P015;Q9P0M9;Q9Y3B7	LACTB;MRPL1;MRPL10;MRPL11;MRPL12;MRPL13;MRPL14;MRPL15;MRPL16;MRPL17;MRPL18;MRPL19;MRPL2;MRPL20;MRPL21;MRPL22;MRPL23;MRPL24;MRPL27;MRPL28;MRPL3;MRPL30;MRPL32;MRPL33;MRPL34;MRPL35;MRPL37;MRPL38;MRPL39;MRPL4;MRPL40;MRPL41;MRPL43;MRPL44;MRPL45;MRPL46;MRPL47;MRPL48;MRPL49;MRPL50;MRPL51;MRPL52;MRPL53;MRPL54;MRPL55;MRPL9	0.958333	0.729749	0.782019	-0.141686	0.966373	0.193626	0			1	P83111	LACTB
NDC80 kinetochore complex	4	O14777;Q8NBT2;Q9BZD4;Q9HBM1	4	O14777;Q8NBT2;Q9BZD4;Q9HBM1	NDC80;NUF2;SPC24;SPC25	1	0.839393	0.780318	0.759603	0.985966	0.105642	0			0
CASK-LIN7C-APBA1 complex	3	O14936;Q02410;Q9NUP9	2	O14936;Q9NUP9	CASK;LIN7C	0.666667	0.778914	0.778914	0.778914	0.778914	0	0			0
Respiratory chain complex I (intermediate IV/310kD), mitochondrial	4	O75306;O75489;P03886;Q16795	4	O75306;O75489;P03886;Q16795	MT-ND1;NDUFA9;NDUFS2;NDUFS3	1	0.710557	0.77767	0.458287	0.960528	0.19347	0			0
BRD4-RFC complex	6	O60885;P35249;P35250;P35251;P40937;P40938	6	O60885;P35249;P35250;P35251;P40937;P40938	BRD4;RFC1;RFC2;RFC3;RFC4;RFC5	1	0.628474	0.777607	0.147953	0.956291	0.330249	0			1	O60885	BRD4
HUIC complex	2	P38398;Q99728	2	P38398;Q99728	BARD1;BRCA1	1	0.774232	0.774232	0.774232	0.774232	0	0			0
BRCA1-BARD1-UbcH5c complex	3	P38398;P61077;Q99728	2	P38398;Q99728	BARD1;BRCA1	0.666667	0.774232	0.774232	0.774232	0.774232	0	0			0
TRAF2-cIAP1/BIRC2 complex	2	Q12933;Q13490	2	Q12933;Q13490	BIRC2;TRAF2	1	0.768975	0.768975	0.768975	0.768975	0	0			0
TSG101-VPS37B-VPS28 complex	3	Q99816;Q9H9H4;Q9UK41	3	Q99816;Q9H9H4;Q9UK41	TSG101;VPS28;VPS37B	1	0.818293	0.768774	0.736417	0.949689	0.114936	0			0
Securin-separase complex	2	O95997;Q14674	2	O95997;Q14674	ESPL1;PTTG1	1	0.768462	0.768462	0.768462	0.768462	0	0			0
EED-EZH polycomb complex	2	O75530;Q15910	2	O75530;Q15910	EED;EZH2	1	0.765204	0.765204	0.765204	0.765204	0	0			0
PA28gamma-20S proteasome	15	O14818;P20618;P25786;P25787;P25788;P25789;P28066;P28070;P28072;P28074;P49720;P49721;P60900;P61289;Q99436	15	O14818;P20618;P25786;P25787;P25788;P25789;P28066;P28070;P28072;P28074;P49720;P49721;P60900;P61289;Q99436	PSMA1;PSMA2;PSMA3;PSMA4;PSMA5;PSMA6;PSMA7;PSMB1;PSMB2;PSMB3;PSMB4;PSMB5;PSMB6;PSMB7;PSME3	1	0.59258	0.760342	-0.276658	0.951036	0.360169	0			2	P28074;P61289	PSMB5;PSME3
VPS35-VPS29-VPS26A complex	3	O75436;Q96QK1;Q9UBQ0	3	O75436;Q96QK1;Q9UBQ0	VPS26A;VPS29;VPS35	1	0.767731	0.759275	0.710639	0.83328	0.061756	0			0
Elongator core complex	3	O95163;Q6IA86;Q9H9T3	3	O95163;Q6IA86;Q9H9T3	ELP2;ELP3;IKBKAP	1	0.789375	0.758231	0.756088	0.853805	0.0558085	0			0
TSC1-TSC2 complex	2	P49815;Q92574	2	P49815;Q92574	TSC1;TSC2	1	0.753209	0.753209	0.753209	0.753209	0	0			0
TFIIH transcription factor complex	10	P18074;P19447;P32780;P50613;P51946;P51948;Q13888;Q13889;Q6ZYL4;Q92759	10	P18074;P19447;P32780;P50613;P51946;P51948;Q13888;Q13889;Q6ZYL4;Q92759	CCNH;CDK7;ERCC2;ERCC3;GTF2H1;GTF2H2;GTF2H3;GTF2H4;GTF2H5;MNAT1	1	0.741933	0.749491	0.550513	0.941184	0.0805454	0			0
Condensin II	5	O95347;P42695;Q6IBW4;Q86XI2;Q9NTJ3	5	O95347;P42695;Q6IBW4;Q86XI2;Q9NTJ3	NCAPD3;NCAPG2;NCAPH2;SMC2;SMC4	1	0.800855	0.748637	0.691149	0.983357	0.109526	0			0
hASC-1 complex	4	Q15650;Q8N3C0;Q8N9N2;Q9H1I8	4	Q15650;Q8N3C0;Q8N9N2;Q9H1I8	ASCC1;ASCC2;ASCC3;TRIP4	1	0.760969	0.74755	0.611436	0.903541	0.0999036	0			0
Interferon-stimulated gene factor 3 transcription complex ISGF3	3	P42224;P52630;Q00978	3	P42224;P52630;Q00978	IRF9;STAT1;STAT2	1	0.711508	0.744803	0.555015	0.834707	0.142787	0			0
Oligosaccharyltransferase complex (Stt3A variant)	6	P04843;P04844;P39656;P46977;P61803;Q9H0U3	6	P04843;P04844;P39656;P46977;P61803;Q9H0U3	DAD1;DDOST;MAGT1;RPN1;RPN2;STT3A	1	0.739435	0.744312	0.498152	0.96825	0.127559	0			0
EIF3 complex (EIF3A, EIF3B, EIF3G, EIF3I, EIF3J)	5	O75821;O75822;P55884;Q13347;Q14152	5	O75821;O75822;P55884;Q13347;Q14152	EIF3A;EIF3B;EIF3G;EIF3I;EIF3J	1	0.509102	0.741997	-0.0828123	0.945371	0.401866	0			1	O75822	EIF3J
Phosphatidylinositol 3-kinase complex (PIK3C3, PIK3R4)	2	Q8NEB9;Q99570	2	Q8NEB9;Q99570	PIK3C3;PIK3R4	1	0.732752	0.732752	0.732752	0.732752	0	0			0
CDC2-CCNA2 complex	2	P06493;P20248	2	P06493;P20248	CCNA2;CDK1	1	0.716771	0.716771	0.716771	0.716771	0	0			0
CCNB1-CDC2 complex	2	P06493;P14635	2	P06493;P14635	CCNB1;CDK1	1	0.716734	0.716734	0.716734	0.716734	0	0			0
CDC2-CCNB1-PTCH1 complex	3	P06493;P14635;Q13635	2	P06493;P14635	CCNB1;CDK1	0.666667	0.716734	0.716734	0.716734	0.716734	0	0			0
CDC2-CCNB1-CCNF complex	3	P06493;P14635;P41002	2	P06493;P14635	CCNB1;CDK1	0.666667	0.716734	0.716734	0.716734	0.716734	0	0			0
TFIIH transcription factor complex (ERCC2, ERCC3, GTF2H1, CDK7, CCNH, GTF2H2)	6	P18074;P19447;P32780;P50613;P51946;Q13888	6	P18074;P19447;P32780;P50613;P51946;Q13888	CCNH;CDK7;ERCC2;ERCC3;GTF2H1;GTF2H2	1	0.737483	0.715396	0.630484	0.880909	0.0723463	0			0
CCNB2-CDC2 complex	2	O95067;P06493	2	O95067;P06493	CCNB2;CDK1	1	0.712061	0.712061	0.712061	0.712061	0	0			0
PA28-20S proteasome	16	O14818;P20618;P25786;P25787;P25788;P25789;P28066;P28070;P28072;P28074;P49720;P49721;P60900;Q06323;Q99436;Q9UL46	16	O14818;P20618;P25786;P25787;P25788;P25789;P28066;P28070;P28072;P28074;P49720;P49721;P60900;Q06323;Q99436;Q9UL46	PSMA1;PSMA2;PSMA3;PSMA4;PSMA5;PSMA6;PSMA7;PSMB1;PSMB2;PSMB3;PSMB4;PSMB5;PSMB6;PSMB7;PSME1;PSME2	1	0.559815	0.708947	-0.43563	0.951036	0.351311	0			3	P28074;Q06323;Q9UL46	PSMB5;PSME1;PSME2
ATP-utilizing chromatin assembly and remodeling factor (hACF) complex	2	O60264;Q9NRL2	2	O60264;Q9NRL2	BAZ1A;SMARCA5	1	0.70829	0.70829	0.70829	0.70829	0	0			0
WCRF complex	2	O60264;Q9NRL2	2	O60264;Q9NRL2	BAZ1A;SMARCA5	1	0.70829	0.70829	0.70829	0.70829	0	0			0
BCDX2 complex	4	O15315;O43502;O43543;O75771	3	O15315;O43502;O75771	RAD51B;RAD51C;RAD51D	0.75	0.70191	0.7082	0.605919	0.791612	0.0930063	0			0
WIP-WASp-actin-myosin-IIa complex	6	O43516;P19105;P35579;P42768;P60660;P62736	4	O43516;P19105;P35579;P60660	MYH9;MYL12A;MYL6;WIPF1	0.666667	0.637324	0.706491	0.308686	0.906443	0.235452	0			0
TRIKA2 protein kinase complex (TAK1, TAB1, TAB2)	3	Q15750;Q9NYJ8;Q9NZ70	2	Q15750;Q9NYJ8	TAB1;TAB2	0.666667	0.704981	0.704981	0.704981	0.704981	0	0			0
60S ribosomal subunit, cytoplasmic	47	P05386;P05387;P05388;P18077;P18124;P18621;P26373;P27635;P30050;P32969;P35268;P36578;P39023;P40429;P42766;P46776;P46777;P46778;P46779;P47914;P49207;P50914;P61254;P61313;P61353;P61513;P61927;P62424;P62750;P62829;P62888;P62891;P62899;P62906;P62910;P62913;P62917;P62945;P62987;P63173;P83731;P83881;P84098;Q02543;Q02878;Q07020;Q9Y3U8	44	P05386;P05387;P05388;P18077;P18124;P18621;P26373;P27635;P30050;P32969;P35268;P36578;P39023;P40429;P42766;P46776;P46777;P46778;P46779;P47914;P49207;P50914;P61254;P61313;P61353;P61513;P61927;P62424;P62750;P62829;P62888;P62899;P62906;P62910;P62913;P62917;P63173;P83731;P83881;P84098;Q02543;Q02878;Q07020;Q9Y3U8	RPL10;RPL10A;RPL11;RPL12;RPL13;RPL13A;RPL14;RPL15;RPL17;RPL18;RPL18A;RPL19;RPL21;RPL22;RPL23;RPL23A;RPL24;RPL26;RPL27;RPL27A;RPL28;RPL29;RPL3;RPL30;RPL31;RPL32;RPL34;RPL35;RPL35A;RPL36;RPL36A;RPL37;RPL37A;RPL38;RPL4;RPL5;RPL6;RPL7;RPL7A;RPL8;RPL9; RPL9P7; RPL9P8; RPL9P9;RPLP0;RPLP1;RPLP2	0.93617	0.63494	0.7013	-0.104118	0.983032	0.249451	0			5	P05386;P05387;P30050;P35268;P50914	RPL12;RPL14;RPL22;RPLP1;RPLP2
BLOC-1 (biogenesis of lysosome-related organelles complex 1)	8	O95295;P78537;Q6QNY0;Q6QNY1;Q8TDH9;Q96EV8;Q9NUP1;Q9UL45	8	O95295;P78537;Q6QNY0;Q6QNY1;Q8TDH9;Q96EV8;Q9NUP1;Q9UL45	BLOC1S1;BLOC1S2;BLOC1S3;BLOC1S4;BLOC1S5;BLOC1S6;DTNBP1;SNAPIN	1	0.704313	0.700795	0.509479	0.943949	0.110906	0			0
40S ribosomal subunit, cytoplasmic	34	P08708;P08865;P15880;P22090;P23396;P25398;P39019;P42677;P46781;P46782;P46783;P60866;P61247;P62081;P62241;P62244;P62249;P62263;P62266;P62269;P62273;P62277;P62280;P62701;P62753;P62841;P62847;P62851;P62854;P62857;P62861;P62979;P63220;Q8TD47	31	P08865;P15880;P22090;P23396;P25398;P39019;P42677;P46781;P46782;P46783;P60866;P61247;P62081;P62241;P62244;P62249;P62263;P62266;P62269;P62273;P62277;P62280;P62701;P62753;P62841;P62847;P62851;P62854;P62857;P62979;P63220	RPS10;RPS11;RPS12;RPS13;RPS14;RPS15;RPS15A;RPS16;RPS18;RPS19;RPS2;RPS20;RPS21;RPS23;RPS24;RPS25;RPS26;RPS27;RPS27A;RPS28;RPS29;RPS3;RPS3A;RPS4X;RPS4Y1;RPS5;RPS6;RPS7;RPS8;RPS9;RPSA	0.911765	0.623839	0.700121	-0.315833	0.957058	0.272691	0			1	P22090	RPS4Y1
TFIIH transcription factor core complex	5	P19447;P32780;Q13888;Q13889;Q92759	5	P19447;P32780;Q13888;Q13889;Q92759	ERCC3;GTF2H1;GTF2H2;GTF2H3;GTF2H4	1	0.714496	0.698856	0.5993	0.829348	0.0731894	0			0
SETDB1-containing HMTase complex	2	Q15047;Q6VMQ6	2	Q15047;Q6VMQ6	ATF7IP;SETDB1	1	0.693369	0.693369	0.693369	0.693369	0	0			0
CTF18-cohesion-RFC complex	7	P35249;P35250;P40937;P40938;Q8WV66;Q8WVB6;Q9BVC3	6	P35249;P35250;P40937;P40938;Q8WVB6;Q9BVC3	CHTF18;DSCC1;RFC2;RFC3;RFC4;RFC5	0.857143	0.750153	0.692649	0.532657	0.956291	0.148509	0			0
CTF18-CTF8-DCC1-RFC3 complex	4	P40938;Q8WV66;Q8WVB6;Q9BVC3	3	P40938;Q8WVB6;Q9BVC3	CHTF18;DSCC1;RFC3	0.75	0.691442	0.692649	0.532657	0.849022	0.158186	0			0
Protein phosphatase 4 complex	2	P60510;Q9NY27	2	P60510;Q9NY27	PPP4C;PPP4R2	1	0.690261	0.690261	0.690261	0.690261	0	0			0
TAF4-TAF12 subcomplex of TFIID complex	2	O00268;Q16514	2	O00268;Q16514	TAF12;TAF4	1	0.687824	0.687824	0.687824	0.687824	0	0			0
Respiratory chain complex I (holoenzyme), mitochondrial	44	O00217;O00483;O14561;O15239;O43181;O43674;O43676;O43677;O43678;O43920;O75251;O75306;O75380;O75438;O75489;O95139;O95167;O95168;O95169;O95178;O95182;O95298;O95299;O96000;P03886;P03891;P03897;P03901;P03915;P03923;P17568;P19404;P28331;P49821;P51970;P56181;P56556;Q16718;Q16795;Q86Y39;Q9NX14;Q9P0J0;Q9UI09;Q9Y6M9	41	O00217;O00483;O14561;O43181;O43674;O43676;O43677;O43678;O43920;O75251;O75306;O75380;O75438;O75489;O95139;O95167;O95168;O95169;O95182;O95298;O95299;O96000;P03886;P03891;P03897;P03915;P03923;P17568;P19404;P28331;P49821;P51970;P56181;P56556;Q16718;Q16795;Q86Y39;Q9NX14;Q9P0J0;Q9UI09;Q9Y6M9	MT-ND1;MT-ND2;MT-ND3;MT-ND5;MT-ND6;NDUFA10;NDUFA11;NDUFA12;NDUFA13;NDUFA2;NDUFA3;NDUFA4;NDUFA5;NDUFA6;NDUFA7;NDUFA8;NDUFA9;NDUFAB1;NDUFB1;NDUFB10;NDUFB11;NDUFB3;NDUFB4;NDUFB5;NDUFB6;NDUFB7;NDUFB8;NDUFB9;NDUFC1;NDUFC2;NDUFS1;NDUFS2;NDUFS3;NDUFS4;NDUFS5;NDUFS6;NDUFS7;NDUFS8;NDUFV1;NDUFV2;NDUFV3	0.931818	0.658441	0.686196	-0.0913829	0.979204	0.214292	0			0
Oligosaccharyltransferase complex (Stt3B variant)	7	P04843;P04844;P39656;P61803;Q13454;Q8TCJ2;Q9H0U3	7	P04843;P04844;P39656;P61803;Q13454;Q8TCJ2;Q9H0U3	DAD1;DDOST;MAGT1;RPN1;RPN2;STT3B;TUSC3	1	0.474525	0.684596	-0.364663	0.96825	0.455691	0			1	Q13454	TUSC3
DNA ligase III-XRCC1 complex	2	P18887;P49916	2	P18887;P49916	LIG3;XRCC1	1	0.681804	0.681804	0.681804	0.681804	0	0			0
RICTOR-mTOR complex	3	P42345;Q8N6M7;Q9BVC4	2	P42345;Q9BVC4	MLST8;MTOR	0.666667	0.681678	0.681678	0.681678	0.681678	0	0			0
AP3D1-AP3S1 complex	2	O14617;Q92572	2	O14617;Q92572	AP3D1;AP3S1	1	0.680451	0.680451	0.680451	0.680451	0	0			0
SMN complex (GEMIN5,4,3), SMN-independent intermediate	3	P57678;Q8TEQ6;Q9UHI6	3	P57678;Q8TEQ6;Q9UHI6	DDX20;GEMIN4;GEMIN5	1	0.66637	0.67887	0.566585	0.753653	0.0941584	0			0
GLE1-NUPL2-NUP155 complex	3	O15504;O75694;Q53GS7	3	O15504;O75694;Q53GS7	GLE1;NUP155;NUPL2	1	0.669295	0.677021	0.621078	0.709786	0.044856	0			0
MAD2-CDC20 complex	2	Q12834;Q13257	2	Q12834;Q13257	CDC20;MAD2L1	1	0.667844	0.667844	0.667844	0.667844	0	0			0
PCNA-CHL12-RFC2-5 complex	6	P12004;P35249;P35250;P40937;P40938;Q8WVB6	6	P12004;P35249;P35250;P40937;P40938;Q8WVB6	CHTF18;PCNA;RFC2;RFC3;RFC4;RFC5	1	0.719572	0.665495	0.33122	0.956291	0.177449	0			0
Integrator complex	12	Q5TA45;Q68E01;Q6P9B9;Q75QN2;Q8N201;Q96CB8;Q96HW7;Q9H0H0;Q9NV88;Q9NVH2;Q9NVR2;Q9UL03	12	Q5TA45;Q68E01;Q6P9B9;Q75QN2;Q8N201;Q96CB8;Q96HW7;Q9H0H0;Q9NV88;Q9NVH2;Q9NVR2;Q9UL03	CPSF3L;INTS1;INTS10;INTS12;INTS2;INTS3;INTS4;INTS5;INTS6;INTS7;INTS8;INTS9	1	0.658956	0.6654	0.477423	0.830191	0.10814	0			0
55S ribosome, mitochondrial	78	O15235;O60783;O75394;P09001;P49406;P51398;P52815;P82650;P82663;P82664;P82673;P82675;P82909;P82912;P82914;P82921;P82930;P82932;P82933;P83111;Q13084;Q13405;Q16540;Q4U2R6;Q5T653;Q6FID1;Q6P161;Q6P1L8;Q7Z2W9;Q7Z7F7;Q7Z7H8;Q86TS9;Q8IXM3;Q8N5N7;Q8N983;Q8TCC3;Q92552;Q92665;Q96A35;Q96DV4;Q96EL2;Q96EL3;Q96GC5;Q9BQ48;Q9BRJ2;Q9BYC8;Q9BYC9;Q9BYD1;Q9BYD2;Q9BYD3;Q9BYD6;Q9BYN8;Q9BZE1;Q9H0U6;Q9H2W6;Q9H9J2;Q9HD33;…	75	O15235;O60783;O75394;P09001;P49406;P51398;P52815;P82650;P82663;P82664;P82673;P82675;P82909;P82912;P82914;P82921;P82930;P82932;P82933;P83111;Q13084;Q13405;Q16540;Q4U2R6;Q5T653;Q6P161;Q6P1L8;Q7Z2W9;Q7Z7F7;Q7Z7H8;Q86TS9;Q8IXM3;Q8N5N7;Q8N983;Q8TCC3;Q92552;Q92665;Q96A35;Q96DV4;Q96EL2;Q96EL3;Q96GC5;Q9BQ48;Q9BRJ2;Q9BYC8;Q9BYC9;Q9BYD1;Q9BYD2;Q9BYD3;Q9BYD6;Q9BYN8;Q9BZE1;Q9H0U6;Q9H2W6;Q9H9J2;Q9HD33;Q9NP92;…	DAP3;LACTB;MRPL1;MRPL10;MRPL11;MRPL12;MRPL13;MRPL14;MRPL15;MRPL16;MRPL17;MRPL18;MRPL19;MRPL2;MRPL20;MRPL21;MRPL22;MRPL23;MRPL24;MRPL27;MRPL28;MRPL3;MRPL30;MRPL32;MRPL33;MRPL34;MRPL35;MRPL37;MRPL38;MRPL39;MRPL4;MRPL40;MRPL41;MRPL43;MRPL44;MRPL45;MRPL46;MRPL47;MRPL48;MRPL49;MRPL50;MRPL51;MRPL52;MRPL53;MRPL54;MRPL55;MRPL9;MRPS10;MRPS11;MRPS12;MRPS14;MRPS15;MRPS16;MRPS17;MRPS18A;MRPS18B;MRPS2;MRPS21;…	0.961538	0.656949	0.661603	-0.141686	0.976755	0.189204	0			1	P83111	LACTB
Cleavage stimulation factor	3	P33240;Q05048;Q12996	3	P33240;Q05048;Q12996	CSTF1;CSTF2;CSTF3	1	0.67032	0.65773	0.545294	0.807934	0.131772	0			0
Elongator holo complex	4	O95163;Q6IA86;Q96EB1;Q9H9T3	4	O95163;Q6IA86;Q96EB1;Q9H9T3	ELP2;ELP3;ELP4;IKBKAP	1	0.639812	0.655185	0.380684	0.853805	0.178113	0			0
TFIIIC containing complex TFIIIC2	5	Q12789;Q8WUA4;Q9UKN8;Q9Y5Q8;Q9Y5Q9	5	Q12789;Q8WUA4;Q9UKN8;Q9Y5Q8;Q9Y5Q9	GTF3C1;GTF3C2;GTF3C3;GTF3C4;GTF3C5	1	0.668331	0.652542	0.455174	0.909672	0.134174	0			0
TFIIIC containing complex	5	Q12789;Q8WUA4;Q9UKN8;Q9Y5Q8;Q9Y5Q9	5	Q12789;Q8WUA4;Q9UKN8;Q9Y5Q8;Q9Y5Q9	GTF3C1;GTF3C2;GTF3C3;GTF3C4;GTF3C5	1	0.668331	0.652542	0.455174	0.909672	0.134174	0			0
CTF18-cohesion-RFC-POLH complex	8	P35249;P35250;P40937;P40938;Q8WV66;Q8WVB6;Q9BVC3;Q9Y253	7	P35249;P35250;P40937;P40938;Q8WVB6;Q9BVC3;Q9Y253	CHTF18;DSCC1;POLH;RFC2;RFC3;RFC4;RFC5	0.875	0.584231	0.650428	0.0269732	0.956291	0.300585	0			1	Q9Y253	POLH
Respiratory chain complex I (gamma subunit) mitochondrial	13	O15239;O43677;O43920;O95167;O95299;P03886;P03891;P03897;P03901;P03923;P51970;P56556;Q16795	11	O43677;O43920;O95167;O95299;P03886;P03891;P03897;P03923;P51970;P56556;Q16795	MT-ND1;MT-ND2;MT-ND3;MT-ND6;NDUFA10;NDUFA3;NDUFA6;NDUFA8;NDUFA9;NDUFC1;NDUFS5	0.846154	0.639156	0.650341	0.232561	0.96523	0.191332	0			0
Ribosome, cytoplasmic	81	P05386;P05387;P05388;P08708;P08865;P15880;P18077;P18124;P18621;P22090;P23396;P25398;P26373;P27635;P30050;P32969;P35268;P36578;P39019;P39023;P40429;P42677;P42766;P46776;P46777;P46778;P46779;P46781;P46782;P46783;P47914;P49207;P50914;P60866;P61247;P61254;P61313;P61353;P61513;P61927;P62081;P62241;P62244;P62249;P62263;P62266;P62269;P62273;P62277;P62280;P62424;P62701;P62750;P62753;P62829;P62841;P62847;…	75	P05386;P05387;P05388;P08865;P15880;P18077;P18124;P18621;P22090;P23396;P25398;P26373;P27635;P30050;P32969;P35268;P36578;P39019;P39023;P40429;P42677;P42766;P46776;P46777;P46778;P46779;P46781;P46782;P46783;P47914;P49207;P50914;P60866;P61247;P61254;P61313;P61353;P61513;P61927;P62081;P62241;P62244;P62249;P62263;P62266;P62269;P62273;P62277;P62280;P62424;P62701;P62750;P62753;P62829;P62841;P62847;P62851;…	RPL10;RPL10A;RPL11;RPL12;RPL13;RPL13A;RPL14;RPL15;RPL17;RPL18;RPL18A;RPL19;RPL21;RPL22;RPL23;RPL23A;RPL24;RPL26;RPL27;RPL27A;RPL28;RPL29;RPL3;RPL30;RPL31;RPL32;RPL34;RPL35;RPL35A;RPL36;RPL36A;RPL37;RPL37A;RPL38;RPL4;RPL5;RPL6;RPL7;RPL7A;RPL8;RPL9; RPL9P7; RPL9P8; RPL9P9;RPLP0;RPLP1;RPLP2;RPS10;RPS11;RPS12;RPS13;RPS14;RPS15;RPS15A;RPS16;RPS18;RPS19;RPS2;RPS20;RPS21;RPS23;RPS24;RPS25;RPS26;RPS27;RP…	0.925926	0.585916	0.647748	-0.315833	0.983032	0.259269	0			6	P05386;P05387;P22090;P35268;P42677;P50914	RPL14;RPL22;RPLP1;RPLP2;RPS27;RPS4Y1
Septin complex	5	Q15019;Q16181;Q92599;Q9NVA2;Q9UHD8	5	Q15019;Q16181;Q92599;Q9NVA2;Q9UHD8	SEPT11;SEPT2;SEPT7;SEPT8;SEPT9	1	0.592592	0.646697	-0.0316522	0.933503	0.273194	0			0
Casein kinase II complex	3	P19784;P67870;P68400	3	P19784;P67870;P68400	CSNK2A1;CSNK2A2;CSNK2B	1	0.581332	0.645379	0.29193	0.806687	0.263287	0			0
Casein kinase II (beta-dimer, alpha'-dimer)	2	P19784;P67870	2	P19784;P67870	CSNK2A2;CSNK2B	1	0.645379	0.645379	0.645379	0.645379	0	0			0
Casein kinase II (beta-dimer, alpha, alpha')	3	P19784;P67870;P68400	3	P19784;P67870;P68400	CSNK2A1;CSNK2A2;CSNK2B	1	0.581332	0.645379	0.29193	0.806687	0.263287	0			0
9-1-1 complex	3	O60671;O60921;Q99638	3	O60671;O60921;Q99638	HUS1;RAD1;RAD9A	1	0.699549	0.644475	0.563674	0.890499	0.170231	0			0
Checkpoint 9-1-1 complex	3	O60671;O60921;Q99638	3	O60671;O60921;Q99638	HUS1;RAD1;RAD9A	1	0.699549	0.644475	0.563674	0.890499	0.170231	0			0
RNA polymerase II core complex	12	O15514;P19387;P19388;P24928;P30876;P36954;P52434;P52435;P53803;P61218;P62487;P62875	12	O15514;P19387;P19388;P24928;P30876;P36954;P52434;P52435;P53803;P61218;P62487;P62875	POLR2A;POLR2B;POLR2C;POLR2D;POLR2E;POLR2F;POLR2G;POLR2H;POLR2I;POLR2J;POLR2K;POLR2L	1	0.609929	0.642577	0.145473	0.950213	0.17796	0			0
Nup 107-160 subcomplex	9	P52948;P55735;P57740;Q12769;Q8NFH3;Q8NFH4;Q8WUM0;Q96EE3;Q9BW27	9	P52948;P55735;P57740;Q12769;Q8NFH3;Q8NFH4;Q8WUM0;Q96EE3;Q9BW27	NUP107;NUP133;NUP160;NUP37;NUP43;NUP85;NUP98;SEC13;SEH1L	1	0.553607	0.64003	-0.073734	0.961639	0.306067	0			1	P55735	SEC13
CDK4-CCND1 complex	2	P11802;P24385	2	P11802;P24385	CCND1;CDK4	1	0.638354	0.638354	0.638354	0.638354	0	0			0
CCND1-CDK4 complex	2	P11802;P24385	2	P11802;P24385	CCND1;CDK4	1	0.638354	0.638354	0.638354	0.638354	0	0			0
ITGA2-ITGB1 complex	2	P05556;P17301	2	P05556;P17301	ITGA2;ITGB1	1	0.636657	0.636657	0.636657	0.636657	0	0			0
ITGA2-ITGB1-CHAD complex	3	O15335;P05556;P17301	2	P05556;P17301	ITGA2;ITGB1	0.666667	0.636657	0.636657	0.636657	0.636657	0	0			0
ITGA2-ITGB1-COL6A3 complex	3	P05556;P12111;P17301	2	P05556;P17301	ITGA2;ITGB1	0.666667	0.636657	0.636657	0.636657	0.636657	0	0			0
AP4 adaptor complex	4	O00189;Q9UPM8;Q9Y587;Q9Y6B7	4	O00189;Q9UPM8;Q9Y587;Q9Y6B7	AP4B1;AP4E1;AP4M1;AP4S1	1	0.625129	0.634241	0.410349	0.821146	0.147217	0			0
Nucleolar remodeling complex (NoRC complex)	2	O60264;Q9UIF9	2	O60264;Q9UIF9	BAZ2A;SMARCA5	1	0.632913	0.632913	0.632913	0.632913	0	0			0
Wave-2 complex	5	Q7L576;Q8IZP0;Q8WUW1;Q9Y2A7;Q9Y6W5	5	Q7L576;Q8IZP0;Q8WUW1;Q9Y2A7;Q9Y6W5	ABI1;BRK1;CYFIP1;NCKAP1;WASF2	1	0.597068	0.632384	0.286223	0.798918	0.1819	0			0
Anaphase-promoting complex	9	P30260;Q13042;Q9H1A4;Q9UJX2;Q9UJX3;Q9UJX4;Q9UJX5;Q9UJX6;Q9UM13	9	P30260;Q13042;Q9H1A4;Q9UJX2;Q9UJX3;Q9UJX4;Q9UJX5;Q9UJX6;Q9UM13	ANAPC1;ANAPC10;ANAPC2;ANAPC4;ANAPC5;ANAPC7;CDC16;CDC23;CDC27	1	0.641332	0.632259	0.442839	0.920003	0.119576	0			0
RAD51C-XRCC3 complex	2	O43502;O43542	2	O43502;O43542	RAD51C;XRCC3	1	0.62957	0.62957	0.62957	0.62957	0	0			0
Cleavage and polyadenylation factor (CPSF)	5	O95639;Q10570;Q6UN15;Q9P2I0;Q9UKF6	5	O95639;Q10570;Q6UN15;Q9P2I0;Q9UKF6	CPSF1;CPSF2;CPSF3;CPSF4;FIP1L1	1	0.610107	0.629365	0.369631	0.788693	0.135889	0			0
P-TEFb.1 complex	2	O60563;P50750	2	O60563;P50750	CCNT1;CDK9	1	0.627228	0.627228	0.627228	0.627228	0	0			0
ITGA3-ITGB1 complex	2	P05556;P26006	2	P05556;P26006	ITGA3;ITGB1	1	0.626621	0.626621	0.626621	0.626621	0	0			0
Sec6/8 exocyst complex	8	O00471;O60645;Q8IYI6;Q8TAG9;Q96A65;Q96KP1;Q9NV70;Q9UPT5	8	O00471;O60645;Q8IYI6;Q8TAG9;Q96A65;Q96KP1;Q9NV70;Q9UPT5	EXOC1;EXOC2;EXOC3;EXOC4;EXOC5;EXOC6;EXOC7;EXOC8	1	0.655074	0.626397	0.415241	0.943868	0.145759	0			0
ITGAV-ITGB3-THBS1 complex	3	P05106;P06756;P07996	2	P06756;P07996	ITGAV;THBS1	0.666667	0.625514	0.625514	0.625514	0.625514	0	0			0
Farnesyltransferase	2	P49354;P49356	2	P49354;P49356	FNTA;FNTB	1	0.62415	0.62415	0.62415	0.62415	0	0			0
PLC-gamma-1-LAT-c-CBL complex, OKT3 stimulated	3	O43561;P19174;P22681	2	P19174;P22681	CBL;PLCG1	0.666667	0.620713	0.620713	0.620713	0.620713	0	0			0
ATR-ATRIP complex	2	Q13535;Q8WXE1	2	Q13535;Q8WXE1	ATR;ATRIP	1	0.619323	0.619323	0.619323	0.619323	0	0			0
p54(nrb)-PSF-matrin3 complex	3	P23246;P43243;Q15233	3	P23246;P43243;Q15233	MATR3;NONO;SFPQ	1	0.638317	0.617959	0.570645	0.726349	0.0798237	0			0
PSF-p54(nrb) complex	2	P23246;Q15233	2	P23246;Q15233	NONO;SFPQ	1	0.617959	0.617959	0.617959	0.617959	0	0			0
RAD51B-RAD51C-RAD51D-XRCC2-XRCC3 complex	5	O15315;O43502;O43542;O43543;O75771	4	O15315;O43502;O43542;O75771	RAD51B;RAD51C;RAD51D;XRCC3	0.8	0.564911	0.617744	0.243621	0.791612	0.202408	0			0
PC2 complex	12	O43513;O60244;O75448;O75586;Q13503;Q6P2C8;Q9BTT4;Q9H944;Q9NVC6;Q9Y2W1;Q9Y2X0;Q9Y3C7	12	O43513;O60244;O75448;O75586;Q13503;Q6P2C8;Q9BTT4;Q9H944;Q9NVC6;Q9Y2W1;Q9Y2X0;Q9Y3C7	MED10;MED14;MED16;MED17;MED20;MED21;MED24;MED27;MED31;MED6;MED7;THRAP3	1	0.550618	0.616335	-0.127428	0.912456	0.261526	0			1	Q9Y2W1	THRAP3
Transcription initiation factor complex (TAF1, TAF5, TAF11, TAF12, TBP)	5	P20226;P21675;Q15542;Q15544;Q16514	5	P20226;P21675;Q15542;Q15544;Q16514	TAF1;TAF11;TAF12;TAF5;TBP	1	0.597184	0.615112	0.455651	0.680769	0.0668521	0			0
RAPTOR-mTOR complex	3	P42345;Q8N122;Q9BVC4	3	P42345;Q8N122;Q9BVC4	MLST8;MTOR;RPTOR	1	0.622312	0.614866	0.570393	0.681678	0.0560149	0			0
mTORC1 complex (mTOR/FRAP1, LST8, RAPTOR)	3	P42345;Q8N122;Q9BVC4	3	P42345;Q8N122;Q9BVC4	MLST8;MTOR;RPTOR	1	0.622312	0.614866	0.570393	0.681678	0.0560149	0			0
mTOR-RAPTOR complex	3	P42345;Q8N122;Q9BVC4	3	P42345;Q8N122;Q9BVC4	MLST8;MTOR;RPTOR	1	0.622312	0.614866	0.570393	0.681678	0.0560149	0			0
mTOR-signaling complex (FRAP1/mTOR, GBL, RAPTOR)	3	P42345;Q8N122;Q9BVC4	3	P42345;Q8N122;Q9BVC4	MLST8;MTOR;RPTOR	1	0.622312	0.614866	0.570393	0.681678	0.0560149	0			0
SNAPc (small nuclear RNA-activating protein) complex	5	O75971;Q13487;Q16533;Q5SXM2;Q92966	4	Q13487;Q16533;Q5SXM2;Q92966	SNAPC1;SNAPC2;SNAPC3;SNAPC4	0.8	0.638831	0.614407	0.476301	0.852539	0.161944	0			0
Mitotic 14S cohesin 1 complex	4	O60216;Q14683;Q8WVM7;Q9UQE7	4	O60216;Q14683;Q8WVM7;Q9UQE7	RAD21;SMC1A;SMC3;STAG1	1900-01-01	0.618109	0.608371	0.326223	0.897639	0.279175	0			0
Cohesin-SA1 complex	4	O60216;Q14683;Q8WVM7;Q9UQE7	4	O60216;Q14683;Q8WVM7;Q9UQE7	RAD21;SMC1A;SMC3;STAG1	1	0.618109	0.608371	0.326223	0.897639	0.279175	0			0
PA700 complex	20	O00231;O00232;O00233;O00487;O43242;O75832;P17980;P35998;P43686;P48556;P51665;P55036;P62191;P62195;P62333;Q13200;Q15008;Q16401;Q99460;Q9UNM6	20	O00231;O00232;O00233;O00487;O43242;O75832;P17980;P35998;P43686;P48556;P51665;P55036;P62191;P62195;P62333;Q13200;Q15008;Q16401;Q99460;Q9UNM6	PSMC1;PSMC2;PSMC3;PSMC4;PSMC5;PSMC6;PSMD1;PSMD10;PSMD11;PSMD12;PSMD13;PSMD14;PSMD2;PSMD3;PSMD4;PSMD5;PSMD6;PSMD7;PSMD8;PSMD9	1	0.513232	0.606682	-0.0686057	0.949342	0.276415	0			3	O00233;O75832;Q16401	PSMD10;PSMD5;PSMD9
RAD51B-RAD51C complex	2	O15315;O43502	2	O15315;O43502	RAD51B;RAD51C	1	0.605919	0.605919	0.605919	0.605919	0	0			0
Mediator complex 2	3	O60244;O75586;Q9ULK4	3	O60244;O75586;Q9ULK4	MED14;MED23;MED6	1	0.556211	0.605558	0.31845	0.744623	0.21733	0			0
Integrator-RNAPII complex	14	P24928;P30876;Q5TA45;Q68E01;Q6P9B9;Q75QN2;Q8N201;Q96CB8;Q96HW7;Q9H0H0;Q9NV88;Q9NVH2;Q9NVR2;Q9UL03	14	P24928;P30876;Q5TA45;Q68E01;Q6P9B9;Q75QN2;Q8N201;Q96CB8;Q96HW7;Q9H0H0;Q9NV88;Q9NVH2;Q9NVR2;Q9UL03	CPSF3L;INTS1;INTS10;INTS12;INTS2;INTS3;INTS4;INTS5;INTS6;INTS7;INTS8;INTS9;POLR2A;POLR2B	1	0.561206	0.604314	0.0231412	0.830191	0.197533	0			1	P24928	POLR2A
BRCA1-core RNA polymerase II complex	13	O15514;P19387;P19388;P24928;P30876;P36954;P38398;P52434;P52435;P53803;P61218;P62487;P62875	13	O15514;P19387;P19388;P24928;P30876;P36954;P38398;P52434;P52435;P53803;P61218;P62487;P62875	BRCA1;POLR2A;POLR2B;POLR2C;POLR2D;POLR2E;POLR2F;POLR2G;POLR2H;POLR2I;POLR2J;POLR2K;POLR2L	1	0.555565	0.601404	0.0310103	0.950213	0.214688	0			1	P38398	BRCA1
ESPL1-CDC2 complex	2	P06493;Q14674	2	P06493;Q14674	CDK1;ESPL1	1	0.600247	0.600247	0.600247	0.600247	0	0			0
Paf complex	5	Q6P1J9;Q6PD62;Q8N7H5;Q8WVC0;Q9GZS3	5	Q6P1J9;Q6PD62;Q8N7H5;Q8WVC0;Q9GZS3	CDC73;CTR9;LEO1;PAF1;WDR61	1	0.549798	0.599709	0.00646603	0.925188	0.319312	0			1	Q9GZS3	WDR61
ITAGV-ITGB3-F11R complex	3	P05106;P06756;Q9Y624	2	P06756;Q9Y624	F11R;ITGAV	0.666667	0.597821	0.597821	0.597821	0.597821	0	0			0
Nogo-potassium channel complex	4	P16389;P78357;Q09470;Q9NQC3	2	P78357;Q9NQC3	CNTNAP1;RTN4	0.5	0.597557	0.597557	0.597557	0.597557	0	0			0
PKD2-PACS1 complex	2	Q13563;Q6VY07	2	Q13563;Q6VY07	PACS1;PKD2	1	0.59533	0.59533	0.59533	0.59533	0	0			0
Mitotic checkpoint complex (MCC)	4	O43684;O60566;Q12834;Q13257	4	O43684;O60566;Q12834;Q13257	BUB1B;BUB3;CDC20;MAD2L1	1	0.572512	0.591885	0.41722	0.68732	0.116105	0			0
SKI complex	3	Q15477;Q6PGP7;Q9GZS3	3	Q15477;Q6PGP7;Q9GZS3	SKIV2L;TTC37;WDR61	1	0.723515	0.591555	0.589506	0.989484	0.230338	0			0
ITGB1-NRP1 complex	2	O14786;P05556	2	O14786;P05556	ITGB1;NRP1	1	0.584636	0.584636	0.584636	0.584636	0	0			0
BLM complex II	6	P15927;P27694;P35244;P54132;Q13472;Q9H9A7	6	P15927;P27694;P35244;P54132;Q13472;Q9H9A7	BLM;RMI1;RPA1;RPA2;RPA3;TOP3A	1	0.592585	0.583371	0.208574	0.964163	0.24887	0			1	P54132	BLM
RNA endonuclease (SEN2deltaEx8, SEN54, CLP1)	3	Q7Z6J9;Q8NCE0;Q92989	3	Q7Z6J9;Q8NCE0;Q92989	CLP1;TSEN2;TSEN54	1	0.549152	0.581217	0.470912	0.595327	0.0681242	0			0
5S-DNA-TFIIIA-TFIIIC2 subcomplex	6	Q12789;Q8WUA4;Q92664;Q9UKN8;Q9Y5Q8;Q9Y5Q9	6	Q12789;Q8WUA4;Q92664;Q9UKN8;Q9Y5Q8;Q9Y5Q9	GTF3A;GTF3C1;GTF3C2;GTF3C3;GTF3C4;GTF3C5	1	0.46286	0.580832	-0.0339606	0.909672	0.322412	0			1	Q92664	GTF3A
SF3b complex	8	O75533;Q13435;Q15393;Q15427;Q7RTV0;Q86XP3;Q9BWJ5;Q9Y3B4	8	O75533;Q13435;Q15393;Q15427;Q7RTV0;Q86XP3;Q9BWJ5;Q9Y3B4	DDX42;PHF5A;SF3B1;SF3B2;SF3B3;SF3B4;SF3B5;SF3B6	1	0.526647	0.580784	0.176275	0.879998	0.211644	0			1	Q86XP3	DDX42
DNMT1-G9a-PCNA complex	3	P12004;P26358;Q96KQ7	3	P12004;P26358;Q96KQ7	DNMT1;EHMT2;PCNA	1	0.558739	0.579664	0.443683	0.652871	0.106152	0			0
DNMT1-G9a complex	2	P26358;Q96KQ7	2	P26358;Q96KQ7	DNMT1;EHMT2	1	0.579664	0.579664	0.579664	0.579664	0	0			0
MSH2-MSH3 complex	2	P20585;P43246	2	P20585;P43246	MSH2;MSH3	1	0.57939	0.57939	0.57939	0.57939	0	0			0
MutS-beta complex	2	P20585;P43246	2	P20585;P43246	MSH2;MSH3	1	0.57939	0.57939	0.57939	0.57939	0	0			0
Apoptosis- and splicing-associated protein complex (ASAP-L), SAP18-RNPS1-Acinus-L	3	O00422;Q15287;Q9UKV3	3	O00422;Q15287;Q9UKV3	ACIN1;RNPS1;SAP18	1	0.582032	0.574847	0.358018	0.813233	0.227692	0			0
Apoptosis- and splicing-associated protein complex (ASAP-S), SAP18-RNPS1-Acinus-S	3	O00422;Q15287;Q9UKV3	3	O00422;Q15287;Q9UKV3	ACIN1;RNPS1;SAP18	1	0.582032	0.574847	0.358018	0.813233	0.227692	0			0
CDC2-CCNA2-CDK2 complex	3	P06493;P20248;P24941	3	P06493;P20248;P24941	CCNA2;CDK1;CDK2	1	0.541691	0.573727	0.334576	0.716771	0.193101	0			0
Respiratory chain complex I (incomplete intermediate ND1, ND2, ND3, CIA30 assembly), mitochondrial	4	P03886;P03891;P03897;Q9Y375	4	P03886;P03891;P03897;Q9Y375	MT-ND1;MT-ND2;MT-ND3;NDUFAF1	1	0.56493	0.573698	0.235654	0.859193	0.29712	0			0
mTOR-signaling complex	2	P42345;Q8N122	2	P42345;Q8N122	MTOR;RPTOR	1	0.570393	0.570393	0.570393	0.570393	0	0			0
mTOR-signaling complex (mTOR/FRAP1, RAPTOR)	2	P42345;Q8N122	2	P42345;Q8N122	MTOR;RPTOR	1	0.570393	0.570393	0.570393	0.570393	0	0			0
CD20-LCK-FYN-p75/80 complex	3	P06239;P06241;P11836	2	P06239;P06241	FYN;LCK	0.666667	0.567722	0.567722	0.567722	0.567722	0	0			0
ITGAV-ITGB6 complex	2	P06756;P18564	2	P06756;P18564	ITGAV;ITGB6	1	0.56552	0.56552	0.56552	0.56552	0	0			0
ITGAV-ITGB6-TGFB3 complex	3	P06756;P10600;P18564	2	P06756;P18564	ITGAV;ITGB6	0.666667	0.56552	0.56552	0.56552	0.56552	0	0			0
ITGAV-ITGB6-SPP1 complex	3	P06756;P10451;P18564	2	P06756;P18564	ITGAV;ITGB6	0.666667	0.56552	0.56552	0.56552	0.56552	0	0			0
EED-EZH2 complex	5	O75530;Q09028;Q15022;Q15910;Q6ZN18	5	O75530;Q09028;Q15022;Q15910;Q6ZN18	AEBP2;EED;EZH2;RBBP4;SUZ12	1	0.563083	0.56458	0.33833	0.765204	0.122675	0			0
Cell division cycle complex (CDC27, CDC16, ANAPC7)	3	P30260;Q13042;Q9UJX3	3	P30260;Q13042;Q9UJX3	ANAPC7;CDC16;CDC27	1	0.575368	0.563775	0.442839	0.719489	0.138689	0			0
RC complex (Replication competent complex)	9	P09884;P20248;P24941;P35249;P35250;P35251;P40937;P40938;Q14181	9	P09884;P20248;P24941;P35249;P35250;P35251;P40937;P40938;Q14181	CCNA2;CDK2;POLA1;POLA2;RFC1;RFC2;RFC3;RFC4;RFC5	1	0.606159	0.563056	0.329268	0.956291	0.186774	0			0
Respiratory chain complex I (beta subunit) mitochondrial	16	O00483;O14561;O43674;O43676;O75438;O95139;O95168;O95169;O95178;O95298;O96000;P03905;P03915;P17568;Q9NX14;Q9Y6M9	15	O00483;O14561;O43674;O43676;O75438;O95139;O95168;O95169;O95298;O96000;P03905;P03915;P17568;Q9NX14;Q9Y6M9	MT-ND4;MT-ND5;NDUFA4;NDUFAB1;NDUFB1;NDUFB10;NDUFB11;NDUFB3;NDUFB4;NDUFB5;NDUFB6;NDUFB7;NDUFB8;NDUFB9;NDUFC2	0.9375	0.537547	0.561674	-0.0194055	0.958216	0.25649	0			1	P03905	MT-ND4
BMI1-HPH1-HPH2 complex	3	P35226;P78364;Q8IXK0	3	P35226;P78364;Q8IXK0	BMI1;PHC1;PHC2	1	0.473842	0.561134	0.280259	0.580132	0.167916	0			0
E2F1-p107-cyclinA complex	3	P20248;P28749;Q01094	2	P20248;P28749	CCNA2;RBL1	0.666667	0.56001	0.56001	0.56001	0.56001	0	0			0
ITGAV-ITGB5-CYR61 complex	3	O00622;P06756;P18084	3	O00622;P06756;P18084	CYR61;ITGAV;ITGB5	1	0.344762	0.555164	-0.108306	0.58743	0.392701	1	P06756	ITGAV	2	O00622;P18084	CYR61;ITGB5
ITGAV-ITGB5-ADAM9 complex	3	P06756;P18084;Q13443	3	P06756;P18084;Q13443	ADAM9;ITGAV;ITGB5	1	0.514225	0.555164	0.252518	0.734995	0.24383	0			0
ITGAV-ITGB5 complex	2	P06756;P18084	2	P06756;P18084	ITGAV;ITGB5	1	0.555164	0.555164	0.555164	0.555164	0	0			0
ITGAV-ITGB5-SPP1 complex	3	P06756;P10451;P18084	2	P06756;P18084	ITGAV;ITGB5	0.666667	0.555164	0.555164	0.555164	0.555164	0	0			0
ITGAV-ITGB5-ICAM4 complex	3	P06756;P18084;Q14773	2	P06756;P18084	ITGAV;ITGB5	0.666667	0.555164	0.555164	0.555164	0.555164	0	0			0
BRCA1-RAD51 complex	2	P38398;Q06609	2	P38398;Q06609	BRCA1;RAD51	1	0.55109	0.55109	0.55109	0.55109	0	0			0
DSS1 complex	13	A6H687;P51587;P60896;Q5TA45;Q6P9B9;Q75QN2;Q96HW7;Q96PV6;Q9H0H0;Q9NV88;Q9NVH2;Q9NVR2;Q9UL03	11	P51587;Q5TA45;Q6P9B9;Q75QN2;Q96HW7;Q96PV6;Q9H0H0;Q9NV88;Q9NVH2;Q9NVR2;Q9UL03	BRCA2;CPSF3L;INTS10;INTS2;INTS4;INTS5;INTS6;INTS7;INTS8;INTS9;LENG8	0.846154	0.460776	0.549722	-0.258529	0.830191	0.291428	0			2	P51587;Q96PV6	BRCA2;LENG8
PPP2CA-PPP2R1A complex	2	P30153;P67775	2	P30153;P67775	PPP2CA;PPP2R1A	1	0.549289	0.549289	0.549289	0.549289	0	0			0
DNA synthesome core complex	10	P09884;P12004;P28340;P35251;P49005;P49642;P49643;Q14181;Q15054;Q9HCU8	10	P09884;P12004;P28340;P35251;P49005;P49642;P49643;Q14181;Q15054;Q9HCU8	PCNA;POLA1;POLA2;POLD1;POLD2;POLD3;POLD4;PRIM1;PRIM2;RFC1	1	0.505051	0.547666	-0.0977751	0.948546	0.303169	0			1	Q9HCU8	POLD4
Exon junction complex, EIF4A3-MLN51-MAGOH-Y14 (RNA-protein complex)	4	O15234;P38919;P61326;Q9Y5S9	4	O15234;P38919;P61326;Q9Y5S9	CASC3;EIF4A3;MAGOH;RBM8A	1	0.566413	0.54763	0.387031	0.82299	0.148961	0			0
Exon junction complex (EIF4A3-MLN51-MAGOH-Y14), RNA-protein complex	4	O15234;P38919;P61326;Q9Y5S9	4	O15234;P38919;P61326;Q9Y5S9	CASC3;EIF4A3;MAGOH;RBM8A	1	0.566413	0.54763	0.387031	0.82299	0.148961	0			0
Exon junction complex (EIF4A3-MLN51-MAGOH-Y14)	4	O15234;P38919;P61326;Q9Y5S9	4	O15234;P38919;P61326;Q9Y5S9	CASC3;EIF4A3;MAGOH;RBM8A	1	0.566413	0.54763	0.387031	0.82299	0.148961	0			0
Exon junction complex (EIF4A3-MLN51-UPF3B-MAGOH-Y14)	5	O15234;P38919;P61326;Q0VAK7;Q9Y5S9	4	O15234;P38919;P61326;Q9Y5S9	CASC3;EIF4A3;MAGOH;RBM8A	0.8	0.566413	0.54763	0.387031	0.82299	0.148961	0			0
CTGF/Hcs24-actin complex	3	P29279;P60709;P63261	2	P29279;P60709	ACTB;CTGF	0.666667	0.546955	0.546955	0.546955	0.546955	0	0			0
Polyadenylation complex (CSTF1, CSTF2, CSTF3, SYMPK CPSF1, CPSF2, CPSF3)	7	P33240;Q05048;Q10570;Q12996;Q92797;Q9P2I0;Q9UKF6	7	P33240;Q05048;Q10570;Q12996;Q92797;Q9P2I0;Q9UKF6	CPSF1;CPSF2;CPSF3;CSTF1;CSTF2;CSTF3;SYMPK	1	0.584344	0.545294	0.369159	0.871389	0.137828	0			0
ITGAV-P2RY2-GNA12 complex	3	P06756;P41231;Q5PPR5	2	P06756;P41231	ITGAV;P2RY2	0.666667	0.538347	0.538347	0.538347	0.538347	0	0			0
BLOC1-BLOC2 complex	11	O95295;P78537;Q6QNY0;Q6QNY1;Q86YV9;Q8TDH9;Q969F9;Q96EV8;Q9NUP1;Q9UL45;Q9UPZ3	11	O95295;P78537;Q6QNY0;Q6QNY1;Q86YV9;Q8TDH9;Q969F9;Q96EV8;Q9NUP1;Q9UL45;Q9UPZ3	BLOC1S1;BLOC1S2;BLOC1S3;BLOC1S4;BLOC1S5;BLOC1S6;DTNBP1;HPS3;HPS5;HPS6;SNAPIN	1	0.309598	0.537941	-0.423632	0.943949	0.450282	3	O95295;P78537;Q6QNY0	BLOC1S1;BLOC1S3;SNAPIN	3	Q86YV9;Q969F9;Q9UPZ3	HPS3;HPS5;HPS6
BLOC-2 (biogenesis of lysosome-related organelles complex 2)	3	Q86YV9;Q969F9;Q9UPZ3	3	Q86YV9;Q969F9;Q9UPZ3	HPS3;HPS5;HPS6	1	0.511507	0.537941	0.395823	0.600759	0.104994	0			0
TRAP complex	16	O60244;O75448;O75586;P10827;P24863;Q13503;Q15648;Q6P2C8;Q93074;Q9BTT4;Q9NPJ6;Q9NVC6;Q9UHV7;Q9Y2W1;Q9Y2X0;Q9Y3C7	16	O60244;O75448;O75586;P10827;P24863;Q13503;Q15648;Q6P2C8;Q93074;Q9BTT4;Q9NPJ6;Q9NVC6;Q9UHV7;Q9Y2W1;Q9Y2X0;Q9Y3C7	CCNC;MED1;MED10;MED12;MED13;MED14;MED16;MED17;MED21;MED24;MED27;MED31;MED4;MED6;THRA;THRAP3	1	0.468283	0.534528	-0.127428	0.912456	0.278566	0			3	P10827;P24863;Q9Y2W1	CCNC;THRA;THRAP3
LIN9-BMYB complex	2	P10244;Q5TKA1	2	P10244;Q5TKA1	LIN9;MYBL2	1	0.534369	0.534369	0.534369	0.534369	0	0			0
ING4 complex (ING4, MYST2, C1orf149, PHF16)	4	O95251;Q92613;Q9HAF1;Q9UNL4	4	O95251;Q92613;Q9HAF1;Q9UNL4	ING4;JADE3;KAT7;MEAF6	1	0.51561	0.530147	0.236718	0.859874	0.224443	0			0
Cell cycle kinase complex CDK4	4	P11802;P12004;P24385;P38936	4	P11802;P12004;P24385;P38936	CCND1;CDK4;CDKN1A;PCNA	1	0.497331	0.529746	0.211183	0.813147	0.229342	0			1	P12004	PCNA
CRSP-Mediator 2 complex	10	O43513;O60244;O75448;O75586;Q96RN5;Q9BUE0;Q9NPJ6;Q9NVC6;Q9ULK4;Q9Y2X0	10	O43513;O60244;O75448;O75586;Q96RN5;Q9BUE0;Q9NPJ6;Q9NVC6;Q9ULK4;Q9Y2X0	MED14;MED15;MED16;MED17;MED18;MED23;MED24;MED4;MED6;MED7	1	0.509782	0.529224	-0.0445839	0.862986	0.24039	0			1	Q9BUE0	MED18
MED18-MED20-MED29 mediator subcomplex	3	Q9BUE0;Q9H944;Q9NX70	3	Q9BUE0;Q9H944;Q9NX70	MED18;MED20;MED29	1	0.58423	0.527478	0.361568	0.863644	0.255804	0			0
Polycomb repressive complex 3 (PRC3)	5	O75530;Q09028;Q15022;Q15910;Q16576	5	O75530;Q09028;Q15022;Q15910;Q16576	EED;EZH2;RBBP4;RBBP7;SUZ12	1	0.514148	0.526978	0.296551	0.765204	0.152689	0			0
Polycomb repressive complex 2 (PRC 2)	5	O75530;Q09028;Q15022;Q15910;Q16576	5	O75530;Q09028;Q15022;Q15910;Q16576	EED;EZH2;RBBP4;RBBP7;SUZ12	1	0.514148	0.526978	0.296551	0.765204	0.152689	0			0
Polycomb repressive complex 2 (PRC2)	5	O75530;Q09028;Q15022;Q15910;Q16576	5	O75530;Q09028;Q15022;Q15910;Q16576	EED;EZH2;RBBP4;RBBP7;SUZ12	1	0.514148	0.526978	0.296551	0.765204	0.152689	0			0
ITGA6-ITGB4 complex	2	P16144;P23229	2	P16144;P23229	ITGA6;ITGB4	1	0.526175	0.526175	0.526175	0.526175	0	0			0
ITGAV-ITGB3-PXN-PTK2b complex	4	P05106;P06756;P49023;Q14289	3	P06756;P49023;Q14289	ITGAV;PTK2B;PXN	0.75	0.524493	0.525159	0.488773	0.559548	0.0353924	0			0
FN1-TGM2 complex	2	P02751;P21980	2	P02751;P21980	FN1;TGM2	1	0.523489	0.523489	0.523489	0.523489	0	0			0
ITGA2B-ITGB3-FN1-TGM2 complex	4	P02751;P05106;P08514;P21980	2	P02751;P21980	FN1;TGM2	0.5	0.523489	0.523489	0.523489	0.523489	0	0			0
Transcription initiation factor complex (TAF5, TAF6, TAF9, TAF11, TBP)	5	P20226;P49848;Q15542;Q15544;Q16594	5	P20226;P49848;Q15542;Q15544;Q16594	TAF11;TAF5;TAF6;TAF9;TBP	1	0.544075	0.523316	0.384591	0.725479	0.127878	0			0
RPAP1-RPB2-RPB3 complex	3	P19387;P30876;Q9BWH6	3	P19387;P30876;Q9BWH6	POLR2B;POLR2C;RPAP1	1	0.639444	0.518232	0.477662	0.922437	0.245918	0			0
TRAP-SMCC mediator complex	10	A0JLT2;Q15528;Q15648;Q71SY5;Q96G25;Q9BUE0;Q9NPJ6;Q9NVC6;Q9NX70;Q9P086	10	A0JLT2;Q15528;Q15648;Q71SY5;Q96G25;Q9BUE0;Q9NPJ6;Q9NVC6;Q9NX70;Q9P086	MED1;MED11;MED17;MED18;MED19;MED22;MED25;MED29;MED4;MED8	1	0.516791	0.516999	0.00481377	0.825266	0.206409	0			0
CRSP complex	12	O43513;O60244;O75448;O75586;O95402;Q13503;Q15648;Q6P2C8;Q71SY5;Q96RN5;Q9NVC6;Q9ULK4	12	O43513;O60244;O75448;O75586;O95402;Q13503;Q15648;Q6P2C8;Q71SY5;Q96RN5;Q9NVC6;Q9ULK4	MED1;MED14;MED15;MED17;MED21;MED23;MED24;MED25;MED26;MED27;MED6;MED7	1	0.522003	0.516253	-0.0445839	0.862986	0.216555	0			0
Chromatin assembly complex (CAF-1 complex)	3	Q09028;Q13111;Q13112	3	Q09028;Q13111;Q13112	CHAF1A;CHAF1B;RBBP4	1	0.632979	0.513798	0.444521	0.940619	0.268666	0			0
Cell-cell junction complex (CDH1-CTNNB1)	2	P12830;P35222	2	P12830;P35222	CDH1;CTNNB1	1	0.512422	0.512422	0.512422	0.512422	0	0			0
Polycystin-1-E-cadherin-beta-catenin complex	3	P12830;P35222;P98161	2	P12830;P35222	CDH1;CTNNB1	0.666667	0.512422	0.512422	0.512422	0.512422	0	0			0
p300-CBP-p270-SWI/SNF complex	7	O14497;P51532;Q09472;Q12824;Q8TAQ2;Q92793;Q92922	7	O14497;P51532;Q09472;Q12824;Q8TAQ2;Q92793;Q92922	ARID1A;CREBBP;EP300;SMARCA4;SMARCB1;SMARCC1;SMARCC2	1	0.473168	0.51237	0.0589168	0.842534	0.251935	0			1	Q09472	EP300
hPRC1L complex	4	P35226;Q06587;Q8IXK0;Q99496	4	P35226;Q06587;Q8IXK0;Q99496	BMI1;PHC2;RING1;RNF2	1	0.510807	0.510753	0.320199	0.751905	0.175997	0			0
SMCC complex	18	O43513;O60244;O75448;O75586;P24863;P49336;Q13503;Q15648;Q6P2C8;Q93074;Q9BTT4;Q9H944;Q9NPJ6;Q9NVC6;Q9UHV7;Q9Y2W1;Q9Y2X0;Q9Y3C7	18	O43513;O60244;O75448;O75586;P24863;P49336;Q13503;Q15648;Q6P2C8;Q93074;Q9BTT4;Q9H944;Q9NPJ6;Q9NVC6;Q9UHV7;Q9Y2W1;Q9Y2X0;Q9Y3C7	CCNC;CDK8;MED1;MED10;MED12;MED13;MED14;MED16;MED17;MED20;MED21;MED24;MED27;MED31;MED4;MED6;MED7;THRAP3	1	0.464164	0.509128	-0.127428	0.912456	0.263297	0			3	P24863;P49336;Q9Y2W1	CCNC;CDK8;THRAP3
TFIID subcomplex	5	O00268;P49848;Q15542;Q16514;Q16594	5	O00268;P49848;Q15542;Q16514;Q16594	TAF12;TAF4;TAF5;TAF6;TAF9	1	0.543213	0.507728	0.296288	0.768496	0.160446	0			0
TFTC-type histone acetyl transferase complex	11	O60244;O75448;P03372;Q15648;Q92830;Q93074;Q9NVC6;Q9UHV7;Q9ULK4;Q9Y2X0;Q9Y4A5	10	O60244;O75448;Q15648;Q92830;Q93074;Q9NVC6;Q9UHV7;Q9ULK4;Q9Y2X0;Q9Y4A5	KAT2A;MED1;MED12;MED13;MED14;MED16;MED17;MED23;MED24;TRRAP	0.909091	0.52948	0.507055	0.187675	0.852443	0.171881	0			0
SLP-76-PLC-gamma-1-ITK complex, alpha-TCR stimulated	3	P19174;Q08881;Q13094	2	P19174;Q08881	ITK;PLCG1	0.666667	0.505038	0.505038	0.505038	0.505038	0	0			0
SMAD2-SMAD4-FAST1 complex	3	O75593;Q13485;Q15796	2	Q13485;Q15796	SMAD2;SMAD4	0.666667	0.502507	0.502507	0.502507	0.502507	0	0			0
ERAP1-ERAP2 complex	2	Q6P179;Q9NZ08	2	Q6P179;Q9NZ08	ERAP1;ERAP2	1	0.501459	0.501459	0.501459	0.501459	0	0			0
VHL-TCEB1-TCEB2 complex	3	P40337;Q15369;Q15370	3	P40337;Q15369;Q15370	ELOB;ELOC;VHL	1	0.48995	0.498747	0.469041	0.502063	0.0181838	0			0
PPP4C-PPP4R2-Gemin3-Gemin4 complex	4	P57678;P60510;Q9NY27;Q9UHI6	4	P57678;P60510;Q9NY27;Q9UHI6	DDX20;GEMIN4;PPP4C;PPP4R2	1	0.538775	0.49633	0.380273	0.753653	0.155195	0			0
DNA synthesome complex (15 subunits)	15	P09884;P12004;P18858;P28340;P35251;P49005;P49642;P49643;P56282;Q07864;Q14181;Q15054;Q9HCU8;Q9NR33;Q9NRF9	15	P09884;P12004;P18858;P28340;P35251;P49005;P49642;P49643;P56282;Q07864;Q14181;Q15054;Q9HCU8;Q9NR33;Q9NRF9	LIG1;PCNA;POLA1;POLA2;POLD1;POLD2;POLD3;POLD4;POLE;POLE2;POLE3;POLE4;PRIM1;PRIM2;RFC1	1	0.461361	0.496287	-0.289434	0.948546	0.250743	0			1	Q9HCU8	POLD4
Respiratory chain complex I (early intermediate NDUFAF1 assembly), mitochondrial	7	O75251;O75489;O95139;P03886;P56556;Q16795;Q9Y375	7	O75251;O75489;O95139;P03886;P56556;Q16795;Q9Y375	MT-ND1;NDUFA6;NDUFA9;NDUFAF1;NDUFB6;NDUFS3;NDUFS7	1	0.555566	0.494583	0.306486	0.934858	0.189603	1	Q16795	NDUFA9	0
EBAFa complex	10	O14497;O96019;P51532;Q03111;Q12824;Q8TAQ2;Q92922;Q92925;Q969G3;Q96GM5	10	O14497;O96019;P51532;Q03111;Q12824;Q8TAQ2;Q92922;Q92925;Q969G3;Q96GM5	ACTL6A;ARID1A;MLLT1;SMARCA4;SMARCB1;SMARCC1;SMARCC2;SMARCD1;SMARCD2;SMARCE1	1	0.486826	0.494308	0.0959021	0.938736	0.236023	2	Q12824;Q969G3	SMARCB1;SMARCE1	1	Q03111	MLLT1
PHAX-CBC complex (cap binding complex)	3	P52298;Q09161;Q9H814	3	P52298;Q09161;Q9H814	NCBP1;NCBP2;PHAX	1	0.539232	0.491646	0.340757	0.785293	0.226056	0			0
BIRC5-AURKB-INCENP-EVI5 complex	4	O15392;O60447;Q96GD4;Q9NQS7	4	O15392;O60447;Q96GD4;Q9NQS7	AURKB;BIRC5;EVI5;INCENP	1	0.479265	0.490974	-0.0123481	0.959813	0.522949	3	O15392;Q96GD4;Q9NQS7	AURKB;BIRC5;INCENP	1	O60447	EVI5
CAND1-CUL2-RBX1 complex	3	P62877;Q13617;Q86VP6	3	P62877;Q13617;Q86VP6	CAND1;CUL2;RBX1	1	0.443798	0.487751	0.294144	0.549498	0.13323	0			0
UBC13-UEV1a complex	2	P61088;Q13404	2	P61088;Q13404	UBE2N;UBE2V1	1	0.48422	0.48422	0.48422	0.48422	0	0			0
Ubiquitin-protein ligase (UBE2N, UBE2V2/MMS2)	2	P61088;Q13404	2	P61088;Q13404	UBE2N;UBE2V1	1	0.48422	0.48422	0.48422	0.48422	0	0			0
TIMM17-TIMM23 complex	2	O14925;Q99595	2	O14925;Q99595	TIMM17A;TIMM23	1	0.483229	0.483229	0.483229	0.483229	0	0			0
Cbl-SLP-76-Grb2 complex, Fc receptor gamma-R1 stimulated	3	P22681;P62993;Q13094	2	P22681;P62993	CBL;GRB2	0.666667	0.482059	0.482059	0.482059	0.482059	0	0			0
ARC-L complex	14	O43513;O60244;O75448;O75586;P24863;P49336;Q13503;Q15648;Q71SY5;Q93074;Q96RN5;Q9NVC6;Q9UHV7;Q9ULK4	14	O43513;O60244;O75448;O75586;P24863;P49336;Q13503;Q15648;Q71SY5;Q93074;Q96RN5;Q9NVC6;Q9UHV7;Q9ULK4	CCNC;CDK8;MED1;MED12;MED13;MED14;MED15;MED17;MED21;MED23;MED24;MED25;MED6;MED7	1	0.431969	0.481688	-0.0897967	0.862986	0.24125	0			2	P24863;P49336	CCNC;CDK8
PCNA-PAF complex	2	P12004;Q15004	2	P12004;Q15004	PCLAF;PCNA	1	0.479304	0.479304	0.479304	0.479304	0	0			0
ARC92-Mediator complex	13	O43513;O60244;O75586;O95402;P49336;Q15648;Q71SY5;Q93074;Q96RN5;Q9NVC6;Q9UHV7;Q9ULK4;Q9Y2X0	13	O43513;O60244;O75586;O95402;P49336;Q15648;Q71SY5;Q93074;Q96RN5;Q9NVC6;Q9UHV7;Q9ULK4;Q9Y2X0	CDK8;MED1;MED12;MED13;MED14;MED15;MED16;MED17;MED23;MED25;MED26;MED6;MED7	1	0.429566	0.47913	-0.129765	0.862986	0.247932	0			1	P49336	CDK8
ITGA5-ITGB1-FN-1-NOV complex	4	P02751;P05556;P08648;P48745	3	P02751;P05556;P08648	FN1;ITGA5;ITGB1	0.75	0.457591	0.47842	0.410873	0.483479	0.0405377	0			0
HuCHRAC complex	4	O60264;Q9NRF9;Q9NRG0;Q9NRL2	4	O60264;Q9NRF9;Q9NRG0;Q9NRL2	BAZ1A;CHRAC1;POLE3;SMARCA5	1	0.532013	0.475773	0.380117	0.72049	0.147065	0			0
MRN complex (MRE11-RAD50-NBN complex)	3	O60934;P49959;Q92878	3	O60934;P49959;Q92878	MRE11;NBN;RAD50	1	0.621427	0.473098	0.45777	0.933412	0.270296	0			0
MRN complex (MRE11-RAD50-NBS1 complex)	3	O60934;P49959;Q92878	3	O60934;P49959;Q92878	MRE11;NBN;RAD50	1	0.621427	0.473098	0.45777	0.933412	0.270296	0			0
RAD50-MRE11-NBN-p200-p350 complex	3	O60934;P49959;Q92878	3	O60934;P49959;Q92878	MRE11;NBN;RAD50	1	0.621427	0.473098	0.45777	0.933412	0.270296	0			0
Mis12 centromere complex	6	O95229;P45973;Q6P1K2;Q96IY1;Q9H081;Q9H410	6	O95229;P45973;Q6P1K2;Q96IY1;Q9H081;Q9H410	CBX5;DSN1;MIS12;NSL1;PMF1;ZWINT	1	0.543205	0.471728	0.210725	0.928688	0.291223	4	Q6P1K2;Q96IY1;Q9H081;Q9H410	DSN1;MIS12;NSL1;PMF1	1	P45973	CBX5
SMN complex (GEMIN5,2,3,4, SMN)	5	O14893;P57678;Q16637;Q8TEQ6;Q9UHI6	5	O14893;P57678;Q16637;Q8TEQ6;Q9UHI6	DDX20;GEMIN2;GEMIN4;GEMIN5;SMN1; SMN2	1	0.443104	0.470933	-0.0183268	0.753653	0.235409	0			0
26S proteasome	22	O14818;P17980;P20618;P25786;P25787;P25788;P25789;P28066;P28070;P28072;P28074;P35998;P43686;P49720;P49721;P55036;P60900;P62191;P62195;P62333;Q99436;Q9UNM6	22	O14818;P17980;P20618;P25786;P25787;P25788;P25789;P28066;P28070;P28072;P28074;P35998;P43686;P49720;P49721;P55036;P60900;P62191;P62195;P62333;Q99436;Q9UNM6	PSMA1;PSMA2;PSMA3;PSMA4;PSMA5;PSMA6;PSMA7;PSMB1;PSMB2;PSMB3;PSMB4;PSMB5;PSMB6;PSMB7;PSMC1;PSMC2;PSMC3;PSMC4;PSMC5;PSMC6;PSMD13;PSMD4	1	0.512552	0.468245	0.0757707	0.951036	0.253111	3	P25786;P25787;P49721	PSMA1;PSMA2;PSMB2	0
LSm2-8 complex	7	O95777;P62310;P62312;Q9UK45;Q9Y333;Q9Y4Y9;Q9Y4Z0	7	O95777;P62310;P62312;Q9UK45;Q9Y333;Q9Y4Y9;Q9Y4Z0	LSM2;LSM3;LSM4;LSM5;LSM6;LSM7;LSM8	1	0.529954	0.466793	0.212724	0.922503	0.175765	0			0
FACT complex, UV-activated	5	P19784;P67870;P68400;Q08945;Q9Y5B9	5	P19784;P67870;P68400;Q08945;Q9Y5B9	CSNK2A1;CSNK2A2;CSNK2B;SSRP1;SUPT16H	1	0.495775	0.466769	0.16206	0.968995	0.251807	0			0
BRCA1-BACH1 complex	2	P38398;Q9BX63	2	P38398;Q9BX63	BRCA1;BRIP1	1	0.466768	0.466768	0.466768	0.466768	0	0			0
DRIP complex	14	O43513;O60244;O75448;O75586;O95402;P11473;P28702;Q15648;Q93074;Q9NPJ6;Q9NVC6;Q9UHV7;Q9ULK4;Q9Y2X0	14	O43513;O60244;O75448;O75586;O95402;P11473;P28702;Q15648;Q93074;Q9NPJ6;Q9NVC6;Q9UHV7;Q9ULK4;Q9Y2X0	MED1;MED12;MED13;MED14;MED16;MED17;MED23;MED24;MED26;MED4;MED6;MED7;RXRB;VDR	1	0.380008	0.465132	-0.290661	0.862986	0.334473	1	O60244	MED14	2	P11473;P28702	RXRB;VDR
Ubiquitin E3 ligase (CHEK1, CUL1)	2	O14757;Q13616	2	O14757;Q13616	CHEK1;CUL1	1	0.464882	0.464882	0.464882	0.464882	0	0			0
BRCA1-BARD1-BRCA2-DNA damage complex III	3	P38398;P51587;Q99728	3	P38398;P51587;Q99728	BARD1;BRCA1;BRCA2	1	0.544119	0.464469	0.393657	0.774232	0.202404	0			0
IKBKG-IKBKB complex	2	O14920;Q9Y6K9	2	O14920;Q9Y6K9	IKBKB;IKBKG	1	0.464266	0.464266	0.464266	0.464266	0	0			0
CTCF-nucleophosmin complex	2	P06748;P49711	2	P06748;P49711	CTCF;NPM1	1	0.462483	0.462483	0.462483	0.462483	0	0			0
STAGA core complex (SPT3-TAF9-GCN5 acetyltransferase complex)	3	O75486;Q16594;Q92830	3	O75486;Q16594;Q92830	KAT2A;SUPT3H;TAF9	1	0.457072	0.459603	0.384556	0.527056	0.0712839	0			0
None	3	Q07343;Q15049;Q9NRI5	2	O75509;P05067	APP;TNFRSF21	0.666667	0.459165	0.459165	0.459165	0.459165	0	0			0
BRG1-associated complex	9	O14497;O14744;O96019;P51532;Q12824;Q8TAQ2;Q92922;Q969G3;Q96GM5	9	O14497;O14744;O96019;P51532;Q12824;Q8TAQ2;Q92922;Q969G3;Q96GM5	ACTL6A;ARID1A;PRMT5;SMARCA4;SMARCB1;SMARCC1;SMARCC2;SMARCD1;SMARCE1	1	0.477383	0.458905	-0.205234	0.938736	0.262852	2	Q12824;Q969G3	SMARCB1;SMARCE1	1	O14744	PRMT5
Ubiquitin E3 ligase (VHL, TCEB1, TCEB2, CUL2)	4	P40337;Q13617;Q15369;Q15370	4	P40337;Q13617;Q15369;Q15370	CUL2;ELOB;ELOC;VHL	1	0.426983	0.456589	0.316758	0.502063	0.0826844	0			0
AP3 adapter complex	7	O00203;O14617;P53677;P59780;Q13367;Q92572;Q9Y2T2	6	O00203;O14617;P53677;P59780;Q92572;Q9Y2T2	AP3B1;AP3D1;AP3M1;AP3M2;AP3S1;AP3S2	0.857143	0.405487	0.456523	-0.368513	0.898183	0.362155	1	O14617	AP3D1	1	P59780	AP3S2
HSP90-CDC37-LRRK2 complex	3	P08238;Q16543;Q5S007	2	P08238;Q16543	CDC37;HSP90AB1	0.666667	0.456338	0.456338	0.456338	0.456338	0	0			0
CDC2-PCNA-CCNB1-GADD45G complex	4	O95257;P06493;P12004;P14635	3	P06493;P12004;P14635	CCNB1;CDK1;PCNA	0.75	0.540335	0.454525	0.449744	0.716734	0.152786	0			0
CDC2-PCNA-CCNB1-GADD45B complex	4	O75293;P06493;P12004;P14635	3	P06493;P12004;P14635	CCNB1;CDK1;PCNA	0.75	0.540335	0.454525	0.449744	0.716734	0.152786	0			0
CDC2-PCNA-CCNB1-GADD45A complex	4	P06493;P12004;P14635;P24522	3	P06493;P12004;P14635	CCNB1;CDK1;PCNA	0.75	0.540335	0.454525	0.449744	0.716734	0.152786	0			0
Ku70/Ku86/Werner complex	3	P12956;P13010;Q14191	3	P12956;P13010;Q14191	WRN;XRCC5;XRCC6	1	0.617361	0.451564	0.431329	0.969191	0.304862	2	P12956;P13010	XRCC5;XRCC6	0
SNF2L-RSF1 complex	2	P28370;Q96T23	2	P28370;Q96T23	RSF1;SMARCA1	1	0.451427	0.451427	0.451427	0.451427	0	0			0
DDB complex	2	Q16531;Q92466	2	Q16531;Q92466	DDB1;DDB2	1	0.450689	0.450689	0.450689	0.450689	0	0			0
Mediator complex	33	A0JLT2;O43513;O60244;O60313;O75448;O75586;O95402;P24863;P49336;Q13503;Q15528;Q15648;Q6P2C8;Q71F56;Q71SY5;Q93074;Q96G25;Q96HR3;Q96RN5;Q9BTT4;Q9BUE0;Q9BWU1;Q9H204;Q9H944;Q9NPJ6;Q9NVC6;Q9NWA0;Q9NX70;Q9P086;Q9UHV7;Q9ULK4;Q9Y2X0;Q9Y3C7	33	A0JLT2;O43513;O60244;O60313;O75448;O75586;O95402;P24863;P49336;Q13503;Q15528;Q15648;Q6P2C8;Q71F56;Q71SY5;Q93074;Q96G25;Q96HR3;Q96RN5;Q9BTT4;Q9BUE0;Q9BWU1;Q9H204;Q9H944;Q9NPJ6;Q9NVC6;Q9NWA0;Q9NX70;Q9P086;Q9UHV7;Q9ULK4;Q9Y2X0;Q9Y3C7	CCNC;CDK19;CDK8;MED1;MED10;MED11;MED12;MED13;MED13L;MED14;MED15;MED16;MED17;MED18;MED19;MED20;MED21;MED22;MED23;MED24;MED25;MED26;MED27;MED28;MED29;MED30;MED31;MED4;MED6;MED7;MED8;MED9;OPA1	1	0.419381	0.447401	-0.161291	0.938545	0.255415	1	Q9NVC6	MED17	4	O60313;P24863;P49336;Q9BWU1	CCNC;CDK19;CDK8;OPA1
DNA ligase IV-XRCC4 complex	2	P49917;Q13426	2	P49917;Q13426	LIG4;XRCC4	1	0.445731	0.445731	0.445731	0.445731	0	0			0
DNA ligase IV-XRCC4 complex (LX complex)	2	P49917;Q13426	2	P49917;Q13426	LIG4;XRCC4	1	0.445731	0.445731	0.445731	0.445731	0	0			0
Catenin (alpha) - catenin (beta) complex	2	P35221;P35222	2	P35221;P35222	CTNNA1;CTNNB1	1	0.445438	0.445438	0.445438	0.445438	0	0			0
MR-UBC9-SRC1 complex	3	P08235;Q08209;Q15788	2	Q08209;Q15788	NCOA1;PPP3CA	0.666667	0.445199	0.445199	0.445199	0.445199	0	0			0
ITGA5-ITGB1-FN1-TGM2 complex	4	P02751;P05556;P08648;P21980	4	P02751;P05556;P08648;P21980	FN1;ITGA5;ITGB1;TGM2	1	0.363235	0.444646	-0.00732511	0.523489	0.199141	0			0
CBF-DNA complex	3	P23511;P25208;Q13952	3	P23511;P25208;Q13952	NFYA;NFYB;NFYC	1	0.468487	0.443836	0.384871	0.576755	0.0982888	0			0
Microprocessor complex	2	Q8WYQ5;Q9NRR4	2	Q8WYQ5;Q9NRR4	DGCR8;DROSHA	1	0.441713	0.441713	0.441713	0.441713	0	0			0
LSm1-7 complex	7	O15116;P62310;P62312;Q9UK45;Q9Y333;Q9Y4Y9;Q9Y4Z0	7	O15116;P62310;P62312;Q9UK45;Q9Y333;Q9Y4Y9;Q9Y4Z0	LSM1;LSM2;LSM3;LSM4;LSM5;LSM6;LSM7	1	0.359115	0.437709	-0.364211	0.922503	0.327741	0			1	O15116	LSM1
SNX complex (SNX1, SNX6)	2	Q13596;Q9UNH7	2	Q13596;Q9UNH7	SNX1;SNX6	1	0.437534	0.437534	0.437534	0.437534	0	0			0
PCNA-DNA polymerase delta complex	5	P12004;P28340;P49005;Q15054;Q9HCU8	5	P12004;P28340;P49005;Q15054;Q9HCU8	PCNA;POLD1;POLD2;POLD3;POLD4	1	0.504902	0.436723	-0.0397293	0.924724	0.308016	2	P49005;Q15054	POLD2;POLD3	0
SNF2h-HDAC12 complex	2	O60264;Q92769	2	O60264;Q92769	HDAC2;SMARCA5	1	0.435653	0.435653	0.435653	0.435653	0	0			0
ITGA2b-ITGB3-CD9-GP1b-CD47 complex	6	P05106;P07359;P08514;P13224;P21926;Q08722	2	P21926;Q08722	CD47;CD9	0.333333	0.434905	0.434905	0.434905	0.434905	0	0			0
SRm160/300 complex	5	P08621;P09661;P62995;Q8IYB3;Q9UQ35	5	P08621;P09661;P62995;Q8IYB3;Q9UQ35	SNRNP70;SNRPA1;SRRM1;SRRM2;TRA2B	1	0.444587	0.433675	0.286146	0.80025	0.146062	0			0
ING4 complex (ING4, MYST2, C1orf149, PHF17)	4	O95251;Q6IE81;Q9HAF1;Q9UNL4	4	O95251;Q6IE81;Q9HAF1;Q9UNL4	ING4;JADE1;KAT7;MEAF6	1	0.499072	0.433456	0.308446	0.859874	0.215343	0			0
mTOR-RICTOR complex	3	P42345;Q6R327;Q9BVC4	3	P42345;Q6R327;Q9BVC4	MLST8;MTOR;RICTOR	1	0.429901	0.432457	0.175566	0.681678	0.253066	0			0
mTORC2 complex (mTOR/FRAP1, LST8, mAVO3/RICTOR)	3	P42345;Q6R327;Q9BVC4	3	P42345;Q6R327;Q9BVC4	MLST8;MTOR;RICTOR	1	0.429901	0.432457	0.175566	0.681678	0.253066	0			0
Exon junction complex (F4A3-MLN51-UPF3B-MAGOH-Y14-PYM)	6	O15234;P38919;P61326;Q0VAK7;Q9BRP8;Q9Y5S9	5	O15234;P38919;P61326;Q9BRP8;Q9Y5S9	CASC3;EIF4A3;MAGOH;PYM1;RBM8A	0.833333	0.388488	0.429964	-0.0242156	0.82299	0.261473	0			1	Q9BRP8	PYM1
BASC (Ab 80) complex (BRCA1-associated genome surveillance complex)	8	P35249;P35250;P35251;P38398;P40692;P43246;P52701;P54132	8	P35249;P35250;P35251;P38398;P40692;P43246;P52701;P54132	BLM;BRCA1;MLH1;MSH2;MSH6;RFC1;RFC2;RFC4	1	0.42772	0.426395	0.0138707	0.938675	0.232985	0			1	P40692	MLH1
ING4 complex (ING4, MYST2, C1orf149, PHF15)	4	O95251;Q9HAF1;Q9NQC1;Q9UNL4	4	O95251;Q9HAF1;Q9NQC1;Q9UNL4	ING4;JADE2;KAT7;MEAF6	1	0.482166	0.425935	0.318175	0.859874	0.192595	0			0
CoREST-HDAC2 complex	2	Q92769;Q9UKL0	2	Q92769;Q9UKL0	HDAC2;RCOR1	1	0.422602	0.422602	0.422602	0.422602	0	0			0
DDB2 complex	13	P61201;P62877;Q13098;Q13619;Q16531;Q7L5N1;Q92466;Q92905;Q99627;Q9BT78;Q9H9Q2;Q9UBW8;Q9UNS2	13	P61201;P62877;Q13098;Q13619;Q16531;Q7L5N1;Q92466;Q92905;Q99627;Q9BT78;Q9H9Q2;Q9UBW8;Q9UNS2	COPS2;COPS3;COPS4;COPS5;COPS6;COPS7A;COPS7B;COPS8;CUL4A;DDB1;DDB2;GPS1;RBX1	1	0.424777	0.422433	-0.216511	0.95006	0.36977	7	P61201;Q13098;Q7L5N1;Q92905;Q99627;Q9BT78;Q9UNS2	COPS2;COPS3;COPS4;COPS5;COPS6;COPS8;GPS1	2	Q13619;Q92466	CUL4A;DDB2
ARC complex	18	O43513;O60244;O75448;O75586;O95402;P24863;P49336;Q13503;Q15648;Q71SY5;Q93074;Q96G25;Q96RN5;Q9NPJ6;Q9NVC6;Q9UHV7;Q9UKU7;Q9ULK4	18	O43513;O60244;O75448;O75586;O95402;P24863;P49336;Q13503;Q15648;Q71SY5;Q93074;Q96G25;Q96RN5;Q9NPJ6;Q9NVC6;Q9UHV7;Q9UKU7;Q9ULK4	ACAD8;CCNC;CDK8;MED1;MED12;MED13;MED14;MED15;MED17;MED21;MED23;MED24;MED25;MED26;MED4;MED6;MED7;MED8	1	0.397788	0.421278	-0.129765	0.903276	0.256394	0			3	P24863;P49336;Q9UKU7	ACAD8;CCNC;CDK8
RUNX1-CBF-beta-DNA complex	2	Q01196;Q13951	2	Q01196;Q13951	CBFB;RUNX1	1	0.420293	0.420293	0.420293	0.420293	0	0			0
CAND1-CUL3-RBX1 complex	3	P62877;Q13618;Q86VP6	3	P62877;Q13618;Q86VP6	CAND1;CUL3;RBX1	1	0.442153	0.420196	0.294144	0.612119	0.160121	0			0
CENP-A NAC-CAD complex	13	Q03188;Q13352;Q6IPU0;Q71F23;Q7L2Z9;Q8N0S6;Q8N2Z9;Q96BT3;Q96H22;Q9BS16;Q9BU64;Q9H3R5;Q9NSP4	13	Q03188;Q13352;Q6IPU0;Q71F23;Q7L2Z9;Q8N0S6;Q8N2Z9;Q96BT3;Q96H22;Q9BS16;Q9BU64;Q9H3R5;Q9NSP4	APITD1;CENPC;CENPH;CENPK;CENPL;CENPM;CENPN;CENPO;CENPP;CENPQ;CENPT;CENPU;ITGB3BP	1	0.404744	0.418878	-0.0531065	0.871055	0.201736	0			1	Q03188	CENPC
P-TEFb-7SKRNA-HEXIM1 complex	3	O60563;O94992;P50750	3	O60563;O94992;P50750	CCNT1;CDK9;HEXIM1	1	0.454022	0.418714	0.316124	0.627228	0.158529	0			0
ITGA3-ITGB1-CD151 complex	3	P05556;P26006;P48509	3	P05556;P26006;P48509	CD151;ITGA3;ITGB1	1	0.429698	0.418259	0.244214	0.626621	0.19146	0			0
17S U2 snRNP	33	O15042;O43143;O75533;O75937;O75940;P08579;P09661;P10809;P14678;P26368;P62304;P62306;P62308;P62314;P62316;P62318;Q01081;Q07955;Q12874;Q12931;Q13435;Q15393;Q15427;Q15428;Q15459;Q7L014;Q7RTV0;Q8IWX8;Q96I25;Q9BWJ5;Q9P0W2;Q9UHX1;Q9Y3B4	33	O15042;O43143;O75533;O75937;O75940;P08579;P09661;P10809;P14678;P26368;P62304;P62306;P62308;P62314;P62316;P62318;Q01081;Q07955;Q12874;Q12931;Q13435;Q15393;Q15427;Q15428;Q15459;Q7L014;Q7RTV0;Q8IWX8;Q96I25;Q9BWJ5;Q9P0W2;Q9UHX1;Q9Y3B4	CHERP;DDX46;DHX15;DNAJC8;HMG20B;HSPD1;PHF5A;PUF60;RBM17;SF3A1;SF3A2;SF3A3;SF3B1;SF3B2;SF3B3;SF3B4;SF3B5;SF3B6;SMNDC1;SNRPA1;SNRPB;SNRPB2;SNRPD1;SNRPD2;SNRPD3;SNRPE;SNRPF;SNRPG;SRSF1;TRAP1;U2AF1;U2AF2;U2SURP	1	0.416628	0.417607	-0.295612	0.937791	0.185083	0			1	Q9P0W2	HMG20B
DNA-PK-Ku complex	3	P12956;P13010;P78527	3	P12956;P13010;P78527	PRKDC;XRCC5;XRCC6	1	0.577238	0.417222	0.345301	0.969191	0.341341	2	P12956;P13010	XRCC5;XRCC6	0
DNA-PK-Ku antigen complex	3	P12956;P13010;P78527	3	P12956;P13010;P78527	PRKDC;XRCC5;XRCC6	1	0.577238	0.417222	0.345301	0.969191	0.341341	2	P12956;P13010	XRCC5;XRCC6	0
FA complex (Fanconi anemia complex)	12	O15287;O15360;P27694;P54132;Q00597;Q13472;Q8IYD8;Q8NB91;Q9H9A7;Q9HB96;Q9NPI8;Q9NW38	11	O15287;O15360;P27694;P54132;Q13472;Q8IYD8;Q8NB91;Q9H9A7;Q9HB96;Q9NPI8;Q9NW38	BLM;FANCA;FANCB;FANCE;FANCF;FANCG;FANCL;FANCM;RMI1;RPA1;TOP3A	0.916667	0.320682	0.416913	-0.358225	0.835748	0.30774	1	Q9H9A7	RMI1	2	Q8IYD8;Q9NPI8	FANCF;FANCM
CSA complex	13	P61201;P62877;Q13098;Q13216;Q13619;Q16531;Q7L5N1;Q92905;Q99627;Q9BT78;Q9H9Q2;Q9UBW8;Q9UNS2	13	P61201;P62877;Q13098;Q13216;Q13619;Q16531;Q7L5N1;Q92905;Q99627;Q9BT78;Q9H9Q2;Q9UBW8;Q9UNS2	COPS2;COPS3;COPS4;COPS5;COPS6;COPS7A;COPS7B;COPS8;CUL4A;DDB1;ERCC8;GPS1;RBX1	1	0.41837	0.416131	-0.216511	0.95006	0.375461	7	P61201;Q13098;Q7L5N1;Q92905;Q99627;Q9BT78;Q9UNS2	COPS2;COPS3;COPS4;COPS5;COPS6;COPS8;GPS1	2	Q13216;Q13619	CUL4A;ERCC8
Pex26-Pex6-Pex1 complex	3	O43933;Q13608;Q7Z412	2	O43933;Q13608	PEX1;PEX6	0.666667	0.415318	0.415318	0.415318	0.415318	0	0			0
CTLH complex	5	Q7L5Y9;Q8IUR7;Q96S59;Q9H871;Q9UL63	5	Q7L5Y9;Q8IUR7;Q96S59;Q9H871;Q9UL63	ARMC8;MAEA;MKLN1;RANBP9;RMND5A	1	0.501667	0.413594	0.263919	0.905555	0.231111	1	Q7L5Y9	MAEA	0
snRNP-free U1A (SF-A) complex	4	P09012;P17844;P23246;Q15233	4	P09012;P17844;P23246;Q15233	DDX5;NONO;SFPQ;SNRPA	1	0.411642	0.411123	0.119196	0.617959	0.168588	0			0
ITGA5-ITGB4 complex	2	P05556;P08648	2	P05556;P08648	ITGA5;ITGB1	1	0.410873	0.410873	0.410873	0.410873	0	0			0
ITGA5-ITGB1-SPP1 complex	3	P05556;P08648;P10451	2	P05556;P08648	ITGA5;ITGB1	0.666667	0.410873	0.410873	0.410873	0.410873	0	0			0
ITGA5-ITGB1-CAL4A3 complex	3	P05556;P08648;P39060	2	P05556;P08648	ITGA5;ITGB1	0.666667	0.410873	0.410873	0.410873	0.410873	0	0			0
Splicing-associated factors complex	5	P35659;Q15287;Q86V81;Q8IYB3;Q9Y5S9	5	P35659;Q15287;Q86V81;Q8IYB3;Q9Y5S9	ALYREF;DEK;RBM8A;RNPS1;SRRM1	1	0.352939	0.410655	0.0292755	0.645562	0.187266	0			1	P35659	DEK
ITGA3-ITGB1-THBS1 complex	3	P05556;P07996;P26006	3	P05556;P07996;P26006	ITGA3;ITGB1;THBS1	1	0.413428	0.410627	0.203036	0.626621	0.211806	0			0
FA core complex (Fanconi anemia core complex)	10	O15287;O15360;Q00597;Q0VG06;Q8IYD8;Q8NB91;Q9H9A7;Q9HB96;Q9NPI8;Q9NW38	9	O15287;O15360;Q0VG06;Q8IYD8;Q8NB91;Q9H9A7;Q9HB96;Q9NPI8;Q9NW38	FAAP100;FANCA;FANCB;FANCE;FANCF;FANCG;FANCL;FANCM;RMI1	0.9	0.288403	0.409926	-0.358225	0.696458	0.328303	2	Q0VG06;Q9H9A7	FAAP100;RMI1	2	Q8IYD8;Q9NPI8	FANCF;FANCM
LIG1-9-1-1 complex	4	O60671;O60921;P18858;Q99638	4	O60671;O60921;P18858;Q99638	HUS1;LIG1;RAD1;RAD9A	1	0.428964	0.409889	-0.0200174	0.890499	0.330194	1	O60921	HUS1	1	P18858	LIG1
MRIP-MBS complex	2	O14974;Q6WCQ1	2	O14974;Q6WCQ1	MPRIP;PPP1R12A	1	0.408196	0.408196	0.408196	0.408196	0	0			0
Polycomb repressive complex 4 (PRC4)	3	O75530;Q15910;Q96EB6	3	O75530;Q15910;Q96EB6	EED;EZH2;SIRT1	1	0.483007	0.408189	0.275629	0.765204	0.253218	0			0
CENP-A nucleosome associated complex	6	Q03188;Q71F23;Q96BT3;Q96H22;Q9H3R5;Q9NSP4	6	Q03188;Q71F23;Q96BT3;Q96H22;Q9H3R5;Q9NSP4	CENPC;CENPH;CENPM;CENPN;CENPT;CENPU	1	0.338699	0.407712	0.0178893	0.634221	0.212789	0			1	Q03188	CENPC
SMN complex (GEMIN6,7, UNRIP), SMN-independent intermediate	3	Q8WXD5;Q9H840;Q9Y3F4	3	Q8WXD5;Q9H840;Q9Y3F4	GEMIN6;GEMIN7;STRAP	1	0.55585	0.407606	0.401548	0.858395	0.262029	2	Q8WXD5;Q9H840	GEMIN6;GEMIN7	0
TFIID complex, B-cell specific	12	O00268;P20226;P21675;P49848;Q12962;Q15542;Q15543;Q15544;Q15545;Q16514;Q16594;Q92750	11	O00268;P20226;P21675;P49848;Q12962;Q15542;Q15543;Q15544;Q15545;Q16514;Q16594	TAF1;TAF10;TAF11;TAF12;TAF13;TAF4;TAF5;TAF6;TAF7;TAF9;TBP	0.916667	0.409771	0.407426	0.0425339	0.768496	0.197937	1	P49848	TAF6	1	Q15543	TAF13
Ubiquitin E3 ligase (UBADC1, RNF123)	2	Q5XPI4;Q9BSL1	2	Q5XPI4;Q9BSL1	RNF123;UBAC1	1	0.407305	0.407305	0.407305	0.407305	0	0			0
Ubiquitin E3 ligase (TRIM25, DDX58)	2	O95786;Q14258	2	O95786;Q14258	DDX58;TRIM25	1	0.407215	0.407215	0.407215	0.407215	0	0			0
HDAC1-associated core complex cI	3	O60341;Q13547;Q9UKL0	3	O60341;Q13547;Q9UKL0	HDAC1;KDM1A;RCOR1	1	0.564454	0.404677	0.391174	0.897512	0.288515	2	O60341;Q9UKL0	KDM1A;RCOR1	0
MTA1 complex	6	O95983;Q09028;Q13330;Q16576;Q6IT96;Q92769	5	O95983;Q09028;Q13330;Q16576;Q92769	HDAC2;MBD3;MTA1;RBBP4;RBBP7	0.833333	0.378386	0.404587	0.228775	0.521464	0.100895	0			0
RC complex during S-phase of cell cycle	13	P09874;P09884;P11387;P15927;P18858;P20248;P24941;P27694;P28340;P35244;P35250;P35251;Q07864	13	P09874;P09884;P11387;P15927;P18858;P20248;P24941;P27694;P28340;P35244;P35250;P35251;Q07864	CCNA2;CDK2;LIG1;PARP1;POLA1;POLD1;POLE;RFC1;RFC2;RPA1;RPA2;RPA3;TOP1	1	0.361485	0.404564	-0.11754	0.964163	0.22932	0			2	P11387;P28340	POLD1;TOP1
DNA synthesome complex (17 subunits)	18	P09884;P11387;P11388;P12004;P27694;P28340;P35251;P49005;P49642;P49643;P56282;Q02880;Q07864;Q14181;Q15054;Q9HCU8;Q9NR33;Q9NRF9	18	P09884;P11387;P11388;P12004;P27694;P28340;P35251;P49005;P49642;P49643;P56282;Q02880;Q07864;Q14181;Q15054;Q9HCU8;Q9NR33;Q9NRF9	PCNA;POLA1;POLA2;POLD1;POLD2;POLD3;POLD4;POLE;POLE2;POLE3;POLE4;PRIM1;PRIM2;RFC1;RPA1;TOP1;TOP2A;TOP2B	1	0.355581	0.404408	-0.289434	0.948546	0.2729	0			3	P11387;Q02880;Q9HCU8	POLD4;TOP1;TOP2B
ITGAV-ITGB5-PLAUR complex	3	P06756;P18084;Q03405	3	P06756;P18084;Q03405	ITGAV;ITGB5;PLAUR	1	0.420811	0.402508	0.304761	0.555164	0.126201	0			0
MSH2/6-BLM-p53-RAD51 complex	5	P04637;P43246;P52701;P54132;Q06609	5	P04637;P43246;P52701;P54132;Q06609	BLM;MSH2;MSH6;RAD51;TP53	1	0.375965	0.401293	-0.0445794	0.938675	0.297418	0			1	P04637	TP53
Anti-SMN protein complex	5	O14893;P14678;P57678;Q16637;Q9UHI6	5	O14893;P14678;P57678;Q16637;Q9UHI6	DDX20;GEMIN2;GEMIN4;SMN1; SMN2;SNRPB	1	0.408525	0.400401	0.0912537	0.753653	0.193917	0			0
Ecsit complex (ECSIT, NDUFS3, NDUFAF1)	3	O75489;Q9BQ95;Q9Y375	3	O75489;Q9BQ95;Q9Y375	ECSIT;NDUFAF1;NDUFS3	1	0.531365	0.399492	0.284902	0.909701	0.332621	1	Q9Y375	NDUFAF1	0
RANBPM-Muskelin-TWA1-HSMpp8 complex	4	Q96S59;Q99549;Q9NWU2;Q9UL63	4	Q96S59;Q99549;Q9NWU2;Q9UL63	GID8;MKLN1;MPHOSPH8;RANBP9	1	0.422718	0.398112	0.205316	0.750579	0.203549	0			0
PCAF complex	10	O75478;O75486;O75528;O75529;Q12962;Q16514;Q16594;Q92831;Q9Y4A5;Q9Y6J9	9	O75478;O75486;O75528;O75529;Q12962;Q16514;Q16594;Q9Y4A5;Q9Y6J9	SUPT3H;TADA2A;TADA3;TAF10;TAF12;TAF5L;TAF6L;TAF9;TRRAP	0.9	0.351448	0.397876	-0.0876359	0.599243	0.165237	0			1	Q9Y4A5	TRRAP
RGS6-DNMT1-DMAP1 complex	3	P26358;P49758;Q9NPF5	2	P26358;Q9NPF5	DMAP1;DNMT1	0.666667	0.395872	0.395872	0.395872	0.395872	0	0			0
RNA polymerase II (RNAPII)	17	O15514;P13984;P19387;P19388;P24928;P30876;P35269;P36954;P52434;P52435;P53803;P61218;P62487;P62875;Q00403;Q9BWH6;Q9Y5B0	17	O15514;P13984;P19387;P19388;P24928;P30876;P35269;P36954;P52434;P52435;P53803;P61218;P62487;P62875;Q00403;Q9BWH6;Q9Y5B0	CTDP1;GTF2B;GTF2F1;GTF2F2;POLR2A;POLR2B;POLR2C;POLR2D;POLR2E;POLR2F;POLR2G;POLR2H;POLR2I;POLR2J;POLR2K;POLR2L;RPAP1	1	0.421918	0.395856	-0.0732812	0.950213	0.25154	5	O15514;P36954;P52435;P61218;P62875	POLR2D;POLR2F;POLR2I;POLR2J;POLR2L	2	P13984;P35269	GTF2F1;GTF2F2
TRBP containing complex (DICER, RPL7A, EIF6, MOV10 and subunits of the 60S ribosomal particle)	25	P05386;P05387;P18077;P18124;P26373;P30050;P46778;P46779;P49207;P50914;P56537;P61313;P61353;P61513;P62424;P62888;P62906;P62910;P62913;P84098;Q02543;Q9HCE1;Q9UHA3;Q9UPY3;Q9Y3U8	25	P05386;P05387;P18077;P18124;P26373;P30050;P46778;P46779;P49207;P50914;P56537;P61313;P61353;P61513;P62424;P62888;P62906;P62910;P62913;P84098;Q02543;Q9HCE1;Q9UHA3;Q9UPY3;Q9Y3U8	DICER1;EIF6;MOV10;RPL10A;RPL11;RPL12;RPL13;RPL14;RPL15;RPL18A;RPL19;RPL21;RPL27;RPL28;RPL30;RPL32;RPL34;RPL35A;RPL36;RPL37A;RPL7;RPL7A;RPLP1;RPLP2;RSL24D1	1	0.419356	0.394993	-0.313196	0.975274	0.362272	14	P18077;P18124;P26373;P46778;P46779;P49207;P61313;P61353;P62424;P62888;P62910;P84098;Q02543;Q9Y3U8	RPL13;RPL15;RPL18A;RPL19;RPL21;RPL27;RPL28;RPL30;RPL32;RPL34;RPL35A;RPL36;RPL7;RPL7A	4	P50914;P56537;Q9HCE1;Q9UPY3	DICER1;EIF6;MOV10;RPL14
FEN1-9-1-1 complex	4	O60671;O60921;P39748;Q99638	4	O60671;O60921;P39748;Q99638	FEN1;HUS1;RAD1;RAD9A	1	0.435097	0.393753	0.0959215	0.890499	0.311911	1	O60921	HUS1	1	P39748	FEN1
GALNS-lysosomal hydrolase 1.27 MDa complex	4	P10619;P16278;P34059;Q99519	4	P10619;P16278;P34059;Q99519	CTSA;GALNS;GLB1;NEU1	1	0.435122	0.392408	0.194689	0.746658	0.201523	0			0
WRN-Ku70-Ku80-PARP1 complex	4	P09874;P12956;P13010;Q14191	4	P09874;P12956;P13010;Q14191	PARP1;WRN;XRCC5;XRCC6	1	0.462148	0.39127	0.243158	0.969191	0.259552	0			0
BHC complex	6	O60341;Q13547;Q92769;Q96BD5;Q9P0W2;Q9UKL0	6	O60341;Q13547;Q92769;Q96BD5;Q9P0W2;Q9UKL0	HDAC1;HDAC2;HMG20B;KDM1A;PHF21A;RCOR1	1	0.353738	0.391174	-0.426496	0.897512	0.301482	1	Q9P0W2	HMG20B	1	Q92769	HDAC2
NuRD.1 complex	8	O95983;Q09028;Q13330;Q14839;Q16576;Q6IT96;Q92769;Q9BTC8	7	O95983;Q09028;Q13330;Q14839;Q16576;Q92769;Q9BTC8	CHD4;HDAC2;MBD3;MTA1;MTA3;RBBP4;RBBP7	0.875	0.36347	0.391137	0.0325223	0.687635	0.166272	0			0
Mi2/NuRD complex	7	O94776;O95983;Q09028;Q13547;Q14839;Q16576;Q92769	7	O94776;O95983;Q09028;Q13547;Q14839;Q16576;Q92769	CHD4;HDAC1;HDAC2;MBD3;MTA2;RBBP4;RBBP7	1	0.33527	0.390563	-0.426496	0.745425	0.278428	1	Q14839	CHD4	1	Q13547	HDAC1
CDCA5-PDS5A-RAD21-SMC1A-PDS5B-SMC3 complex	6	O60216;Q14683;Q29RF7;Q96FF9;Q9NTI5;Q9UQE7	6	O60216;Q14683;Q29RF7;Q96FF9;Q9NTI5;Q9UQE7	CDCA5;PDS5A;PDS5B;RAD21;SMC1A;SMC3	1	0.415341	0.389692	-0.200483	0.897639	0.329153	1	O60216	RAD21	0
Sororin-cohesin complex	6	O60216;Q14683;Q29RF7;Q96FF9;Q9NTI5;Q9UQE7	6	O60216;Q14683;Q29RF7;Q96FF9;Q9NTI5;Q9UQE7	CDCA5;PDS5A;PDS5B;RAD21;SMC1A;SMC3	1	0.415341	0.389692	-0.200483	0.897639	0.329153	1	O60216	RAD21	0
HBO1 complex	7	O95251;Q6IE81;Q8WYH8;Q92613;Q9HAF1;Q9NQC1;Q9UNL4	7	O95251;Q6IE81;Q8WYH8;Q92613;Q9HAF1;Q9NQC1;Q9UNL4	ING4;ING5;JADE1;JADE2;JADE3;KAT7;MEAF6	1	0.378569	0.389518	-0.0550544	0.859874	0.216647	0			0
MLL-HCF complex	7	O00255;P05546;P51610;P61964;Q03164;Q15291;Q9UBL3	6	O00255;P51610;P61964;Q03164;Q15291;Q9UBL3	ASH2L;HCFC1;KMT2A;MEN1;RBBP5;WDR5	0.857143	0.413566	0.388801	0.104335	0.713407	0.200998	1	Q15291	RBBP5	0
BRD4 complex	8	O60244;O60563;O60885;O75448;P50750;Q15648;Q93074;Q9NVC6	8	O60244;O60563;O60885;O75448;P50750;Q15648;Q93074;Q9NVC6	BRD4;CCNT1;CDK9;MED1;MED12;MED14;MED17;MED24	1	0.394764	0.387678	-0.184881	0.852443	0.289855	3	O60244;O75448;Q9NVC6	MED14;MED17;MED24	1	O60885	BRD4
Ubiquitin E3 ligase (VHL, TCEB1, TCEB2, CUL2, RBX1)	5	P40337;P62877;Q13617;Q15369;Q15370	5	P40337;P62877;Q13617;Q15369;Q15370	CUL2;ELOB;ELOC;RBX1;VHL	1	0.388194	0.387644	0.188721	0.549498	0.120066	0			0
Brg1-associated complex I	11	O14497;O14744;O96019;P51532;Q12824;Q6STE5;Q8TAQ2;Q92922;Q92925;Q969G3;Q96GM5	11	O14497;O14744;O96019;P51532;Q12824;Q6STE5;Q8TAQ2;Q92922;Q92925;Q969G3;Q96GM5	ACTL6A;ARID1A;PRMT5;SMARCA4;SMARCB1;SMARCC1;SMARCC2;SMARCD1;SMARCD2;SMARCD3;SMARCE1	1	0.393032	0.387297	-0.205234	0.938736	0.299229	3	P51532;Q12824;Q969G3	SMARCA4;SMARCB1;SMARCE1	2	O14744;Q6STE5	PRMT5;SMARCD3
eIF4AIII-Btz complex	2	O15234;P38919	2	O15234;P38919	CASC3;EIF4A3	1	0.387031	0.387031	0.387031	0.387031	0	0			0
RAF1-PPP2-PIN1 complex	5	P04049;P30153;P62714;P63151;Q13526	5	P04049;P30153;P62714;P63151;Q13526	PIN1;PPP2CB;PPP2R1A;PPP2R2A;RAF1	1	0.392229	0.38455	0.210688	0.616493	0.135177	0			0
CSA-POLIIa complex	14	P24928;P61201;P62877;Q13098;Q13216;Q13619;Q16531;Q7L5N1;Q92905;Q99627;Q9BT78;Q9H9Q2;Q9UBW8;Q9UNS2	14	P24928;P61201;P62877;Q13098;Q13216;Q13619;Q16531;Q7L5N1;Q92905;Q99627;Q9BT78;Q9H9Q2;Q9UBW8;Q9UNS2	COPS2;COPS3;COPS4;COPS5;COPS6;COPS7A;COPS7B;COPS8;CUL4A;DDB1;ERCC8;GPS1;POLR2A;RBX1	1	0.404157	0.383874	-0.216511	0.95006	0.351201	7	P61201;Q13098;Q7L5N1;Q92905;Q99627;Q9BT78;Q9UNS2	COPS2;COPS3;COPS4;COPS5;COPS6;COPS8;GPS1	2	Q13216;Q13619	CUL4A;ERCC8
POLR2A-CCNT1-CDK9-NCL-LEM6-CPSF2 complex	6	O60563;P19338;P24928;P50750;Q9P2I0;Q9UBK2	5	O60563;P19338;P24928;P50750;Q9P2I0	CCNT1;CDK9;CPSF2;NCL;POLR2A	0.833333	0.369587	0.382664	0.0849463	0.627228	0.18228	0			0
RNA polymerase II complex, incomplete (CBP, RPBI, PCAF, BAF47), chromatin structure modifying	4	P24928;Q12824;Q92793;Q92831	3	P24928;Q12824;Q92793	CREBBP;POLR2A;SMARCB1	0.75	0.38002	0.382574	0.186228	0.571257	0.192527	0			0
ATR-HDAC2-CHD4 complex	3	Q13535;Q14839;Q92769	3	Q13535;Q14839;Q92769	ATR;CHD4;HDAC2	1	0.405864	0.381909	0.251291	0.584391	0.167837	0			0
ITGAV-ITGB3-SLC3A2 complex	3	P05106;P06756;P08195	2	P06756;P08195	ITGAV;SLC3A2	0.666667	0.380997	0.380997	0.380997	0.380997	0	0			0
6S methyltransferase and RG-containing Sm proteins complex	8	P14678;P54105;P62304;P62306;P62308;P62314;P62316;P62318	8	P14678;P54105;P62304;P62306;P62308;P62314;P62316;P62318	CLNS1A;SNRPB;SNRPD1;SNRPD2;SNRPD3;SNRPE;SNRPF;SNRPG	1	0.425776	0.380879	-0.295612	0.854494	0.295107	4	P14678;P62304;P62308;P62316	SNRPB;SNRPD2;SNRPE;SNRPG	1	P54105	CLNS1A
p32-CBF-DNA complex	4	P23511;P25208;Q07021;Q13952	4	P23511;P25208;Q07021;Q13952	C1QBP;NFYA;NFYB;NFYC	1	0.382571	0.380662	0.236204	0.576755	0.121662	0			0
RNA polymerase II holoenzyme complex	24	O15514;P13984;P18074;P19387;P19388;P19447;P20226;P24928;P29083;P29084;P30876;P32780;P35269;P36954;P52434;P52435;P53803;P61218;P62487;P62875;Q00403;Q13888;Q13889;Q92759	24	O15514;P13984;P18074;P19387;P19388;P19447;P20226;P24928;P29083;P29084;P30876;P32780;P35269;P36954;P52434;P52435;P53803;P61218;P62487;P62875;Q00403;Q13888;Q13889;Q92759	ERCC2;ERCC3;GTF2B;GTF2E1;GTF2E2;GTF2F1;GTF2F2;GTF2H1;GTF2H2;GTF2H3;GTF2H4;POLR2A;POLR2B;POLR2C;POLR2D;POLR2E;POLR2F;POLR2G;POLR2H;POLR2I;POLR2J;POLR2K;POLR2L;TBP	1	0.408877	0.380058	-0.143683	0.950213	0.220938	1	P62875	POLR2L	2	P13984;P35269	GTF2F1;GTF2F2
RC complex during G2/M-phase of cell cycle	13	P06493;P09874;P09884;P11387;P14635;P15927;P20248;P27694;P28340;P35244;P35250;P35251;Q07864	13	P06493;P09874;P09884;P11387;P14635;P15927;P20248;P27694;P28340;P35244;P35250;P35251;Q07864	CCNA2;CCNB1;CDK1;PARP1;POLA1;POLD1;POLE;RFC1;RFC2;RPA1;RPA2;RPA3;TOP1	1	0.362101	0.379139	-0.11754	0.964163	0.241514	0			2	P11387;P28340	POLD1;TOP1
TBP-TAF complex	4	P20226;Q15572;Q15573;Q53T94	4	P20226;Q15572;Q15573;Q53T94	TAF1A;TAF1B;TAF1C;TBP	1	0.38104	0.37863	0.0455286	0.721526	0.249108	0			1	Q15572	TAF1C
ESCRT-I complex	3	A5D8V6;Q99816;Q9UK41	3	A5D8V6;Q99816;Q9UK41	TSG101;VPS28;VPS37C	1	0.542738	0.378378	0.300147	0.949689	0.354594	2	Q99816;Q9UK41	TSG101;VPS28	0
Polycomb repressive complex	4	O00257;P35226;P78364;Q06587	4	O00257;P35226;P78364;Q06587	BMI1;CBX4;PHC1;RING1	1	0.406248	0.376863	0.136707	0.751905	0.24702	1	P35226	BMI1	1	O00257	CBX4
TREX complex	8	Q13769;Q13838;Q6I9Y2;Q86V81;Q86W42;Q8NI27;Q96FV9;Q96J01	8	Q13769;Q13838;Q6I9Y2;Q86V81;Q86W42;Q8NI27;Q96FV9;Q96J01	ALYREF;DDX39B;THOC1;THOC2;THOC3;THOC5;THOC6;THOC7	1	0.489389	0.376743	0.146098	0.94352	0.273364	5	Q13769;Q6I9Y2;Q86W42;Q8NI27;Q96FV9	THOC1;THOC2;THOC5;THOC6;THOC7	0
HDAC2-asscociated core complex	8	O94776;O95983;Q09028;Q12873;Q16576;Q86YP4;Q8WXI9;Q92769	8	O94776;O95983;Q09028;Q12873;Q16576;Q86YP4;Q8WXI9;Q92769	CHD3;GATAD2A;GATAD2B;HDAC2;MBD3;MTA2;RBBP4;RBBP7	1	0.350715	0.375492	-0.0250927	0.603706	0.173793	0			1	Q12873	CHD3
BLM-TOP3A complex	2	P54132;Q13472	2	P54132;Q13472	BLM;TOP3A	1	0.375163	0.375163	0.375163	0.375163	0	0			0
ITGAV-ITGB1 complex	2	P05556;P06756	2	P05556;P06756	ITGAV;ITGB1	1	0.373456	0.373456	0.373456	0.373456	0	0			0
ITGAV-ITGB1-SPP1 complex	3	P05556;P06756;P10451	2	P05556;P06756	ITGAV;ITGB1	0.666667	0.373456	0.373456	0.373456	0.373456	0	0			0
VHL-VDU1-TCEB1-TCEB2 complex	4	P40337;Q15369;Q15370;Q8TEY7	4	P40337;Q15369;Q15370;Q8TEY7	ELOB;ELOC;USP33;VHL	1	0.336959	0.3714	0.0823777	0.502063	0.178674	0			0
APH1A-PSEN1-NCSTN complex	3	P49768;Q92542;Q96BI3	3	P49768;Q92542;Q96BI3	APH1A;NCSTN;PSEN1	1	0.434034	0.370579	0.307146	0.624377	0.167865	0			0
Gamma-secretase complex (APH1A, PSEN1, PSENEN, NCSTN variant)	4	P49768;Q92542;Q96BI3;Q9NZ42	3	P49768;Q92542;Q96BI3	APH1A;NCSTN;PSEN1	0.75	0.434034	0.370579	0.307146	0.624377	0.167865	0			0
Gamma-secretase complex (APH1A, PSEN1, PSENEN, NCSTN)	4	P49768;Q92542;Q96BI3;Q9NZ42	3	P49768;Q92542;Q96BI3	APH1A;NCSTN;PSEN1	0.75	0.434034	0.370579	0.307146	0.624377	0.167865	0			0
Gamma-secretase-Delta1 complex	5	O00548;P49768;Q92542;Q96BI3;Q9NZ42	3	P49768;Q92542;Q96BI3	APH1A;NCSTN;PSEN1	0.6	0.434034	0.370579	0.307146	0.624377	0.167865	0			0
Gamma-secretase complex (APH1B, PSEN1, PSENEN, NCSTN)	4	P49768;Q8WW43;Q92542;Q9NZ42	2	P49768;Q92542	NCSTN;PSEN1	0.5	0.370579	0.370579	0.370579	0.370579	0	0			0
mTORC2 complex (mTOR/FRAP1, LST8, mAVO3/RICTOR, SIN1)	4	P42345;Q6R327;Q9BPZ7;Q9BVC4	4	P42345;Q6R327;Q9BPZ7;Q9BVC4	MAPKAP1;MLST8;MTOR;RICTOR	1	0.42574	0.370071	0.114885	0.842168	0.287094	0			1	Q9BVC4	MLST8
PBAF complex (Polybromo- and BAF containing complex)	14	O94805;O96019;P51532;P60709;P63261;Q12824;Q68CP9;Q6STE5;Q86U86;Q8TAQ2;Q92922;Q92925;Q969G3;Q96GM5	12	O96019;P51532;P60709;Q12824;Q68CP9;Q6STE5;Q86U86;Q8TAQ2;Q92922;Q92925;Q969G3;Q96GM5	ACTB;ACTL6A;ARID2;PBRM1;SMARCA4;SMARCB1;SMARCC1;SMARCC2;SMARCD1;SMARCD2;SMARCD3;SMARCE1	0.857143	0.355043	0.369964	-0.298573	0.938736	0.299617	2	Q12824;Q969G3	SMARCB1;SMARCE1	2	P60709;Q6STE5	ACTB;SMARCD3
BRAFT complex	13	O15287;O15360;P15927;P27694;P35244;P40692;P54132;Q00597;Q13472;Q9H9A7;Q9HB96;Q9NPI8;Q9NW38	12	O15287;O15360;P15927;P27694;P35244;P40692;P54132;Q13472;Q9H9A7;Q9HB96;Q9NPI8;Q9NW38	BLM;FANCA;FANCE;FANCF;FANCG;FANCL;MLH1;RMI1;RPA1;RPA2;RPA3;TOP3A	0.923077	0.355618	0.369576	-0.244407	0.964163	0.287829	1	Q9H9A7	RMI1	2	P40692;Q9NPI8	FANCF;MLH1
STAGA complex (SPT3-TAF9-GCN5 acetyltransferase complex)	13	O15265;O75486;O75528;O75529;O94864;Q12962;Q15393;Q16514;Q16594;Q92830;Q96BN2;Q9Y4A5;Q9Y6J9	13	O15265;O75486;O75528;O75529;O94864;Q12962;Q15393;Q16514;Q16594;Q92830;Q96BN2;Q9Y4A5;Q9Y6J9	ATXN7;KAT2A;SF3B3;SUPT3H;SUPT7L;TADA1;TADA3;TAF10;TAF12;TAF5L;TAF6L;TAF9;TRRAP	1	0.349139	0.368881	-0.206093	0.7288	0.180016	0			2	O15265;Q9Y4A5	ATXN7;TRRAP
Ku antigen-NARG1 complex	3	P12956;P13010;Q9BXJ9	3	P12956;P13010;Q9BXJ9	NAA15;XRCC5;XRCC6	1	0.553708	0.367598	0.324334	0.969191	0.360469	2	P12956;P13010	XRCC5;XRCC6	0
Ubiquitin-protein-ligase (UBE2N, UBE2V2/MMS2)	2	P61088;Q15819	2	P61088;Q15819	UBE2N;UBE2V2	1	0.367344	0.367344	0.367344	0.367344	0	0			0
BRCA1-RNA polymerase II complex	26	O15514;P13984;P18074;P19387;P19388;P19447;P20226;P24928;P29083;P29084;P30876;P32780;P35269;P36954;P38398;P52434;P52435;P53803;P61218;P62487;P62875;Q00403;Q13503;Q13888;Q13889;Q92759	26	O15514;P13984;P18074;P19387;P19388;P19447;P20226;P24928;P29083;P29084;P30876;P32780;P35269;P36954;P38398;P52434;P52435;P53803;P61218;P62487;P62875;Q00403;Q13503;Q13888;Q13889;Q92759	BRCA1;ERCC2;ERCC3;GTF2B;GTF2E1;GTF2E2;GTF2F1;GTF2F2;GTF2H1;GTF2H2;GTF2H3;GTF2H4;MED21;POLR2A;POLR2B;POLR2C;POLR2D;POLR2E;POLR2F;POLR2G;POLR2H;POLR2I;POLR2J;POLR2K;POLR2L;TBP	1	0.378569	0.367288	-0.143683	0.950213	0.228103	1	P62875	POLR2L	3	P13984;P35269;P38398	BRCA1;GTF2F1;GTF2F2
BUB1-BUB3 complex	2	O43683;O43684	2	O43683;O43684	BUB1;BUB3	1	0.366241	0.366241	0.366241	0.366241	0	0			0
NRD complex (Nucleosome remodeling and deacetylation complex)	7	O60341;Q09028;Q12873;Q13330;Q13547;Q14839;Q92769	7	O60341;Q09028;Q12873;Q13330;Q13547;Q14839;Q92769	CHD3;CHD4;HDAC1;HDAC2;KDM1A;MTA1;RBBP4	1	0.307739	0.366074	-0.426496	0.624104	0.230287	0			1	Q09028	RBBP4
BRM-associated complex	10	O14497;O14744;O96019;P51531;Q12824;Q8TAQ2;Q92922;Q92925;Q969G3;Q96GM5	10	O14497;O14744;O96019;P51531;Q12824;Q8TAQ2;Q92922;Q92925;Q969G3;Q96GM5	ACTL6A;ARID1A;PRMT5;SMARCA2;SMARCB1;SMARCC1;SMARCC2;SMARCD1;SMARCD2;SMARCE1	1	0.39616	0.366068	-0.299625	0.938736	0.274455	2	Q12824;Q969G3	SMARCB1;SMARCE1	2	O14744;P51531	PRMT5;SMARCA2
BLM complex III	4	P40692;P54132;Q13472;Q9H9A7	4	P40692;P54132;Q13472;Q9H9A7	BLM;MLH1;RMI1;TOP3A	1	0.3539	0.364732	0.00928102	0.835748	0.300149	0			1	P40692	MLH1
Brg1-associated complex II	7	O14497;O14744;O96019;P51532;Q12824;Q8TAQ2;Q92922	7	O14497;O14744;O96019;P51532;Q12824;Q8TAQ2;Q92922	ACTL6A;ARID1A;PRMT5;SMARCA4;SMARCB1;SMARCC1;SMARCC2	1	0.424958	0.362533	-0.205234	0.842534	0.274927	4	O14497;P51532;Q12824;Q92922	ARID1A;SMARCA4;SMARCB1;SMARCC1	1	O14744	PRMT5
BRG1-SIN3A-HDAC containing SWI/SNF remodeling complex I	11	O14497;O14744;O96019;P51532;Q12824;Q8TAQ2;Q92769;Q92922;Q969G3;Q96GM5;Q96ST3	11	O14497;O14744;O96019;P51532;Q12824;Q8TAQ2;Q92769;Q92922;Q969G3;Q96GM5;Q96ST3	ACTL6A;ARID1A;HDAC2;PRMT5;SIN3A;SMARCA4;SMARCB1;SMARCC1;SMARCC2;SMARCD1;SMARCE1	1	0.408674	0.362533	-0.205234	0.938736	0.242413	3	P51532;Q12824;Q969G3	SMARCA4;SMARCB1;SMARCE1	1	O14744	PRMT5
RAF1-BRAF complex, RAS stimulated	2	P04049;P15056	2	P04049;P15056	BRAF;RAF1	1	0.36247	0.36247	0.36247	0.36247	0	0			0
BCL10-MALT1 complex	2	O95999;Q9UDY8	2	O95999;Q9UDY8	BCL10;MALT1	1	0.361233	0.361233	0.361233	0.361233	0	0			0
C complex spliceosome	80	O43290;O43390;O43660;O60306;O60506;O60508;O75533;O75643;O94906;O95391;O95926;P07910;P08579;P09651;P09661;P11940;P14678;P17844;P22626;P31943;P38159;P38919;P42285;P51991;P52272;P52597;P61326;P61978;P62304;P62306;P62308;P62310;P62314;P62316;P62318;Q00839;Q01081;Q07955;Q12874;Q13435;Q13523;Q13573;Q14331;Q14562;Q15029;Q15393;Q15428;Q15459;Q6NZY4;Q6P2Q9;Q6UX04;Q86V81;Q8IYB3;Q8WUQ7;Q92620;Q96BP3;Q96DF8;…	80	O43290;O43390;O43660;O60306;O60506;O60508;O75533;O75643;O94906;O95391;O95926;P07910;P08579;P09651;P09661;P11940;P14678;P17844;P22626;P31943;P38159;P38919;P42285;P51991;P52272;P52597;P61326;P61978;P62304;P62306;P62308;P62310;P62314;P62316;P62318;Q00839;Q01081;Q07955;Q12874;Q13435;Q13523;Q13573;Q14331;Q14562;Q15029;Q15393;Q15428;Q15459;Q6NZY4;Q6P2Q9;Q6UX04;Q86V81;Q8IYB3;Q8WUQ7;Q92620;Q96BP3;Q96DF8;…	ALYREF;AQR;CACTIN;CDC40;CDC5L;CRNKL1;CWC15;CWC22;CWC27;DDX23;DDX41;DDX5;DGCR14;DHX35;DHX38;DHX8;EFTUD2;EIF4A3;FRG1;GPATCH1;HNRNPA1;HNRNPA2B1;HNRNPA3;HNRNPC;HNRNPF;HNRNPH1;HNRNPK;HNRNPM;HNRNPR;HNRNPU;ISY1;LSM2;LSM3;MAGOH;PABPC1;PLRG1;PNN;PPIE;PPIL1;PPIL3;PPWD1;PRPF19;PRPF4B;PRPF6;PRPF8;RALY;RBM22;RBM8A;RBMX;SART1;SF3A1;SF3A2;SF3A3;SF3B1;SF3B2;SF3B3;SKIV2L2;SLU7;SNRNP200;SNRNP40;SNRPA1;SNRPB;SNRPB2…	1	0.33926	0.359156	-0.410266	0.940227	0.198318	1	Q96DI7	SNRNP40	6	P51991;Q9BRR8;Q9BRX9;Q9H2H8;Q9H5Z1;Q9UKM9	DHX35;GPATCH1;HNRNPA3;PPIL3;RALY;WDR83
DGCR8-NCL complex	2	P19338;Q8WYQ5	2	P19338;Q8WYQ5	DGCR8;NCL	1	0.358728	0.358728	0.358728	0.358728	0	0			0
SMN1-SIP1-SNRP complex	7	O14893;P14678;P62304;P62314;P62316;P62318;Q16637	7	O14893;P14678;P62304;P62314;P62316;P62318;Q16637	GEMIN2;SMN1; SMN2;SNRPB;SNRPD1;SNRPD2;SNRPD3;SNRPE	1	0.38317	0.358186	0.0253788	0.809645	0.24598	1	P62304	SNRPE	0
SMN-PolII-RHA complex	10	O14893;P08579;P14678;P20226;P24928;P57678;P63162;Q00403;Q08211;Q9UHI6	9	O14893;P08579;P14678;P20226;P24928;P57678;Q00403;Q08211;Q9UHI6	DDX20;DHX9;GEMIN2;GEMIN4;GTF2B;POLR2A;SNRPB;SNRPB2;TBP	0.9	0.355196	0.355295	0.0905003	0.753653	0.138863	0			0
PID complex	5	O94776;O95983;Q09028;Q13547;Q14839	5	O94776;O95983;Q09028;Q13547;Q14839	CHD4;HDAC1;MBD3;MTA2;RBBP4	1	0.331391	0.354987	-0.117277	0.745425	0.262803	1	Q14839	CHD4	1	Q13547	HDAC1
PLXNA1-RANBPM complex	2	Q96S59;Q9UIW2	2	Q96S59;Q9UIW2	PLXNA1;RANBP9	1	0.35468	0.35468	0.35468	0.35468	0	0			0
ATF7-TAF12 complex	2	P17544;Q16514	2	P17544;Q16514	ATF7;TAF12	1	0.354678	0.354678	0.354678	0.354678	0	0			0
Multisynthetase complex	11	O43324;P07814;P14868;P41252;P47897;P54136;P56192;Q12904;Q13155;Q15046;Q9P2J5	11	O43324;P07814;P14868;P41252;P47897;P54136;P56192;Q12904;Q13155;Q15046;Q9P2J5	AIMP1;AIMP2;DARS;EEF1E1;EPRS;IARS;KARS;LARS;MARS;QARS;RARS	1	0.349373	0.352338	0.0152937	0.823998	0.196143	0			1	P47897	QARS
EBAFb complex	10	O96019;P51532;Q03111;Q12824;Q8NFD5;Q8TAQ2;Q92922;Q92925;Q969G3;Q96GM5	10	O96019;P51532;Q03111;Q12824;Q8NFD5;Q8TAQ2;Q92922;Q92925;Q969G3;Q96GM5	ACTL6A;ARID1B;MLLT1;SMARCA4;SMARCB1;SMARCC1;SMARCC2;SMARCD1;SMARCD2;SMARCE1	1	0.410218	0.351028	-0.0321605	0.938736	0.252612	3	P51532;Q12824;Q969G3	SMARCA4;SMARCB1;SMARCE1	2	Q03111;Q8NFD5	ARID1B;MLLT1
CBP-RARA-RXRA-DNA complex, ligand stimulated	3	P10276;P19793;Q92793	3	P10276;P19793;Q92793	CREBBP;RARA;RXRA	1	0.346977	0.350714	0.285777	0.40444	0.0594198	0			0
Remodeling and spacing factor (RSF) complex	2	O60264;Q96T23	2	O60264;Q96T23	RSF1;SMARCA5	1	0.350469	0.350469	0.350469	0.350469	0	0			0
CRM1-RAN-PHAX-CBC complex (cap binding complex)	5	O14980;P52298;P62826;Q09161;Q9H814	5	O14980;P52298;P62826;Q09161;Q9H814	NCBP1;NCBP2;PHAX;RAN;XPO1	1	0.309958	0.349875	-0.129138	0.785293	0.306103	1	P52298	NCBP2	1	P62826	RAN
PPP2CA-PPP2R1A-PPP2R3A complex	3	P30153;P67775;Q06190	3	P30153;P67775;Q06190	PPP2CA;PPP2R1A;PPP2R3A	1	0.33524	0.349584	0.106848	0.549289	0.221569	0			0
LLGL2-PAR-6B-PRKCI complex	3	P41743;Q6P1M3;Q9BYG5	3	P41743;Q6P1M3;Q9BYG5	LLGL2;PARD6B;PRKCI	1	0.339608	0.349474	0.157318	0.512031	0.177562	0			0
RAD17-RFC-9-1-1 checkpoint supercomplex	8	O60671;O60921;O75943;P35249;P35250;P40937;P40938;Q99638	8	O60671;O60921;O75943;P35249;P35250;P40937;P40938;Q99638	HUS1;RAD1;RAD17;RAD9A;RFC2;RFC3;RFC4;RFC5	1	0.420429	0.348182	-0.101817	0.956291	0.330958	0			1	Q99638	RAD9A
Checkpoint Rad complex	8	O60671;O60921;O75943;P35249;P35250;P40937;P40938;Q99638	8	O60671;O60921;O75943;P35249;P35250;P40937;P40938;Q99638	HUS1;RAD1;RAD17;RAD9A;RFC2;RFC3;RFC4;RFC5	1	0.420429	0.348182	-0.101817	0.956291	0.330958	0			1	Q99638	RAD9A
DNA synthesome complex (13 subunits)	14	P09884;P11387;P11388;P12004;P27694;P28340;P35251;P49005;P49642;P49643;Q02880;Q14181;Q15054;Q9HCU8	14	P09884;P11387;P11388;P12004;P27694;P28340;P35251;P49005;P49642;P49643;Q02880;Q14181;Q15054;Q9HCU8	PCNA;POLA1;POLA2;POLD1;POLD2;POLD3;POLD4;PRIM1;PRIM2;RFC1;RPA1;TOP1;TOP2A;TOP2B	1	0.338547	0.34809	-0.255157	0.948546	0.301342	3	P09884;P49642;P49643	POLA1;PRIM1;PRIM2	3	P11387;Q02880;Q9HCU8	POLD4;TOP1;TOP2B
KIN17-PCNA-RPA70 complex	3	O60870;P12004;P27694	3	O60870;P12004;P27694	KIN;PCNA;RPA1	1	0.360152	0.34809	0.344899	0.387466	0.0237089	0			0
Brg1-based SWI/SNF chromatin remodeling complex	4	O96019;Q12824;Q8TAQ2;Q92922	4	O96019;Q12824;Q8TAQ2;Q92922	ACTL6A;SMARCB1;SMARCC1;SMARCC2	1	0.449384	0.3477	0.210268	0.828316	0.241114	1	Q12824	SMARCB1	0
ERCC1-ERCC4-MSH2 complex	3	P07992;P43246;Q92889	3	P07992;P43246;Q92889	ERCC1;ERCC4;MSH2	1	0.527457	0.345476	0.335351	0.901544	0.324008	2	P07992;Q92889	ERCC1;ERCC4	0
AGPS-GNPAT complex	2	O00116;O15228	2	O00116;O15228	AGPS;GNPAT	1	0.344364	0.344364	0.344364	0.344364	0	0			0
CAND1-CUL1-RBX1 complex	3	P62877;Q13616;Q86VP6	3	P62877;Q13616;Q86VP6	CAND1;CUL1;RBX1	1	0.386681	0.344016	0.294144	0.521882	0.119714	0			0
APH1A-PSEN2-NCSTN complex	3	P49810;Q92542;Q96BI3	3	P49810;Q92542;Q96BI3	APH1A;NCSTN;PSEN2	1	0.374123	0.342578	0.155415	0.624377	0.236067	0			0
Gamma-secretase complex (APH1A, PSEN2, PSENEN, NCSTN)	4	P49810;Q92542;Q96BI3;Q9NZ42	3	P49810;Q92542;Q96BI3	APH1A;NCSTN;PSEN2	0.75	0.374123	0.342578	0.155415	0.624377	0.236067	0			0
Gamma-secretase complex (APH1B, PSEN2, PSENEN, NCSTN)	4	P49810;Q8WW43;Q92542;Q9NZ42	2	P49810;Q92542	NCSTN;PSEN2	0.5	0.342578	0.342578	0.342578	0.342578	0	0			0
SMN complex	18	O14893;P09012;P14678;P57678;P62304;P62306;P62308;P62314;P62316;P62318;P63162;Q16637;Q8TEQ6;Q8WXD5;Q9H840;Q9NWZ8;Q9UHI6;Q9Y3F4	17	O14893;P09012;P14678;P57678;P62304;P62306;P62308;P62314;P62316;P62318;Q16637;Q8TEQ6;Q8WXD5;Q9H840;Q9NWZ8;Q9UHI6;Q9Y3F4	DDX20;GEMIN2;GEMIN4;GEMIN5;GEMIN6;GEMIN7;GEMIN8;SMN1; SMN2;SNRPA;SNRPB;SNRPD1;SNRPD2;SNRPD3;SNRPE;SNRPF;SNRPG;STRAP	0.944444	0.374824	0.341244	-0.295612	0.858395	0.218454	0			1	P62314	SNRPD1
tRNA splicing endonuclease	5	Q7Z6J9;Q8NCE0;Q8WW01;Q92989;Q9BSV6	5	Q7Z6J9;Q8NCE0;Q8WW01;Q92989;Q9BSV6	CLP1;TSEN15;TSEN2;TSEN34;TSEN54	1	0.379997	0.341172	0.0539895	0.702087	0.203595	0			0
DDEF1-CTTN-PXN complex	3	P49023;Q14247;Q9ULH1	3	P49023;Q14247;Q9ULH1	ASAP1;CTTN;PXN	1	0.384016	0.340196	0.33296	0.478894	0.0822457	0			0
Gamma-secretase complex (APH1A, PSENEN, PSEN1, NCSTN, TMP21)	5	P49755;P49768;Q92542;Q96BI3;Q9NZ42	4	P49755;P49768;Q92542;Q96BI3	APH1A;NCSTN;PSEN1;TMED10	0.8	0.312527	0.338863	-0.0937232	0.624377	0.252611	0			0
TIP49-TIP48-BAF53 complex	3	O96019;Q9Y230;Q9Y265	3	O96019;Q9Y230;Q9Y265	ACTL6A;RUVBL1;RUVBL2	1	0.544229	0.338424	0.31663	0.977633	0.375497	2	Q9Y230;Q9Y265	RUVBL1;RUVBL2	0
FA core complex 1 (Fanconi anemia core complex 1)	5	O15287;O15360;Q00597;Q9HB96;Q9NPI8	4	O15287;O15360;Q9HB96;Q9NPI8	FANCA;FANCE;FANCF;FANCG	0.8	0.242064	0.335903	-0.244407	0.633041	0.361166	2	O15360;Q9HB96	FANCA;FANCE	1	Q9NPI8	FANCF
Nucleic and chromatin Fanconi complex	5	O15287;O15360;Q00597;Q9HB96;Q9NPI8	4	O15287;O15360;Q9HB96;Q9NPI8	FANCA;FANCE;FANCF;FANCG	0.8	0.242064	0.335903	-0.244407	0.633041	0.361166	2	O15360;Q9HB96	FANCA;FANCE	1	Q9NPI8	FANCF
ClpXP complex	2	O76031;Q16740	2	O76031;Q16740	CLPP;CLPX	1	0.334969	0.334969	0.334969	0.334969	0	0			0
NCOR-HDAC3 complex	5	O15379;O60907;O75376;Q13227;Q9BZK7	5	O15379;O60907;O75376;Q13227;Q9BZK7	GPS2;HDAC3;NCOR1;TBL1X;TBL1XR1	1	0.373984	0.334933	-0.0954879	0.823832	0.322032	2	O15379;Q13227	GPS2;HDAC3	1	O60907	TBL1X
CDK2-CCNA2 complex	2	P20248;P24941	2	P20248;P24941	CCNA2;CDK2	1	0.334576	0.334576	0.334576	0.334576	0	0			0
ESR1-CDK7-CCNH-MNAT1-MTA1-HDAC2 complex	6	P03372;P50613;P51946;P51948;Q13330;Q92769	5	P50613;P51946;P51948;Q13330;Q92769	CCNH;CDK7;HDAC2;MNAT1;MTA1	0.833333	0.417332	0.33443	0.0345525	0.941184	0.349456	3	P50613;P51946;P51948	CCNH;CDK7;MNAT1	1	Q13330	MTA1
TFIID complex	13	O00268;P20226;P21675;P49848;Q12962;Q15542;Q15543;Q15544;Q15545;Q16514;Q16594;Q6P1X5;Q92804	13	O00268;P20226;P21675;P49848;Q12962;Q15542;Q15543;Q15544;Q15545;Q16514;Q16594;Q6P1X5;Q92804	TAF1;TAF10;TAF11;TAF12;TAF13;TAF15;TAF2;TAF4;TAF5;TAF6;TAF7;TAF9;TBP	1	0.362039	0.333565	-0.0155503	0.768496	0.196853	2	P49848;Q16514	TAF12;TAF6	0
PCNA-MSH2-MSH6 complex	3	P12004;P43246;P52701	3	P12004;P43246;P52701	MSH2;MSH6;PCNA	1	0.518331	0.331177	0.285142	0.938675	0.364755	2	P43246;P52701	MSH2;MSH6	0
PCNA-MutS-alpha-DNA initial complex	3	P12004;P43246;P52701	3	P12004;P43246;P52701	MSH2;MSH6;PCNA	1	0.518331	0.331177	0.285142	0.938675	0.364755	2	P43246;P52701	MSH2;MSH6	0
LINC core complex	5	Q09028;Q52LA3;Q5TKA1;Q6MZP7;Q96GY3	5	Q09028;Q52LA3;Q5TKA1;Q6MZP7;Q96GY3	LIN37;LIN52;LIN54;LIN9;RBBP4	1	0.386256	0.331115	0.124019	0.770421	0.212036	0			0
FOXO3-TP53 complex, oxidative stress stimulated	2	O43524;P04637	2	O43524;P04637	FOXO3;TP53	1	0.330417	0.330417	0.330417	0.330417	0	0			0
hNURF complex	4	P28370;Q09028;Q12830;Q16576	4	P28370;Q09028;Q12830;Q16576	BPTF;RBBP4;RBBP7;SMARCA1	1	0.261623	0.330116	-0.0231401	0.412077	0.177525	1	Q12830	BPTF	1	P28370	SMARCA1
BRCA1-RAD50-MRE11-NBS1 complex	4	O60934;P38398;P49959;Q92878	4	O60934;P38398;P49959;Q92878	BRCA1;MRE11;NBN;RAD50	1	0.387025	0.329479	0.119503	0.933412	0.30967	0			1	P38398	BRCA1
Spliceosome	143	O00425;O00571;O14776;O15042;O15355;O43143;O43172;O43290;O43395;O43447;O43660;O43670;O43719;O43809;O60231;O60306;O60508;O75400;O75533;O75643;O75934;O75937;O75940;O94906;O95232;O95391;O95400;O95926;P08579;P08621;P09012;P09234;P09661;P11940;P14678;P17844;P26368;P38919;P41223;P42285;P49756;P52298;P55081;P55769;P61326;P62304;P62306;P62308;P62310;P62312;P62314;P62316;P62318;P62995;P83876;P84103;Q01081;…	142	O00425;O00571;O14776;O15042;O15355;O43143;O43172;O43290;O43395;O43447;O43660;O43670;O43719;O43809;O60231;O60306;O60508;O75400;O75533;O75643;O75934;O75937;O75940;O94906;O95232;O95391;O95400;O95926;P08579;P08621;P09012;P09234;P09661;P11940;P14678;P17844;P26368;P38919;P41223;P42285;P49756;P52298;P55081;P55769;P61326;P62304;P62306;P62308;P62310;P62312;P62314;P62316;P62318;P62995;P83876;P84103;Q01081;…	ACIN1;ALYREF;AQR;BCAS2;BUD13;BUD31;C19orf43;CACTIN;CD2BP2;CDC40;CDC5L;CDK12;CFAP20;CIRBP;CPSF6;CRNKL1;CTNNBL1;CWC15;CWC22;DDX17;DDX23;DDX39B;DDX3X;DDX41;DDX46;DDX5;DGCR14;DHX15;DHX16;DHX38;DHX8;DHX9;DNAJC8;EFTUD2;EIF4A3;HTATSF1;IGF2BP3;IK;ISY1;KIAA1429;LSM2;LSM3;LSM4;LSM6;LSM7;LUC7L3;MAGOH;MFAP1;MOV10;NCBP1;NCBP2;NUDT21;PABPC1;PAXBP1;PLRG1;PPIE;PPIH;PPIL1;PPIL2;PPIL3;PPM1G;PPWD1;PRPF18;PRPF19;PRP…	0.993007	0.321001	0.32697	-0.34483	0.94352	0.172226	2	P84103;Q96DI7	SNRNP40;SRSF3	6	O00425;O43719;P62314;Q13356;Q14011;Q9H2H8	CIRBP;HTATSF1;IGF2BP3;PPIL2;PPIL3;SNRPD1
BLM-RAD51L3-XRCC2 complex	3	O43543;O75771;P54132	2	O75771;P54132	BLM;RAD51D	0.666667	0.326469	0.326469	0.326469	0.326469	0	0			0
Class C VPS/HOPS complex	6	P20339;Q15075;Q96JC1;Q9H269;Q9H270;Q9P253	6	P20339;Q15075;Q96JC1;Q9H269;Q9H270;Q9P253	EEA1;RAB5A;VPS11;VPS16;VPS18;VPS39	1	0.388165	0.325138	-0.180643	0.915087	0.437208	4	Q96JC1;Q9H269;Q9H270;Q9P253	VPS11;VPS16;VPS18;VPS39	1	P20339	RAB5A
Cell cycle kinase complex CDK5	5	P12004;P24385;P30281;P38936;Q00535	4	P12004;P24385;P38936;Q00535	CCND1;CDK5;CDKN1A;PCNA	0.8	0.406107	0.324543	0.206004	0.813147	0.239888	1	P38936	CDKN1A	0
ITGA2-ITGB1-CD47 complex	3	P05556;P17301;Q08722	3	P05556;P17301;Q08722	CD47;ITGA2;ITGB1	1	0.358145	0.323747	0.114031	0.636657	0.263005	0			0
LINC complex, S-phase	7	P10244;P28749;Q09028;Q52LA3;Q5TKA1;Q6MZP7;Q96GY3	7	P10244;P28749;Q09028;Q52LA3;Q5TKA1;Q6MZP7;Q96GY3	LIN37;LIN52;LIN54;LIN9;MYBL2;RBBP4;RBL1	1	0.334786	0.322159	-0.0256455	0.770421	0.186945	0			0
DGCR8 multiprotein complex	11	O43390;P11021;P17844;P19338;P31943;P35637;Q00839;Q08211;Q12906;Q8WYQ5;Q92841	11	O43390;P11021;P17844;P19338;P31943;P35637;Q00839;Q08211;Q12906;Q8WYQ5;Q92841	DDX17;DDX5;DGCR8;DHX9;FUS;HNRNPH1;HNRNPR;HNRNPU;HSPA5;ILF3;NCL	1	0.286822	0.319442	-0.0891072	0.670276	0.179526	0			1	P11021	HSPA5
RNF20-RNF40-UbE2E1 complex	3	O75150;P51965;Q5VTR2	3	O75150;P51965;Q5VTR2	RNF20;RNF40;UBE2E1	1	0.519667	0.319038	0.29226	0.947705	0.370933	2	O75150;Q5VTR2	RNF20;RNF40	0
NAT complex	7	O60244;O75586;P24863;P49336;Q13503;Q9BTT4;Q9ULK4	7	O60244;O75586;P24863;P49336;Q13503;Q9BTT4;Q9ULK4	CCNC;CDK8;MED10;MED14;MED21;MED23;MED6	1	0.377461	0.31845	-0.0772219	0.912456	0.278083	3	O60244;Q13503;Q9BTT4	MED10;MED14;MED21	1	P49336	CDK8
RasGAP-AURKA/AURKB-survivin complex	4	O14965;O15392;P20936;Q96GD4	4	O14965;O15392;P20936;Q96GD4	AURKA;AURKB;BIRC5;RASA1	1	0.331207	0.317083	-0.211936	0.953577	0.566023	3	O14965;O15392;Q96GD4	AURKA;AURKB;BIRC5	1	P20936	RASA1
BRM-SIN3A-HDAC complex	12	O14497;O14744;O96019;P51531;Q12824;Q8TAQ2;Q92769;Q92922;Q92925;Q969G3;Q96GM5;Q96ST3	12	O14497;O14744;O96019;P51531;Q12824;Q8TAQ2;Q92769;Q92922;Q92925;Q969G3;Q96GM5;Q96ST3	ACTL6A;ARID1A;HDAC2;PRMT5;SIN3A;SMARCA2;SMARCB1;SMARCC1;SMARCC2;SMARCD1;SMARCD2;SMARCE1	1	0.348815	0.313593	-0.299625	0.938736	0.244822	2	Q12824;Q969G3	SMARCB1;SMARCE1	1	O14744	PRMT5
SIN3-SAP25 complex	11	O00422;O75446;Q09028;Q13547;Q16576;Q1EHW4;Q4LE39;Q92769;Q96ST3;Q9H0E3;Q9H7L9	10	O00422;O75446;Q09028;Q13547;Q16576;Q4LE39;Q92769;Q96ST3;Q9H0E3;Q9H7L9	ARID4B;HDAC1;HDAC2;RBBP4;RBBP7;SAP130;SAP18;SAP30;SIN3A;SUDS3	0.909091	0.323392	0.312377	-0.426496	0.825431	0.212835	1	O75446	SAP30	1	Q13547	HDAC1
PXN-ITGB5-PTK2 complex	3	P18084;P49023;Q05397	3	P18084;P49023;Q05397	ITGB5;PTK2;PXN	1	0.374052	0.311954	0.207747	0.602454	0.204549	0			0
FAK-beta5 integrin complex, VEGF induced	2	P18084;Q05397	2	P18084;Q05397	ITGB5;PTK2	1	0.311954	0.311954	0.311954	0.311954	0	0			0
ITGA6-ITGB4-CD9 complex	3	P16144;P21926;P23229	3	P16144;P21926;P23229	CD9;ITGA6;ITGB4	1	0.362095	0.311247	0.248863	0.526175	0.14548	0			0
MTA1-HDAC core complex	5	Q09028;Q13330;Q16576;Q6IT96;Q92769	4	Q09028;Q13330;Q16576;Q92769	HDAC2;MTA1;RBBP4;RBBP7	0.8	0.31629	0.311156	0.228775	0.418037	0.0778513	0			0
MeCP1 complex	9	O94776;O95983;Q09028;Q13547;Q14839;Q16576;Q8WXI9;Q92769;Q9UBB5	9	O94776;O95983;Q09028;Q13547;Q14839;Q16576;Q8WXI9;Q92769;Q9UBB5	CHD4;GATAD2B;HDAC1;HDAC2;MBD2;MBD3;MTA2;RBBP4;RBBP7	1	0.260846	0.311132	-0.607729	0.745425	0.305615	2	Q14839;Q92769	CHD4;HDAC2	2	Q13547;Q9UBB5	HDAC1;MBD2
PA700-20S-PA28 complex	36	O00231;O00232;O00233;O00487;O14818;O43242;O75832;P17980;P20618;P25786;P25787;P25788;P25789;P28066;P28070;P28072;P28074;P35998;P43686;P48556;P49720;P49721;P51665;P55036;P60900;P62191;P62195;P62333;Q06323;Q13200;Q15008;Q16401;Q99436;Q99460;Q9UL46;Q9UNM6	36	O00231;O00232;O00233;O00487;O14818;O43242;O75832;P17980;P20618;P25786;P25787;P25788;P25789;P28066;P28070;P28072;P28074;P35998;P43686;P48556;P49720;P49721;P51665;P55036;P60900;P62191;P62195;P62333;Q06323;Q13200;Q15008;Q16401;Q99436;Q99460;Q9UL46;Q9UNM6	PSMA1;PSMA2;PSMA3;PSMA4;PSMA5;PSMA6;PSMA7;PSMB1;PSMB2;PSMB3;PSMB4;PSMB5;PSMB6;PSMB7;PSMC1;PSMC2;PSMC3;PSMC4;PSMC5;PSMC6;PSMD1;PSMD10;PSMD11;PSMD12;PSMD13;PSMD14;PSMD2;PSMD3;PSMD4;PSMD5;PSMD6;PSMD7;PSMD8;PSMD9;PSME1;PSME2	1	0.372452	0.310635	-0.43563	0.951036	0.301767	2	P55036;P62191	PSMC1;PSMD4	5	O00233;O75832;Q06323;Q16401;Q9UL46	PSMD10;PSMD5;PSMD9;PSME1;PSME2
SAP complex (Sin3-associated protein complex)	9	O75446;Q09028;Q13547;Q16576;Q4LE39;Q92769;Q96ST3;Q9H0E3;Q9H7L9	9	O75446;Q09028;Q13547;Q16576;Q4LE39;Q92769;Q96ST3;Q9H0E3;Q9H7L9	ARID4B;HDAC1;HDAC2;RBBP4;RBBP7;SAP130;SAP30;SIN3A;SUDS3	1	0.318829	0.310131	-0.426496	0.825431	0.231392	1	O75446	SAP30	1	Q13547	HDAC1
5S-DNA-TFIIIA-TFIIIC2-TFIIIB subcomplex	9	A6H8Y1;P20226;Q12789;Q8WUA4;Q92664;Q92994;Q9UKN8;Q9Y5Q8;Q9Y5Q9	9	A6H8Y1;P20226;Q12789;Q8WUA4;Q92664;Q92994;Q9UKN8;Q9Y5Q8;Q9Y5Q9	BDP1;BRF1;GTF3A;GTF3C1;GTF3C2;GTF3C3;GTF3C4;GTF3C5;TBP	1	0.336493	0.31	-0.13898	0.909672	0.253558	2	Q12789;Q9UKN8	GTF3C1;GTF3C4	1	Q92664	GTF3A
MAD1-mSin3A-HDAC2 complex	3	Q05195;Q92769;Q96ST3	2	Q92769;Q96ST3	HDAC2;SIN3A	0.666667	0.307884	0.307884	0.307884	0.307884	0	0			0
DA complex	15	O00268;P20226;P21675;P49848;P52655;P52657;Q12962;Q15542;Q15543;Q15544;Q15545;Q16514;Q16594;Q5VWG9;Q6P1X5	15	O00268;P20226;P21675;P49848;P52655;P52657;Q12962;Q15542;Q15543;Q15544;Q15545;Q16514;Q16594;Q5VWG9;Q6P1X5	GTF2A1;GTF2A2;TAF1;TAF10;TAF11;TAF12;TAF13;TAF2;TAF3;TAF4;TAF5;TAF6;TAF7;TAF9;TBP	1	0.333989	0.307858	-0.104276	0.846718	0.202111	3	P20226;P49848;Q16514	TAF12;TAF6;TBP	1	Q6P1X5	TAF2
Ecsit complex (ECSIT, MT-CO2, NDUFA1, MT-ND1, TRAF6, NDUFAF1)	6	O15239;P00403;P03886;Q9BQ95;Q9Y375;Q9Y4K3	5	P00403;P03886;Q9BQ95;Q9Y375;Q9Y4K3	ECSIT;MT-CO2;MT-ND1;NDUFAF1;TRAF6	0.833333	0.289187	0.307142	-0.0405257	0.909701	0.283426	0			1	Q9Y4K3	TRAF6
Respiratory chain complex I (incomplete NDUFAF1 assembly), mitochondrial	2	P03886;Q9Y375	2	P03886;Q9Y375	MT-ND1;NDUFAF1	1	0.306486	0.306486	0.306486	0.306486	0	0			0
RFC2-RIalpha complex	3	P30153;P35249;P35250	3	P30153;P35249;P35250	PPP2R1A;RFC2;RFC4	1	0.305727	0.305727	0.281106	0.330349	0.0348202	0			0
NFKB1-NFKB2-RELA-RELB complex	4	P19838;Q00653;Q01201;Q04206	4	P19838;Q00653;Q01201;Q04206	NFKB1;NFKB2;RELA;RELB	1	0.32835	0.304667	0.106769	0.72219	0.217743	0			0
CHUK-ERC1-IKBKB-IKBKG	4	O14920;O15111;Q8IUD2;Q9Y6K9	4	O14920;O15111;Q8IUD2;Q9Y6K9	CHUK;ERC1;IKBKB;IKBKG	1	0.232297	0.304321	-0.0754666	0.464266	0.229	1	Q9Y6K9	IKBKG	1	O14920	IKBKB
LIN2-LIN7-SAP97-MINT1 complex	4	O14910;O14936;Q02410;Q12959	2	O14936;Q12959	CASK;DLG1	0.5	0.303684	0.303684	0.303684	0.303684	0	0			0
MTA2 complex	9	O75182;O94776;O95983;Q09028;Q13547;Q14839;Q16576;Q92769;Q96ST3	9	O75182;O94776;O95983;Q09028;Q13547;Q14839;Q16576;Q92769;Q96ST3	CHD4;HDAC1;HDAC2;MBD3;MTA2;RBBP4;RBBP7;SIN3A;SIN3B	1	0.290518	0.302218	-0.426496	0.745425	0.238758	1	Q14839	CHD4	1	Q13547	HDAC1
CHUK-IKBKB-IKBKG complex	3	O14920;O15111;Q9Y6K9	3	O14920;O15111;Q9Y6K9	CHUK;IKBKB;IKBKG	1	0.230294	0.302082	-0.0754666	0.464266	0.276935	1	Q9Y6K9	IKBKG	1	O15111	CHUK
I-kappa-B kinase (IKK) complex	3	O14920;O15111;Q9Y6K9	3	O14920;O15111;Q9Y6K9	CHUK;IKBKB;IKBKG	1	0.230294	0.302082	-0.0754666	0.464266	0.276935	1	Q9Y6K9	IKBKG	1	O15111	CHUK
IKBKG-CHUK complex	2	O15111;Q9Y6K9	2	O15111;Q9Y6K9	CHUK;IKBKG	1	0.302082	0.302082	0.302082	0.302082	0	0			0
TFIID-beta complex	13	O00268;P20226;P21675;P49848;Q12962;Q15542;Q15543;Q15544;Q15545;Q16514;Q16594;Q6P1X5;Q9HBM6	13	O00268;P20226;P21675;P49848;Q12962;Q15542;Q15543;Q15544;Q15545;Q16514;Q16594;Q6P1X5;Q9HBM6	TAF1;TAF10;TAF11;TAF12;TAF13;TAF2;TAF4;TAF5;TAF6;TAF7;TAF9;TAF9B;TBP	1	0.325213	0.299658	-0.383886	0.768496	0.236543	4	P49848;Q15542;Q15544;Q16514	TAF11;TAF12;TAF5;TAF6	1	Q9HBM6	TAF9B
XFIM complex	5	O60341;P78347;Q13547;Q14202;Q92769	5	O60341;P78347;Q13547;Q14202;Q92769	GTF2I;HDAC1;HDAC2;KDM1A;ZMYM3	1	0.214216	0.298657	-0.426496	0.50681	0.27518	1	O60341	KDM1A	1	Q13547	HDAC1
SWI-SNF chromatin remodeling-related-BRCA1 complex	11	O14497;O96019;P38398;P51531;P51532;Q12824;Q8NFD5;Q8TAQ2;Q92922;Q92925;Q969G3	11	O14497;O96019;P38398;P51531;P51532;Q12824;Q8NFD5;Q8TAQ2;Q92922;Q92925;Q969G3	ACTL6A;ARID1A;ARID1B;BRCA1;SMARCA2;SMARCA4;SMARCB1;SMARCC1;SMARCC2;SMARCD2;SMARCE1	1	0.382192	0.298437	-0.147017	0.938736	0.272283	6	O14497;P51532;Q12824;Q92922;Q92925;Q969G3	ARID1A;SMARCA4;SMARCB1;SMARCC1;SMARCD2;SMARCE1	3	P38398;P51531;Q8NFD5	ARID1B;BRCA1;SMARCA2
Brm-associated complex	11	O14497;O14744;O96019;P51531;Q12824;Q6STE5;Q8TAQ2;Q92922;Q92925;Q969G3;Q96GM5	11	O14497;O14744;O96019;P51531;Q12824;Q6STE5;Q8TAQ2;Q92922;Q92925;Q969G3;Q96GM5	ACTL6A;ARID1A;PRMT5;SMARCA2;SMARCB1;SMARCC1;SMARCC2;SMARCD1;SMARCD2;SMARCD3;SMARCE1	1	0.32506	0.298437	-0.299625	0.938736	0.296453	4	O14497;Q12824;Q92922;Q969G3	ARID1A;SMARCB1;SMARCC1;SMARCE1	2	O14744;Q6STE5	PRMT5;SMARCD3
Polycomb repressive complex 1 (PRC1, hPRC-H)	13	O00257;O60264;P08107;P25490;P35226;P78364;Q06587;Q14781;Q8IXK0;Q8NDX5;Q96GD3;Q99496;Q9HC52	12	O00257;O60264;P08107;P25490;P35226;P78364;Q06587;Q14781;Q8IXK0;Q8NDX5;Q99496;Q9HC52	BMI1;CBX2;CBX4;CBX8;HSPA1B;PHC1;PHC2;PHC3;RING1;RNF2;SMARCA5;YY1	0.923077	0.29104	0.298341	-0.0879464	0.751905	0.210482	1	P35226	BMI1	1	P08107	HSPA1B
TIM (TIMM23, TIMM50) complex, mitochondrial	2	O14925;Q3ZCQ8	2	O14925;Q3ZCQ8	TIMM23;TIMM50	1	0.298016	0.298016	0.298016	0.298016	0	0			0
MKK4-ARRB2-JNK3 complex	3	P32121;P45985;P53779	2	P32121;P45985	ARRB2;MAP2K4	0.666667	0.297642	0.297642	0.297642	0.297642	0	0			0
SMRT complex	5	O15379;O60907;Q13227;Q9BZK7;Q9Y618	5	O15379;O60907;Q13227;Q9BZK7;Q9Y618	GPS2;HDAC3;NCOR2;TBL1X;TBL1XR1	1	0.252536	0.297266	-0.248408	0.823832	0.310109	2	O15379;Q13227	GPS2;HDAC3	1	O60907	TBL1X
Histone H3.1 complex	10	O14929;P49321;P62805;P68431;Q09028;Q13111;Q13112;Q8TEX9;Q9NVP2;Q9Y294	10	O14929;P49321;P62805;P68431;Q09028;Q13111;Q13112;Q8TEX9;Q9NVP2;Q9Y294	ASF1A;ASF1B;CHAF1A;CHAF1B;HAT1;HIST1H3A; HIST1H3B; HIST1H3C; HIST1H3D; HIST1H3E; HIST1H3F; HIST1H3G; HIST1H3H; HIST1H3I; HIST1H3J;HIST1H4A; HIST1H4B; HIST1H4C; HIST1H4D; HIST1H4E; HIST1H4F; HIST1H4H; HIST1H4I; HIST1H4J; HIST1H4K; HIST1H4L; HIST2H4A; HIST2H4B; HIST4H4;IPO4;NASP;RBBP4	1	0.319734	0.297043	-0.123021	0.940619	0.257441	1	O14929	HAT1	1	P62805	HIST1H4A; HIST1H4B; HIST1H4C; HIST1H4D; HIST1H4E; HIST1H4F; HIST1H4H; HIST1H4I; HIST1H4J; HIST1H4K; HIST1H4L; HIST2H4A; HIST2H4B; HIST4H4
Sin3 complex	7	O00422;O75446;Q09028;Q13547;Q16576;Q92769;Q96ST3	7	O00422;O75446;Q09028;Q13547;Q16576;Q92769;Q96ST3	HDAC1;HDAC2;RBBP4;RBBP7;SAP18;SAP30;SIN3A	1	0.287932	0.296551	-0.426496	0.720961	0.228796	1	O75446	SAP30	1	Q13547	HDAC1
SIN3 complex	7	O00422;O75446;Q09028;Q13547;Q16576;Q92769;Q96ST3	7	O00422;O75446;Q09028;Q13547;Q16576;Q92769;Q96ST3	HDAC1;HDAC2;RBBP4;RBBP7;SAP18;SAP30;SIN3A	1	0.287932	0.296551	-0.426496	0.720961	0.228796	1	O75446	SAP30	1	Q13547	HDAC1
Nop56p-associated pre-rRNA complex	104	O00567;O76021;P05141;P05386;P05387;P05388;P06748;P08708;P09651;P11387;P13639;P15880;P16402;P18077;P18124;P18621;P19338;P22087;P25398;P26368;P26373;P27635;P30050;P32969;P35268;P36578;P37108;P39023;P40429;P42766;P46776;P46777;P46778;P46779;P46781;P47914;P49411;P50914;P52272;P55209;P55769;P61247;P61254;P61313;P61353;P61513;P62081;P62241;P62244;P62249;P62263;P62266;P62269;P62273;P62277;P62280;P62424;…	98	O00567;O76021;P05141;P05386;P05387;P05388;P06748;P09651;P11387;P13639;P15880;P16402;P18077;P18124;P18621;P19338;P22087;P25398;P26368;P26373;P27635;P30050;P32969;P35268;P36578;P37108;P39023;P40429;P42766;P46776;P46777;P46778;P46779;P46781;P47914;P49411;P50914;P52272;P55209;P55769;P61247;P61254;P61313;P61353;P61513;P62081;P62241;P62244;P62249;P62263;P62266;P62269;P62273;P62277;P62280;P62424;P62750;…	BRIX1;DDX21;DHX9;EBNA1BP2;EEF1A1;EEF2;FBL;GNL3;H1FX;HIST1H1D;HNRNPA1;HNRNPM;HNRNPU;IGF2BP1;ILF2;ILF3;LUC7L2;LYAR;MYBBP1A;NAP1L1;NCL;NOLC1;NOP56;NOP58;NPM1;PWP1;RBM28;RPL10;RPL10A;RPL11;RPL12;RPL13;RPL13A;RPL14;RPL15;RPL17;RPL18;RPL18A;RPL19;RPL21;RPL22;RPL23;RPL23A;RPL24;RPL26;RPL27;RPL27A;RPL28;RPL29;RPL3;RPL30;RPL31;RPL32;RPL35;RPL35A;RPL36;RPL36A;RPL37A;RPL4;RPL5;RPL6;RPL7;RPL7A;RPL8;RPL9; RPL…	0.942308	0.334766	0.295901	-0.540128	0.983032	0.313803	38	P15880;P18077;P18124;P18621;P26373;P27635;P32969;P39023;P42766;P46776;P46777;P46778;P46779;P46781;P47914;P61247;P61254;P61353;P62241;P62244;P62249;P62263;P62266;P62277;P62280;P62750;P62753;P62829;P62847;P62888;P62906;P62910;P62917;P67809;P83731;P83881;P84098;Q9Y3U8	RPL10;RPL10A;RPL13;RPL17;RPL19;RPL21;RPL23;RPL23A;RPL24;RPL26;RPL27;RPL27A;RPL28;RPL29;RPL3;RPL30;RPL32;RPL35;RPL35A;RPL36;RPL36A;RPL5;RPL7;RPL8;RPL9; RPL9P7; RPL9P8; RPL9P9;RPS11;RPS13;RPS14;RPS15A;RPS16;RPS2;RPS23;RPS24;RPS3A;RPS6;RPS8;RPS9;YBX1	21	O00567;P05141;P06748;P11387;P16402;P35268;P37108;P49411;P50914;P55209;Q08211;Q13428;Q13610;Q14978;Q6P3W7;Q92522;Q99848;Q9H4B7;Q9NZI8;Q9Y2X3;Q9Y383	DHX9;EBNA1BP2;H1FX;HIST1H1D;IGF2BP1;LUC7L2;NAP1L1;NOLC1;NOP56;NOP58;NPM1;PWP1;RPL14;RPL22;SCYL2;SLC25A5;SRP14;TCOF1;TOP1;TUBB1;TUFM
TNF-alpha/NF-kappa B signaling complex 8	6	P07900;P08238;Q13451;Q14164;Q16543;Q86UP2	5	P07900;P08238;Q13451;Q16543;Q86UP2	CDC37;FKBP5;HSP90AA1;HSP90AB1;KTN1	0.833333	0.267463	0.295773	-0.0721772	0.517764	0.196288	0			1	Q86UP2	KTN1
TFIIIC containing-TOP1-SUB1 complex	7	P11387;P53999;Q12789;Q8WUA4;Q9UKN8;Q9Y5Q8;Q9Y5Q9	7	P11387;P53999;Q12789;Q8WUA4;Q9UKN8;Q9Y5Q8;Q9Y5Q9	GTF3C1;GTF3C2;GTF3C3;GTF3C4;GTF3C5;SUB1;TOP1	1	0.381591	0.294855	0.00312993	0.909672	0.301061	5	Q12789;Q8WUA4;Q9UKN8;Q9Y5Q8;Q9Y5Q9	GTF3C1;GTF3C2;GTF3C3;GTF3C4;GTF3C5	2	P11387;P53999	SUB1;TOP1
p33ING1b-p300 complex	2	Q09472;Q9UK53	2	Q09472;Q9UK53	EP300;ING1	1	0.29468	0.29468	0.29468	0.29468	0	0			0
DNA ligase IV-XRCC4-AHNK complex	3	P49917;Q09666;Q13426	3	P49917;Q09666;Q13426	AHNAK;LIG4;XRCC4	1	0.269436	0.294219	0.0683594	0.445731	0.189902	0			0
18S U11/U12 snRNP	24	O43143;O75533;P14678;P62304;P62306;P62308;P62314;P62316;P62318;P67809;Q13435;Q15393;Q15427;Q15696;Q16560;Q6IEG0;Q6P2Q9;Q8N8D1;Q8TBF4;Q96LT9;Q9BV90;Q9BWJ5;Q9UDW3;Q9Y3B4	24	O43143;O75533;P14678;P62304;P62306;P62308;P62314;P62316;P62318;P67809;Q13435;Q15393;Q15427;Q15696;Q16560;Q6IEG0;Q6P2Q9;Q8N8D1;Q8TBF4;Q96LT9;Q9BV90;Q9BWJ5;Q9UDW3;Q9Y3B4	DHX15;PDCD7;PRPF8;RNPC3;SF3B1;SF3B2;SF3B3;SF3B4;SF3B5;SF3B6;SNRNP25;SNRNP35;SNRNP48;SNRPB;SNRPD1;SNRPD2;SNRPD3;SNRPE;SNRPF;SNRPG;YBX1;ZCRB1;ZMAT5;ZRSR2	1	0.287441	0.293448	-0.342023	0.879998	0.232472	0			3	Q15696;Q16560;Q9UDW3	SNRNP35;ZMAT5;ZRSR2
ELK1-SRF-ELK4 complex	3	P11831;P19419;P28324	3	P11831;P19419;P28324	ELK1;ELK4;SRF	1	0.278525	0.292419	0.184295	0.358861	0.0881085	0			0
ELK1-SRF-ELK3 complex	3	P11831;P19419;P41970	2	P11831;P19419	ELK1;SRF	0.666667	0.292419	0.292419	0.292419	0.292419	0	0			0
TNF-alpha/NF-kappa B signaling complex 7	8	O43318;P07900;P08238;Q13451;Q15750;Q16543;Q8N5C8;Q9NYJ8	8	O43318;P07900;P08238;Q13451;Q15750;Q16543;Q8N5C8;Q9NYJ8	CDC37;FKBP5;HSP90AA1;HSP90AB1;MAP3K7;TAB1;TAB2;TAB3	1	0.248657	0.292418	-0.221828	0.750204	0.267622	1	Q15750	TAB1	2	Q13451;Q8N5C8	FKBP5;TAB3
SIN3-ING1b complex II	16	O00422;O14497;O75446;O96019;P51532;Q09028;Q12824;Q13547;Q16576;Q4LE39;Q8TAQ2;Q92769;Q92922;Q96GM5;Q96ST3;Q9UK53	16	O00422;O14497;O75446;O96019;P51532;Q09028;Q12824;Q13547;Q16576;Q4LE39;Q8TAQ2;Q92769;Q92922;Q96GM5;Q96ST3;Q9UK53	ACTL6A;ARID1A;ARID4B;HDAC1;HDAC2;ING1;RBBP4;RBBP7;SAP18;SAP30;SIN3A;SMARCA4;SMARCB1;SMARCC1;SMARCC2;SMARCD1	1	0.313843	0.29072	-0.426496	0.842534	0.187207	0			0
IPO13-RBM8A-MAGOH complex	3	O94829;P61326;Q9Y5S9	3	O94829;P61326;Q9Y5S9	IPO13;MAGOH;RBM8A	1	0.437187	0.290022	0.19855	0.82299	0.33723	2	P61326;Q9Y5S9	MAGOH;RBM8A	0
DGCR8-ILF3 complex	2	Q12906;Q8WYQ5	2	Q12906;Q8WYQ5	DGCR8;ILF3	1	0.288679	0.288679	0.288679	0.288679	0	0			0
ABI1-WASL complex	2	O00401;Q8IZP0	2	O00401;Q8IZP0	ABI1;WASL	1	0.287963	0.287963	0.287963	0.287963	0	0			0
LARC complex (LCR-associated remodeling complex)	19	O14497;O94776;O95983;O96019;P07910;P51532;P60709;Q09028;Q12824;Q13547;Q14839;Q8TAQ2;Q8WXI9;Q92769;Q92785;Q92922;Q92925;Q969G3;Q9UBB5	19	O14497;O94776;O95983;O96019;P07910;P51532;P60709;Q09028;Q12824;Q13547;Q14839;Q8TAQ2;Q8WXI9;Q92769;Q92785;Q92922;Q92925;Q969G3;Q9UBB5	ACTB;ACTL6A;ARID1A;CHD4;DPF2;GATAD2B;HDAC1;HDAC2;HNRNPC;MBD2;MBD3;MTA2;RBBP4;SMARCA4;SMARCB1;SMARCC1;SMARCC2;SMARCD2;SMARCE1	1	0.277762	0.287811	-0.607729	0.938736	0.287855	3	P51532;Q12824;Q969G3	SMARCA4;SMARCB1;SMARCE1	2	P60709;Q9UBB5	ACTB;MBD2
BRG1-SIN3A complex	14	O14497;O14744;O96019;P51532;Q09028;Q12824;Q6STE5;Q8TAQ2;Q92769;Q92922;Q92925;Q969G3;Q96GM5;Q96ST3	14	O14497;O14744;O96019;P51532;Q09028;Q12824;Q6STE5;Q8TAQ2;Q92769;Q92922;Q92925;Q969G3;Q96GM5;Q96ST3	ACTL6A;ARID1A;HDAC2;PRMT5;RBBP4;SIN3A;SMARCA4;SMARCB1;SMARCC1;SMARCC2;SMARCD1;SMARCD2;SMARCD3;SMARCE1	1	0.325829	0.287811	-0.205234	0.938736	0.258781	3	P51532;Q12824;Q969G3	SMARCA4;SMARCB1;SMARCE1	3	O14744;Q09028;Q6STE5	PRMT5;RBBP4;SMARCD3
WINAC complex	14	O14497;O96019;P11473;P51531;P51532;Q02880;Q12824;Q13111;Q8TAQ2;Q92922;Q969G3;Q96GM5;Q9UIG0;Q9Y5B9	14	O14497;O96019;P11473;P51531;P51532;Q02880;Q12824;Q13111;Q8TAQ2;Q92922;Q969G3;Q96GM5;Q9UIG0;Q9Y5B9	ACTL6A;ARID1A;BAZ1B;CHAF1A;SMARCA2;SMARCA4;SMARCB1;SMARCC1;SMARCC2;SMARCD1;SMARCE1;SUPT16H;TOP2B;VDR	1	0.269874	0.287811	-0.41645	0.938736	0.292914	3	P51532;Q12824;Q969G3	SMARCA4;SMARCB1;SMARCE1	3	P11473;P51531;Q9Y5B9	SMARCA2;SUPT16H;VDR
LRP-1-Alpha-2-M-annexin VI complex	3	P01023;P08133;Q07954	3	P01023;P08133;Q07954	A2M;ANXA6;LRP1	1	0.342176	0.287375	0.074965	0.664188	0.298409	1	P01023	A2M	0
Prolyl 4-hydroxylase (alpha(I)-type)	2	P07237;P13674	2	P07237;P13674	P4HA1;P4HB	1	0.286912	0.286912	0.286912	0.286912	0	0			0
CAND1-CUL4A-RBX1 complex	3	P62877;Q13619;Q86VP6	3	P62877;Q13619;Q86VP6	CAND1;CUL4A;RBX1	1	0.107868	0.286779	-0.257321	0.294144	0.316284	1	P62877	RBX1	2	Q13619;Q86VP6	CAND1;CUL4A
RAD9-RAD1-HUS1-APE1 complex	4	O60671;O60921;P27695;Q99638	4	O60671;O60921;P27695;Q99638	APEX1;HUS1;RAD1;RAD9A	1	0.304758	0.285961	-0.194036	0.890499	0.450251	3	O60671;O60921;Q99638	HUS1;RAD1;RAD9A	1	P27695	APEX1
ITGA3-ITGB1-CD63 complex	3	P05556;P08962;P26006	3	P05556;P08962;P26006	CD63;ITGA3;ITGB1	1	0.379599	0.285362	0.226813	0.626621	0.215921	1	P05556	ITGB1	0
ITGA4-ITGB1-CD63 complex	3	P05556;P08962;P13612	2	P05556;P08962	CD63;ITGB1	0.666667	0.285362	0.285362	0.285362	0.285362	0	0			0
WDR5-ASH2L-RBBP5-MLL2 complex	4	O14686;P61964;Q15291;Q9UBL3	4	O14686;P61964;Q15291;Q9UBL3	ASH2L;KMT2D;RBBP5;WDR5	1	0.288278	0.285125	-0.0010234	0.703399	0.242423	1	Q15291	RBBP5	1	O14686	KMT2D
Ecsit complex (ECSIT, NDUFS3, TOM20)	3	O75489;Q15388;Q9BQ95	3	O75489;Q15388;Q9BQ95	ECSIT;NDUFS3;TOMM20	1	0.24358	0.284902	0.131407	0.31443	0.0982602	0			0
GPI-GnT activity complex	4	P37287;Q14442;Q92535;Q9BRB3	3	P37287;Q14442;Q9BRB3	PIGA;PIGH;PIGQ	0.75	0.264044	0.284789	0.147595	0.359748	0.107587	0			0
PGC-1-SRp40-SRp55-SRp75 complex	4	Q08170;Q13243;Q13247;Q9UBK2	3	Q08170;Q13243;Q13247	SRSF4;SRSF5;SRSF6	0.75	0.153415	0.284436	-0.114908	0.290717	0.232396	1	Q13243	SRSF5	2	Q08170;Q13247	SRSF4;SRSF6
CDC5L core complex	6	O43660;O75934;P11142;Q92616;Q99459;Q9UMS4	6	O43660;O75934;P11142;Q92616;Q99459;Q9UMS4	BCAS2;CDC5L;GCN1;HSPA8;PLRG1;PRPF19	1	0.411557	0.28439	-0.0318647	0.827906	0.342926	4	O43660;O75934;Q99459;Q9UMS4	BCAS2;CDC5L;PLRG1;PRPF19	1	Q92616	GCN1
ING2 complex	12	O75446;P29374;Q09028;Q13547;Q16576;Q5PSV4;Q92769;Q96ST3;Q9H0E3;Q9H160;Q9H7L9;Q9HCU9	12	O75446;P29374;Q09028;Q13547;Q16576;Q5PSV4;Q92769;Q96ST3;Q9H0E3;Q9H160;Q9H7L9;Q9HCU9	ARID4A;BRMS1;BRMS1L;HDAC1;HDAC2;ING2;RBBP4;RBBP7;SAP130;SAP30;SIN3A;SUDS3	1	0.259973	0.283893	-0.426496	0.825431	0.225747	3	O75446;Q96ST3;Q9H7L9	SAP30;SIN3A;SUDS3	2	Q13547;Q9H160	HDAC1;ING2
RB1(hypophosphorylated)-E2F4 complex	2	P06400;Q16254	2	P06400;Q16254	E2F4;RB1	1	0.283724	0.283724	0.283724	0.283724	0	0			0
ALL-1 supercomplex	28	O00422;O60264;O60341;O75446;O94776;O95983;P20226;P21675;P49848;P51531;P61964;P62826;Q03164;Q09028;Q12824;Q12873;Q13547;Q15029;Q15291;Q16514;Q16576;Q16594;Q8TAQ2;Q92769;Q92797;Q92922;Q96ST3;Q9P2I0	28	O00422;O60264;O60341;O75446;O94776;O95983;P20226;P21675;P49848;P51531;P61964;P62826;Q03164;Q09028;Q12824;Q12873;Q13547;Q15029;Q15291;Q16514;Q16576;Q16594;Q8TAQ2;Q92769;Q92797;Q92922;Q96ST3;Q9P2I0	CHD3;CPSF2;EFTUD2;HDAC1;HDAC2;KDM1A;KMT2A;MBD3;MTA2;RAN;RBBP4;RBBP5;RBBP7;SAP18;SAP30;SIN3A;SMARCA2;SMARCA5;SMARCB1;SMARCC1;SMARCC2;SYMPK;TAF1;TAF12;TAF6;TAF9;TBP;WDR5	1	0.273531	0.283421	-0.426496	0.871389	0.193619	1	O75446	SAP30	3	P51531;Q13547;Q16594	HDAC1;SMARCA2;TAF9
BASC (Ab 81) complex (BRCA1-associated genome surveillance complex)	6	P35249;P35250;P35251;P38398;P40692;Q13315	6	P35249;P35250;P35251;P38398;P40692;Q13315	ATM;BRCA1;MLH1;RFC1;RFC2;RFC4	1	0.284922	0.280718	-0.0809692	0.935006	0.32277	0			2	P40692;Q13315	ATM;MLH1
XPA-ERCC1-ERCC4 complex	3	P07992;P23025;Q92889	3	P07992;P23025;Q92889	ERCC1;ERCC4;XPA	1	0.475593	0.280214	0.245023	0.901544	0.369303	2	P07992;Q92889	ERCC1;ERCC4	0
BAF complex	15	O14497;O94805;O96019;P51531;P51532;P60709;P63261;Q12824;Q6STE5;Q8NFD5;Q8TAQ2;Q92922;Q92925;Q969G3;Q96GM5	13	O14497;O96019;P51531;P51532;P60709;Q12824;Q6STE5;Q8NFD5;Q8TAQ2;Q92922;Q92925;Q969G3;Q96GM5	ACTB;ACTL6A;ARID1A;ARID1B;SMARCA2;SMARCA4;SMARCB1;SMARCC1;SMARCC2;SMARCD1;SMARCD2;SMARCD3;SMARCE1	0.866667	0.296437	0.279816	-0.321283	0.938736	0.315678	5	O14497;P51532;Q12824;Q92925;Q969G3	ARID1A;SMARCA4;SMARCB1;SMARCD2;SMARCE1	4	P51531;P60709;Q6STE5;Q8NFD5	ACTB;ARID1B;SMARCA2;SMARCD3
DAB complex	16	O00268;P20226;P21675;P49848;P52655;P52657;Q00403;Q12962;Q15542;Q15543;Q15544;Q15545;Q16514;Q16594;Q5VWG9;Q6P1X5	16	O00268;P20226;P21675;P49848;P52655;P52657;Q00403;Q12962;Q15542;Q15543;Q15544;Q15545;Q16514;Q16594;Q5VWG9;Q6P1X5	GTF2A1;GTF2A2;GTF2B;TAF1;TAF10;TAF11;TAF12;TAF13;TAF2;TAF3;TAF4;TAF5;TAF6;TAF7;TAF9;TBP	1	0.307086	0.279204	-0.12499	0.846718	0.206944	4	P20226;P49848;Q15544;Q16514	TAF11;TAF12;TAF6;TBP	2	Q00403;Q6P1X5	GTF2B;TAF2
TIM50a-coilin complex	2	P38432;Q3ZCQ8	2	P38432;Q3ZCQ8	COIL;TIMM50	1	0.277499	0.277499	0.277499	0.277499	0	0			0
Large Drosha complex	20	O00571;O14979;O43143;P17844;P31943;P35637;P52272;Q00839;Q01844;Q12905;Q12906;Q13148;Q8WYQ5;Q92499;Q92804;Q92841;Q96SB4;Q9BUJ2;Q9NRR4;Q9UKM9	20	O00571;O14979;O43143;P17844;P31943;P35637;P52272;Q00839;Q01844;Q12905;Q12906;Q13148;Q8WYQ5;Q92499;Q92804;Q92841;Q96SB4;Q9BUJ2;Q9NRR4;Q9UKM9	DDX1;DDX17;DDX3X;DDX5;DGCR8;DHX15;DROSHA;EWSR1;FUS;HNRNPDL;HNRNPH1;HNRNPM;HNRNPU;HNRNPUL1;ILF2;ILF3;RALY;SRPK1;TAF15;TARDBP	1	0.261072	0.276655	-0.347299	0.937422	0.199832	2	P52272;Q12905	HNRNPM;ILF2	3	Q9BUJ2;Q9NRR4;Q9UKM9	DROSHA;HNRNPUL1;RALY
GIPC1-NTRK1-RGS19 complex	3	O14908;P04629;P49795	2	O14908;P49795	GIPC1;RGS19	0.666667	0.276395	0.276395	0.276395	0.276395	0	0			0
Anti-HDAC2 complex	18	O60341;O75182;O94776;P78347;Q09028;Q12873;Q13330;Q13547;Q14202;Q14687;Q14839;Q16576;Q92769;Q96BD5;Q96ST3;Q9P0W2;Q9UBW7;Q9UKL0	18	O60341;O75182;O94776;P78347;Q09028;Q12873;Q13330;Q13547;Q14202;Q14687;Q14839;Q16576;Q92769;Q96BD5;Q96ST3;Q9P0W2;Q9UBW7;Q9UKL0	CHD3;CHD4;GSE1;GTF2I;HDAC1;HDAC2;HMG20B;KDM1A;MTA1;MTA2;PHF21A;RBBP4;RBBP7;RCOR1;SIN3A;SIN3B;ZMYM2;ZMYM3	1	0.270091	0.276332	-0.426496	0.897512	0.209875	2	O60341;Q9UKL0	KDM1A;RCOR1	0
Set1A complex	6	O15047;P61964;Q15291;Q6UXN9;Q8ND76;Q9UBL3	6	O15047;P61964;Q15291;Q6UXN9;Q8ND76;Q9UBL3	ASH2L;CCNY;RBBP5;SETD1A;WDR5;WDR82	1	0.224584	0.276211	-0.0988003	0.703399	0.211499	0			1	Q8ND76	CCNY
Rnase/Mrp complex	10	O75817;O75818;O95059;O95707;P78345;P78346;Q969H6;Q99575;Q9BUL9;Q9H633	10	O75817;O75818;O95059;O95707;P78345;P78346;Q969H6;Q99575;Q9BUL9;Q9H633	POP1;POP4;POP5;POP7;RPP14;RPP21;RPP25;RPP30;RPP38;RPP40	1	0.371361	0.275537	-0.0380614	0.942797	0.267116	6	O75818;O95059;O95707;P78345;P78346;Q969H6	POP4;POP5;RPP14;RPP30;RPP38;RPP40	1	Q99575	POP1
BRCA1-BARD1-BACH1-DNA damage complex I	6	O14867;P38398;P40692;P52701;Q92547;Q99728	6	O14867;P38398;P40692;P52701;Q92547;Q99728	BACH1;BARD1;BRCA1;MLH1;MSH6;TOPBP1	1	0.170287	0.274207	-0.359274	0.774232	0.375833	3	P38398;Q92547;Q99728	BARD1;BRCA1;TOPBP1	1	O14867	BACH1
Decapping complex	5	P26196;Q6P2E9;Q8IU60;Q96F86;Q9NPI6	5	P26196;Q6P2E9;Q8IU60;Q96F86;Q9NPI6	DCP1A;DCP2;DDX6;EDC3;EDC4	1	0.270204	0.273416	-0.18307	0.561322	0.228126	1	Q6P2E9	EDC4	1	P26196	DDX6
TRAF6-TAK1 complex	2	O43318;Q9Y4K3	2	O43318;Q9Y4K3	MAP3K7;TRAF6	1	0.272876	0.272876	0.272876	0.272876	0	0			0
ITGA2b-ITGB3-CD47-SRC complex	4	P05106;P08514;P12931;Q08722	2	P12931;Q08722	CD47;SRC	0.5	0.271483	0.271483	0.271483	0.271483	0	0			0
TFTC complex (TATA-binding protein-free TAF-II-containing complex)	18	O00268;O15265;O75486;O75528;O75529;P49848;Q12962;Q15393;Q15542;Q15543;Q15545;Q16514;Q16594;Q6P1X5;Q92830;Q9HBM6;Q9Y4A5;Q9Y6J9	18	O00268;O15265;O75486;O75528;O75529;P49848;Q12962;Q15393;Q15542;Q15543;Q15545;Q16514;Q16594;Q6P1X5;Q92830;Q9HBM6;Q9Y4A5;Q9Y6J9	ATXN7;KAT2A;SF3B3;SUPT3H;TADA3;TAF10;TAF12;TAF13;TAF2;TAF4;TAF5;TAF5L;TAF6;TAF6L;TAF7;TAF9;TAF9B;TRRAP	1	0.271815	0.27146	-0.383886	0.768496	0.199984	3	O75528;P49848;Q16514	TADA3;TAF12;TAF6	2	Q15543;Q9HBM6	TAF13;TAF9B
P-TEFb.2 complex	2	O60583;P50750	2	O60583;P50750	CCNT2;CDK9	1	0.271231	0.271231	0.271231	0.271231	0	0			0
Ubiquitin E3 ligase (CSN1, CSN8, HRT1, SKP1, SKP2, CUL1, CUL2, CUL3)	8	P62877;P63208;Q13098;Q13309;Q13616;Q13617;Q13618;Q99627	8	P62877;P63208;Q13098;Q13309;Q13616;Q13617;Q13618;Q99627	COPS8;CUL1;CUL2;CUL3;GPS1;RBX1;SKP1;SKP2	1	0.30021	0.270856	-0.057579	0.836355	0.187347	0			1	Q13309	SKP2
RANBP1-RAN-KPNB1 complex	3	P43487;P62826;Q14974	3	P43487;P62826;Q14974	KPNB1;RAN;RANBP1	1	0.322683	0.269352	0.244034	0.454663	0.114997	0			0
DIPA-MCRS1 complex	2	Q15834;Q96EZ8	2	Q15834;Q96EZ8	CCDC85B;MCRS1	1	0.268857	0.268857	0.268857	0.268857	0	0			0
12S U11 snRNP	15	P14678;P62304;P62306;P62308;P62314;P62316;P62318;P67809;Q16560;Q16629;Q6IEG0;Q8N8D1;Q96GM8;Q9BV90;Q9H875	15	P14678;P62304;P62306;P62308;P62314;P62316;P62318;P67809;Q16560;Q16629;Q6IEG0;Q8N8D1;Q96GM8;Q9BV90;Q9H875	PDCD7;PRKRIP1;SNRNP25;SNRNP35;SNRNP48;SNRPB;SNRPD1;SNRPD2;SNRPD3;SNRPE;SNRPF;SNRPG;SRSF7;TOE1;YBX1	1	0.284403	0.268809	-0.295612	0.854494	0.210678	3	P14678;P62304;P62308	SNRPB;SNRPE;SNRPG	0
HNF4A-SUB1 complex	2	P41235;P53999	2	P41235;P53999	HNF4A;SUB1	1	0.268257	0.268257	0.268257	0.268257	0	0			0
Emerin-actin-NMI-(alphaII)spectrin complex	4	P50402;P60709;Q13287;Q13813	4	P50402;P60709;Q13287;Q13813	ACTB;EMD;NMI;SPTAN1	1	0.17019	0.266514	-0.105682	0.371324	0.213557	1	Q13287	NMI	1	P50402	EMD
(E.F.G) complex	3	P62304;P62306;P62308	3	P62304;P62306;P62308	SNRPE;SNRPF;SNRPG	1	0.458525	0.26612	0.254962	0.854494	0.342965	2	P62304;P62308	SNRPE;SNRPG	0
SMN complex, U7 snRNA specific	7	P14678;P62304;P62306;P62308;P62318;P83369;Q969L4	6	P14678;P62304;P62306;P62308;P62318;P83369	LSM11;SNRPB;SNRPD3;SNRPE;SNRPF;SNRPG	0.857143	0.418764	0.26612	0.0883502	0.854494	0.280034	4	P14678;P62304;P62308;P62318	SNRPB;SNRPD3;SNRPE;SNRPG	1	P83369	LSM11
BRAF53-BRCA2 complex	7	O60341;P51587;Q13547;Q92769;Q96BD5;Q9P0W2;Q9UKL0	7	O60341;P51587;Q13547;Q92769;Q96BD5;Q9P0W2;Q9UKL0	BRCA2;HDAC1;HDAC2;HMG20B;KDM1A;PHF21A;RCOR1	1	0.282096	0.265028	-0.426496	0.897512	0.279768	3	O60341;Q9P0W2;Q9UKL0	HMG20B;KDM1A;RCOR1	2	P51587;Q92769	BRCA2;HDAC2
CoREST-HDAC complex	7	O60341;O75362;Q13547;Q92769;Q96BD5;Q9P0W2;Q9UKL0	7	O60341;O75362;Q13547;Q92769;Q96BD5;Q9P0W2;Q9UKL0	HDAC1;HDAC2;HMG20B;KDM1A;PHF21A;RCOR1;ZNF217	1	0.24757	0.265028	-0.426496	0.897512	0.306934	3	O60341;Q9P0W2;Q9UKL0	HMG20B;KDM1A;RCOR1	2	O75362;Q92769	HDAC2;ZNF217
SNF2h-cohesin-NuRD complex	16	O60216;O60264;O94776;O95983;Q09028;Q12873;Q13330;Q13547;Q14683;Q16576;Q8N3U4;Q8WVM7;Q92769;Q9NRL2;Q9UBB5;Q9UQE7	16	O60216;O60264;O94776;O95983;Q09028;Q12873;Q13330;Q13547;Q14683;Q16576;Q8N3U4;Q8WVM7;Q92769;Q9NRL2;Q9UBB5;Q9UQE7	BAZ1A;CHD3;HDAC1;HDAC2;MBD2;MBD3;MTA1;MTA2;RAD21;RBBP4;RBBP7;SMARCA5;SMC1A;SMC3;STAG1;STAG2	1	0.26045	0.264695	-0.607729	0.897639	0.261301	3	O95983;Q14683;Q16576	MBD3;RBBP7;SMC1A	3	Q13547;Q8WVM7;Q9UBB5	HDAC1;MBD2;STAG1
TIP5-DNMT-HDAC1 complex	4	P26358;Q13547;Q9UBC3;Q9UIF9	3	P26358;Q13547;Q9UIF9	BAZ2A;DNMT1;HDAC1	0.75	0.322739	0.264536	0.160868	0.542812	0.197512	1	Q9UIF9	BAZ2A	0
AP3D1-AP3S2 complex	2	O14617;P59780	2	O14617;P59780	AP3D1;AP3S2	1	0.263381	0.263381	0.263381	0.263381	0	0			0
Serine-palmitoyltransferase (SPT) complex	3	O15269;O15270;Q9NUV7	3	O15269;O15270;Q9NUV7	SPTLC1;SPTLC2;SPTLC3	1	0.333736	0.262865	0.138543	0.599801	0.238656	1	O15269	SPTLC1	0
ITGAV-ITGB3-EGFR complex	3	P00533;P05106;P06756	2	P00533;P06756	EGFR;ITGAV	0.666667	0.262334	0.262334	0.262334	0.262334	0	0			0
Cell cycle kinase complex CDC2	6	O95067;P06493;P12004;P14635;P24385;P38936	6	O95067;P06493;P12004;P14635;P24385;P38936	CCNB1;CCNB2;CCND1;CDK1;CDKN1A;PCNA	1	0.275877	0.261811	-0.315207	0.824656	0.388671	2	P06493;P14635	CCNB1;CDK1	1	P38936	CDKN1A
CPSF6-ITCH-NUDT21-POLR2A-UBAP2L complex	5	O43809;P24928;Q14157;Q16630;Q96J02	5	O43809;P24928;Q14157;Q16630;Q96J02	CPSF6;ITCH;NUDT21;POLR2A;UBAP2L	1	0.24742	0.261355	-0.1378	0.655263	0.24636	1	Q16630	CPSF6	1	Q96J02	ITCH
MYC-MAX complex	2	P01106;P61244	2	P01106;P61244	MAX;MYC	1	0.261147	0.261147	0.261147	0.261147	0	0			0
LRRK2-CHIP-HSP90 complex	3	P08238;Q5S007;Q9UNE7	2	P08238;Q9UNE7	HSP90AB1;STUB1	0.666667	0.260949	0.260949	0.260949	0.260949	0	0			0
SCRIB-LGL2 complex	2	Q14160;Q6P1M3	2	Q14160;Q6P1M3	LLGL2;SCRIB	1	0.260704	0.260704	0.260704	0.260704	0	0			0
RAD9-RAD1-HUS1-POLB complex	4	O60671;O60921;P06746;Q99638	4	O60671;O60921;P06746;Q99638	HUS1;POLB;RAD1;RAD9A	1	0.31774	0.260646	-0.0977569	0.890499	0.432291	3	O60671;O60921;Q99638	HUS1;RAD1;RAD9A	1	P06746	POLB
DCP1A-DCP2 Decapping complex	2	Q8IU60;Q9NPI6	2	Q8IU60;Q9NPI6	DCP1A;DCP2	1	0.260347	0.260347	0.260347	0.260347	0	0			0
Ubiquitin E3 ligase (CDC34, CUL1, RBX1)	3	P49427;P62877;Q13616	3	P49427;P62877;Q13616	CDC34;CUL1;RBX1	1	0.260108	0.260194	-0.00175089	0.521882	0.261816	1	Q13616	CUL1	1	P49427	CDC34
SMAD1-P300 complex	2	Q09472;Q15797	2	Q09472;Q15797	EP300;SMAD1	1	0.259441	0.259441	0.259441	0.259441	0	0			0
cMYC-ATPase-helicase complex	5	O96019;P01106;Q9Y230;Q9Y265;Q9Y4A5	5	O96019;P01106;Q9Y230;Q9Y265;Q9Y4A5	ACTL6A;MYC;RUVBL1;RUVBL2;TRRAP	1	0.336448	0.259356	0.12825	0.977633	0.23926	0			0
c-MYC-ATPase-helicase complex	5	O96019;P01106;Q9Y230;Q9Y265;Q9Y4A5	5	O96019;P01106;Q9Y230;Q9Y265;Q9Y4A5	ACTL6A;MYC;RUVBL1;RUVBL2;TRRAP	1	0.336448	0.259356	0.12825	0.977633	0.23926	0			0
CPSF6-EWSR1-ITCH-NUDT21-POLR2A-UBAP2L complex	6	O43809;P24928;Q01844;Q14157;Q16630;Q96J02	6	O43809;P24928;Q01844;Q14157;Q16630;Q96J02	CPSF6;EWSR1;ITCH;NUDT21;POLR2A;UBAP2L	1	0.247496	0.257329	-0.153788	0.655263	0.237224	2	P24928;Q16630	CPSF6;POLR2A	1	Q96J02	ITCH
POLR1B-RRN3 complex	2	Q9H9Y6;Q9NYV6	2	Q9H9Y6;Q9NYV6	POLR1B;RRN3	1	0.256904	0.256904	0.256904	0.256904	0	0			0
Anti-Sm protein complex	7	O14744;O14893;P14678;P54105;P57678;Q16637;Q9UHI6	7	O14744;O14893;P14678;P54105;P57678;Q16637;Q9UHI6	CLNS1A;DDX20;GEMIN2;GEMIN4;PRMT5;SMN1; SMN2;SNRPB	1	0.295511	0.256843	-0.0570991	0.753653	0.199727	1	Q9UHI6	DDX20	0
EED-EZH-YY1 polycomb complex	3	O75530;P25490;Q15910	3	O75530;P25490;Q15910	EED;EZH2;YY1	1	0.413216	0.256826	0.217618	0.765204	0.30546	2	O75530;Q15910	EED;EZH2	0
NCOR1 complex	10	O15379;O75376;P51532;Q12824;Q13263;Q15393;Q15459;Q6ZRS2;Q8TAQ2;Q92922	10	O15379;O75376;P51532;Q12824;Q13263;Q15393;Q15459;Q6ZRS2;Q8TAQ2;Q92922	HDAC3;NCOR1;SF3A1;SF3B3;SMARCA4;SMARCB1;SMARCC1;SMARCC2;SRCAP;TRIM28	1	0.274488	0.25665	-0.0643329	0.842534	0.236239	1	Q12824	SMARCB1	2	Q15459;Q6ZRS2	SF3A1;SRCAP
CDC5L complex	30	A8K8P3;O15297;O43660;O75533;O75934;P09012;P09661;P11142;P11388;P15884;P23246;P38159;P62136;P62314;P62316;P62318;P78527;Q01130;Q07955;Q12905;Q13435;Q14204;Q15427;Q7L1Q6;Q8IYB3;Q92616;Q99459;Q9P013;Q9UMS4;Q9UPN6	27	O43660;O75533;O75934;P09012;P09661;P11142;P11388;P23246;P38159;P62136;P62314;P62316;P62318;P78527;Q01130;Q07955;Q12905;Q13435;Q14204;Q15427;Q7L1Q6;Q8IYB3;Q92616;Q99459;Q9P013;Q9UMS4;Q9UPN6	BCAS2;BZW1;CDC5L;CWC15;DYNC1H1;GCN1;HSPA8;ILF2;PLRG1;PPP1CA;PRKDC;PRPF19;RBMX;SCAF8;SF3B1;SF3B2;SF3B4;SFPQ;SNRPA;SNRPA1;SNRPD1;SNRPD2;SNRPD3;SRRM1;SRSF1;SRSF2;TOP2A	0.9	0.232903	0.256386	-0.411536	0.827906	0.241858	7	O43660;O75934;P23246;P62316;Q07955;Q12905;Q99459	BCAS2;CDC5L;ILF2;PLRG1;SFPQ;SNRPD2;SRSF1	6	P11142;P62136;P78527;Q14204;Q7L1Q6;Q92616	BZW1;DYNC1H1;GCN1;HSPA8;PPP1CA;PRKDC
SIN3-ING1b complex I	9	O00422;O75446;Q09028;Q13547;Q16576;Q4LE39;Q92769;Q96ST3;Q9UK53	9	O00422;O75446;Q09028;Q13547;Q16576;Q4LE39;Q92769;Q96ST3;Q9UK53	ARID4B;HDAC1;HDAC2;ING1;RBBP4;RBBP7;SAP18;SAP30;SIN3A	1	0.272699	0.256096	-0.426496	0.720961	0.194028	2	O75446;Q96ST3	SAP30;SIN3A	1	Q13547	HDAC1
CHIP-HSC70 complex	2	P11142;Q9UNE7	2	P11142;Q9UNE7	HSPA8;STUB1	1	0.255654	0.255654	0.255654	0.255654	0	0			0
BAG3-HSC70-HSPB8-CHIP complex	4	O95817;P11142;Q9UJY1;Q9UNE7	3	O95817;P11142;Q9UNE7	BAG3;HSPA8;STUB1	0.75	0.332194	0.255654	0.246876	0.494052	0.140242	0			0
SIN3-HDAC-SAP30-ARID4 complex	7	O75446;Q09028;Q13547;Q16576;Q4LE39;Q92769;Q96ST3	7	O75446;Q09028;Q13547;Q16576;Q4LE39;Q92769;Q96ST3	ARID4B;HDAC1;HDAC2;RBBP4;RBBP7;SAP30;SIN3A	1	0.255373	0.254535	-0.426496	0.720961	0.22497	1	O75446	SAP30	1	Q13547	HDAC1
MDC1-MRE11-RAD50-NBS1 complex	4	O60934;P49959;Q14676;Q92878	4	O60934;P49959;Q14676;Q92878	MDC1;MRE11;NBN;RAD50	1	0.306894	0.25424	-0.09346	0.933412	0.387616	3	O60934;P49959;Q92878	MRE11;NBN;RAD50	1	Q14676	MDC1
ATR-HDAC2 complex	2	Q13535;Q92769	2	Q13535;Q92769	ATR;HDAC2	1	0.251291	0.251291	0.251291	0.251291	0	0			0
Vigilin-DNA-PK-Ku antigen complex	4	P12956;P13010;P78527;Q00341	4	P12956;P13010;P78527;Q00341	HDLBP;PRKDC;XRCC5;XRCC6	1	0.305736	0.248475	-0.145246	0.969191	0.38083	2	P12956;P13010	XRCC5;XRCC6	1	Q00341	HDLBP
Actin-ribonucleoprotein complex (POLR2A, GTF2F1, HNRNPU)	3	P24928;P35269;Q00839	3	P24928;P35269;Q00839	GTF2F1;HNRNPU;POLR2A	1	0.339805	0.248312	0.182207	0.588896	0.218237	2	P24928;Q00839	HNRNPU;POLR2A	0
NuA4/Tip60 HAT complex	17	O95619;O96019;Q15014;Q15906;Q52LR7;Q92993;Q96L91;Q9H0E9;Q9H2F5;Q9HAF1;Q9NPF5;Q9NV56;Q9NXR8;Q9UBU8;Q9Y230;Q9Y265;Q9Y4A5	17	O95619;O96019;Q15014;Q15906;Q52LR7;Q92993;Q96L91;Q9H0E9;Q9H2F5;Q9HAF1;Q9NPF5;Q9NV56;Q9NXR8;Q9UBU8;Q9Y230;Q9Y265;Q9Y4A5	ACTL6A;BRD8;DMAP1;EP400;EPC1;EPC2;ING3;KAT5;MEAF6;MORF4L1;MORF4L2;MRGBP;RUVBL1;RUVBL2;TRRAP;VPS72;YEATS4	1	0.270328	0.248269	-0.164575	0.977633	0.202639	1	Q9NXR8	ING3	1	Q9NV56	MRGBP
NuA4/Tip60-HAT complex A	15	O95619;O96019;Q52LR7;Q92993;Q96L91;Q9H0E9;Q9H2F5;Q9HAF1;Q9NPF5;Q9NV56;Q9NXR8;Q9UBU8;Q9Y230;Q9Y265;Q9Y4A5	15	O95619;O96019;Q52LR7;Q92993;Q96L91;Q9H0E9;Q9H2F5;Q9HAF1;Q9NPF5;Q9NV56;Q9NXR8;Q9UBU8;Q9Y230;Q9Y265;Q9Y4A5	ACTL6A;BRD8;DMAP1;EP400;EPC1;EPC2;ING3;KAT5;MEAF6;MORF4L1;MRGBP;RUVBL1;RUVBL2;TRRAP;YEATS4	1	0.269853	0.248269	-0.164575	0.977633	0.209079	2	Q92993;Q9NXR8	ING3;KAT5	1	Q9NV56	MRGBP
TNF-alpha/NF-kappa B signaling complex 6	14	O14920;O15111;P07900;P08238;P22087;P36578;P62277;P62280;P62888;P62917;Q02878;Q16543;Q99558;Q9Y6K9	13	O14920;O15111;P07900;P08238;P22087;P36578;P62277;P62280;P62888;P62917;Q02878;Q16543;Q9Y6K9	CDC37;CHUK;FBL;HSP90AA1;HSP90AB1;IKBKB;IKBKG;RPL30;RPL4;RPL6;RPL8;RPS11;RPS13	0.928571	0.266565	0.247705	-0.183737	0.937226	0.278318	3	P62277;P62280;P62888	RPL30;RPS11;RPS13	2	P07900;Q9Y6K9	HSP90AA1;IKBKG
TorsinA-TorsinB complex	2	O14656;O14657	2	O14656;O14657	TOR1A;TOR1B	1	0.247216	0.247216	0.247216	0.247216	0	0			0
DMAP1-associated complex	10	O96019;Q15906;Q6ZRS2;Q96L91;Q9H0E9;Q9H2F5;Q9NPF5;Q9Y230;Q9Y265;Q9Y4A5	10	O96019;Q15906;Q6ZRS2;Q96L91;Q9H0E9;Q9H2F5;Q9NPF5;Q9Y230;Q9Y265;Q9Y4A5	ACTL6A;BRD8;DMAP1;EP400;EPC1;RUVBL1;RUVBL2;SRCAP;TRRAP;VPS72	1	0.27274	0.246182	-0.0792228	0.977633	0.217338	1	Q15906	VPS72	2	Q6ZRS2;Q9H2F5	EPC1;SRCAP
SRCAP-associated chromatin remodeling complex	10	O43257;O95619;O96019;P0C0S5;Q15906;Q6ZRS2;Q96CJ1;Q9GZN1;Q9Y230;Q9Y265	9	O43257;O95619;O96019;P0C0S5;Q15906;Q6ZRS2;Q9GZN1;Q9Y230;Q9Y265	ACTL6A;ACTR6;H2AFZ;RUVBL1;RUVBL2;SRCAP;VPS72;YEATS4;ZNHIT1	0.9	0.237808	0.245837	-0.312206	0.977633	0.224803	1	Q15906	VPS72	2	O43257;P0C0S5	H2AFZ;ZNHIT1
Toposome	7	P07910;P11388;Q08211;Q08945;Q6P2Q9;Q96SB4;Q9NR30	7	P07910;P11388;Q08211;Q08945;Q6P2Q9;Q96SB4;Q9NR30	DDX21;DHX9;HNRNPC;PRPF8;SRPK1;SSRP1;TOP2A	1	0.246726	0.245623	-0.0406089	0.435251	0.137212	1	Q9NR30	DDX21	0
RCP-Rab11 complex	2	P62491;Q6WKZ4	2	P62491;Q6WKZ4	RAB11A;RAB11FIP1	1	0.244701	0.244701	0.244701	0.244701	0	0			0
ORC complex (origin recognition complex)	6	O43913;O43929;Q13415;Q13416;Q9UBD5;Q9Y5N6	6	O43913;O43929;Q13415;Q13416;Q9UBD5;Q9Y5N6	ORC1;ORC2;ORC3;ORC4;ORC5;ORC6	1	0.487337	0.244453	0.17246	0.971928	0.348295	4	O43913;O43929;Q13416;Q9UBD5	ORC2;ORC3;ORC4;ORC5	2	Q13415;Q9Y5N6	ORC1;ORC6
ITGA7-ITGB1-CD151 complex	3	P05556;P48509;Q13683	2	P05556;P48509	CD151;ITGB1	0.666667	0.244214	0.244214	0.244214	0.244214	0	0			0
Ubiquitin E3 ligase (NIPA, SKP1A, CUL1, RBX1)	4	P62877;P63208;Q13616;Q86WB0	4	P62877;P63208;Q13616;Q86WB0	CUL1;RBX1;SKP1;ZC3HC1	1	0.262629	0.243285	0.0590118	0.521882	0.173729	1	Q13616	CUL1	1	P63208	SKP1
P-TEFb-BRD4-TRAP220 complex	4	O60563;O60885;P50750;Q15648	4	O60563;O60885;P50750;Q15648	BRD4;CCNT1;CDK9;MED1	1	0.263945	0.243147	0.0207802	0.627228	0.223061	0			1	O60885	BRD4
PPP2R1A-PPP2R1B-PPP2CA-PPME1-EIF4A1 complex	5	P30153;P30154;P60842;P67775;Q9Y570	5	P30153;P30154;P60842;P67775;Q9Y570	EIF4A1;PPME1;PPP2CA;PPP2R1A;PPP2R1B	1	0.214104	0.24311	-0.259306	0.549289	0.219457	1	P67775	PPP2CA	0
Ubiquitin E3 ligase (SKP1A, SKP2, CUL1, CKS1B, RBX1)	5	P61024;P62877;P63208;Q13309;Q13616	5	P61024;P62877;P63208;Q13309;Q13616	CKS1B;CUL1;RBX1;SKP1;SKP2	1	0.303045	0.242643	0.111891	0.77655	0.206136	0			0
E2F-6 complex	12	O75461;O75712;P61244;Q06587;Q14186;Q8IWI9;Q8IY57;Q969R5;Q96KQ7;Q99496;Q9BYE7;Q9H9B1	12	O75461;O75712;P61244;Q06587;Q14186;Q8IWI9;Q8IY57;Q969R5;Q96KQ7;Q99496;Q9BYE7;Q9H9B1	E2F6;EHMT1;EHMT2;GJB3;L3MBTL2;MAX;MGA;PCGF6;RING1;RNF2;TFDP1;YAF2	1	0.264525	0.241883	-0.211849	0.859971	0.235504	2	O75461;Q969R5	E2F6;L3MBTL2	2	O75712;Q06587	GJB3;RING1
MRE11A-RAD50-NBN-TRF2 complex	4	O60934;P49959;Q15554;Q92878	4	O60934;P49959;Q15554;Q92878	MRE11;NBN;RAD50;TERF2	1	0.309714	0.241747	-0.0345149	0.933412	0.38235	3	O60934;P49959;Q92878	MRE11;NBN;RAD50	1	Q15554	TERF2
HDAC1-associated core complex cII	10	O94776;O95983;Q09028;Q12873;Q13547;Q16576;Q86YP4;Q8WXI9;Q9UBB5;Q9UKL0	10	O94776;O95983;Q09028;Q12873;Q13547;Q16576;Q86YP4;Q8WXI9;Q9UBB5;Q9UKL0	CHD3;GATAD2A;GATAD2B;HDAC1;MBD2;MBD3;MTA2;RBBP4;RBBP7;RCOR1	1	0.219988	0.241746	-0.607729	0.603706	0.239032	1	O95983	MBD3	1	Q9UBB5	MBD2
SMN complex (GEMIN2,5, SMN)	3	O14893;Q16637;Q8TEQ6	3	O14893;Q16637;Q8TEQ6	GEMIN2;GEMIN5;SMN1; SMN2	1	0.251849	0.240792	-0.0183268	0.533083	0.275871	1	Q16637	SMN1; SMN2	1	Q8TEQ6	GEMIN5
Emerin-actin-NMI complex	3	P50402;P60709;Q13287	3	P50402;P60709;Q13287	ACTB;EMD;NMI	1	0.146238	0.239469	-0.0943153	0.293559	0.210073	1	Q13287	NMI	2	P50402;P60709	ACTB;EMD
Mi2/NuRD-BCL6-MTA3 complex	5	O95983;P41182;Q13547;Q14839;Q9BTC8	4	O95983;Q13547;Q14839;Q9BTC8	CHD4;HDAC1;MBD3;MTA3	0.8	0.314026	0.238698	0.124412	0.687635	0.207005	1	Q14839	CHD4	0
DNMT3B complex	7	O60264;O95239;O95347;Q13547;Q96ST3;Q9NTJ3;Q9UBC3	6	O60264;O95239;O95347;Q13547;Q96ST3;Q9NTJ3	HDAC1;KIF4A;SIN3A;SMARCA5;SMC2;SMC4	0.857143	0.323921	0.23814	0.0444639	0.983357	0.28012	4	O60264;O95239;O95347;Q9NTJ3	KIF4A;SMARCA5;SMC2;SMC4	2	Q13547;Q96ST3	HDAC1;SIN3A
TIN2 complex	4	Q15554;Q96AP0;Q9BSI4;Q9NUX5	4	Q15554;Q96AP0;Q9BSI4;Q9NUX5	ACD;POT1;TERF2;TINF2	1	0.271757	0.237984	0.0601471	0.505924	0.180932	1	Q96AP0	ACD	0
53BP1-containing complex	5	P12956;P13010;P15927;P27694;Q12888	5	P12956;P13010;P15927;P27694;Q12888	RPA1;RPA2;TP53BP1;XRCC5;XRCC6	1	0.278989	0.237961	-0.247274	0.969191	0.411983	1	P27694	RPA1	1	Q12888	TP53BP1
TFIIA-TRF2 complex	3	P52655;P52657;Q15554	3	P52655;P52657;Q15554	GTF2A1;GTF2A2;TERF2	1	0.40176	0.237867	0.120694	0.846718	0.389774	2	P52655;P52657	GTF2A1;GTF2A2	1	Q15554	TERF2
BRM-SIN3A complex	15	O14497;O14744;O96019;P51531;Q09028;Q12824;Q13547;Q6STE5;Q8TAQ2;Q92769;Q92922;Q92925;Q969G3;Q96GM5;Q96ST3	15	O14497;O14744;O96019;P51531;Q09028;Q12824;Q13547;Q6STE5;Q8TAQ2;Q92769;Q92922;Q92925;Q969G3;Q96GM5;Q96ST3	ACTL6A;ARID1A;HDAC1;HDAC2;PRMT5;RBBP4;SIN3A;SMARCA2;SMARCB1;SMARCC1;SMARCC2;SMARCD1;SMARCD2;SMARCD3;SMARCE1	1	0.261541	0.236498	-0.426496	0.938736	0.247647	3	Q12824;Q92922;Q969G3	SMARCB1;SMARCC1;SMARCE1	2	O14744;Q6STE5	PRMT5;SMARCD3
Cell cycle kinase complex CDK2	4	P12004;P24385;P24941;P38936	4	P12004;P24385;P24941;P38936	CCND1;CDK2;CDKN1A;PCNA	1	0.32173	0.236497	0.111835	0.813147	0.261794	0			0
IKB(epsilon)-RELA-cREL complex	3	O00221;Q04206;Q04864	3	O00221;Q04206;Q04864	NFKBIE;REL;RELA	1	0.25609	0.236281	-0.003118	0.535107	0.269659	1	O00221	NFKBIE	1	Q04864	REL
G protein complex (HDAC5, GNB1, GNG2)	3	P59768;P62873;Q9UQL6	3	P59768;P62873;Q9UQL6	GNB1;GNG2;HDAC5	1	0.199378	0.236136	0.0851539	0.276844	0.100993	0			0
G protein complex (PTHR1, GNB1, GNG2)	3	P59768;P62873;Q03431	2	P59768;P62873	GNB1;GNG2	0.666667	0.236136	0.236136	0.236136	0.236136	0	0			0
G protein complex (BTK, GNG1, GNG2)	3	P59768;P62873;Q06187	2	P59768;P62873	GNB1;GNG2	0.666667	0.236136	0.236136	0.236136	0.236136	0	0			0
G protein complex (MCF2, GNB1, GNG2)	3	P10911;P59768;P62873	2	P59768;P62873	GNB1;GNG2	0.666667	0.236136	0.236136	0.236136	0.236136	0	0			0
G protein complex (CACNA1A, GNB1, GNG2)	3	O00555;P59768;P62873	2	P59768;P62873	GNB1;GNG2	0.666667	0.236136	0.236136	0.236136	0.236136	0	0			0
Heterotrimeric G protein complex (GNG2, GNB1, GNAS)	3	P59768;P62873;P63092	2	P59768;P62873	GNB1;GNG2	0.666667	0.236136	0.236136	0.236136	0.236136	0	0			0
PICK1-GRIP1-GLUR2 complex	3	P42262;Q9NRD5;Q9Y3R0	2	Q9NRD5;Q9Y3R0	GRIP1;PICK1	0.666667	0.235403	0.235403	0.235403	0.235403	0	0			0
20S methylosome and RG-containing Sm protein complex	6	O14744;P14678;P54105;P62314;P62316;P62318	6	O14744;P14678;P54105;P62314;P62316;P62318	CLNS1A;PRMT5;SNRPB;SNRPD1;SNRPD2;SNRPD3	1	0.250236	0.235293	-0.0570991	0.681503	0.23901	3	P14678;P62316;P62318	SNRPB;SNRPD2;SNRPD3	2	O14744;P54105	CLNS1A;PRMT5
6S methyltransferase complex	3	P54105;P62314;P62318	3	P54105;P62314;P62318	CLNS1A;SNRPD1;SNRPD3	1	0.219718	0.235293	0.0512565	0.372604	0.161239	0			0
RB1-HDAC1-BRG1 complex	3	P06400;P51532;Q13547	3	P06400;P51532;Q13547	HDAC1;RB1;SMARCA4	1	0.252244	0.234848	0.173302	0.348583	0.088926	0			0
PABPC1-HSPA8-HNRPD-EIF4G1 complex	5	P11142;P11940;Q04637;Q14103;Q59EJ3	4	P11142;P11940;Q04637;Q14103	EIF4G1;HNRNPD;HSPA8;PABPC1	0.8	0.181024	0.234631	-0.141668	0.498494	0.24667	0			1	Q14103	HNRNPD
SUMO1-SUA1-UBA2 complex	3	P63165;Q9UBE0;Q9UBT2	3	P63165;Q9UBE0;Q9UBT2	SAE1;SUMO1;UBA2	1	0.478586	0.234612	0.226655	0.974492	0.429485	2	Q9UBE0;Q9UBT2	SAE1;UBA2	1	P63165	SUMO1
IKBKB-CDC37-KIAA1967-HSP90AB1-HSP90AA1 complex	5	O14920;P07900;P08238;Q16543;Q8N163	5	O14920;P07900;P08238;Q16543;Q8N163	CCAR2;CDC37;HSP90AA1;HSP90AB1;IKBKB	1	0.247016	0.234521	0.0175712	0.517764	0.168277	1	Q16543	CDC37	1	O14920	IKBKB
Ubiquitin E3 ligase (FBXO18, SKP1A, CUL1, RBX1)	4	P62877;P63208;Q13616;Q8NFZ0	4	P62877;P63208;Q13616;Q8NFZ0	CUL1;FBXO18;RBX1;SKP1	1	0.276066	0.234165	0.111891	0.521882	0.163216	0			0
BHC110 complex	10	O60341;O75362;Q13547;Q14687;Q92618;Q92769;Q96BD5;Q9P0W2;Q9UBW7;Q9UKL0	10	O60341;O75362;Q13547;Q14687;Q92618;Q92769;Q96BD5;Q9P0W2;Q9UBW7;Q9UKL0	GSE1;HDAC1;HDAC2;HMG20B;KDM1A;PHF21A;RCOR1;ZMYM2;ZNF217;ZNF516	1	0.233499	0.23382	-0.426496	0.897512	0.285376	4	O60341;Q14687;Q9P0W2;Q9UKL0	GSE1;HMG20B;KDM1A;RCOR1	2	O75362;Q92618	ZNF217;ZNF516
YY1-Notch1 complex	2	P25490;P46531	2	P25490;P46531	NOTCH1;YY1	1	0.233766	0.233766	0.233766	0.233766	0	0			0
Ubiquitin E3 ligase (CDT1, DDB1, CUL4A, RBX1)	4	P62877;Q13619;Q16531;Q9H211	4	P62877;Q13619;Q16531;Q9H211	CDT1;CUL4A;DDB1;RBX1	1	0.222247	0.232956	-0.0679769	0.576582	0.237869	2	P62877;Q9H211	CDT1;RBX1	1	Q13619	CUL4A
FACT-NEK9 complex	3	Q08945;Q8TD19;Q9Y5B9	3	Q08945;Q8TD19;Q9Y5B9	NEK9;SSRP1;SUPT16H	1	0.46615	0.231861	0.197594	0.968995	0.435814	2	Q08945;Q9Y5B9	SSRP1;SUPT16H	1	Q8TD19	NEK9
ASF1-histone containing complex	7	O96017;P49321;P50502;P68431;Q13112;Q9NVP2;Q9Y294	7	O96017;P49321;P50502;P68431;Q13112;Q9NVP2;Q9Y294	ASF1A;ASF1B;CHAF1B;CHEK2;HIST1H3A; HIST1H3B; HIST1H3C; HIST1H3D; HIST1H3E; HIST1H3F; HIST1H3G; HIST1H3H; HIST1H3I; HIST1H3J;NASP;ST13	1	0.199379	0.231382	-0.142631	0.716531	0.198099	0			1	O96017	CHEK2
ASF1-interacting protein complex	6	P54198;P68431;Q13111;Q13112;Q9NVP2;Q9Y294	6	P54198;P68431;Q13111;Q13112;Q9NVP2;Q9Y294	ASF1A;ASF1B;CHAF1A;CHAF1B;HIRA;HIST1H3A; HIST1H3B; HIST1H3C; HIST1H3D; HIST1H3E; HIST1H3F; HIST1H3G; HIST1H3H; HIST1H3I; HIST1H3J	1	0.276059	0.231382	-0.0779958	0.940619	0.303242	0			1	P54198	HIRA
TRP1-G alpha-11-IP3R3-CAV1 signaling complex	4	P29992;P48995;Q03135;Q14573	3	P29992;Q03135;Q14573	CAV1;GNA11;ITPR3	0.75	0.220819	0.227904	0.171054	0.2635	0.0466283	0			0
Prune/Nm23-H1 complex	2	P15531;Q86TP1	2	P15531;Q86TP1	NME1;PRUNE	1	0.227656	0.227656	0.227656	0.227656	0	0			0
GCN5-TRRAP histone acetyltransferase complex	10	O75486;O75528;O75529;P38398;P43246;P52701;Q12962;Q16594;Q92830;Q9Y4A5	10	O75486;O75528;O75529;P38398;P43246;P52701;Q12962;Q16594;Q92830;Q9Y4A5	BRCA1;KAT2A;MSH2;MSH6;SUPT3H;TADA3;TAF10;TAF5L;TAF9;TRRAP	1	0.26515	0.226225	-0.0622137	0.938675	0.188629	2	O75486;Q16594	SUPT3H;TAF9	0
Sulphiredoxin-peroxiredoxin complex	2	Q06830;Q9BYN0	2	Q06830;Q9BYN0	PRDX1;SRXN1	1	0.225291	0.225291	0.225291	0.225291	0	0			0
p400-associated complex	7	O94805;O96019;P60709;Q96L91;Q9Y230;Q9Y265;Q9Y4A5	6	O96019;P60709;Q96L91;Q9Y230;Q9Y265;Q9Y4A5	ACTB;ACTL6A;EP400;RUVBL1;RUVBL2;TRRAP	0.857143	0.202773	0.224533	-0.298573	0.977633	0.325804	2	Q9Y230;Q9Y265	RUVBL1;RUVBL2	1	P60709	ACTB
Mediator complex 1	5	O60244;O75586;P24863;P49336;Q9ULK4	5	O60244;O75586;P24863;P49336;Q9ULK4	CCNC;CDK8;MED14;MED23;MED6	1	0.279463	0.224316	-0.0772219	0.744623	0.24497	1	O60244	MED14	1	P49336	CDK8
hMediator complex (MED23, CDK8, CCNC, MED7)	4	O43513;P24863;P49336;Q9ULK4	4	O43513;P24863;P49336;Q9ULK4	CCNC;CDK8;MED23;MED7	1	0.200212	0.224316	-0.0772219	0.365922	0.149531	0			0
MCL1-BAK1 complex	2	Q07820;Q16611	2	Q07820;Q16611	BAK1;MCL1	1	0.223959	0.223959	0.223959	0.223959	0	0			0
DHX9-ADAR-vigilin-DNA-PK-Ku antigen complex	6	P12956;P13010;P55265;P78527;Q00341;Q08211	6	P12956;P13010;P55265;P78527;Q00341;Q08211	ADAR;DHX9;HDLBP;PRKDC;XRCC5;XRCC6	1	0.233064	0.22395	-0.145246	0.969191	0.279247	3	P12956;P13010;P55265	ADAR;XRCC5;XRCC6	2	P78527;Q00341	HDLBP;PRKDC
Ubiquitin E3 ligase (SKP1A, BTRC, CUL1)	3	P63208;Q13616;Q9Y297	3	P63208;Q13616;Q9Y297	BTRC;CUL1;SKP1	1	0.300342	0.223572	0.111891	0.565562	0.236378	2	P63208;Q9Y297	BTRC;SKP1	0
SHC-GRB2 complex	2	P29353;P62993	2	P29353;P62993	GRB2;SHC1	1	0.223414	0.223414	0.223414	0.223414	0	0			0
SLP-76-Cbl-Grb2-Shc complex, Fc receptor gamma-R1 stimulated	4	P22681;P29353;P62993;Q13094	3	P22681;P29353;P62993	CBL;GRB2;SHC1	0.75	0.300437	0.223414	0.195839	0.482059	0.157892	2	P22681;P62993	CBL;GRB2	0
Ubiquitin E3 ligase (CDC34, NEDD8, BTRC, CUL1, SKP1A, RBX1)	5	P62877;P63208;Q13616;Q15843;Q9Y297	5	P62877;P63208;Q13616;Q15843;Q9Y297	BTRC;CUL1;NEDD8;RBX1;SKP1	1	0.217778	0.223016	-0.239157	0.565562	0.225576	0			1	Q15843	NEDD8
NuA4/Tip60-HAT complex B	8	O96019;Q92993;Q9H2F5;Q9NPF5;Q9UBU8;Q9Y230;Q9Y265;Q9Y4A5	8	O96019;Q92993;Q9H2F5;Q9NPF5;Q9UBU8;Q9Y230;Q9Y265;Q9Y4A5	ACTL6A;DMAP1;EPC1;KAT5;MORF4L1;RUVBL1;RUVBL2;TRRAP	1	0.258706	0.222942	-0.0506204	0.977633	0.189465	1	Q92993	KAT5	0
Heterotrimeric SKP1-CUL1-ROC1 complex	3	P62877;P63208;Q13616	3	P62877;P63208;Q13616	CUL1;RBX1;SKP1	1	0.285411	0.22246	0.111891	0.521882	0.212121	1	P62877	RBX1	0
Ubiquitin E3 ligase (CUL1, RBX1, SKP1A)	3	P62877;P63208;Q13616	3	P62877;P63208;Q13616	CUL1;RBX1;SKP1	1	0.285411	0.22246	0.111891	0.521882	0.212121	1	P62877	RBX1	0
Ubiquitin E3 ligase (FBXW7, CUL1, SKP1A, RBX1)	4	P62877;P63208;Q13616;Q969H0	3	P62877;P63208;Q13616	CUL1;RBX1;SKP1	0.75	0.285411	0.22246	0.111891	0.521882	0.212121	1	P62877	RBX1	0
Ubiquitin E3 ligase (GLMN, FBXW8, SKP1A, RBX1)	4	P62877;P63208;Q8N3Y1;Q92990	3	P62877;P63208;Q92990	GLMN;RBX1;SKP1	0.75	0.276533	0.22246	0.0732854	0.533854	0.234997	1	P62877	RBX1	0
Ubiquitin E3 ligase (FBXO31, SKP1A, CUL1, RBX1)	4	P62877;P63208;Q13616;Q5XUX0	3	P62877;P63208;Q13616	CUL1;RBX1;SKP1	0.75	0.285411	0.22246	0.111891	0.521882	0.212121	1	P62877	RBX1	0
Ubiquitin E3 ligase (SKP1A, FBXW8, CUL7, RBX1)	4	P62877;P63208;Q14999;Q8N3Y1	3	P62877;P63208;Q14999	CUL7;RBX1;SKP1	0.75	0.247462	0.22246	0.191617	0.32831	0.0716941	0			0
MYC-MAX-BLOC1S1 complex	3	P01106;P61244;P78537	3	P01106;P61244;P78537	BLOC1S1;MAX;MYC	1	0.196206	0.221603	0.105869	0.261147	0.0806946	0			0
GRB2-SHP-2 complex, PDGF stimulated	2	P62993;Q06124	2	P62993;Q06124	GRB2;PTPN11	1	0.219926	0.219926	0.219926	0.219926	0	0			0
MGC1-DNA-PKcs-Ku complex	4	P12956;P13010;P78527;Q14676	4	P12956;P13010;P78527;Q14676	MDC1;PRKDC;XRCC5;XRCC6	1	0.301418	0.218691	-0.104818	0.969191	0.378154	3	P12956;P13010;P78527	PRKDC;XRCC5;XRCC6	1	Q14676	MDC1
RNA pol II containing coactivator complex Tat-SF	5	O00267;O43719;P19338;P24928;P50750	5	O00267;O43719;P19338;P24928;P50750	CDK9;HTATSF1;NCL;POLR2A;SUPT5H	1	0.187431	0.218379	-0.145972	0.491558	0.187112	1	P24928	POLR2A	1	P50750	CDK9
CDC37-HSP90AA1-HSP90AB1-MAP3K11 complex	4	P07900;P08238;Q16543;Q16584	4	P07900;P08238;Q16543;Q16584	CDC37;HSP90AA1;HSP90AB1;MAP3K11	1	0.201039	0.21803	-0.181344	0.517764	0.284544	3	P07900;P08238;Q16543	CDC37;HSP90AA1;HSP90AB1	1	Q16584	MAP3K11
PLEKHM2-KIF5B complex	2	P33176;Q8IWE5	2	P33176;Q8IWE5	KIF5B;PLEKHM2	1	0.215536	0.215536	0.215536	0.215536	0	0			0
IRAK1-IRAK2 complex	2	O43187;P51617	2	O43187;P51617	IRAK1;IRAK2	1	0.215306	0.215306	0.215306	0.215306	0	0			0
SCF subcomplex (WEE1, SKP2, BTRC)	3	P30291;Q13309;Q5W141	2	P30291;Q13309	SKP2;WEE1	0.666667	0.2148	0.2148	0.2148	0.2148	0	0			0
STAT3-NLK-MAP3K7 complex	3	O43318;P40763;Q9UBE8	2	O43318;P40763	MAP3K7;STAT3	0.666667	0.214661	0.214661	0.214661	0.214661	0	0			0
TIP60 histone acetylase complex	5	O96019;Q92993;Q9Y230;Q9Y265;Q9Y4A5	5	O96019;Q92993;Q9Y230;Q9Y265;Q9Y4A5	ACTL6A;KAT5;RUVBL1;RUVBL2;TRRAP	1	0.285484	0.214614	0.0561425	0.977633	0.266431	0			0
PIN1-AUF1 complex	2	Q13526;Q14103	2	Q13526;Q14103	HNRNPD;PIN1	1	0.213847	0.213847	0.213847	0.213847	0	0			0
MSL complex	4	Q7Z3B3;Q8N5Y2;Q9H7Z6;Q9HCI7	4	Q7Z3B3;Q8N5Y2;Q9H7Z6;Q9HCI7	KANSL1;KAT8;MSL2;MSL3	1	0.213053	0.213801	-0.0453149	0.411904	0.164305	1	Q9H7Z6	KAT8	0
CCNC-CDK8-MED1-MED6-MED7 xcomplex	5	O43513;O75586;P24863;P49336;Q15648	5	O43513;O75586;P24863;P49336;Q15648	CCNC;CDK8;MED1;MED6;MED7	1	0.360471	0.21287	0.111839	0.815642	0.280458	3	O43513;O75586;Q15648	MED1;MED6;MED7	1	P24863	CCNC
NFKB1-NFKB2-REL-RELA-RELB complex	5	P19838;Q00653;Q01201;Q04206;Q04864	5	P19838;Q00653;Q01201;Q04206;Q04864	NFKB1;NFKB2;REL;RELA;RELB	1	0.221092	0.212581	-0.23375	0.72219	0.265357	1	Q00653	NFKB2	1	Q04864	REL
VHL-TBP1-HIF1A complex	3	P17980;P40337;Q16665	2	P17980;P40337	PSMC3;VHL	0.666667	0.211607	0.211607	0.211607	0.211607	0	0			0
CF IIAm complex (Cleavage factor IIAm complex)	16	O43809;O60231;O94913;P19447;P23246;P26368;P26599;P49959;Q01081;Q07157;Q14444;Q16630;Q8N684;Q92759;Q92989;Q9UKF6	16	O43809;O60231;O94913;P19447;P23246;P26368;P26599;P49959;Q01081;Q07157;Q14444;Q16630;Q8N684;Q92759;Q92989;Q9UKF6	CAPRIN1;CLP1;CPSF3;CPSF6;CPSF7;DHX16;ERCC3;GTF2H4;MRE11;NUDT21;PCF11;PTBP1;SFPQ;TJP1;U2AF1;U2AF2	1	0.18524	0.211497	-0.416254	0.814443	0.242856	3	P23246;P26368;Q16630	CPSF6;SFPQ;U2AF2	2	P49959;Q07157	MRE11;TJP1
PCNA-p21 complex	2	P12004;P38936	2	P12004;P38936	CDKN1A;PCNA	1	0.211183	0.211183	0.211183	0.211183	0	0			0
ORC5-ORC1 complex	2	O43913;Q13415	2	O43913;Q13415	ORC1;ORC5	1	0.208368	0.208368	0.208368	0.208368	0	0			0
RBP-Jkappa-RING1-KyoT2 complex	3	Q06330;Q06587;Q13642	3	Q06330;Q06587;Q13642	FHL1;RBPJ;RING1	1	0.195476	0.205241	-0.0450854	0.426272	0.235831	1	Q06587	RING1	1	Q06330	RBPJ
ITGB3-ITGAV-CD47 complex	3	P05106;P06756;Q08722	2	P06756;Q08722	CD47;ITGAV	0.666667	0.204835	0.204835	0.204835	0.204835	0	0			0
ITGAV-ITGB3-CD47-FCER2 complex	4	P05106;P06734;P06756;Q08722	2	P06756;Q08722	CD47;ITGAV	0.5	0.204835	0.204835	0.204835	0.204835	0	0			0
Ubiquitin E3 ligase (FBXW11, SKP1A, CUL1, RBX1)	4	P62877;P63208;Q13616;Q9UKB1	4	P62877;P63208;Q13616;Q9UKB1	CUL1;FBXW11;RBX1;SKP1	1	0.229093	0.204505	0.025137	0.521882	0.172584	0			0
ILF3-XPO5 complex	2	Q12906;Q9HAV4	2	Q12906;Q9HAV4	ILF3;XPO5	1	0.203866	0.203866	0.203866	0.203866	0	0			0
ITGA4-ITGB1-THBS1 complex	3	P05556;P07996;P13612	2	P05556;P07996	ITGB1;THBS1	0.666667	0.203036	0.203036	0.203036	0.203036	0	0			0
MET-CIN85-SH3GL3-CBL complex, HGF stimulated	4	P08581;P22681;Q96B97;Q99963	3	P08581;P22681;Q96B97	CBL;MET;SH3KBP1	0.75	0.16466	0.202849	0.064124	0.227007	0.0879008	0			0
anti-BHC110 complex	11	O60341;O75362;P78347;Q13547;Q14202;Q14687;Q92769;Q96BD5;Q9P0W2;Q9UBW7;Q9UKL0	11	O60341;O75362;P78347;Q13547;Q14202;Q14687;Q92769;Q96BD5;Q9P0W2;Q9UBW7;Q9UKL0	GSE1;GTF2I;HDAC1;HDAC2;HMG20B;KDM1A;PHF21A;RCOR1;ZMYM2;ZMYM3;ZNF217	1	0.249841	0.202685	-0.426496	0.897512	0.244866	3	O60341;Q9P0W2;Q9UKL0	HMG20B;KDM1A;RCOR1	1	O75362	ZNF217
mSin3A complex	5	Q09028;Q13547;Q16576;Q92769;Q96ST3	5	Q09028;Q13547;Q16576;Q92769;Q96ST3	HDAC1;HDAC2;RBBP4;RBBP7;SIN3A	1	0.16843	0.201616	-0.426496	0.418037	0.241564	1	Q16576	RBBP7	1	Q13547	HDAC1
NCOR2 complex	7	O15379;O75376;O75446;Q13547;Q92769;Q96ST3;Q9Y618	7	O15379;O75376;O75446;Q13547;Q92769;Q96ST3;Q9Y618	HDAC1;HDAC2;HDAC3;NCOR1;NCOR2;SAP30;SIN3A	1	0.228713	0.201546	-0.426496	0.761726	0.274961	3	O15379;O75446;Q96ST3	HDAC3;SAP30;SIN3A	3	Q13547;Q92769;Q9Y618	HDAC1;HDAC2;NCOR2
hMediator complex (MED23, CDK8, CCNC)	3	P24863;P49336;Q9ULK4	3	P24863;P49336;Q9ULK4	CCNC;CDK8;MED23	1	0.123803	0.200827	-0.0772219	0.247805	0.17567	1	P24863	CCNC	2	P49336;Q9ULK4	CDK8;MED23
CDK8-CyclinC-Mediator complex	2	P24863;P49336	2	P24863;P49336	CCNC;CDK8	1	0.200827	0.200827	0.200827	0.200827	0	0			0
EIF3 complex (EIF3B, EIF3J, EIF3I)	3	O75822;P55884;Q13347	3	O75822;P55884;Q13347	EIF3B;EIF3I;EIF3J	1	0.309319	0.200593	-0.0828123	0.810176	0.456315	2	P55884;Q13347	EIF3B;EIF3I	1	O75822	EIF3J
Kinase maturation complex 2	8	A7MCY6;P07900;P08238;Q12933;Q16543;Q92844;Q9H6S1;Q9UHD2	8	A7MCY6;P07900;P08238;Q12933;Q16543;Q92844;Q9H6S1;Q9UHD2	AZI2;CDC37;HSP90AA1;HSP90AB1;TANK;TBK1;TBKBP1;TRAF2	1	0.191259	0.200419	-0.241714	0.517764	0.185431	2	Q16543;Q9UHD2	CDC37;TBK1	2	Q12933;Q9H6S1	AZI2;TRAF2
Mi-2/NuRD-MTA2 complex	5	O94776;O95983;P41182;Q13547;Q9BTC8	4	O94776;O95983;Q13547;Q9BTC8	HDAC1;MBD3;MTA2;MTA3	0.8	0.179875	0.198435	-0.117277	0.390563	0.171782	0			0
SKI-SMAD2-SMAD4 pentameric complex	3	P12755;Q13485;Q15796	3	P12755;Q13485;Q15796	SKI;SMAD2;SMAD4	1	0.260373	0.197626	0.080985	0.502507	0.217654	1	Q13485	SMAD4	0
SMAD4-SKI complex	2	P12755;Q13485	2	P12755;Q13485	SKI;SMAD4	1	0.197626	0.197626	0.197626	0.197626	0	0			0
MOF complex	10	O14686;O15047;P21675;P49848;P61964;Q03164;Q15291;Q16594;Q99496;Q9H7Z6	10	O14686;O15047;P21675;P49848;P61964;Q03164;Q15291;Q16594;Q99496;Q9H7Z6	KAT8;KMT2A;KMT2D;RBBP5;RNF2;SETD1A;TAF1;TAF6;TAF9;WDR5	1	0.169912	0.197574	-0.380511	0.703399	0.232054	3	P21675;P61964;Q15291	RBBP5;TAF1;WDR5	3	O14686;Q16594;Q99496	KMT2D;RNF2;TAF9
hs4 enhancer complex (faster migrating complex)	5	P09086;P14859;P19838;P25490;Q04206	4	P14859;P19838;P25490;Q04206	NFKB1;POU2F1;RELA;YY1	0.8	0.0475027	0.197395	-0.336993	0.25096	0.269007	2	P19838;P25490	NFKB1;YY1	1	Q04206	RELA
TRA2B1-SRp30c-SRp55 complex	3	P62995;Q13242;Q13247	3	P62995;Q13242;Q13247	SRSF6;SRSF9;TRA2B	1	0.226584	0.197269	0.124471	0.358012	0.119498	0			0
CASP8-FADD-MALT1-BCL10 complex	4	O95999;Q13158;Q14790;Q9UDY8	4	O95999;Q13158;Q14790;Q9UDY8	BCL10;CASP8;FADD;MALT1	1	0.211759	0.19714	0.0842406	0.361233	0.10864	1	Q9UDY8	MALT1	0
MSH2-MSH6-PMS1-MLH1 complex	4	P40692;P43246;P52701;P54277	4	P40692;P43246;P52701;P54277	MLH1;MSH2;MSH6;PMS1	1	0.39614	0.197137	0.0891496	0.938675	0.388001	0			0
CDK8-MED6-PARP1 complex	3	O75586;P09874;P49336	3	O75586;P09874;P49336	CDK8;MED6;PARP1	1	0.231243	0.196815	0.104771	0.392144	0.146747	0			0
ING5 complex	11	O95251;O95696;P55201;Q6IE81;Q8WYB5;Q8WYH8;Q92613;Q92794;Q9HAF1;Q9NQC1;Q9ULD4	11	O95251;O95696;P55201;Q6IE81;Q8WYB5;Q8WYH8;Q92613;Q92794;Q9HAF1;Q9NQC1;Q9ULD4	BRD1;BRPF1;BRPF3;ING5;JADE1;JADE2;JADE3;KAT6A;KAT6B;KAT7;MEAF6	1	0.242748	0.196756	-0.236422	0.859874	0.239384	4	O95251;O95696;Q8WYH8;Q9HAF1	BRD1;ING5;KAT7;MEAF6	2	Q92794;Q9NQC1	JADE2;KAT6A
Ubiquitin E3 ligase (SIAH1, SIP, SKP1A, TBL1X)	4	O60907;P63208;Q8IUQ4;Q9HB71	4	O60907;P63208;Q8IUQ4;Q9HB71	CACYBP;SIAH1;SKP1;TBL1X	1	0.174191	0.195593	-0.0571548	0.382023	0.186803	1	P63208	SKP1	1	O60907	TBL1X
ASCOM complex	7	O14686;P07437;P68366;Q14686;Q15291;Q8NEZ4;Q9UBL3	7	O14686;P07437;P68366;Q14686;Q15291;Q8NEZ4;Q9UBL3	ASH2L;KMT2C;KMT2D;NCOA6;RBBP5;TUBA4A;TUBB	1	0.199208	0.195582	-0.180173	0.551202	0.217678	3	O14686;Q15291;Q8NEZ4	KMT2C;KMT2D;RBBP5	2	P07437;Q9UBL3	ASH2L;TUBB
BRMS1-SIN3-HDAC complex	8	O75182;O75446;Q09028;Q13547;Q16576;Q92769;Q96ST3;Q9HCU9	8	O75182;O75446;Q09028;Q13547;Q16576;Q92769;Q96ST3;Q9HCU9	BRMS1;HDAC1;HDAC2;RBBP4;RBBP7;SAP30;SIN3A;SIN3B	1	0.212978	0.195114	-0.426496	0.720961	0.227983	4	O75446;Q16576;Q92769;Q96ST3	HDAC2;RBBP7;SAP30;SIN3A	1	Q13547	HDAC1
Postsplicing complex	7	Q15287;Q92900;Q9BZI7;Q9H1J1;Q9HAU5;Q9UBU9;Q9Y5S9	7	Q15287;Q92900;Q9BZI7;Q9H1J1;Q9HAU5;Q9UBU9;Q9Y5S9	NXF1;RBM8A;RNPS1;UPF1;UPF2;UPF3A;UPF3B	1	0.204276	0.194252	-0.145014	0.496184	0.167648	1	Q9Y5S9	RBM8A	1	Q9H1J1	UPF3A
Upf complex (UPF1, UPF2, UPF3a)	3	Q92900;Q9H1J1;Q9HAU5	3	Q92900;Q9H1J1;Q9HAU5	UPF1;UPF2;UPF3A	1	0.181475	0.194252	0.138328	0.211845	0.0383879	0			0
Rb-tal-1-E2A-Lmo2-Ldb1 complex	5	P06400;P15923;P17542;P25791;Q86U70	3	P06400;P15923;Q86U70	LDB1;RB1;TCF3	0.6	0.212475	0.193395	0.192838	0.251191	0.0335303	0			0
Condensin I-PARP-1-XRCC1 complex	7	O95347;P09874;P18887;Q15003;Q15021;Q9BPX3;Q9NTJ3	7	O95347;P09874;P18887;Q15003;Q15021;Q9BPX3;Q9NTJ3	NCAPD2;NCAPG;NCAPH;PARP1;SMC2;SMC4;XRCC1	1	0.50671	0.193149	-0.00508668	0.983357	0.440487	5	O95347;Q15003;Q15021;Q9BPX3;Q9NTJ3	NCAPD2;NCAPG;NCAPH;SMC2;SMC4	2	P09874;P18887	PARP1;XRCC1
SNW1 complex	18	O75643;O95071;P07437;P11021;P17858;P23246;P26641;P43243;P43246;P68104;Q00839;Q13573;Q15029;Q16531;Q6P2Q9;Q99459;Q9BUQ8;Q9UG63	18	O75643;O95071;P07437;P11021;P17858;P23246;P26641;P43243;P43246;P68104;Q00839;Q13573;Q15029;Q16531;Q6P2Q9;Q99459;Q9BUQ8;Q9UG63	ABCF2;CDC5L;DDB1;DDX23;EEF1A1;EEF1G;EFTUD2;HNRNPU;HSPA5;MATR3;MSH2;PFKL;PRPF8;SFPQ;SNRNP200;SNW1;TUBB;UBR5	1	0.193973	0.192815	-0.567678	0.885464	0.264692	7	O75643;P23246;P43243;Q00839;Q13573;Q15029;Q99459	CDC5L;EFTUD2;HNRNPU;MATR3;SFPQ;SNRNP200;SNW1	3	O95071;P11021;P17858	HSPA5;PFKL;UBR5
HDAC1-associated protein complex	9	O60341;O94776;O95983;Q09028;Q12873;Q13547;Q16576;Q9UBB5;Q9UKL0	9	O60341;O94776;O95983;Q09028;Q12873;Q13547;Q16576;Q9UBB5;Q9UKL0	CHD3;HDAC1;KDM1A;MBD2;MBD3;MTA2;RBBP4;RBBP7;RCOR1	1	0.210966	0.192582	-0.607729	0.897512	0.265292	4	O60341;O95983;Q16576;Q9UKL0	KDM1A;MBD3;RBBP7;RCOR1	1	Q9UBB5	MBD2
CtBP core complex	9	O60341;P37275;P56545;Q13363;Q13547;Q92769;Q96KQ7;Q9H9B1;Q9UKL0	9	O60341;P37275;P56545;Q13363;Q13547;Q92769;Q96KQ7;Q9H9B1;Q9UKL0	CTBP1;CTBP2;EHMT1;EHMT2;HDAC1;HDAC2;KDM1A;RCOR1;ZEB1	1	0.200993	0.192106	-0.426496	0.897512	0.260217	3	O60341;P37275;Q9UKL0	KDM1A;RCOR1;ZEB1	2	P56545;Q13363	CTBP1;CTBP2
NCOA6-DNA-PK-Ku-PARP1 complex	5	P09874;P12956;P13010;P78527;Q14686	5	P09874;P12956;P13010;P78527;Q14686	NCOA6;PARP1;PRKDC;XRCC5;XRCC6	1	0.175788	0.192036	-0.268842	0.969191	0.379398	2	P12956;P13010	XRCC5;XRCC6	2	P09874;Q14686	NCOA6;PARP1
POSH-AKT2 complex	2	P31751;Q7Z6J0	2	P31751;Q7Z6J0	AKT2;SH3RF1	1	0.191091	0.191091	0.191091	0.191091	0	0			0
BASC complex (BRCA1-associated genome surveillance complex)	12	O60934;P35249;P35250;P35251;P38398;P40692;P43246;P49959;P52701;P54132;Q13315;Q92878	12	O60934;P35249;P35250;P35251;P38398;P40692;P43246;P49959;P52701;P54132;Q13315;Q92878	ATM;BLM;BRCA1;MLH1;MRE11;MSH2;MSH6;NBN;RAD50;RFC1;RFC2;RFC4	1	0.256882	0.190955	-0.20948	0.938675	0.278583	7	P35249;P35250;P38398;P40692;P43246;P52701;P54132	BLM;BRCA1;MLH1;MSH2;MSH6;RFC2;RFC4	2	O60934;Q92878	NBN;RAD50
HES1 promoter-Notch enhancer complex	13	O60563;P24928;P46531;P49336;P50613;P50750;Q06330;Q09472;Q15648;Q7KZ85;Q92585;Q9BT40;Q9Y5B9	13	O60563;P24928;P46531;P49336;P50613;P50750;Q06330;Q09472;Q15648;Q7KZ85;Q92585;Q9BT40;Q9Y5B9	CCNT1;CDK7;CDK8;CDK9;EP300;INPP5K;MAML1;MED1;NOTCH1;POLR2A;RBPJ;SUPT16H;SUPT6H	1	0.191269	0.189908	-0.307451	0.627228	0.203439	6	O60563;P24928;P50613;Q15648;Q7KZ85;Q9Y5B9	CCNT1;CDK7;MED1;POLR2A;SUPT16H;SUPT6H	4	P46531;P49336;Q09472;Q9BT40	CDK8;EP300;INPP5K;NOTCH1
ABIN2-NFKB1-MAP3K8 complex	3	P19838;P41279;Q8NFZ5	2	P19838;Q8NFZ5	NFKB1;TNIP2	0.666667	0.188601	0.188601	0.188601	0.188601	0	0			0
TIAM1-EFNB1-EPHA2 complex	3	P29317;P98172;Q13009	2	P29317;P98172	EFNB1;EPHA2	0.666667	0.18847	0.18847	0.18847	0.18847	0	0			0
p33ING1b-HDAC1 complex	2	Q13547;Q9UK53	2	Q13547;Q9UK53	HDAC1;ING1	1	0.188419	0.188419	0.188419	0.188419	0	0			0
SCAMP1-SCAMP2-SCAMP3 complex	3	O14828;O15126;O15127	3	O14828;O15126;O15127	SCAMP1;SCAMP2;SCAMP3	1	0.16381	0.187698	-0.0034056	0.307138	0.156644	1	O14828	SCAMP3	1	O15126	SCAMP1
BRCA1 A complex	4	P38398;Q6UWZ7;Q96RL1;Q99728	4	P38398;Q6UWZ7;Q96RL1;Q99728	BARD1;BRCA1;FAM175A;UIMC1	1	0.288695	0.18763	0.000644115	0.774232	0.290579	0			0
MRN-TRRAP complex (MRE11A-RAD50-NBN-TRRAP complex)	4	O60934;P49959;Q92878;Q9Y4A5	4	O60934;P49959;Q92878;Q9Y4A5	MRE11;NBN;RAD50;TRRAP	1	0.239701	0.187394	-0.233879	0.933412	0.454622	3	O60934;P49959;Q92878	MRE11;NBN;RAD50	1	Q9Y4A5	TRRAP
RICH1-PAR3-aPKC polarity complex	3	P41743;Q68EM7;Q8TEW0	3	P41743;Q68EM7;Q8TEW0	ARHGAP17;PARD3;PRKCI	1	0.165075	0.187282	-0.12931	0.437253	0.283934	1	Q8TEW0	PARD3	1	P41743	PRKCI
PAR-3-PAR-6B-PRKCI complex	3	P41743;Q8TEW0;Q9BYG5	3	P41743;Q8TEW0;Q9BYG5	PARD3;PARD6B;PRKCI	1	0.222067	0.187282	-0.0331133	0.512031	0.274232	1	P41743	PRKCI	1	Q8TEW0	PARD3
SNARE complex (STX4, VAMP1, VAMP7)	3	P23763;P51809;Q12846	2	P51809;Q12846	STX4;VAMP7	0.666667	0.186623	0.186623	0.186623	0.186623	0	0			0
HES1 promoter corepressor complex	6	P24928;P50613;Q06330;Q09472;Q7KZ85;Q92793	6	P24928;P50613;Q06330;Q09472;Q7KZ85;Q92793	CDK7;CREBBP;EP300;POLR2A;RBPJ;SUPT6H	1	0.196362	0.186228	-0.307451	0.579391	0.219865	2	P50613;Q7KZ85	CDK7;SUPT6H	2	Q06330;Q09472	EP300;RBPJ
MASH1 promoter-coactivator complex	11	P09874;P12931;P24928;P62805;P68431;P84243;Q14469;Q15233;Q71DI3;Q92793;Q92831	10	P09874;P12931;P24928;P62805;P68431;P84243;Q14469;Q15233;Q71DI3;Q92793	CREBBP;H3F3A; H3F3B;HES1;HIST1H3A; HIST1H3B; HIST1H3C; HIST1H3D; HIST1H3E; HIST1H3F; HIST1H3G; HIST1H3H; HIST1H3I; HIST1H3J;HIST1H4A; HIST1H4B; HIST1H4C; HIST1H4D; HIST1H4E; HIST1H4F; HIST1H4H; HIST1H4I; HIST1H4J; HIST1H4K; HIST1H4L; HIST2H4A; HIST2H4B; HIST4H4;HIST2H3A; HIST2H3C; HIST2H3D;NONO;PARP1;POLR2A;SRC	0.909091	0.182178	0.186228	-0.457709	0.629831	0.253302	3	P24928;P62805;Q71DI3	HIST1H4A; HIST1H4B; HIST1H4C; HIST1H4D; HIST1H4E; HIST1H4F; HIST1H4H; HIST1H4I; HIST1H4J; HIST1H4K; HIST1H4L; HIST2H4A; HIST2H4B; HIST4H4;HIST2H3A; HIST2H3C; HIST2H3D;POLR2A	3	P09874;P12931;Q92793	CREBBP;PARP1;SRC
HCF-1 complex	19	O15047;O15294;O75182;O75446;P07900;P08047;P08238;P11021;P11142;P34932;P51610;P61964;Q09028;Q13547;Q16576;Q92769;Q96ST3;Q9H7L9;Q9UBL3	19	O15047;O15294;O75182;O75446;P07900;P08047;P08238;P11021;P11142;P34932;P51610;P61964;Q09028;Q13547;Q16576;Q92769;Q96ST3;Q9H7L9;Q9UBL3	ASH2L;HCFC1;HDAC1;HDAC2;HSP90AA1;HSP90AB1;HSPA4;HSPA5;HSPA8;OGT;RBBP4;RBBP7;SAP30;SETD1A;SIN3A;SIN3B;SP1;SUDS3;WDR5	1	0.185058	0.183947	-0.426496	0.825431	0.211259	3	O75446;P08047;Q92769	HDAC2;SAP30;SP1	3	P11021;Q13547;Q9UBL3	ASH2L;HDAC1;HSPA5
SKI-NCOR1-SIN3A-HDAC1 complex	4	O75376;P12755;Q13547;Q96ST3	4	O75376;P12755;Q13547;Q96ST3	HDAC1;NCOR1;SIN3A;SKI	1	0.143714	0.183651	-0.104663	0.338582	0.157215	0			1	P12755	SKI
p27-cyclinE-Cdk2 - Ubiquitin E3 ligase (SKP1A, SKP2, CUL1, CKS1B, RBX1) complex	8	P24864;P24941;P46527;P61024;P62877;P63208;Q13309;Q13616	8	P24864;P24941;P46527;P61024;P62877;P63208;Q13309;Q13616	CCNE1;CDK2;CDKN1B;CKS1B;CUL1;RBX1;SKP1;SKP2	1	0.156215	0.183218	-0.333508	0.77655	0.300374	3	P61024;P62877;Q13616	CKS1B;CUL1;RBX1	1	P46527	CDKN1B
Ectodermin-SMAD4 complex	2	Q13485;Q9UPN9	2	Q13485;Q9UPN9	SMAD4;TRIM33	1	0.183175	0.183175	0.183175	0.183175	0	0			0
RIN1-STAM2-HRS complex	3	O14964;O75886;Q13671	3	O14964;O75886;Q13671	HGS;RIN1;STAM2	1	0.127764	0.182761	-0.243815	0.444345	0.347361	1	O14964	HGS	1	Q13671	RIN1
NCOR complex	6	O15379;O60907;O75376;Q13227;Q92828;Q9BZK7	6	O15379;O60907;O75376;Q13227;Q92828;Q9BZK7	CORO2A;GPS2;HDAC3;NCOR1;TBL1X;TBL1XR1	1	0.253926	0.182758	-0.109446	0.823832	0.316001	2	O15379;Q13227	GPS2;HDAC3	2	O60907;Q92828	CORO2A;TBL1X
SMRT core complex	3	O15379;O60907;Q9Y618	3	O15379;O60907;Q9Y618	HDAC3;NCOR2;TBL1X	1	0.10663	0.182758	-0.248408	0.385539	0.323758	1	O15379	HDAC3	2	O60907;Q9Y618	NCOR2;TBL1X
EGFR-containing signaling complex	4	O00443;O00750;P00533;P04626	4	O00443;O00750;P00533;P04626	EGFR;ERBB2;PIK3C2A;PIK3C2B	1	0.199454	0.182339	-0.190315	0.546064	0.282431	1	O00750	PIK3C2B	1	O00443	PIK3C2A
TLE-Histone H3 complex	7	P68431;P84243;Q04724;Q04725;Q04726;Q04727;Q71DI3	5	P68431;P84243;Q04724;Q04726;Q71DI3	H3F3A; H3F3B;HIST1H3A; HIST1H3B; HIST1H3C; HIST1H3D; HIST1H3E; HIST1H3F; HIST1H3G; HIST1H3H; HIST1H3I; HIST1H3J;HIST2H3A; HIST2H3C; HIST2H3D;TLE1;TLE3	0.714286	0.112515	0.181895	-0.262144	0.39699	0.226753	2	Q04726;Q71DI3	HIST2H3A; HIST2H3C; HIST2H3D;TLE3	1	Q04724	TLE1
BRCA1-IRIS-pre-replication complex	4	O75496;Q13415;Q5YLB2;Q99741	3	O75496;Q13415;Q99741	CDC6;GMNN;ORC1	0.75	0.230288	0.18179	-0.0232944	0.532368	0.280988	1	Q99741	CDC6	1	Q13415	ORC1
SNARE complex (STX6, SNAP23)	2	O00161;O43752	2	O00161;O43752	SNAP23;STX6	1	0.181591	0.181591	0.181591	0.181591	0	0			0
UTX-MLL2/3 complex	12	O14686;O15550;P61964;Q14686;Q15291;Q5H9R7;Q6ZW49;Q86UW6;Q86XN7;Q8NEZ4;Q9UBL3;Q9Y2X9	12	O14686;O15550;P61964;Q14686;Q15291;Q5H9R7;Q6ZW49;Q86UW6;Q86XN7;Q8NEZ4;Q9UBL3;Q9Y2X9	ASH2L;KDM6A;KMT2C;KMT2D;N4BP2;NCOA6;PAXIP1;PPP6R3;PROSER1;RBBP5;WDR5;ZNF281	1	0.175444	0.181517	-0.309812	0.748417	0.262656	4	O14686;O15550;Q15291;Q6ZW49	KDM6A;KMT2D;PAXIP1;RBBP5	3	Q86UW6;Q86XN7;Q9UBL3	ASH2L;N4BP2;PROSER1
Ubiquitin E3 ligase (WSB1, TCEB1, TCEB2, CUL5, RBX1)	5	P62877;Q15369;Q15370;Q93034;Q9Y6I7	4	P62877;Q15369;Q15370;Q93034	CUL5;ELOB;ELOC;RBX1	0.8	0.190653	0.181429	-0.138266	0.502063	0.205699	0			1	Q93034	CUL5
Ubiquitin E3 ligase (Skp1A, Skp2, Cul1, Rbx1)	4	P62877;P63208;Q13309;Q13616	4	P62877;P63208;Q13309;Q13616	CUL1;RBX1;SKP1;SKP2	1	0.245825	0.180996	0.111891	0.521882	0.161965	1	Q13616	CUL1	0
Ubiquitin E3 ligase (SKP1A, SKP2, CUL1, RBX1)	4	P62877;P63208;Q13309;Q13616	4	P62877;P63208;Q13309;Q13616	CUL1;RBX1;SKP1;SKP2	1	0.245825	0.180996	0.111891	0.521882	0.161965	1	Q13616	CUL1	0
MSH2-MLH1-PMS2 DNA-repair initiation complex	3	P40692;P43246;P54278	3	P40692;P43246;P54278	MLH1;MSH2;PMS2	1	0.396786	0.180721	0.0785426	0.931095	0.465537	2	P40692;P54278	MLH1;PMS2	1	P43246	MSH2
HSF1-HSF2 complex	2	Q00613;Q03933	2	Q00613;Q03933	HSF1;HSF2	1	0.18039	0.18039	0.18039	0.18039	0	0			0
DNA ligase III-XRCC1-PNK-DNA-pol III multiprotein complex	4	P06746;P18887;P49916;Q96T60	4	P06746;P18887;P49916;Q96T60	LIG3;PNKP;POLB;XRCC1	1	0.254205	0.179614	0.0787025	0.681804	0.230136	1	P18887	XRCC1	0
CREBBP-SMAD3 hexameric complex	2	P84022;Q92793	2	P84022;Q92793	CREBBP;SMAD3	1	0.179562	0.179562	0.179562	0.179562	0	0			0
Ubiquitin E3 ligase (DDB1, CUL4A, RBX1)	3	P62877;Q13619;Q16531	3	P62877;Q13619;Q16531	CUL4A;DDB1;RBX1	1	0.132645	0.179132	-0.0679769	0.286779	0.181889	1	P62877	RBX1	1	Q16531	DDB1
RANBPM-SMP1 complex	2	O95807;Q96S59	2	O95807;Q96S59	RANBP9;TMEM50A	1	0.17781	0.17781	0.17781	0.17781	0	0			0
DNA repair complex NEIL1-PNK-Pol(beta)-LigIII(alpha)-XRCC1	5	O00764;P06746;P18887;P49916;Q96FI4	4	O00764;P06746;P18887;P49916	LIG3;PDXK;POLB;XRCC1	0.8	0.144275	0.177795	-0.317703	0.681804	0.364071	2	P06746;P18887	POLB;XRCC1	1	O00764	PDXK
Cofilin-actin-CAP1 complex	3	P23528;P60709;Q01518	3	P23528;P60709;Q01518	ACTB;CAP1;CFL1	1	0.192335	0.177538	0.0706015	0.328863	0.129765	0			0
Ku-ORC complex	6	O43929;P12956;P13010;Q13416;Q9UBD5;Q9Y5N6	6	O43929;P12956;P13010;Q13416;Q9UBD5;Q9Y5N6	ORC2;ORC3;ORC4;ORC6;XRCC5;XRCC6	1	0.318485	0.176772	-0.0218605	0.969191	0.36887	0			1	P13010	XRCC5
LINC complex, quiescent cells	7	Q08999;Q09028;Q16254;Q52LA3;Q5TKA1;Q6MZP7;Q96GY3	7	Q08999;Q09028;Q16254;Q52LA3;Q5TKA1;Q6MZP7;Q96GY3	E2F4;LIN37;LIN52;LIN54;LIN9;RBBP4;RBL2	1	0.146703	0.176555	-0.405836	0.770421	0.306548	3	Q5TKA1;Q6MZP7;Q96GY3	LIN37;LIN54;LIN9	2	Q08999;Q16254	E2F4;RBL2
CASP8-CHUK-IKBKB-MALT1-BCL10 complex	5	O14920;O15111;O95999;Q14790;Q9UDY8	5	O14920;O15111;O95999;Q14790;Q9UDY8	BCL10;CASP8;CHUK;IKBKB;MALT1	1	0.169221	0.176392	-0.195641	0.488027	0.204333	2	O95999;Q9UDY8	BCL10;MALT1	1	O15111	CHUK
RNA polymerase II complex (CBP, PCAF, RPB1, BAF47, CYCC, CDK8), chromatin structure modifying	6	P24863;P24928;P49336;Q12824;Q92793;Q92831	5	P24863;P24928;P49336;Q12824;Q92793	CCNC;CDK8;CREBBP;POLR2A;SMARCB1	0.833333	0.209907	0.175788	-0.021972	0.571257	0.169226	1	Q12824	SMARCB1	0
IL6ST-PRKCD-STAT3 complex	3	P40189;P40763;Q05655	3	P40189;P40763;Q05655	IL6ST;PRKCD;STAT3	1	0.18768	0.173624	0.104899	0.284517	0.0906299	0			0
Rb-HDAC1 complex	2	P06400;Q13547	2	P06400;Q13547	HDAC1;RB1	1	0.173302	0.173302	0.173302	0.173302	0	0			0
DNMT1-RB1-HDAC1-E2F1 complex	4	P06400;P26358;Q01094;Q13547	3	P06400;P26358;Q13547	DNMT1;HDAC1;RB1	0.75	0.22871	0.173302	0.160868	0.35196	0.106918	1	P06400	RB1	0
TNF-alpha/NF-kappa B signaling complex (CHUK, BTRC, NFKB2, PPP6C, REL, CUL1, IKBKE, SAPS2, SAPS1, ANKRD28, RELA, SKP1)	12	O00743;O15084;O15111;O75170;P63208;Q00653;Q04206;Q04864;Q13616;Q14164;Q9UPN7;Q9Y297	11	O00743;O15084;O15111;O75170;P63208;Q00653;Q04206;Q04864;Q13616;Q9UPN7;Q9Y297	ANKRD28;BTRC;CHUK;CUL1;NFKB2;PPP6C;PPP6R1;PPP6R2;REL;RELA;SKP1	0.916667	0.162792	0.172228	-0.205827	0.565562	0.185533	2	O15111;Q9Y297	BTRC;CHUK	2	Q04864;Q9UPN7	PPP6R1;REL
Ubiquitin ligase complex (TRAF6, TAB2, MALT1, UEV1A, BCL10)	5	O95999;Q13404;Q9NYJ8;Q9UDY8;Q9Y4K3	5	O95999;Q13404;Q9NYJ8;Q9UDY8;Q9Y4K3	BCL10;MALT1;TAB2;TRAF6;UBE2V1	1	0.123677	0.171962	-0.193218	0.361233	0.192375	2	O95999;Q9UDY8	BCL10;MALT1	1	Q13404	UBE2V1
FIB-associated protein complex	6	O14744;P22087;Q07021;Q71U36;Q99873;Q9H4B7	5	O14744;P22087;Q07021;Q99873;Q9H4B7	C1QBP;FBL;PRMT1;PRMT5;TUBB1	0.833333	0.168449	0.171818	-0.0462154	0.489141	0.178519	1	Q07021	C1QBP	1	Q99873	PRMT1
Ubiquitin E3 ligase (DET1, DDB1, CUL4A, RBX1, COP1)	5	P62877;Q13619;Q16531;Q7L5Y6;Q8NHY2	4	P62877;Q13619;Q16531;Q8NHY2	CUL4A;DDB1;RBX1;RFWD2	0.8	0.102153	0.170966	-0.196014	0.286779	0.191242	1	Q13619	CUL4A	0
SRC-1 complex	4	P10155;Q15596;Q15788;Q92793	4	P10155;Q15596;Q15788;Q92793	CREBBP;NCOA1;NCOA2;TROVE2	1	0.177796	0.169887	0.0247214	0.326286	0.122949	1	Q15596	NCOA2	1	Q92793	CREBBP
p300-CBP-p270 complex	3	O14497;Q09472;Q92793	3	O14497;Q09472;Q92793	ARID1A;CREBBP;EP300	1	0.258221	0.169378	0.0589168	0.546369	0.255582	2	O14497;Q92793	ARID1A;CREBBP	1	Q09472	EP300
LAT-PLC-gamma-1-p85-GRB2-CBL-VAV-SLP-76 signaling complex, C305 activated	7	O43561;P15498;P19174;P22681;P27986;P62993;Q13094	4	P19174;P22681;P27986;P62993	CBL;GRB2;PIK3R1;PLCG1	0.571429	0.225668	0.168914	-0.0873694	0.620713	0.282708	2	P22681;P62993	CBL;GRB2	2	P19174;P27986	PIK3R1;PLCG1
ITGA6-ITGB4-SHC1-GRB2 complex	4	P16144;P23229;P29353;P62993	4	P16144;P23229;P29353;P62993	GRB2;ITGA6;ITGB4;SHC1	1	0.245326	0.168329	0.0516402	0.526175	0.201528	1	P16144	ITGB4	0
Phosphatidylinositol 3-kinase (PIK3CA, PIK3R1)	2	P27986;P42336	2	P27986;P42336	PIK3CA;PIK3R1	1	0.167911	0.167911	0.167911	0.167911	0	0			0
AXIN-MEKK4-CCD1 complex	3	O15169;Q155Q3;Q9Y6R4	2	O15169;Q9Y6R4	AXIN1;MAP3K4	0.666667	0.167591	0.167591	0.167591	0.167591	0	0			0
Neddylin ligase (FBXO11, SKP1, CUL1, RBX1)	4	P62877;P63208;Q13616;Q86XK2	4	P62877;P63208;Q13616;Q86XK2	CUL1;FBXO11;RBX1;SKP1	1	0.209345	0.167176	0.00722541	0.521882	0.181549	1	Q13616	CUL1	0
Ubiquitin E3 ligase (SMAD3, BTRC, CUL1, SKP1A, RBX1)	5	P62877;P63208;P84022;Q13616;Q9Y297	5	P62877;P63208;P84022;Q13616;Q9Y297	BTRC;CUL1;RBX1;SKP1;SMAD3	1	0.176737	0.167176	-0.101606	0.565562	0.230681	0			1	P84022	SMAD3
CDK2-CCNE1 complex	2	P24864;P24941	2	P24864;P24941	CCNE1;CDK2	1	0.167126	0.167126	0.167126	0.167126	0	0			0
ITCH-FAM/USP9x complex	2	Q93008;Q96J02	2	Q93008;Q96J02	ITCH;USP9X	1	0.166932	0.166932	0.166932	0.166932	0	0			0
p50-p65 NF(kappa)B complex	2	P19838;Q04206	2	P19838;Q04206	NFKB1;RELA	1	0.166803	0.166803	0.166803	0.166803	0	0			0
PARK2-EPS15-EGFR	3	O60260;P00533;P42566	2	P00533;P42566	EGFR;EPS15	0.666667	0.166626	0.166626	0.166626	0.166626	0	0			0
Menin-associated histone methyltransferase complex	7	O00255;P30876;P61964;Q15291;Q9C005;Q9UBL3;Q9UMN6	7	O00255;P30876;P61964;Q15291;Q9C005;Q9UBL3;Q9UMN6	ASH2L;DPY30;KMT2B;MEN1;POLR2B;RBBP5;WDR5	1	0.203209	0.166477	-0.128144	0.703399	0.229615	2	O00255;Q15291	MEN1;RBBP5	2	P30876;Q9C005	DPY30;POLR2B
PTIP-HMT complex	10	O15550;P61964;Q14686;Q15291;Q6ZW49;Q8NEZ4;Q9BTK6;Q9C005;Q9UBL3;Q9UMN6	10	O15550;P61964;Q14686;Q15291;Q6ZW49;Q8NEZ4;Q9BTK6;Q9C005;Q9UBL3;Q9UMN6	ASH2L;DPY30;KDM6A;KMT2B;KMT2C;NCOA6;PAGR1;PAXIP1;RBBP5;WDR5	1	0.170911	0.166399	-0.204792	0.715505	0.231742	4	O15550;Q15291;Q6ZW49;Q8NEZ4	KDM6A;KMT2C;PAXIP1;RBBP5	2	Q9BTK6;Q9C005	DPY30;PAGR1
DICER1-NCOA6-AGO2 complex	3	Q14686;Q9UKV8;Q9UPY3	3	Q14686;Q9UKV8;Q9UPY3	AGO2;DICER1;NCOA6	1	0.0773104	0.165899	-0.115623	0.181655	0.167271	1	Q9UKV8	AGO2	2	Q14686;Q9UPY3	DICER1;NCOA6
mSin3A-HDAC1-HDAC2 complex	3	Q13547;Q92769;Q96ST3	3	Q13547;Q92769;Q96ST3	HDAC1;HDAC2;SIN3A	1	0.0157147	0.165756	-0.426496	0.307884	0.389503	1	Q96ST3	SIN3A	2	Q13547;Q92769	HDAC1;HDAC2
PU.1-SIN3A-HDAC complex	3	P17947;Q13547;Q96ST3	2	Q13547;Q96ST3	HDAC1;SIN3A	0.666667	0.165756	0.165756	0.165756	0.165756	0	0			0
RNA polymerase II complex (RPB1, RAP74, CDK8, CYCC, SRB7, BAF190, BAF47), chromatin structure modifying	8	P24863;P24928;P35269;P49336;P51531;P51532;Q12824;Q13503	8	P24863;P24928;P35269;P49336;P51531;P51532;Q12824;Q13503	CCNC;CDK8;GTF2F1;MED21;POLR2A;SMARCA2;SMARCA4;SMARCB1	1	0.154892	0.165043	-0.148061	0.842534	0.213691	2	P24928;Q12824	POLR2A;SMARCB1	1	Q13503	MED21
RNA polymerase II complex, chromatin structure modifying	25	O96019;P19447;P20226;P24863;P24928;P29083;P32780;P35269;P49336;P51531;P51532;Q00403;Q12824;Q13503;Q13889;Q14919;Q6STE5;Q6UW60;Q8TAQ2;Q92793;Q92831;Q92922;Q92925;Q969G3;Q96GM5	23	O96019;P19447;P20226;P24863;P24928;P29083;P32780;P35269;P49336;P51531;P51532;Q00403;Q12824;Q13503;Q13889;Q14919;Q6STE5;Q8TAQ2;Q92793;Q92922;Q92925;Q969G3;Q96GM5	ACTL6A;CCNC;CDK8;CREBBP;DRAP1;ERCC3;GTF2B;GTF2E1;GTF2F1;GTF2H1;GTF2H3;MED21;POLR2A;SMARCA2;SMARCA4;SMARCB1;SMARCC1;SMARCC2;SMARCD1;SMARCD2;SMARCD3;SMARCE1;TBP	0.92	0.177938	0.165043	-0.311097	0.938736	0.237423	5	O96019;P24928;Q12824;Q92922;Q969G3	ACTL6A;POLR2A;SMARCB1;SMARCC1;SMARCE1	5	P24863;P35269;P51531;Q00403;Q6STE5	CCNC;GTF2B;GTF2F1;SMARCA2;SMARCD3
Ternary complex (TRAF2, FADD, TRADD)	3	Q12933;Q13158;Q15628	3	Q12933;Q13158;Q15628	FADD;TRADD;TRAF2	1	0.16571	0.164794	0.0802847	0.252051	0.0858869	0			0
TRAF2-TRADD complex	2	Q12933;Q15628	2	Q12933;Q15628	TRADD;TRAF2	1	0.164794	0.164794	0.164794	0.164794	0	0			0
TRF1-TIN2 complex	6	P54274;Q15554;Q96AP0;Q9BSI4;Q9NUX5;Q9NYB0	6	P54274;Q15554;Q96AP0;Q9BSI4;Q9NUX5;Q9NYB0	ACD;POT1;TERF1;TERF2;TERF2IP;TINF2	1	0.230544	0.16413	-0.0356332	0.811298	0.22934	1	Q96AP0	ACD	2	P54274;Q9NUX5	POT1;TERF1
Telosome complex	6	P54274;Q15554;Q96AP0;Q9BSI4;Q9NUX5;Q9NYB0	6	P54274;Q15554;Q96AP0;Q9BSI4;Q9NUX5;Q9NYB0	ACD;POT1;TERF1;TERF2;TERF2IP;TINF2	1	0.230544	0.16413	-0.0356332	0.811298	0.22934	1	Q96AP0	ACD	2	P54274;Q9NUX5	POT1;TERF1
MRIT complex	3	O15519;Q07817;Q14790	2	Q07817;Q14790	BCL2L1;CASP8	0.666667	0.16365	0.16365	0.16365	0.16365	0	0			0
MCM8-ORC2-CDC6 complex	3	Q13416;Q99741;Q9UJA3	3	Q13416;Q99741;Q9UJA3	CDC6;MCM8;ORC2	1	0.0751879	0.163004	-0.155	0.217561	0.201207	1	Q9UJA3	MCM8	2	Q13416;Q99741	CDC6;ORC2
ITGA1-ITGB1-COL6A3 complex	3	P05556;P12111;P56199	2	P05556;P56199	ITGA1;ITGB1	0.666667	0.161644	0.161644	0.161644	0.161644	0	0			0
TNPO2-RAN-NXF1 complex	3	O14787;P62826;Q9UBU9	3	O14787;P62826;Q9UBU9	NXF1;RAN;TNPO2	1	0.1415	0.16149	0.0940656	0.168944	0.0412482	0			0
Upf complex (UPF1, UPF2, UPF3b)	3	Q92900;Q9BZI7;Q9HAU5	3	Q92900;Q9BZI7;Q9HAU5	UPF1;UPF2;UPF3B	1	0.242608	0.160332	0.138328	0.429165	0.161937	2	Q9BZI7;Q9HAU5	UPF2;UPF3B	0
Ubiquitin E3 ligase (SKP1A, FBXW2, CUL1)	3	P63208;Q13616;Q9UKT8	3	P63208;Q13616;Q9UKT8	CUL1;FBXW2;SKP1	1	0.231614	0.15958	0.111891	0.423372	0.16777	2	P63208;Q9UKT8	FBXW2;SKP1	0
MAP2K1-BRAF-RAF1-YWHAE-KSR1 complex	5	P04049;P15056;P62258;Q02750;Q8IVT5	5	P04049;P15056;P62258;Q02750;Q8IVT5	BRAF;KSR1;MAP2K1;RAF1;YWHAE	1	0.137404	0.159418	-0.127197	0.422084	0.189602	1	Q8IVT5	KSR1	1	Q02750	MAP2K1
CPSF6-ITCH-NUDT21-POLR2A complex	4	O43809;P24928;Q16630;Q96J02	4	O43809;P24928;Q16630;Q96J02	CPSF6;ITCH;NUDT21;POLR2A	1	0.214515	0.158617	-0.1378	0.655263	0.315484	3	O43809;P24928;Q16630	CPSF6;NUDT21;POLR2A	1	Q96J02	ITCH
NK-3-Groucho-HIPK2-SIN3A-RbpA48-HDAC1 complex	11	P78367;Q04724;Q04725;Q04726;Q04727;Q09028;Q13547;Q96ST3;Q99801;Q9H2X6;Q9H808	5	Q04724;Q04726;Q09028;Q13547;Q96ST3	HDAC1;RBBP4;SIN3A;TLE1;TLE3	0.454545	0.109938	0.157812	-0.262144	0.363138	0.191526	1	Q96ST3	SIN3A	1	Q04724	TLE1
CEN complex	37	O60264;P07199;P11021;P11142;P22087;P35226;P49450;Q02241;Q03188;Q06587;Q08945;Q13185;Q13619;Q15007;Q16531;Q53SF7;Q5T200;Q69YN4;Q6T4P5;Q71F23;Q8N0S6;Q8N1F7;Q8NEM2;Q92620;Q92674;Q96JP5;Q96T23;Q99496;Q9BS16;Q9BU64;Q9BXP5;Q9BZH6;Q9H0H5;Q9H3R5;Q9HC52;Q9NSP4;Q9Y5B9	35	O60264;P07199;P11021;P11142;P22087;P35226;Q02241;Q03188;Q06587;Q08945;Q13185;Q13619;Q15007;Q16531;Q53SF7;Q5T200;Q69YN4;Q71F23;Q8N0S6;Q8N1F7;Q8NEM2;Q92620;Q92674;Q96JP5;Q96T23;Q99496;Q9BS16;Q9BU64;Q9BXP5;Q9BZH6;Q9H0H5;Q9H3R5;Q9HC52;Q9NSP4;Q9Y5B9	BMI1;CBX3;CBX8;CENPB;CENPC;CENPH;CENPI;CENPK;CENPL;CENPM;CENPO;CENPU;COBLL1;CUL4A;DDB1;DHX38;FBL;HSPA5;HSPA8;KIAA1429;KIF23;NUP93;RACGAP1;RING1;RNF2;RSF1;SHCBP1;SMARCA5;SRRT;SSRP1;SUPT16H;WDR11;WTAP;ZC3H13;ZFP91	0.945946	0.164552	0.15652	-0.46209	0.968995	0.240866	9	O60264;P11142;Q08945;Q15007;Q8N1F7;Q92620;Q9BXP5;Q9H3R5;Q9Y5B9	CENPH;DHX38;HSPA8;NUP93;SMARCA5;SRRT;SSRP1;SUPT16H;WTAP	7	P11021;P22087;Q03188;Q13619;Q53SF7;Q96T23;Q9BZH6	CENPC;COBLL1;CUL4A;FBL;HSPA5;RSF1;WDR11
INO80 chromatin remodeling complex	13	O96019;P15923;Q53TQ3;Q6P4R8;Q6PI98;Q8NBZ0;Q96EZ8;Q9C086;Q9H981;Q9H9F9;Q9ULG1;Q9Y230;Q9Y265	13	O96019;P15923;Q53TQ3;Q6P4R8;Q6PI98;Q8NBZ0;Q96EZ8;Q9C086;Q9H981;Q9H9F9;Q9ULG1;Q9Y230;Q9Y265	ACTL6A;ACTR5;ACTR8;INO80;INO80B;INO80C;INO80D;INO80E;MCRS1;NFRKB;RUVBL1;RUVBL2;TCF3	1	0.150014	0.156369	-0.315784	0.977633	0.219949	3	Q96EZ8;Q9H981;Q9H9F9	ACTR5;ACTR8;MCRS1	2	Q9C086;Q9ULG1	INO80;INO80B
XRCC1-LIG3-PNK-TDP1 complex	4	P18887;P49916;Q96T60;Q9NUW8	4	P18887;P49916;Q96T60;Q9NUW8	LIG3;PNKP;TDP1;XRCC1	1	0.232766	0.155869	0.0276914	0.681804	0.242812	1	P18887	XRCC1	1	Q9NUW8	TDP1
Snurportin-CRM1-RanGTP complex	3	O14980;O95149;P62826	3	O14980;O95149;P62826	RAN;SNUPN;XPO1	1	0.17586	0.155722	0.111383	0.260475	0.0765587	0			0
TNF-alpha/NF-kappa B signaling complex (SEC16A, CHUK, IKBKB, NFKB2, REL, IKBKG, MAP3K14, RELA, FBXW7, USP2)	10	O14920;O15027;O15111;O75604;Q00653;Q04206;Q04864;Q969H0;Q99558;Q9Y6K9	7	O14920;O15027;O15111;Q00653;Q04206;Q04864;Q9Y6K9	CHUK;IKBKB;IKBKG;NFKB2;REL;RELA;SEC16A	0.7	0.149202	0.15399	-0.151193	0.464266	0.184469	0			3	O14920;O15111;Q04864	CHUK;IKBKB;REL
Ubiquilin-proteasome complex	6	P25786;P25787;P60900;Q05086;Q9UHD9;Q9UMX0	6	P25786;P25787;P60900;Q05086;Q9UHD9;Q9UMX0	PSMA1;PSMA2;PSMA6;UBE3A;UBQLN1;UBQLN2	1	0.276217	0.152088	-0.064254	0.951036	0.342746	2	P25786;P25787	PSMA1;PSMA2	2	Q05086;Q9UHD9	UBE3A;UBQLN2
Retromer complex (SNX1, SNX2, VPS35, VPS29, VPS26B)	5	O60749;Q13596;Q4G0F5;Q96QK1;Q9UBQ0	5	O60749;Q13596;Q4G0F5;Q96QK1;Q9UBQ0	SNX1;SNX2;VPS26B;VPS29;VPS35	1	0.198464	0.151397	-0.0366023	0.759275	0.211856	0			0
Axin-SMAD3 complex	2	O15169;P84022	2	O15169;P84022	AXIN1;SMAD3	1	0.151258	0.151258	0.151258	0.151258	0	0			0
GNAQ-GEFT-RHOA complex	3	P50148;P61586;Q86VW2	2	P50148;P61586	GNAQ;RHOA	0.666667	0.150894	0.150894	0.150894	0.150894	0	0			0
Multiprotein complex (mRNA turnover)	5	O60506;O75534;P11940;Q14103;Q9H074	5	O60506;O75534;P11940;Q14103;Q9H074	CSDE1;HNRNPD;PABPC1;PAIP1;SYNCRIP	1	0.16109	0.150529	-0.17386	0.539872	0.229741	1	P11940	PABPC1	1	Q14103	HNRNPD
TRF2-Rap1 complex II	4	Q15554;Q9BSI4;Q9NUX5;Q9NYB0	4	Q15554;Q9BSI4;Q9NUX5;Q9NYB0	POT1;TERF2;TERF2IP;TINF2	1	0.24157	0.150239	0.0601471	0.811298	0.284228	1	Q9NYB0	TERF2IP	1	Q9NUX5	POT1
BRD4-P-TEFb complex	3	O60563;O60885;P50750	3	O60563;O60885;P50750	BRD4;CCNT1;CDK9	1	0.266082	0.150238	0.0207802	0.627228	0.319389	2	O60563;P50750	CCNT1;CDK9	1	O60885	BRD4
p300-MDM2-p53 protein complex	3	P04637;Q00987;Q09472	2	P04637;Q09472	EP300;TP53	0.666667	0.149989	0.149989	0.149989	0.149989	0	0			0
MLL1-WDR5 complex	27	O00268;O43451;O75461;P21675;P34932;P49848;P51610;P61964;Q03164;Q15291;Q15545;Q16594;Q6PI98;Q7Z3B3;Q8IXM2;Q8IZL8;Q8WWY3;Q96EZ8;Q99496;Q9BVI0;Q9H4L4;Q9H7Z6;Q9HCK8;Q9NXF1;Q9UBL3;Q9Y265;Q9Y4W2	26	O00268;O75461;P21675;P34932;P49848;P51610;P61964;Q03164;Q15291;Q15545;Q16594;Q6PI98;Q7Z3B3;Q8IXM2;Q8IZL8;Q8WWY3;Q96EZ8;Q99496;Q9BVI0;Q9H4L4;Q9H7Z6;Q9HCK8;Q9NXF1;Q9UBL3;Q9Y265;Q9Y4W2	ASH2L;BAP18;CHD8;E2F6;HCFC1;HSPA4;INO80C;KANSL1;KAT8;KMT2A;LAS1L;MCRS1;PELP1;PHF20;PRPF31;RBBP5;RNF2;RUVBL1;SENP3;TAF1;TAF4;TAF6;TAF7;TAF9;TEX10;WDR5	0.962963	0.146536	0.14994	-0.38141	0.703399	0.18457	4	P21675;P49848;P51610;Q7Z3B3	HCFC1;KANSL1;TAF1;TAF6	6	P34932;Q15545;Q6PI98;Q8IXM2;Q9HCK8;Q9UBL3	ASH2L;BAP18;CHD8;HSPA4;INO80C;TAF7
Ubiquitin E3 ligase (CRY1, SKP1A, CUL1, FBXL3)	4	P63208;Q13616;Q16526;Q9UKT7	4	P63208;Q13616;Q16526;Q9UKT7	CRY1;CUL1;FBXL3;SKP1	1	0.168687	0.149928	0.00618131	0.441789	0.150945	0			1	P63208	SKP1
FE65-TSHZ3-HDAC1 complex	3	O00213;Q13547;Q63HK5	2	O00213;Q13547	APBB1;HDAC1	0.666667	0.149849	0.149849	0.149849	0.149849	0	0			0
DNA-PK-Ku-eIF2-NF90-NF45 complex	8	P05198;P12956;P13010;P20042;P41091;P78527;Q12905;Q12906	8	P05198;P12956;P13010;P20042;P41091;P78527;Q12905;Q12906	EIF2S1;EIF2S2;EIF2S3;ILF2;ILF3;PRKDC;XRCC5;XRCC6	1	0.276909	0.148329	-0.0528871	0.969191	0.326729	2	P12956;P13010	XRCC5;XRCC6	3	P41091;P78527;Q12906	EIF2S3;ILF3;PRKDC
Scrib-beta-PIX-GIT1 complex	3	Q14155;Q14160;Q9Y2X7	3	Q14155;Q14160;Q9Y2X7	ARHGEF7;GIT1;SCRIB	1	0.226128	0.148234	-0.133279	0.663428	0.404025	2	Q14155;Q9Y2X7	ARHGEF7;GIT1	1	Q14160	SCRIB
Retromer complex (SNX1, SNX2, VPS35, VPS29, VPS26A)	5	O60749;O75436;Q13596;Q96QK1;Q9UBQ0	5	O60749;O75436;Q13596;Q96QK1;Q9UBQ0	SNX1;SNX2;VPS26A;VPS29;VPS35	1	0.284278	0.147843	-0.0603486	0.83328	0.347178	3	O75436;Q96QK1;Q9UBQ0	VPS26A;VPS29;VPS35	2	O60749;Q13596	SNX1;SNX2
ATM-NBS1 complex	2	O60934;Q13315	2	O60934;Q13315	ATM;NBN	1	0.147415	0.147415	0.147415	0.147415	0	0			0
TGM2-HD-CALM1 complex	3	P21980;P42858;P62158	3	P21980;P42858;P62158	CALM1; CALM2; CALM3;HTT;TGM2	1	0.122158	0.145539	-0.063654	0.28459	0.175295	1	P62158	CALM1; CALM2; CALM3	1	P42858	HTT
CRM1-Survivin-AuroraB mitotic complex	3	O14980;O15392;Q96GD4	3	O14980;O15392;Q96GD4	AURKB;BIRC5;XPO1	1	0.412468	0.145106	0.13872	0.953577	0.468625	2	O15392;Q96GD4	AURKB;BIRC5	1	O14980	XPO1
CRM1-Survivin mitotic complex	2	O14980;O15392	2	O14980;O15392	BIRC5;XPO1	1	0.145106	0.145106	0.145106	0.145106	0	0			0
TRAF6-MALT1 complex	2	Q9UDY8;Q9Y4K3	2	Q9UDY8;Q9Y4K3	MALT1;TRAF6	1	0.144994	0.144994	0.144994	0.144994	0	0			0
PLXNA3-RANBPM complex	2	P51805;Q96S59	2	P51805;Q96S59	PLXNA3;RANBP9	1	0.143682	0.143682	0.143682	0.143682	0	0			0
p97/VCP-VIMP-DERL2 complex	3	P55072;Q9BQE4;Q9GZP9	3	P55072;Q9BQE4;Q9GZP9	DERL2;SELENOS;VCP	1	0.114774	0.142436	-0.0278321	0.229717	0.130984	1	P55072	VCP	1	Q9BQE4	SELENOS
p23 protein complex	3	P22626;Q15185;Q86W51	2	P22626;Q15185	HNRNPA2B1;PTGES3	0.666667	0.142102	0.142102	0.142102	0.142102	0	0			0
FHL2-FHL3 complex	2	Q13643;Q14192	2	Q13643;Q14192	FHL2;FHL3	1	0.14031	0.14031	0.14031	0.14031	0	0			0
RHOA-IP3R-TRPC1 complex	3	P48995;P61586;Q14643	2	P61586;Q14643	ITPR1;RHOA	0.666667	0.140285	0.140285	0.140285	0.140285	0	0			0
mRNA decay complex (UPF1, UPF2, UPF3B, DCP2, XRN1, XRN2, EXOSC2, EXOSC4, EXOSC10, PARN)	10	O95453;Q01780;Q13868;Q8IU60;Q8IZH2;Q92900;Q9BZI7;Q9H0D6;Q9HAU5;Q9NPD3	10	O95453;Q01780;Q13868;Q8IU60;Q8IZH2;Q92900;Q9BZI7;Q9H0D6;Q9HAU5;Q9NPD3	DCP2;EXOSC10;EXOSC2;EXOSC4;PARN;UPF1;UPF2;UPF3B;XRN1;XRN2	1	0.184879	0.139546	-0.148619	0.949238	0.220449	4	Q01780;Q13868;Q9H0D6;Q9NPD3	EXOSC10;EXOSC2;EXOSC4;XRN2	1	Q8IZH2	XRN1
IKK-alpha--ER-alpha-AIB1 complex	3	O15111;P03372;Q9Y6Q9	2	O15111;Q9Y6Q9	CHUK;NCOA3	0.666667	0.139048	0.139048	0.139048	0.139048	0	0			0
SWI/SNF chromatin-remodeling complex	5	P51531;P51608;Q13547;Q969G3;Q96ST3	5	P51531;P51608;Q13547;Q969G3;Q96ST3	HDAC1;MECP2;SIN3A;SMARCA2;SMARCE1	1	0.117578	0.13883	-0.121945	0.349784	0.181619	2	Q969G3;Q96ST3	SIN3A;SMARCE1	2	P51608;Q13547	HDAC1;MECP2
PTIP-DNA damage response complex	6	O60934;P49959;P54132;Q12888;Q6ZW49;Q92878	6	O60934;P49959;P54132;Q12888;Q6ZW49;Q92878	BLM;MRE11;NBN;PAXIP1;RAD50;TP53BP1	1	0.213152	0.138743	-0.109179	0.933412	0.272339	1	P49959	MRE11	2	P54132;Q12888	BLM;TP53BP1
CHUK-NFKB2-REL-IKBKG-SPAG9-NFKB1-NFKBIE-COPB2-TNIP1-NFKBIA-RELA-TNIP2 complex	12	O00221;O15111;O60271;P19838;P25963;P35606;Q00653;Q04206;Q04864;Q15025;Q8NFZ5;Q9Y6K9	12	O00221;O15111;O60271;P19838;P25963;P35606;Q00653;Q04206;Q04864;Q15025;Q8NFZ5;Q9Y6K9	CHUK;COPB2;IKBKG;NFKB1;NFKB2;NFKBIA;NFKBIE;REL;RELA;SPAG9;TNIP1;TNIP2	1	0.109558	0.138052	-0.406357	0.535107	0.195176	4	O00221;P19838;Q00653;Q15025	NFKB1;NFKB2;NFKBIE;TNIP1	4	O60271;P25963;Q04864;Q8NFZ5	NFKBIA;REL;SPAG9;TNIP2
KSR1-RAF1-MEK complex	4	P04049;P36507;Q02750;Q8IVT5	4	P04049;P36507;Q02750;Q8IVT5	KSR1;MAP2K1;MAP2K2;RAF1	1	0.124519	0.138018	-0.117694	0.422084	0.188212	1	Q8IVT5	KSR1	1	Q02750	MAP2K1
RalBP1-CDC2-CCNB1 complex	3	P06493;P14635;Q15311	3	P06493;P14635;Q15311	CCNB1;CDK1;RALBP1	1	0.313727	0.137519	0.0869263	0.716734	0.349931	2	P06493;P14635	CCNB1;CDK1	1	Q15311	RALBP1
URI complex (Unconventional prefoldin RPB5 Interactor)	9	O94763;P19388;P63208;Q13309;Q13616;Q9UHV9;Q9ULZ2;Q9Y230;Q9Y265	8	O94763;P19388;P63208;Q13309;Q13616;Q9UHV9;Q9Y230;Q9Y265	CUL1;PFDN2;POLR2E;RUVBL1;RUVBL2;SKP1;SKP2;URI1	0.888889	0.205811	0.135716	-0.0457458	0.977633	0.209874	2	Q9UHV9;Q9Y230	PFDN2;RUVBL2	1	O94763	URI1
Kaiso-NCOR complex	10	O15379;O60907;O75164;O75376;P52732;Q13227;Q86T24;Q92828;Q9BZK7;Q9UPN9	10	O15379;O60907;O75164;O75376;P52732;Q13227;Q86T24;Q92828;Q9BZK7;Q9UPN9	CORO2A;GPS2;HDAC3;KDM4A;KIF11;NCOR1;TBL1X;TBL1XR1;TRIM33;ZBTB33	1	0.146226	0.135614	-0.312188	0.823832	0.250123	4	O15379;O75164;O75376;Q13227	GPS2;HDAC3;KDM4A;NCOR1	2	O60907;Q92828	CORO2A;TBL1X
PCNA-MutS-alpha-MutL-alpha-DNA complex	5	P12004;P40692;P43246;P52701;P54278	5	P12004;P40692;P43246;P52701;P54278	MLH1;MSH2;MSH6;PCNA;PMS2	1	0.297524	0.134935	0.0191308	0.938675	0.351183	1	P43246	MSH2	1	P54278	PMS2
MSH2-MSH6-PMS2-MLH1 complex	4	P40692;P43246;P52701;P54278	4	P40692;P43246;P52701;P54278	MLH1;MSH2;MSH6;PMS2	1	0.372886	0.134935	0.0191308	0.938675	0.43839	0			0
MSH2-MLH1-PMS2-PCNA DNA-repair initiation complex	4	P12004;P40692;P43246;P54278	4	P12004;P40692;P43246;P54278	MLH1;MSH2;PCNA;PMS2	1	0.273857	0.13491	0.0325101	0.931095	0.338955	0			0
PCNA-MLH1-PMS1 complex	3	P12004;P40692;P54277	3	P12004;P40692;P54277	MLH1;PCNA;PMS1	1	0.356505	0.134808	0.0890993	0.845608	0.424191	2	P40692;P54277	MLH1;PMS1	1	P12004	PCNA
Transcription elongation factor complex (SUPT5H, CDK9, CCNT1)	3	O00267;O60563;P50750	3	O00267;O60563;P50750	CCNT1;CDK9;SUPT5H	1	0.261329	0.134595	0.0221641	0.627228	0.321825	2	O60563;P50750	CCNT1;CDK9	1	O00267	SUPT5H
Histone H3.3 complex	9	O14929;P49321;P54198;P62805;P84243;Q09028;Q8TEX9;Q9NVP2;Q9Y294	9	O14929;P49321;P54198;P62805;P84243;Q09028;Q8TEX9;Q9NVP2;Q9Y294	ASF1A;ASF1B;H3F3A; H3F3B;HAT1;HIRA;HIST1H4A; HIST1H4B; HIST1H4C; HIST1H4D; HIST1H4E; HIST1H4F; HIST1H4H; HIST1H4I; HIST1H4J; HIST1H4K; HIST1H4L; HIST2H4A; HIST2H4B; HIST4H4;IPO4;NASP;RBBP4	1	0.141921	0.133052	-0.603845	0.777515	0.313948	4	O14929;Q09028;Q9NVP2;Q9Y294	ASF1A;ASF1B;HAT1;RBBP4	1	P84243	H3F3A; H3F3B
DJ-1-SNCA complex, high molecular weight complex	2	P37840;Q99497	2	P37840;Q99497	PARK7;SNCA	1	0.13304	0.13304	0.13304	0.13304	0	0			0
ELMO1-DOCK1-RAC1 complex	3	P63000;Q14185;Q92556	2	P63000;Q14185	DOCK1;RAC1	0.666667	0.132916	0.132916	0.132916	0.132916	0	0			0
RNF11-SMURF2-STAMBP complex	3	O95630;Q9HAU4;Q9Y3C5	3	O95630;Q9HAU4;Q9Y3C5	RNF11;SMURF2;STAMBP	1	0.276682	0.132553	0.0275247	0.669968	0.344621	2	Q9HAU4;Q9Y3C5	RNF11;SMURF2	1	O95630	STAMBP
MDC1-MRN-ATM-FANCD2 complex	6	O60934;P49959;Q13315;Q14676;Q92878;Q9BXW9	6	O60934;P49959;Q13315;Q14676;Q92878;Q9BXW9	ATM;FANCD2;MDC1;MRE11;NBN;RAD50	1	0.200673	0.132364	-0.117756	0.933412	0.295905	2	P49959;Q92878	MRE11;RAD50	2	Q14676;Q9BXW9	FANCD2;MDC1
SNARE complex (VAMP4, STX6, STX16, VTI1a, VTI1b)	5	O14662;O43752;O75379;Q96AJ9;Q9UEU0	5	O14662;O43752;O75379;Q96AJ9;Q9UEU0	STX16;STX6;VAMP4;VTI1A;VTI1B	1	0.105316	0.132207	-0.12865	0.363798	0.150015	1	Q9UEU0	VTI1B	0
Set1B complex	6	P61964;Q15291;Q6UXN9;Q8ND76;Q9UBL3;Q9UPS6	6	P61964;Q15291;Q6UXN9;Q8ND76;Q9UBL3;Q9UPS6	ASH2L;CCNY;RBBP5;SETD1B;WDR5;WDR82	1	0.15631	0.131846	-0.0988003	0.703399	0.204911	2	P61964;Q15291	RBBP5;WDR5	2	Q6UXN9;Q8ND76	CCNY;WDR82
DAXX-DNMT1-DMAP1 complex	3	P26358;Q9NPF5;Q9UER7	3	P26358;Q9NPF5;Q9UER7	DAXX;DMAP1;DNMT1	1	0.176446	0.131777	0.00168892	0.395872	0.200852	2	P26358;Q9NPF5	DMAP1;DNMT1	1	Q9UER7	DAXX
Ubiquitin E3 ligase (BMI1, SPOP, CUL3)	3	O43791;P35226;Q13618	3	O43791;P35226;Q13618	BMI1;CUL3;SPOP	1	0.161963	0.131689	-0.0166452	0.370845	0.195511	1	Q13618	CUL3	1	O43791	SPOP
eNOS-HSP90-AKT complex, VEGF induced	3	P07900;P29474;P31749	3	P07900;P29474;P31749	AKT1;HSP90AA1;NOS3	1	0.125638	0.130352	0.015098	0.231465	0.108261	0			0
p97/VCP-VIMP-DERL1-DERL2-HRD1-SEL1L complex	6	P55072;Q86TM6;Q9BQE4;Q9BUN8;Q9GZP9;Q9UBV2	6	P55072;Q86TM6;Q9BQE4;Q9BUN8;Q9GZP9;Q9UBV2	DERL1;DERL2;SEL1L;SELENOS;SYVN1;VCP	1	0.126885	0.130182	-0.0937663	0.672536	0.190146	2	Q86TM6;Q9UBV2	SEL1L;SYVN1	2	Q9BUN8;Q9GZP9	DERL1;DERL2
SNARE complex (HGS, SNAP25, STX13)	3	O14964;P60880;Q86Y82	3	O14964;P60880;Q86Y82	HGS;SNAP25;STX12	1	0.234906	0.129869	0.0979613	0.476889	0.210169	2	O14964;P60880	HGS;SNAP25	1	Q86Y82	STX12
ITGA4-ITGB1-THBS2 complex	3	P05556;P13612;P35442	2	P05556;P35442	ITGB1;THBS2	0.666667	0.12859	0.12859	0.12859	0.12859	0	0			0
p50-p65 NF(kappa)B-SRC1 complex	3	P19838;Q04206;Q15788	3	P19838;Q04206;Q15788	NCOA1;NFKB1;RELA	1	0.12375	0.128468	0.0759798	0.166803	0.0455948	0			0
TRRAP-BAF53-HAT complex	2	O96019;Q9Y4A5	2	O96019;Q9Y4A5	ACTL6A;TRRAP	1	0.12825	0.12825	0.12825	0.12825	0	0			0
NCOR-SIN3-HDAC1 complex	3	Q13547;Q96ST3;Q9Y618	3	Q13547;Q96ST3;Q9Y618	HDAC1;NCOR2;SIN3A	1	0.12161	0.128133	0.0709401	0.165756	0.0477433	0			0
HERP1/HEY2-NCOR-SIN3A complex	4	Q13547;Q96ST3;Q9UBP5;Q9Y618	3	Q13547;Q96ST3;Q9Y618	HDAC1;NCOR2;SIN3A	0.75	0.12161	0.128133	0.0709401	0.165756	0.0477433	0			0
PCNA-KU antigen complex	3	P12004;P12956;P13010	3	P12004;P12956;P13010	PCNA;XRCC5;XRCC6	1	0.386411	0.12792	0.0621206	0.969191	0.505774	2	P12956;P13010	XRCC5;XRCC6	1	P12004	PCNA
BRCA1-BARD1-POLR2A complex	3	P24928;P38398;Q99728	3	P24928;P38398;Q99728	BARD1;BRCA1;POLR2A	1	0.341498	0.12773	0.122533	0.774232	0.374767	2	P38398;Q99728	BARD1;BRCA1	1	P24928	POLR2A
Ubiquitin E3 ligase (SKP1A, SKP2, CUL1)	3	P63208;Q13309;Q13616	3	P63208;Q13309;Q13616	CUL1;SKP1;SKP2	1	0.197026	0.127576	0.111891	0.35161	0.134103	2	Q13309;Q13616	CUL1;SKP2	0
DNA double-strand break end-joining complex	7	O60934;P12956;P13010;P49917;P49959;Q13426;Q92878	7	O60934;P12956;P13010;P49917;P49959;Q13426;Q92878	LIG4;MRE11;NBN;RAD50;XRCC4;XRCC5;XRCC6	1	0.152993	0.127215	-0.373821	0.969191	0.375039	3	P49959;Q13426;Q92878	MRE11;RAD50;XRCC4	2	P12956;P13010	XRCC5;XRCC6
p53-SP1 complex	2	P04637;P08047	2	P04637;P08047	SP1;TP53	1	0.126452	0.126452	0.126452	0.126452	0	0			0
AR coactivator complex	3	O14744;P54105;Q9BQA1	3	O14744;P54105;Q9BQA1	CLNS1A;PRMT5;WDR77	1	0.388269	0.125982	0.102554	0.936273	0.474729	2	O14744;Q9BQA1	PRMT5;WDR77	1	P54105	CLNS1A
20S methyltransferase complex	3	O14744;P54105;Q9BQA1	3	O14744;P54105;Q9BQA1	CLNS1A;PRMT5;WDR77	1	0.388269	0.125982	0.102554	0.936273	0.474729	2	O14744;Q9BQA1	PRMT5;WDR77	1	P54105	CLNS1A
DNA ligase IV-condensin complex	3	O95347;P49917;Q9NTJ3	3	O95347;P49917;Q9NTJ3	LIG4;SMC2;SMC4	1	0.403736	0.125701	0.10215	0.983357	0.502104	2	O95347;Q9NTJ3	SMC2;SMC4	1	P49917	LIG4
FARP2-NRP1-PlexinA2 complex	3	O14786;O75051;O94887	3	O14786;O75051;O94887	FARP2;NRP1;PLXNA2	1	0.0661588	0.125605	-0.209572	0.282443	0.251337	1	O75051	PLXNA2	2	O14786;O94887	FARP2;NRP1
BRCA1-cABL complex	2	P00519;P38398	2	P00519;P38398	ABL1;BRCA1	1	0.125183	0.125183	0.125183	0.125183	0	0			0
SNARE complex (VAMP3, VAMP4, VAMP8, STX6)	4	O43752;O75379;Q15836;Q9BV40	4	O43752;O75379;Q15836;Q9BV40	STX6;VAMP3;VAMP4;VAMP8	1	0.162821	0.125143	-0.0918129	0.476462	0.200247	1	Q15836	VAMP3	1	O43752	STX6
SNARE complex (VAMP2, SNAP25, STX1a, CPLX1)	4	O14810;P60880;P63027;Q16623	4	O14810;P60880;P63027;Q16623	CPLX1;SNAP25;STX1A;VAMP2	1	0.242293	0.124643	-0.225268	0.804171	0.44006	3	O14810;P60880;Q16623	CPLX1;SNAP25;STX1A	1	P63027	VAMP2
SNARE complex (VAMP2, SNAP25, STX1a, CPLX1, CPLX3)	5	O14810;P60880;P63027;Q16623;Q8WVH0	4	O14810;P60880;P63027;Q16623	CPLX1;SNAP25;STX1A;VAMP2	0.8	0.242293	0.124643	-0.225268	0.804171	0.44006	3	O14810;P60880;Q16623	CPLX1;SNAP25;STX1A	1	P63027	VAMP2
SRp30c-SRp55 complex	2	Q13242;Q13247	2	Q13242;Q13247	SRSF6;SRSF9	1	0.124471	0.124471	0.124471	0.124471	0	0			0
DCS complex (PTBP1, PTBP2, HNRPH1, HNRPF)	4	P26599;P31943;P52597;Q9UKA9	4	P26599;P31943;P52597;Q9UKA9	HNRNPF;HNRNPH1;PTBP1;PTBP2	1	0.134001	0.123804	-0.144087	0.408932	0.251109	2	P26599;P31943	HNRNPH1;PTBP1	2	P52597;Q9UKA9	HNRNPF;PTBP2
H2AX complex I	7	P06748;P09874;P11021;P16104;P27797;Q7L2E3;Q8N257	6	P06748;P09874;P11021;P16104;P27797;Q7L2E3	CALR;DHX30;H2AFX;HSPA5;NPM1;PARP1	0.857143	0.0678528	0.123564	-0.28758	0.418202	0.226513	1	P09874	PARP1	2	P11021;P27797	CALR;HSPA5
MAD1L1-MAD2L1 complex	2	Q13257;Q9Y6D9	2	Q13257;Q9Y6D9	MAD1L1;MAD2L1	1	0.123119	0.123119	0.123119	0.123119	0	0			0
Gamma-BAR-AP1 complex	9	O43747;O75843;P56377;P61966;Q10567;Q63HQ0;Q96PC3;Q9BXS5;Q9Y6Q5	9	O43747;O75843;P56377;P61966;Q10567;Q63HQ0;Q96PC3;Q9BXS5;Q9Y6Q5	AP1AR;AP1B1;AP1G1;AP1G2;AP1M1;AP1M2;AP1S1;AP1S2;AP1S3	1	0.133276	0.122481	-0.580972	0.726897	0.348842	5	O43747;Q10567;Q63HQ0;Q96PC3;Q9Y6Q5	AP1AR;AP1B1;AP1G1;AP1M2;AP1S3	2	P56377;Q9BXS5	AP1M1;AP1S2
NR3C2-UBC9-SRC-1 complex	3	P08235;P63279;Q15788	2	P63279;Q15788	NCOA1;UBE2I	0.666667	0.122378	0.122378	0.122378	0.122378	0	0			0
RSmad complex	10	P51532;P84022;Q13485;Q15796;Q8NFD5;Q8TAQ2;Q92793;Q92922;Q9UPN9;Q9Y6Q9	10	P51532;P84022;Q13485;Q15796;Q8NFD5;Q8TAQ2;Q92793;Q92922;Q9UPN9;Q9Y6Q9	ARID1B;CREBBP;NCOA3;SMAD2;SMAD3;SMAD4;SMARCA4;SMARCC1;SMARCC2;TRIM33	1	0.131488	0.121755	-0.329325	0.704707	0.215123	4	P51532;Q92793;Q92922;Q9UPN9	CREBBP;SMARCA4;SMARCC1;TRIM33	3	P84022;Q13485;Q9Y6Q9	NCOA3;SMAD3;SMAD4
EXO1-MLH1-PCNA complex	3	P12004;P40692;Q9UQ84	3	P12004;P40692;Q9UQ84	EXO1;MLH1;PCNA	1	0.265202	0.120433	0.0890993	0.586074	0.278324	2	P12004;Q9UQ84	EXO1;PCNA	1	P40692	MLH1
EXO1-MLH1-PMS2 complex	3	P40692;P54278;Q9UQ84	3	P40692;P54278;Q9UQ84	EXO1;MLH1;PMS2	1	0.363702	0.120433	0.0395794	0.931095	0.493036	2	P40692;P54278	MLH1;PMS2	1	Q9UQ84	EXO1
BASC (Ab C-20) complex (BRCA1-associated genome surveillance complex)	3	P38398;P52701;Q92878	3	P38398;P52701;Q92878	BRCA1;MSH6;RAD50	1	0.138946	0.119503	-0.0690041	0.366341	0.218323	1	P38398	BRCA1	1	Q92878	RAD50
RAD50-BRCA1 complex	2	P38398;Q92878	2	P38398;Q92878	BRCA1;RAD50	1	0.119503	0.119503	0.119503	0.119503	0	0			0
p16-cyclin D2-CDK4 complex	3	P11802;P30279;P42771	3	P11802;P30279;P42771	CCND2;CDK4;CDKN2A	1	0.178781	0.119165	0.0490166	0.368161	0.167716	2	P30279;P42771	CCND2;CDKN2A	1	P11802	CDK4
CTFC-TAF1 complex	2	P49711;Q01105	2	P49711;Q01105	CTCF;SET	1	0.11881	0.11881	0.11881	0.11881	0	0			0
BCL10-CHUK-BCL10-IKBKB complex	4	O14920;O15111;O95999;Q14790	4	O14920;O15111;O95999;Q14790	BCL10;CASP8;CHUK;IKBKB	1	0.109137	0.118759	-0.195641	0.488027	0.237596	2	O14920;O95999	BCL10;IKBKB	2	O15111;Q14790	CASP8;CHUK
PDGFRA-PLC-gamma-1-PI3K-SHP-2 complex, PDGF stimulated	4	P16234;P19174;P27986;Q06124	3	P19174;P27986;Q06124	PIK3R1;PLCG1;PTPN11	0.75	0.0560531	0.118523	-0.0873694	0.137006	0.124551	1	Q06124	PTPN11	2	P19174;P27986	PIK3R1;PLCG1
IKB(alpha)-RELA-cREL complex	3	P25963;Q04206;Q04864	3	P25963;Q04206;Q04864	NFKBIA;REL;RELA	1	0.0926231	0.117787	-0.003118	0.1632	0.0859671	1	P25963	NFKBIA	1	Q04206	RELA
IKBA-NF(kappa)Bp65-NF(kappa)Bp50 complex	3	P19838;P25963;Q04206	3	P19838;P25963;Q04206	NFKB1;NFKBIA;RELA	1	0.101607	0.117787	0.0202323	0.166803	0.0746128	0			0
I(kappa)B(alpha)-NF(kappa)Bp50-NF(kappa)Bp65 complex	3	P19838;P25963;Q04206	3	P19838;P25963;Q04206	NFKB1;NFKBIA;RELA	1	0.101607	0.117787	0.0202323	0.166803	0.0746128	0			0
SMAD3-E2F4/5-p107-DP1 complex	5	P28749;P84022;Q14186;Q15329;Q16254	5	P28749;P84022;Q14186;Q15329;Q16254	E2F4;E2F5;RBL1;SMAD3;TFDP1	1	0.0999161	0.117664	-0.0877455	0.297001	0.13226	2	Q14186;Q16254	E2F4;TFDP1	2	P28749;P84022	RBL1;SMAD3
NUMAC complex (nucleosomal methylation activator complex)	10	O14497;P51532;P60709;Q12824;Q86X55;Q8TAQ2;Q92922;Q969G3;Q96GM5;Q96KG9	10	O14497;P51532;P60709;Q12824;Q86X55;Q8TAQ2;Q92922;Q969G3;Q96GM5;Q96KG9	ACTB;ARID1A;CARM1;SCYL1;SMARCA4;SMARCB1;SMARCC1;SMARCC2;SMARCD1;SMARCE1	1	0.283138	0.117254	-0.171654	0.938736	0.369144	7	O14497;P51532;Q12824;Q8TAQ2;Q92922;Q969G3;Q96GM5	ARID1A;SMARCA4;SMARCB1;SMARCC1;SMARCC2;SMARCD1;SMARCE1	3	P60709;Q86X55;Q96KG9	ACTB;CARM1;SCYL1
H2AX complex, isolated from cells without IR exposure	13	O43390;P05455;P06748;P11021;P11940;P16104;P27797;P62158;P62805;Q08945;Q8N257;Q9Y262;Q9Y5B9	12	O43390;P05455;P06748;P11021;P11940;P16104;P27797;P62158;P62805;Q08945;Q9Y262;Q9Y5B9	CALM1; CALM2; CALM3;CALR;EIF3L;H2AFX;HIST1H4A; HIST1H4B; HIST1H4C; HIST1H4D; HIST1H4E; HIST1H4F; HIST1H4H; HIST1H4I; HIST1H4J; HIST1H4K; HIST1H4L; HIST2H4A; HIST2H4B; HIST4H4;HNRNPR;HSPA5;NPM1;PABPC1;SSB;SSRP1;SUPT16H	0.923077	0.122015	0.115861	-0.28758	0.968995	0.246418	5	P05455;P16104;Q08945;Q9Y262;Q9Y5B9	EIF3L;H2AFX;SSB;SSRP1;SUPT16H	4	P11021;P27797;P62158;P62805	CALM1; CALM2; CALM3;CALR;HIST1H4A; HIST1H4B; HIST1H4C; HIST1H4D; HIST1H4E; HIST1H4F; HIST1H4H; HIST1H4I; HIST1H4J; HIST1H4K; HIST1H4L; HIST2H4A; HIST2H4B; HIST4H4;HSPA5
ITGA4-ITGB1-CD47 complex	3	P05556;P13612;Q08722	2	P05556;Q08722	CD47;ITGB1	0.666667	0.114031	0.114031	0.114031	0.114031	0	0			0
Ubiquitin E3 ligase (CHEK1, CUL4A)	2	O14757;Q13619	2	O14757;Q13619	CHEK1;CUL4A	1	0.113958	0.113958	0.113958	0.113958	0	0			0
PAR6-CDC42 complex	2	P60953;Q9BYG5	2	P60953;Q9BYG5	CDC42;PARD6B	1	0.113944	0.113944	0.113944	0.113944	0	0			0
Ubiquitin E3 ligase (NFKBIA, FBXW11, BTRC, CUL1, SKP1A)	5	P25963;P63208;Q13616;Q9UKB1;Q9Y297	5	P25963;P63208;Q13616;Q9UKB1;Q9Y297	BTRC;CUL1;FBXW11;NFKBIA;SKP1	1	0.106651	0.113446	-0.47028	0.565562	0.269923	2	P63208;Q9Y297	BTRC;SKP1	1	P25963	NFKBIA
Ubiquitin E3 ligase (NFKBIA, BTRC, CUL1, SKP1A)	4	P25963;P63208;Q13616;Q9Y297	4	P25963;P63208;Q13616;Q9Y297	BTRC;CUL1;NFKBIA;SKP1	1	0.101314	0.113446	-0.47028	0.565562	0.334373	2	P63208;Q9Y297	BTRC;SKP1	1	P25963	NFKBIA
WNK1-OSR1 complex	2	O95747;Q9H4A3	2	O95747;Q9H4A3	OXSR1;WNK1	1	0.113205	0.113205	0.113205	0.113205	0	0			0
TNF-alpha/NF-kappa B signaling complex 10	10	O15111;P07900;P08238;P40222;Q15653;Q16543;Q676U5;Q8IX12;Q9UHD2;Q9Y6K9	10	O15111;P07900;P08238;P40222;Q15653;Q16543;Q676U5;Q8IX12;Q9UHD2;Q9Y6K9	ATG16L1;CCAR1;CDC37;CHUK;HSP90AA1;HSP90AB1;IKBKG;NFKBIB;TBK1;TXLNA	1	0.103169	0.112892	-0.265695	0.517764	0.231659	6	O15111;P07900;P08238;P40222;Q16543;Q9UHD2	CDC37;CHUK;HSP90AA1;HSP90AB1;TBK1;TXLNA	4	Q15653;Q676U5;Q8IX12;Q9Y6K9	ATG16L1;CCAR1;IKBKG;NFKBIB
RNA polymerase II complex, incomplete (CDK8 complex), chromatin structure modifying	8	P24863;P35269;P49336;P51946;Q12824;Q13503;Q8TAQ2;Q92922	8	P24863;P35269;P49336;P51946;Q12824;Q13503;Q8TAQ2;Q92922	CCNC;CCNH;CDK8;GTF2F1;MED21;SMARCB1;SMARCC1;SMARCC2	1	0.151109	0.112811	-0.115553	0.828316	0.209195	2	Q12824;Q92922	SMARCB1;SMARCC1	1	P35269	GTF2F1
Casein kinase II-HMG1 complex	4	P09429;P19784;P67870;P68400	4	P09429;P19784;P67870;P68400	CSNK2A1;CSNK2A2;CSNK2B;HMGB1	1	0.22498	0.111926	-0.25408	0.806687	0.429687	3	P19784;P67870;P68400	CSNK2A1;CSNK2A2;CSNK2B	1	P09429	HMGB1
SMARCA2/BRM-BAF57-MECP2 complex	3	P51531;P51608;Q969G3	3	P51531;P51608;Q969G3	MECP2;SMARCA2;SMARCE1	1	0.0905006	0.111904	-0.104929	0.264527	0.185656	1	P51531	SMARCA2	1	P51608	MECP2
DNA repair complex NEIL2-PNK-Pol(beta)-LigIII(alpha)-XRCC1	5	O00764;P06746;P18887;P49916;Q969S2	5	O00764;P06746;P18887;P49916;Q969S2	LIG3;NEIL2;PDXK;POLB;XRCC1	1	0.10825	0.111674	-0.317703	0.681804	0.290573	2	P06746;P18887	POLB;XRCC1	1	O00764	PDXK
FOXO3-SIRT1 complex, oxidative stress stimulated	2	O43524;Q96EB6	2	O43524;Q96EB6	FOXO3;SIRT1	1	0.111175	0.111175	0.111175	0.111175	0	0			0
ITGA1-ITGB1-PTPN2 complex	3	P05556;P17706;P56199	3	P05556;P17706;P56199	ITGA1;ITGB1;PTPN2	1	0.0844366	0.109314	-0.0176484	0.161644	0.0921987	1	P56199	ITGA1	1	P17706	PTPN2
AK2-FADD-caspase-10 (AFAC10) complex	3	P54819;Q13158;Q92851	3	P54819;Q13158;Q92851	AK2;CASP10;FADD	1	0.0761448	0.109228	-0.0698235	0.18903	0.13256	1	Q92851	CASP10	1	Q13158	FADD
FAS-FADD-CASP10 complex	3	P25445;Q13158;Q92851	3	P25445;Q13158;Q92851	CASP10;FADD;FAS	1	0.137944	0.109228	-0.0495338	0.354136	0.203361	1	Q13158	FADD	1	Q92851	CASP10
Eps15-stonin2 complex	2	P42566;Q8WXE9	2	P42566;Q8WXE9	EPS15;STON2	1	0.108852	0.108852	0.108852	0.108852	0	0			0
AP1 adaptor complex	8	O43747;O75843;P56377;P61966;Q10567;Q96PC3;Q9BXS5;Q9Y6Q5	8	O43747;O75843;P56377;P61966;Q10567;Q96PC3;Q9BXS5;Q9Y6Q5	AP1B1;AP1G1;AP1G2;AP1M1;AP1M2;AP1S1;AP1S2;AP1S3	1	0.138724	0.108615	-0.580972	0.726897	0.380164	4	O43747;P61966;Q10567;Q9Y6Q5	AP1B1;AP1G1;AP1M2;AP1S1	2	P56377;Q9BXS5	AP1M1;AP1S2
PGRMC1-SCAP complex	2	O00264;Q12770	2	O00264;Q12770	PGRMC1;SCAP	1	0.105134	0.105134	0.105134	0.105134	0	0			0
PIAS3-SMAD3-P300 complex	3	P84022;Q09472;Q9Y6X2	2	P84022;Q09472	EP300;SMAD3	0.666667	0.1026	0.1026	0.1026	0.1026	0	0			0
20S methyltransferase core complex	2	O14744;P54105	2	O14744;P54105	CLNS1A;PRMT5	1	0.102554	0.102554	0.102554	0.102554	0	0			0
BRCA1 C complex	4	P38398;Q96RL1;Q99708;Q99728	4	P38398;Q96RL1;Q99708;Q99728	BARD1;BRCA1;RBBP8;UIMC1	1	0.212784	0.102382	-0.00128258	0.774232	0.288443	1	P38398	BRCA1	1	Q99708	RBBP8
USP1-UAF1 complex	2	O94782;Q8TAF3	2	O94782;Q8TAF3	USP1;WDR48	1	0.101877	0.101877	0.101877	0.101877	0	0			0
P2X7 receptor signalling complex	12	O43707;O95425;P05107;P08107;P08238;P11142;P23467;P42356;P60709;Q13368;Q16787;Q64663	9	O43707;O95425;P08107;P08238;P11142;P23467;P42356;P60709;Q16787	ACTB;ACTN4;HSP90AB1;HSPA1B;HSPA8;LAMA3;PI4KA;PTPRB;SVIL	0.75	0.129203	0.101121	-0.253665	0.630328	0.262312	4	O43707;O95425;P42356;Q16787	ACTN4;LAMA3;PI4KA;SVIL	3	P08107;P08238;P11142	HSP90AB1;HSPA1B;HSPA8
Kinase-scaffold-phosphatase complex, PKA-AKAP79-CaN	3	P13861;P24588;Q08209	3	P13861;P24588;Q08209	AKAP5;PPP3CA;PRKAR2A	1	0.00443603	0.100848	-0.233438	0.145898	0.207233	1	P24588	AKAP5	2	P13861;Q08209	PPP3CA;PRKAR2A
TNF-alpha/NF-kappa B signaling complex (CHUK, KPNA3, NFKB2, NFKBIB, REL, IKBKG, NFKB1, NFKBIE, RELB, NFKBIA, RELA, TNIP2)	12	O00221;O00505;O15111;P19838;P25963;Q00653;Q01201;Q04206;Q04864;Q15653;Q8NFZ5;Q9Y6K9	12	O00221;O00505;O15111;P19838;P25963;Q00653;Q01201;Q04206;Q04864;Q15653;Q8NFZ5;Q9Y6K9	CHUK;IKBKG;KPNA3;NFKB1;NFKB2;NFKBIA;NFKBIB;NFKBIE;REL;RELA;RELB;TNIP2	1	0.0819161	0.0994491	-0.406357	0.72219	0.230737	4	O00221;P19838;Q00653;Q04206	NFKB1;NFKB2;NFKBIE;RELA	4	P25963;Q15653;Q8NFZ5;Q9Y6K9	IKBKG;NFKBIA;NFKBIB;TNIP2
E2F4-p107-cyclinA complex	3	P20248;P28749;Q16254	3	P20248;P28749;Q16254	CCNA2;E2F4;RBL1	1	0.202604	0.0983191	-0.050517	0.56001	0.318343	2	P20248;P28749	CCNA2;RBL1	1	Q16254	E2F4
E2F4-p107-cyclinE complex	3	P24864;P28749;Q16254	3	P24864;P28749;Q16254	CCNE1;E2F4;RBL1	1	0.0727389	0.0983191	-0.0643159	0.184213	0.126224	1	P28749	RBL1	1	Q16254	E2F4
TNF-alpha/NF-kappa B signaling complex 9	5	O15111;P08238;Q13451;Q15653;Q16543	5	O15111;P08238;Q13451;Q15653;Q16543	CDC37;CHUK;FKBP5;HSP90AB1;NFKBIB	1	0.168573	0.0983182	-0.173289	0.472889	0.236461	3	O15111;P08238;Q16543	CDC37;CHUK;HSP90AB1	1	Q15653	NFKBIB
SNARE complex (VAMP2, SNAP25, STX13)	3	P60880;P63027;Q86Y82	3	P60880;P63027;Q86Y82	SNAP25;STX12;VAMP2	1	0.129885	0.0979613	0.0234907	0.268203	0.125441	1	Q86Y82	STX12	1	P60880	SNAP25
BRMS1-RBP1 complex	2	Q4LE39;Q9HCU9	2	Q4LE39;Q9HCU9	ARID4B;BRMS1	1	0.0973234	0.0973234	0.0973234	0.0973234	0	0			0
CDH1-CKS1B complex	2	P12830;P61024	2	P12830;P61024	CDH1;CKS1B	1	0.0968651	0.0968651	0.0968651	0.0968651	0	0			0
FAS-FADD-CASP8-CASP10 complex	4	P25445;Q13158;Q14790;Q92851	4	P25445;Q13158;Q14790;Q92851	CASP10;CASP8;FADD;FAS	1	0.134839	0.0967343	-0.087594	0.398554	0.20215	0			1	P25445	FAS
Emerin architectural complex	6	P02545;P20700;P50402;P60709;Q13287;Q13813	6	P02545;P20700;P50402;P60709;Q13287;Q13813	ACTB;EMD;LMNA;LMNB1;NMI;SPTAN1	1	0.122626	0.096369	-0.258794	0.458691	0.202729	3	P02545;P60709;Q13287	ACTB;LMNA;NMI	2	P20700;P50402	EMD;LMNB1
Tumor necrosis factor receptor 1 signaling complex	4	P19438;Q12933;Q13490;Q15628	4	P19438;Q12933;Q13490;Q15628	BIRC2;TNFRSF1A;TRADD;TRAF2	1	0.145204	0.0961348	-0.233258	0.768975	0.346931	3	Q12933;Q13490;Q15628	BIRC2;TRADD;TRAF2	2	P19438;Q15628	TNFRSF1A;TRADD
ITGA6-ITGB4-FYN complex	3	P06241;P16144;P23229	3	P06241;P16144;P23229	FYN;ITGA6;ITGB4	1	0.203724	0.0949383	-0.00993998	0.526175	0.284131	2	P16144;P23229	ITGA6;ITGB4	1	P06241	FYN
IKB(beta)-RELA-cREL complex	3	Q04206;Q04864;Q15653	3	Q04206;Q04864;Q15653	NFKBIB;REL;RELA	1	0.160311	0.0948699	-0.003118	0.38918	0.204172	2	Q04206;Q15653	NFKBIB;RELA	1	Q04864	REL
SNARE complex (STX4, SNAP23)	2	O00161;Q12846	2	O00161;Q12846	SNAP23;STX4	1	0.0948234	0.0948234	0.0948234	0.0948234	0	0			0
SNARE complex (STX4, SNAP23, VAMP1)	3	O00161;P23763;Q12846	2	O00161;Q12846	SNAP23;STX4	0.666667	0.0948234	0.0948234	0.0948234	0.0948234	0	0			0
G protein complex (HDAC4, GNB1, GNG2)	3	P56524;P59768;P62873	3	P56524;P59768;P62873	GNB1;GNG2;HDAC4	1	0.102623	0.0942975	-0.0225648	0.236136	0.129551	1	P62873	GNB1	1	P56524	HDAC4
SMRT-SKIP-CBF1 complex	3	Q06330;Q13573;Q9Y618	3	Q06330;Q13573;Q9Y618	NCOR2;RBPJ;SNW1	1	0.0508393	0.0934205	-0.0695177	0.128615	0.105707	1	Q06330	RBPJ	2	Q13573;Q9Y618	NCOR2;SNW1
PLCB3-PARD3-PARD6A complex	3	Q01970;Q8TEW0;Q9NPB6	2	Q01970;Q8TEW0	PARD3;PLCB3	0.666667	0.0931801	0.0931801	0.0931801	0.0931801	0	0			0
Ubiquitin E3 ligase (CRY2, SKP1A, CUL1, FBXL3)	4	P63208;Q13616;Q49AN0;Q9UKT7	4	P63208;Q13616;Q49AN0;Q9UKT7	CRY2;CUL1;FBXL3;SKP1	1	0.131246	0.0931622	-0.00748822	0.441789	0.166248	1	Q13616	CUL1	2	P63208;Q49AN0	CRY2;SKP1
Axin-PP2A A-PP2A C-GSK3-beta-beta-catenin complex	4	O15169;P35222;P49841;Q15172	4	O15169;P35222;P49841;Q15172	AXIN1;CTNNB1;GSK3B;PPP2R5A	1	0.0865593	0.0918801	-0.0676434	0.174035	0.087024	1	Q15172	PPP2R5A	1	P49841	GSK3B
Ubiquitin E3 ligase (AHR, ARNT, DDB1, TBL3, CUL4B, RBX1)	6	P27540;P35869;P62877;Q12788;Q13620;Q16531	6	P27540;P35869;P62877;Q12788;Q13620;Q16531	AHR;ARNT;CUL4B;DDB1;RBX1;TBL3	1	0.126373	0.0892718	-0.174974	0.451919	0.181993	4	P27540;P62877;Q12788;Q16531	ARNT;DDB1;RBX1;TBL3	2	P35869;Q13620	AHR;CUL4B
UTM-SGCE-DAG1-CAV1-NOS3 complex	5	O43556;P29474;P46939;Q03135;Q14118	4	P29474;P46939;Q03135;Q14118	CAV1;DAG1;NOS3;UTRN	0.8	0.10342	0.0890206	-0.215044	0.502617	0.300398	3	P46939;Q03135;Q14118	CAV1;DAG1;UTRN	1	P29474	NOS3
GAIT complex	4	O60506;P04406;P07814;P40429	4	O60506;P04406;P07814;P40429	EPRS;GAPDH;RPL13A;SYNCRIP	1	0.103238	0.0885665	-0.0157127	0.280548	0.101186	0			0
TANK-TRAF2-TRAF3 complex	3	Q12933;Q13114;Q92844	3	Q12933;Q13114;Q92844	TANK;TRAF2;TRAF3	1	0.0825111	0.0881485	-0.0502238	0.209609	0.130008	1	Q12933	TRAF2	1	Q92844	TANK
AKAP250-PKA-PDE4D complex	5	P17612;P22612;P22694;Q02952;Q08499	4	P17612;P22694;Q02952;Q08499	AKAP12;PDE4D;PRKACA;PRKACB	0.8	0.0788991	0.0877615	-0.233725	0.307596	0.199949	2	P22694;Q02952	AKAP12;PRKACB	2	P17612;Q08499	PDE4D;PRKACA
ITGA6-ITGB4-Laminin10/12 complex	6	O15230;P07942;P11047;P16144;P23229;P55268	6	O15230;P07942;P11047;P16144;P23229;P55268	ITGA6;ITGB4;LAMA5;LAMB1;LAMB2;LAMC1	1	0.0904998	0.0877327	-0.497154	0.71198	0.408287	4	O15230;P07942;P11047;P55268	LAMA5;LAMB1;LAMB2;LAMC1	2	P16144;P23229	ITGA6;ITGB4
Apoptosome-procaspase 9 complex	3	O14727;P55211;P99999	3	O14727;P55211;P99999	APAF1;CASP9;CYCS	1	0.0715256	0.087667	0.0311687	0.095741	0.0351824	0			0
Ubiquitin E3 ligase (NFKBIA, FBXW11, CUL1, SKP1A)	4	P25963;P63208;Q13616;Q9UKB1	4	P25963;P63208;Q13616;Q9UKB1	CUL1;FBXW11;NFKBIA;SKP1	1	0.0887196	0.0870154	-0.0884859	0.306635	0.130281	1	P63208	SKP1	2	P25963;Q9UKB1	FBXW11;NFKBIA
CD147-gamma-secretase complex (APH-1a, PS-1, PEN-2, NCT variant)	5	P35613;P49768;Q92542;Q96BI3;Q9NZ42	4	P35613;P49768;Q92542;Q96BI3	APH1A;BSG;NCSTN;PSEN1	0.8	0.126121	0.0866968	-0.229345	0.624377	0.354905	3	P49768;Q92542;Q96BI3	APH1A;NCSTN;PSEN1	1	P35613	BSG
hSIR2-p53 complex	2	P04637;Q96EB6	2	P04637;Q96EB6	SIRT1;TP53	1	0.0848025	0.0848025	0.0848025	0.0848025	0	0			0
Grb2-Sos complex, Fc receptor gamma-R1 stimulated	2	P62993;Q07889	2	P62993;Q07889	GRB2;SOS1	1	0.0846008	0.0846008	0.0846008	0.0846008	0	0			0
BCR-ABL (p210 fusion protein)-GRB2-SOS1 complex	3	A1Z199;P62993;Q07889	2	P62993;Q07889	GRB2;SOS1	0.666667	0.0846008	0.0846008	0.0846008	0.0846008	0	0			0
Death-inducing signaling complex DISC (type I cells associated), stimulated	3	P25445;Q13158;Q14790	3	P25445;Q13158;Q14790	CASP8;FADD;FAS	1	0.116928	0.0842406	-0.087594	0.354136	0.222672	2	P25445;Q13158	FADD;FAS	1	Q14790	CASP8
FAS-FADD-CASP8 complex	3	P25445;Q13158;Q14790	3	P25445;Q13158;Q14790	CASP8;FADD;FAS	1	0.116928	0.0842406	-0.087594	0.354136	0.222672	2	P25445;Q13158	FADD;FAS	1	Q14790	CASP8
Death induced signaling complex DISC (FAS, FADD, CASP8, CFLAR), membrane-associated, CD95L induced	4	O15519;P25445;Q13158;Q14790	3	P25445;Q13158;Q14790	CASP8;FADD;FAS	0.75	0.116928	0.0842406	-0.087594	0.354136	0.222672	2	P25445;Q13158	FADD;FAS	1	Q14790	CASP8
Death induced signaling complex II (FADD, CASP8, CFLAR), cytosolic, CD95L induced	3	O15519;Q13158;Q14790	2	Q13158;Q14790	CASP8;FADD	0.666667	0.0842406	0.0842406	0.0842406	0.0842406	0	0			0
LRRK2-FADD-CASP8	3	Q13158;Q14790;Q5S007	2	Q13158;Q14790	CASP8;FADD	0.666667	0.0842406	0.0842406	0.0842406	0.0842406	0	0			0
ITGA5-ITGB1-ADAM15 complex	3	P05556;P08648;Q13444	3	P05556;P08648;Q13444	ADAM15;ITGA5;ITGB1	1	0.101459	0.083723	-0.190219	0.410873	0.300938	1	P08648	ITGA5	1	Q13444	ADAM15
RNA-induced silencing complex, RISC	4	P08238;Q15633;Q9UKV8;Q9UPY3	4	P08238;Q15633;Q9UKV8;Q9UPY3	AGO2;DICER1;HSP90AB1;TARBP2	1	0.0939546	0.0837125	-0.209131	0.591053	0.289167	2	Q15633;Q9UPY3	DICER1;TARBP2	2	P08238;Q9UKV8	AGO2;HSP90AB1
Emerin complex 1	8	P35579;P50402;P60709;Q12965;Q13813;Q15417;Q8WWI1;Q9BRV8	8	P35579;P50402;P60709;Q12965;Q13813;Q15417;Q8WWI1;Q9BRV8	ACTB;CNN3;EMD;LMO7;MYH9;MYO1E;SIKE1;SPTAN1	1	0.103652	0.0836054	-0.235707	0.533049	0.20172	3	P60709;Q12965;Q8WWI1	ACTB;LMO7;MYO1E	3	P50402;Q13813;Q9BRV8	EMD;SIKE1;SPTAN1
BRCA1-CTIP-ZBRK1 repressor complex	3	P38398;Q99708;Q9GZX5	2	P38398;Q99708	BRCA1;RBBP8	0.666667	0.0835154	0.0835154	0.0835154	0.0835154	0	0			0
TRIM27-RB1 complex	2	P06400;P14373	2	P06400;P14373	RB1;TRIM27	1	0.083435	0.083435	0.083435	0.083435	0	0			0
MKK4-ARRB2-ASK1 complex	3	P32121;P45985;Q99683	3	P32121;P45985;Q99683	ARRB2;MAP2K4;MAP3K5	1	0.119059	0.082515	-0.0229791	0.297642	0.163405	2	P32121;P45985	ARRB2;MAP2K4	1	Q99683	MAP3K5
Ubiquitin E3 ligase (ASB6, TCEB1, TCEB2, CUL5, RNF7)	5	Q15369;Q15370;Q93034;Q9NWX5;Q9UBF6	5	Q15369;Q15370;Q93034;Q9NWX5;Q9UBF6	ASB6;CUL5;ELOB;ELOC;RNF7	1	0.244058	0.082497	-0.138266	0.879089	0.360723	3	Q15369;Q15370;Q9NWX5	ASB6;ELOB;ELOC	1	Q9UBF6	RNF7
ATRX-DAXX complex	2	P46100;Q9UER7	2	P46100;Q9UER7	ATRX;DAXX	1	0.0820229	0.0820229	0.0820229	0.0820229	0	0			0
Polycystin-1 multiprotein complex (ACTN1, CDH1, SRC, JUP, VCL, CTNNB1, PXN, BCAR1, PKD1, PTK2, TLN1)	11	P12814;P12830;P12931;P14923;P18206;P35222;P49023;P56945;P98161;Q05397;Q9Y490	10	P12814;P12830;P12931;P14923;P18206;P35222;P49023;P56945;Q05397;Q9Y490	ACTN1;BCAR1;CDH1;CTNNB1;JUP;PTK2;PXN;SRC;TLN1;VCL	0.909091	0.0549677	0.0812832	-0.436703	0.568459	0.244318	3	P12830;P49023;Q9Y490	CDH1;PXN;TLN1	5	P12814;P12931;P14923;P35222;Q9Y490	ACTN1;CTNNB1;JUP;SRC;TLN1
SKI-SMAD2 hexameric complex	2	P12755;Q15796	2	P12755;Q15796	SKI;SMAD2	1	0.080985	0.080985	0.080985	0.080985	0	0			0
SMAD2-SKI complex	2	P12755;Q15796	2	P12755;Q15796	SKI;SMAD2	1	0.080985	0.080985	0.080985	0.080985	0	0			0
PlexinA1-NRP1-SEMA3A complex	3	O14786;Q14563;Q9UIW2	3	O14786;Q14563;Q9UIW2	NRP1;PLXNA1;SEMA3A	1	0.218217	0.0809524	-0.0743484	0.648046	0.380256	2	O14786;Q14563	NRP1;SEMA3A	1	Q9UIW2	PLXNA1
CtBP complex	17	O00257;O60315;O60341;O75362;P37275;P56545;Q13363;Q13547;Q92618;Q92766;Q92769;Q96JN0;Q96KQ7;Q9H9B1;Q9P2K3;Q9UKL0;Q9Y232	16	O00257;O60341;O75362;P37275;P56545;Q13363;Q13547;Q92618;Q92766;Q92769;Q96JN0;Q96KQ7;Q9H9B1;Q9P2K3;Q9UKL0;Q9Y232	CBX4;CDYL;CTBP1;CTBP2;EHMT1;EHMT2;HDAC1;HDAC2;KDM1A;LCOR;RCOR1;RCOR3;RREB1;ZEB1;ZNF217;ZNF516	0.941176	0.0867236	0.0792442	-0.49738	0.897512	0.255925	8	O60341;P37275;Q92618;Q92769;Q96KQ7;Q9H9B1;Q9UKL0;Q9Y232	CDYL;EHMT1;EHMT2;HDAC2;KDM1A;RCOR1;ZEB1;ZNF516	5	O00257;O75362;Q13363;Q96JN0;Q9P2K3	CBX4;CTBP1;LCOR;RCOR3;ZNF217
SMN containing complex	8	O14893;P09382;P17931;P57678;P62314;P62316;P62318;Q16637	8	O14893;P09382;P17931;P57678;P62314;P62316;P62318;Q16637	GEMIN2;GEMIN4;LGALS1;LGALS3;SMN1; SMN2;SNRPD1;SNRPD2;SNRPD3	1	0.103569	0.0786051	-0.268086	0.547584	0.257019	5	O14893;P57678;P62314;P62316;P62318	GEMIN2;GEMIN4;SNRPD1;SNRPD2;SNRPD3	2	P09382;P17931	LGALS1;LGALS3
ITGB1-RAP1A-PKD1 complex	3	P05556;P62834;P98161	2	P05556;P62834	ITGB1;RAP1A	0.666667	0.0780633	0.0780633	0.0780633	0.0780633	0	0			0
STAT6-p100-RHA complex	3	P42226;Q08211;Q7KZF4	3	P42226;Q08211;Q7KZF4	DHX9;SND1;STAT6	1	-0.0227812	0.0770834	-0.354892	0.209465	0.295134	3	P42226;Q08211;Q7KZF4	DHX9;SND1;STAT6	3	P42226;Q08211;Q7KZF4	DHX9;SND1;STAT6
PIDDsome complex	3	P42575;P78560;Q9HB75	2	P42575;P78560	CASP2;CRADD	0.666667	0.0770323	0.0770323	0.0770323	0.0770323	0	0			0
TRAF2-MALT1 complex	2	Q12933;Q9UDY8	2	Q12933;Q9UDY8	MALT1;TRAF2	1	0.076943	0.076943	0.076943	0.076943	0	0			0
20S methylosome-SmD complex	4	O14744;P54105;P62314;P62318	4	O14744;P54105;P62314;P62318	CLNS1A;PRMT5;SNRPD1;SNRPD3	1	0.126733	0.0769054	-0.034495	0.372604	0.150509	1	P62314	SNRPD1	1	O14744	PRMT5
HMGB1-HMGB2-HSC70-ERP60-GAPDH complex	5	P04406;P09429;P11142;P26583;P30101	5	P04406;P09429;P11142;P26583;P30101	GAPDH;HMGB1;HMGB2;HSPA8;PDIA3	1	0.0980656	0.0764959	-0.289749	0.368653	0.199549	3	P04406;P09429;P26583	GAPDH;HMGB1;HMGB2	1	P11142	HSPA8
CRKL-WIPF1-WAS complex	3	O43516;P42768;P46109	2	O43516;P46109	CRKL;WIPF1	0.666667	0.0760321	0.0760321	0.0760321	0.0760321	0	0			0
ZAP70-CRKL-WIPF1-WAS complex	4	O43516;P42768;P43403;P46109	2	O43516;P46109	CRKL;WIPF1	0.5	0.0760321	0.0760321	0.0760321	0.0760321	0	0			0
ERBB2-MEMO-SHC complex	3	P04626;P29353;Q9Y316	3	P04626;P29353;Q9Y316	ERBB2;MEMO1;SHC1	1	0.0984824	0.0754596	-0.0726774	0.292665	0.183756	1	P04626	ERBB2	1	Q9Y316	MEMO1
WNK1-SPAk complex	2	Q9H4A3;Q9UEW8	2	Q9H4A3;Q9UEW8	STK39;WNK1	1	0.0752653	0.0752653	0.0752653	0.0752653	0	0			0
Emerin complex 25	16	O75531;O95218;O95777;P05455;P20700;P31946;P50402;P60709;P61978;P62258;P62314;Q13283;Q16543;Q9H0E3;Q9P287;Q9Y333	16	O75531;O95218;O95777;P05455;P20700;P31946;P50402;P60709;P61978;P62258;P62314;Q13283;Q16543;Q9H0E3;Q9P287;Q9Y333	ACTB;BANF1;BCCIP;CDC37;EMD;G3BP1;HNRNPK;LMNB1;LSM2;LSM8;SAP130;SNRPD1;SSB;YWHAB;YWHAE;ZRANB2	1	0.0628353	0.0750141	-0.429051	0.539805	0.206722	7	O75531;O95218;O95777;P05455;P61978;P62258;Q9P287	BANF1;BCCIP;HNRNPK;LSM8;SSB;YWHAE;ZRANB2	6	P20700;P31946;P50402;P60709;P62314;Q9H0E3	ACTB;EMD;LMNB1;SAP130;SNRPD1;YWHAB
BRCA1-BARD1-BACH1-DNA damage complex II	8	O14867;O60934;P38398;P49959;Q92547;Q92878;Q99708;Q99728	8	O14867;O60934;P38398;P49959;Q92547;Q92878;Q99708;Q99728	BACH1;BARD1;BRCA1;MRE11;NBN;RAD50;RBBP8;TOPBP1	1	0.119428	0.0750064	-0.331865	0.933412	0.321434	5	O60934;P38398;P49959;Q92878;Q99728	BARD1;BRCA1;MRE11;NBN;RAD50	2	O14867;Q99708	BACH1;RBBP8
TLE1 corepressor complex (MASH1 promoter-corepressor complex)	10	P06748;P09874;P19338;P34932;P35580;P60709;Q02880;Q04724;Q15233;Q92878	10	P06748;P09874;P19338;P34932;P35580;P60709;Q02880;Q04724;Q15233;Q92878	ACTB;HSPA4;MYH10;NCL;NONO;NPM1;PARP1;RAD50;TLE1;TOP2B	1	0.0724867	0.074919	-0.475032	0.599158	0.244068	5	P06748;P09874;P19338;Q04724;Q15233	NCL;NONO;NPM1;PARP1;TLE1	3	P34932;P60709;Q92878	ACTB;HSPA4;RAD50
Rap1 complex	11	P09874;P12956;P13010;P49959;P54274;Q15554;Q92878;Q96AP0;Q9BSI4;Q9NUX5;Q9NYB0	11	P09874;P12956;P13010;P49959;P54274;Q15554;Q92878;Q96AP0;Q9BSI4;Q9NUX5;Q9NYB0	ACD;MRE11;PARP1;POT1;RAD50;TERF1;TERF2;TERF2IP;TINF2;XRCC5;XRCC6	1	0.111731	0.0746797	-0.381407	0.969191	0.330707	4	P09874;Q96AP0;Q9BSI4;Q9NYB0	ACD;PARP1;TERF2IP;TINF2	4	P12956;P49959;P54274;Q92878	MRE11;RAD50;TERF1;XRCC6
MNK1-eIF4F complex	5	P06730;P60842;P78344;Q04637;Q9BUB5	5	P06730;P60842;P78344;Q04637;Q9BUB5	EIF4A1;EIF4E;EIF4G1;EIF4G2;MKNK1	1	0.1786	0.0730282	-0.0370855	0.52663	0.199077	3	P60842;P78344;Q04637	EIF4A1;EIF4G1;EIF4G2	1	P06730	EIF4E
ELMO1-DOCK1-CRKII complex	3	P46108;Q14185;Q92556	2	P46108;Q14185	CRK;DOCK1	0.666667	0.0724509	0.0724509	0.0724509	0.0724509	0	0			0
CTCF-nucleophosmin-PARP-HIS-KPNA-LMNA-TOP complex	9	O00505;P02545;P06748;P09874;P0C0S5;P11388;P49711;P52294;Q6FI13	8	O00505;P02545;P06748;P09874;P0C0S5;P11388;P49711;P52294	CTCF;H2AFZ;KPNA1;KPNA3;LMNA;NPM1;PARP1;TOP2A	0.888889	0.0872592	0.0722138	-0.334392	0.475352	0.1891	4	O00505;P06748;P09874;P49711	CTCF;KPNA3;NPM1;PARP1	2	P02545;P52294	KPNA1;LMNA
SMAD3-SMAD4-SP1 complex	3	P08047;P84022;Q13485	3	P08047;P84022;Q13485	SMAD3;SMAD4;SP1	1	-0.0553946	0.0721531	-0.329325	0.0909882	0.237418	2	P84022;Q13485	SMAD3;SMAD4	3	P08047;P84022;Q13485	SMAD3;SMAD4;SP1
IkappaB kinase complex (IKBKB, CHUK, IKBKAP, NFKBIA, RELA, MAP3K14)	6	O14920;O15111;O95163;P25963;Q04206;Q99558	5	O14920;O15111;O95163;P25963;Q04206	CHUK;IKBKAP;IKBKB;NFKBIA;RELA	0.833333	0.0655291	0.0718143	-0.122885	0.363648	0.152019	2	O95163;Q04206	IKBKAP;RELA	3	O14920;O15111;P25963	CHUK;IKBKB;NFKBIA
E2F5-RB2-DP1 complex	3	Q08999;Q14186;Q15329	3	Q08999;Q14186;Q15329	E2F5;RBL2;TFDP1	1	-0.0377952	0.0717031	-0.322097	0.137008	0.248368	2	Q08999;Q14186	RBL2;TFDP1	3	Q08999;Q14186;Q15329	E2F5;RBL2;TFDP1
CBF1-HDAC1-SMRT complex	3	Q06330;Q13547;Q9Y618	3	Q06330;Q13547;Q9Y618	HDAC1;NCOR2;RBPJ	1	0.0521833	0.0709401	-0.0430052	0.128615	0.0873341	1	Q9Y618	NCOR2	1	Q13547	HDAC1
TGF-beta receptor II-TGF-beta receptor I-TGF-beta1 complex	3	P01137;P36897;P37173	3	P01137;P36897;P37173	TGFB1;TGFBR1;TGFBR2	1	0.0561873	0.0707809	-0.12738	0.225161	0.176723	1	P36897	TGFBR1	1	P37173	TGFBR2
TGF-beta-receptor-PAR6 complex	3	P36897;P37173;Q9NPB6	2	P36897;P37173	TGFBR1;TGFBR2	0.666667	0.0707809	0.0707809	0.0707809	0.0707809	0	0			0
TGF-beta receptor II-TGF-beta receptor I-TGF-beta3 complex	3	P10600;P36897;P37173	2	P36897;P37173	TGFBR1;TGFBR2	0.666667	0.0707809	0.0707809	0.0707809	0.0707809	0	0			0
DAXX-AXIN complex	2	O15169;Q9UER7	2	O15169;Q9UER7	AXIN1;DAXX	1	0.069192	0.069192	0.069192	0.069192	0	0			0
NCOR-SIN3-RPD3 complex	4	O75182;Q92769;Q96ST3;Q9Y618	4	O75182;Q92769;Q96ST3;Q9Y618	HDAC2;NCOR2;SIN3A;SIN3B	1	0.106793	0.0689701	-0.211173	0.478157	0.253495	2	Q92769;Q96ST3	HDAC2;SIN3A	2	O75182;Q9Y618	NCOR2;SIN3B
BCOR complex	8	P11142;P63208;Q06587;Q6W2J9;Q8N488;Q8NHM5;Q99496;Q9BSM1	8	P11142;P63208;Q06587;Q6W2J9;Q8N488;Q8NHM5;Q99496;Q9BSM1	BCOR;HSPA8;KDM2B;PCGF1;RING1;RNF2;RYBP;SKP1	1	0.113323	0.0683399	-0.284618	0.510382	0.220376	3	Q06587;Q99496;Q9BSM1	PCGF1;RING1;RNF2	3	P11142;P63208;Q6W2J9	BCOR;HSPA8;SKP1
TIF1gamma-SMAD2-SMAD3 complex	3	P84022;Q15796;Q9UPN9	3	P84022;Q15796;Q9UPN9	SMAD2;SMAD3;TRIM33	1	0.115678	0.0682457	0.0321986	0.246591	0.114797	2	Q15796;Q9UPN9	SMAD2;TRIM33	1	P84022	SMAD3
SNARE complex (SNAP25, VAMP3, VAMP2, NAPB, STX13)	5	P60880;P63027;Q15836;Q86Y82;Q9H115	5	P60880;P63027;Q15836;Q86Y82;Q9H115	NAPB;SNAP25;STX12;VAMP2;VAMP3	1	0.160977	0.0681463	-0.150216	0.528728	0.259729	3	P63027;Q15836;Q86Y82	STX12;VAMP2;VAMP3	1	Q9H115	NAPB
SNARE complex (STX4, VAMP8, VAMP3, SNAP23)	4	O00161;Q12846;Q15836;Q9BV40	4	O00161;Q12846;Q15836;Q9BV40	SNAP23;STX4;VAMP3;VAMP8	1	0.101472	0.0677992	-0.00339324	0.301817	0.1107	1	Q15836	VAMP3	1	O00161	SNAP23
SNARE complex (VAMP3, STX6, VTI1A)	3	O43752;Q15836;Q96AJ9	3	O43752;Q15836;Q96AJ9	STX6;VAMP3;VTI1A	1	0.1478	0.0664385	0.0401701	0.336791	0.164197	2	Q15836;Q96AJ9	VAMP3;VTI1A	1	O43752	STX6
HSP90-FKBP38-CAM-Ca(2+) complex	4	P07900;P08238;P62158;Q14318	4	P07900;P08238;P62158;Q14318	CALM1; CALM2; CALM3;FKBP8;HSP90AA1;HSP90AB1	1	0.110772	0.0662875	-0.0636987	0.363859	0.170043	3	P07900;P08238;Q14318	FKBP8;HSP90AA1;HSP90AB1	1	P62158	CALM1; CALM2; CALM3
PLC-gamma-1-SLP-76-SOS1-LAT complex	4	O43561;P19174;Q07889;Q13094	2	P19174;Q07889	PLCG1;SOS1	0.5	0.0659625	0.0659625	0.0659625	0.0659625	0	0			0
p56(LCK)-CAML complex	2	P06239;P49069	2	P06239;P49069	CAMLG;LCK	1	0.0656192	0.0656192	0.0656192	0.0656192	0	0			0
Ecsit complex (ECSIT, MT-CO2, GAPDH, TRAF6, NDUFAF1)	5	P00403;P04406;Q9BQ95;Q9Y375;Q9Y4K3	5	P00403;P04406;Q9BQ95;Q9Y375;Q9Y4K3	ECSIT;GAPDH;MT-CO2;NDUFAF1;TRAF6	1	0.136446	0.0655238	-0.255347	0.909701	0.340184	3	P00403;Q9BQ95;Q9Y375	ECSIT;MT-CO2;NDUFAF1	2	P04406;Q9Y4K3	GAPDH;TRAF6
LSD1 complex	13	O60341;O75362;P08107;Q13363;Q13547;Q92766;Q96BD5;Q96EK2;Q9NP66;Q9P0W2;Q9P2K3;Q9UBW7;Q9UKL0	12	O60341;O75362;P08107;Q13363;Q13547;Q92766;Q96BD5;Q9NP66;Q9P0W2;Q9P2K3;Q9UBW7;Q9UKL0	CTBP1;HDAC1;HMG20A;HMG20B;HSPA1B;KDM1A;PHF21A;RCOR1;RCOR3;RREB1;ZMYM2;ZNF217	0.923077	0.0812182	0.0654319	-0.397289	0.897512	0.25227	6	O60341;Q13547;Q92766;Q9P0W2;Q9UBW7;Q9UKL0	HDAC1;HMG20B;KDM1A;RCOR1;RREB1;ZMYM2	8	O75362;P08107;Q13363;Q92766;Q96BD5;Q9NP66;Q9P0W2;Q9P2K3	CTBP1;HMG20A;HMG20B;HSPA1B;PHF21A;RCOR3;RREB1;ZNF217
SH3P2/OSTF1-CBL-SRC complex	3	P12931;P22681;Q92882	3	P12931;P22681;Q92882	CBL;OSTF1;SRC	1	-0.0084529	0.0648546	-0.231831	0.141617	0.197222	3	P12931;P22681;Q92882	CBL;OSTF1;SRC	3	P12931;P22681;Q92882	CBL;OSTF1;SRC
E2F4-p130 complex	2	Q08999;Q16254	2	Q08999;Q16254	E2F4;RBL2	1	0.0644846	0.0644846	0.0644846	0.0644846	0	0			0
TNF-alpha/NF-kappa B signaling complex 5	25	O14920;O15111;O15446;O95602;P19838;P23508;P42704;P46199;P52292;P52434;P62875;P63208;Q00653;Q04206;Q04864;Q13576;Q13616;Q15653;Q16342;Q9GZS1;Q9H9Y6;Q9UJF2;Q9UKB1;Q9Y2S0;Q9Y6K9	24	O14920;O15111;O15446;O95602;P19838;P42704;P46199;P52292;P52434;P62875;P63208;Q00653;Q04206;Q04864;Q13576;Q13616;Q15653;Q16342;Q9GZS1;Q9H9Y6;Q9UJF2;Q9UKB1;Q9Y2S0;Q9Y6K9	CD3EAP;CHUK;CUL1;FBXW11;IKBKB;IKBKG;IQGAP2;KPNA2;LRPPRC;MTIF2;NFKB1;NFKB2;NFKBIB;PDCD2;POLR1A;POLR1B;POLR1D;POLR1E;POLR2H;POLR2L;RASAL2;REL;RELA;SKP1	0.96	0.0985289	0.0643975	-0.456925	0.943149	0.23223	12	O15446;O95602;P52292;P52434;P62875;Q04206;Q13616;Q16342;Q9GZS1;Q9H9Y6;Q9Y2S0;Q9Y6K9	CD3EAP;CUL1;IKBKG;KPNA2;PDCD2;POLR1A;POLR1B;POLR1D;POLR1E;POLR2H;POLR2L;RELA	7	P19838;P42704;P46199;Q04864;Q13576;Q15653;Q9UJF2	IQGAP2;LRPPRC;MTIF2;NFKB1;NFKBIB;RASAL2;REL
TNF-alpha/Nf-kappa B signaling complex (RPL6, RPL30, RPS13, CHUK, DDX3X, NFKB2, NFKBIB, REL, IKBKG, NFKB1, MAP3K8, RELB, GLG1, NFKBIA, RELA, TNIP2, GTF2I)	17	O00571;O15111;P19838;P25963;P41279;P62277;P62888;P78347;Q00653;Q01201;Q02878;Q04206;Q04864;Q15653;Q8NFZ5;Q92896;Q9Y6K9	16	O00571;O15111;P19838;P25963;P62277;P62888;P78347;Q00653;Q01201;Q02878;Q04206;Q04864;Q15653;Q8NFZ5;Q92896;Q9Y6K9	CHUK;DDX3X;GLG1;GTF2I;IKBKG;NFKB1;NFKB2;NFKBIA;NFKBIB;REL;RELA;RELB;RPL30;RPL6;RPS13;TNIP2	0.941176	0.0838831	0.0643401	-0.406357	0.84083	0.216906	6	O15111;P19838;P62277;P62888;Q02878;Q04206	CHUK;NFKB1;RELA;RPL30;RPL6;RPS13	6	P25963;Q01201;Q15653;Q8NFZ5;Q92896;Q9Y6K9	GLG1;IKBKG;NFKBIA;NFKBIB;RELB;TNIP2
CIN85 complex (CIN85, CRK, BCAR1, CBL, PIK3R1, GRB2, SOS1)	7	P22681;P27986;P46108;P56945;P62993;Q07889;Q96B97	7	P22681;P27986;P46108;P56945;P62993;Q07889;Q96B97	BCAR1;CBL;CRK;GRB2;PIK3R1;SH3KBP1;SOS1	1	0.0663791	0.064124	-0.247634	0.482059	0.192054	3	P22681;P62993;Q07889	CBL;GRB2;SOS1	3	P27986;P56945;Q96B97	BCAR1;PIK3R1;SH3KBP1
CIN85-c-CBL complex	2	P22681;Q96B97	2	P22681;Q96B97	CBL;SH3KBP1	1	0.064124	0.064124	0.064124	0.064124	0	0			0
CIN85-CBL complex	2	P22681;Q96B97	2	P22681;Q96B97	CBL;SH3KBP1	1	0.064124	0.064124	0.064124	0.064124	0	0			0
CIN85-CBL-SH3GL2-EGFR complex, EGF stimulated	4	P00533;P22681;Q3V639;Q96B97	3	P00533;P22681;Q96B97	CBL;EGFR;SH3KBP1	0.75	0.0223124	0.064124	-0.102088	0.104901	0.109646	1	Q96B97	SH3KBP1	2	P00533;P22681	CBL;EGFR
CIN85-SH3GL3-CBL complex	3	P22681;Q96B97;Q99963	2	P22681;Q96B97	CBL;SH3KBP1	0.666667	0.064124	0.064124	0.064124	0.064124	0	0			0
LAT-PLC-gamma-1-p85-GRB2-SOS signaling complex, C305 activated	5	O43561;P19174;P27986;P62993;Q07889	4	P19174;P27986;P62993;Q07889	GRB2;PIK3R1;PLCG1;SOS1	0.8	0.0255647	0.0640389	-0.247634	0.275713	0.176872	1	P62993	GRB2	2	P27986;Q07889	PIK3R1;SOS1
TF-FVIIa-FXa-TFPI complex	4	P00742;P08709;P10646;P13726	2	P00742;P13726	F10;F3	0.5	0.0631067	0.0631067	0.0631067	0.0631067	0	0			0
P-TEFb-SKP2 complex	3	O60563;P50750;Q13309	3	O60563;P50750;Q13309	CCNT1;CDK9;SKP2	1	0.219243	0.0619007	-0.0313998	0.627228	0.356391	2	O60563;P50750	CCNT1;CDK9	1	Q13309	SKP2
YY1-Notch1-RBP-Jkappa complex	3	P25490;P46531;Q06330	3	P25490;P46531;Q06330	NOTCH1;RBPJ;YY1	1	0.0672587	0.0618072	-0.0937975	0.233766	0.16385	1	P46531	NOTCH1	1	Q06330	RBPJ
RBP-Jkappa-Notch1 complex	2	P46531;Q06330	2	P46531;Q06330	NOTCH1;RBPJ	1	0.0618072	0.0618072	0.0618072	0.0618072	0	0			0
SRC-3 complex	7	O14920;O15111;P10155;Q15596;Q92793;Q9Y6K9;Q9Y6Q9	7	O14920;O15111;P10155;Q15596;Q92793;Q9Y6K9;Q9Y6Q9	CHUK;CREBBP;IKBKB;IKBKG;NCOA2;NCOA3;TROVE2	1	0.0606475	0.0614602	-0.228724	0.464266	0.183196	2	P10155;Q9Y6K9	IKBKG;TROVE2	2	O14920;Q9Y6Q9	IKBKB;NCOA3
Multisubunit ACTR coactivator complex	4	Q09472;Q92793;Q92831;Q9Y6Q9	3	Q09472;Q92793;Q9Y6Q9	CREBBP;EP300;NCOA3	0.75	-0.0178906	0.0589168	-0.281302	0.168713	0.234633	3	Q09472;Q92793;Q9Y6Q9	CREBBP;EP300;NCOA3	3	Q09472;Q92793;Q9Y6Q9	CREBBP;EP300;NCOA3
p300/CBP-PCAF-MyoD complex	4	P15172;Q09472;Q92793;Q92831	2	Q09472;Q92793	CREBBP;EP300	0.5	0.0589168	0.0589168	0.0589168	0.0589168	0	0			0
DNA ligase IV-XRCC1 complex	2	P18887;P49917	2	P18887;P49917	LIG4;XRCC1	1	0.0586439	0.0586439	0.0586439	0.0586439	0	0			0
Ubiquitin E3 ligase (ASB1, TCEB1, TCEB2, CUL5, RNF7)	5	Q15369;Q15370;Q93034;Q9UBF6;Q9Y576	5	Q15369;Q15370;Q93034;Q9UBF6;Q9Y576	ASB1;CUL5;ELOB;ELOC;RNF7	1	0.201776	0.0583059	-0.138266	0.879089	0.353865	3	Q15369;Q15370;Q9Y576	ASB1;ELOB;ELOC	1	Q9UBF6	RNF7
Ubiquitin E3 ligase (ASB12, TCEB1, TCEB2, CUL5, RNF7)	5	Q15369;Q15370;Q8WXK4;Q93034;Q9UBF6	4	Q15369;Q15370;Q93034;Q9UBF6	CUL5;ELOB;ELOC;RNF7	0.8	0.212953	0.0583059	-0.138266	0.879089	0.401145	2	Q15369;Q93034	CUL5;ELOC	2	Q15370;Q9UBF6	ELOB;RNF7
Ubiquitin E3 ligase (ASB2, TCEB1, TCEB2, CUL5, RNF7)	5	Q15369;Q15370;Q93034;Q96Q27;Q9UBF6	4	Q15369;Q15370;Q93034;Q9UBF6	CUL5;ELOB;ELOC;RNF7	0.8	0.212953	0.0583059	-0.138266	0.879089	0.401145	2	Q15369;Q93034	CUL5;ELOC	2	Q15370;Q9UBF6	ELOB;RNF7
NUMB-TP53-MDM2 complex	3	P04637;P49757;Q00987	2	P04637;P49757	NUMB;TP53	0.666667	0.0575078	0.0575078	0.0575078	0.0575078	0	0			0
ITGA9-ITGB1-ADAM9 complex	3	P05556;Q13443;Q13797	3	P05556;Q13443;Q13797	ADAM9;ITGA9;ITGB1	1	0.0400379	0.0572587	-0.130721	0.193576	0.162833	1	P05556	ITGB1	1	Q13797	ITGA9
ITGB1-ITGA9 complex	2	P05556;Q13797	2	P05556;Q13797	ITGA9;ITGB1	1	0.0572587	0.0572587	0.0572587	0.0572587	0	0			0
ITGA9-ITGB1-FIGF complex	3	O43915;P05556;Q13797	2	P05556;Q13797	ITGA9;ITGB1	0.666667	0.0572587	0.0572587	0.0572587	0.0572587	0	0			0
ITGA9-ITGB1-ADAM12 complex	3	O43184;P05556;Q13797	2	P05556;Q13797	ITGA9;ITGB1	0.666667	0.0572587	0.0572587	0.0572587	0.0572587	0	0			0
ITGA9-ITGB1-VCAM1 complex	3	P05556;P19320;Q13797	2	P05556;Q13797	ITGA9;ITGB1	0.666667	0.0572587	0.0572587	0.0572587	0.0572587	0	0			0
ITGA9-ITGB1-ADAM8 complex	3	P05556;P78325;Q13797	2	P05556;Q13797	ITGA9;ITGB1	0.666667	0.0572587	0.0572587	0.0572587	0.0572587	0	0			0
ITGA9-ITGB1-VEGFC complex	3	P05556;P49767;Q13797	2	P05556;Q13797	ITGA9;ITGB1	0.666667	0.0572587	0.0572587	0.0572587	0.0572587	0	0			0
ITGA9-ITGB1-VEGFA complex	3	P05556;P15692;Q13797	2	P05556;Q13797	ITGA9;ITGB1	0.666667	0.0572587	0.0572587	0.0572587	0.0572587	0	0			0
ITGA9-ITGB1-SPP1 complex	3	P05556;P10451;Q13797	2	P05556;Q13797	ITGA9;ITGB1	0.666667	0.0572587	0.0572587	0.0572587	0.0572587	0	0			0
Emerin complex 52	23	O00148;O95777;P10827;P12277;P14866;P20700;P27348;P46940;P50402;P51858;P60709;P61978;P62258;P62314;Q00839;Q02539;Q07021;Q08999;Q12906;Q13287;Q53EL6;Q9BZZ5;Q9Y2U8	22	O00148;O95777;P10827;P12277;P14866;P20700;P27348;P46940;P50402;P51858;P60709;P61978;P62258;P62314;Q00839;Q07021;Q08999;Q12906;Q13287;Q53EL6;Q9BZZ5;Q9Y2U8	ACTB;API5;C1QBP;CKB;DDX39A;EMD;HDGF;HNRNPK;HNRNPL;HNRNPU;ILF3;IQGAP1;LEMD3;LMNB1;LSM8;NMI;PDCD4;RBL2;SNRPD1;THRA;YWHAE;YWHAQ	0.956522	0.0660686	0.0571844	-0.652295	0.666424	0.24008	10	O95777;P14866;P20700;P61978;P62258;Q00839;Q08999;Q12906;Q53EL6;Q9BZZ5	API5;HNRNPK;HNRNPL;HNRNPU;ILF3;LMNB1;LSM8;PDCD4;RBL2;YWHAE	9	O00148;P10827;P27348;P46940;P50402;P60709;P62314;Q13287;Q9Y2U8	ACTB;DDX39A;EMD;IQGAP1;LEMD3;NMI;SNRPD1;THRA;YWHAQ
LMO4-BRCA1-CTIP-LDB1 complex	4	P38398;P61968;Q86U70;Q99708	4	P38398;P61968;Q86U70;Q99708	BRCA1;LDB1;LMO4;RBBP8	1	0.0701366	0.0563597	-0.118489	0.389639	0.17735	2	P61968;Q86U70	LDB1;LMO4	1	P38398	BRCA1
SMAD4-SNO-SKI complex	3	P12755;P12757;Q13485	3	P12755;P12757;Q13485	SKI;SKIL;SMAD4	1	-0.0795439	0.0561841	-0.492442	0.197626	0.364507	3	P12755;P12757;Q13485	SKI;SKIL;SMAD4	3	P12755;P12757;Q13485	SKI;SKIL;SMAD4
KSR1-BRAF-MEK complex	4	P15056;P36507;Q02750;Q8IVT5	4	P15056;P36507;Q02750;Q8IVT5	BRAF;KSR1;MAP2K1;MAP2K2	1	0.102696	0.0560746	-0.127197	0.422084	0.219175	1	Q8IVT5	KSR1	3	P15056;P36507;Q02750	BRAF;MAP2K1;MAP2K2
BLM-TRF2 complex	3	P54132;P62380;Q15554	3	P54132;P62380;Q15554	BLM;TBPL1;TERF2	1	0.0560252	0.0560252	-0.0230906	0.135141	0.111887	1	P62380	TBPL1	1	Q15554	TERF2
MRG15-PAM14-RB complex	3	P06400;Q9UBU8;Q9Y605	3	P06400;Q9UBU8;Q9Y605	MORF4L1;MRFAP1;RB1	1	0.279789	0.0556505	0.0499335	0.733784	0.393181	2	Q9UBU8;Q9Y605	MORF4L1;MRFAP1	1	P06400	RB1
MAF1 complex	3	P06400;Q9UBU8;Q9Y605	3	P06400;Q9UBU8;Q9Y605	MORF4L1;MRFAP1;RB1	1	0.279789	0.0556505	0.0499335	0.733784	0.393181	2	Q9UBU8;Q9Y605	MORF4L1;MRFAP1	1	P06400	RB1
TCF4-CTNNB1-CREBBP complex	3	P15884;P35222;Q92793	2	P35222;Q92793	CREBBP;CTNNB1	0.666667	0.0555968	0.0555968	0.0555968	0.0555968	0	0			0
SMG-1-Upf1-eRF1-eRF3 complex (SURF)	5	P15170;P62495;Q8IYD1;Q92900;Q96Q15	5	P15170;P62495;Q8IYD1;Q92900;Q96Q15	ETF1;GSPT1;GSPT2;SMG1;UPF1	1	0.0760226	0.0554626	-0.195531	0.589615	0.218263	2	P15170;P62495	ETF1;GSPT1	4	P62495;Q8IYD1;Q92900;Q96Q15	ETF1;GSPT2;SMG1;UPF1
CD20-LCK-LYN-FYN-p75/80 complex, (Raji human B cell line)	4	P06239;P06241;P07948;P11836	3	P06239;P06241;P07948	FYN;LCK;LYN	0.75	0.209498	0.0550515	0.00572085	0.567722	0.31121	2	P06239;P06241	FYN;LCK	1	P07948	LYN
TRF-Rap1 complex I, 2MD	6	O95271;P54274;Q15554;Q9BSI4;Q9NUX5;Q9NYB0	6	O95271;P54274;Q15554;Q9BSI4;Q9NUX5;Q9NYB0	POT1;TERF1;TERF2;TERF2IP;TINF2;TNKS	1	0.0851356	0.0549334	-0.261758	0.811298	0.232411	3	Q15554;Q9BSI4;Q9NYB0	TERF2;TERF2IP;TINF2	2	O95271;P54274	TERF1;TNKS
SNARE complex (STX1A, SNAP29)	2	O95721;Q16623	2	O95721;Q16623	SNAP29;STX1A	1	0.0546376	0.0546376	0.0546376	0.0546376	0	0			0
pRb2/p130-multimolecular complex (DNMT1, E2F4, SuV39H1, HDAC1, RBL2)	5	O43463;P26358;Q08999;Q13547;Q16254	5	O43463;P26358;Q08999;Q13547;Q16254	DNMT1;E2F4;HDAC1;RBL2;SUV39H1	1	-0.00275419	0.0544066	-0.66916	0.446335	0.374658	4	O43463;P26358;Q08999;Q13547	DNMT1;HDAC1;RBL2;SUV39H1	5	O43463;P26358;Q08999;Q13547;Q16254	DNMT1;E2F4;HDAC1;RBL2;SUV39H1
RBPJ-NotchIC-Mastermind complex	3	P46531;Q06330;Q92585	3	P46531;Q06330;Q92585	MAML1;NOTCH1;RBPJ	1	0.0535231	0.0542684	0.0444937	0.0618072	0.00868077	0			0
MAML1-RBP-Jkappa-Notch1 complex	3	P46531;Q06330;Q92585	3	P46531;Q06330;Q92585	MAML1;NOTCH1;RBPJ	1	0.0535231	0.0542684	0.0444937	0.0618072	0.00868077	0			0
Notch1-fraction 30 complex	3	P46531;Q06330;Q92585	3	P46531;Q06330;Q92585	MAML1;NOTCH1;RBPJ	1	0.0535231	0.0542684	0.0444937	0.0618072	0.00868077	0			0
BRCA1-HDAC1-HDAC2 complex	3	P38398;Q13547;Q92769	3	P38398;Q13547;Q92769	BRCA1;HDAC1;HDAC2	1	-0.104785	0.0531125	-0.426496	0.0590282	0.278626	2	Q13547;Q92769	HDAC1;HDAC2	3	P38398;Q13547;Q92769	BRCA1;HDAC1;HDAC2
CDH1-SKP2 complex	2	P12830;Q13309	2	P12830;Q13309	CDH1;SKP2	1	0.0529349	0.0529349	0.0529349	0.0529349	0	0			0
SRA-SRC-1 ribonucleoprotein complex	2	Q15788;Q9HD15	2	Q15788;Q9HD15	NCOA1;SRA1	1	0.0528277	0.0528277	0.0528277	0.0528277	0	0			0
FCP1-associated protein complex	7	O14744;P30876;P35269;P84090;Q15208;Q9BQA1;Q9Y5B0	7	O14744;P30876;P35269;P84090;Q15208;Q9BQA1;Q9Y5B0	CTDP1;ERH;GTF2F1;POLR2B;PRMT5;STK38;WDR77	1	0.0695306	0.0522953	-0.338844	0.936273	0.278005	5	O14744;P30876;P35269;Q9BQA1;Q9Y5B0	CTDP1;GTF2F1;POLR2B;PRMT5;WDR77	3	P84090;Q15208;Q9BQA1	ERH;STK38;WDR77
ANCO1-HDAC3 complex	2	O15379;Q6UB99	2	O15379;Q6UB99	ANKRD11;HDAC3	1	0.0510619	0.0510619	0.0510619	0.0510619	0	0			0
CCND2-CDK4 complex	2	P11802;P30279	2	P11802;P30279	CCND2;CDK4	1	0.0490166	0.0490166	0.0490166	0.0490166	0	0			0
p34(SEI-1)-CDK4-CyclinD2 complex	3	P11802;P30279;Q9UHV2	2	P11802;P30279	CCND2;CDK4	0.666667	0.0490166	0.0490166	0.0490166	0.0490166	0	0			0
TCF4-CTNNB1-SUMO1-EP300-HADAC6 complex	5	P15884;P35222;P63165;Q09472;Q9UBN7	4	P35222;P63165;Q09472;Q9UBN7	CTNNB1;EP300;HDAC6;SUMO1	0.8	0.036772	0.0489519	-0.066907	0.118658	0.0705637	1	Q9UBN7	HDAC6	2	P35222;P63165	CTNNB1;SUMO1
TCF4-CTNNB1-EP300 complex	3	P15884;P35222;Q09472	2	P35222;Q09472	CTNNB1;EP300	0.666667	0.0478442	0.0478442	0.0478442	0.0478442	0	0			0
CREBBP-SMAD2-SMAD4 pentameric complex	3	Q13485;Q15796;Q92793	3	Q13485;Q15796;Q92793	CREBBP;SMAD2;SMAD4	1	0.121459	0.0474661	-0.185595	0.502507	0.349968	2	Q13485;Q15796	SMAD2;SMAD4	1	Q92793	CREBBP
CREBBP-SMAD2 hexameric complex	2	Q15796;Q92793	2	Q15796;Q92793	CREBBP;SMAD2	1	0.0474661	0.0474661	0.0474661	0.0474661	0	0			0
PLC-gamma-2-SLP-76-Lyn-Grb2 complex	4	P07948;P16885;P62993;Q13094	3	P07948;P16885;P62993	GRB2;LYN;PLCG2	0.75	0.0400343	0.0472812	-0.0124327	0.0852545	0.0492452	1	P16885	PLCG2	1	P07948	LYN
PLC-gamma-2-Lyn-FcR-gamma complex	3	P07948;P12314;P16885	2	P07948;P16885	LYN;PLCG2	0.666667	0.0472812	0.0472812	0.0472812	0.0472812	0	0			0
HSF1-YWHAE complex	2	P62258;Q00613	2	P62258;Q00613	HSF1;YWHAE	1	0.0465139	0.0465139	0.0465139	0.0465139	0	0			0
Emerin complex 32	22	O00422;O15379;P20700;P28749;P50402;P60709;P68431;Q08999;Q12824;Q13263;Q13287;Q13547;Q13813;Q14839;Q8TAQ2;Q92922;Q9BQ87;Q9BZK7;Q9C005;Q9H503;Q9NPJ6;Q9UKL0	20	O00422;O15379;P20700;P28749;P50402;P60709;P68431;Q08999;Q12824;Q13263;Q13287;Q13547;Q13813;Q14839;Q8TAQ2;Q92922;Q9BZK7;Q9C005;Q9NPJ6;Q9UKL0	ACTB;CHD4;DPY30;EMD;HDAC1;HDAC3;HIST1H3A; HIST1H3B; HIST1H3C; HIST1H3D; HIST1H3E; HIST1H3F; HIST1H3G; HIST1H3H; HIST1H3I; HIST1H3J;LMNB1;MED4;NMI;RBL1;RBL2;RCOR1;SAP18;SMARCB1;SMARCC1;SMARCC2;SPTAN1;TBL1XR1;TRIM28	0.909091	0.0562245	0.0457715	-0.581501	0.828316	0.258731	11	O00422;O15379;P68431;Q12824;Q13263;Q13547;Q14839;Q8TAQ2;Q92922;Q9BZK7;Q9UKL0	CHD4;HDAC1;HDAC3;HIST1H3A; HIST1H3B; HIST1H3C; HIST1H3D; HIST1H3E; HIST1H3F; HIST1H3G; HIST1H3H; HIST1H3I; HIST1H3J;RCOR1;SAP18;SMARCB1;SMARCC1;SMARCC2;TBL1XR1;TRIM28	9	P20700;P28749;P50402;P60709;Q08999;Q13287;Q13813;Q9C005;Q9NPJ6	ACTB;DPY30;EMD;LMNB1;MED4;NMI;RBL1;RBL2;SPTAN1
HSP70-BAG5-PARK2 complex	4	O60260;P08107;P34932;Q9UL15	3	P08107;P34932;Q9UL15	BAG5;HSPA1B;HSPA4	0.75	0.0957393	0.0456774	-0.0432439	0.284785	0.169648	2	P34932;Q9UL15	BAG5;HSPA4	1	P08107	HSPA1B
RAF1-MAP2K1-YWHAE complex	3	P04049;P62258;Q02750	3	P04049;P62258;Q02750	MAP2K1;RAF1;YWHAE	1	0.0395946	0.0450018	-0.117694	0.191477	0.154656	1	P62258	YWHAE	1	Q02750	MAP2K1
CAMK2-delta-MASH1 promoter-coactivator complex	8	P09874;P12931;P24928;Q13557;Q14469;Q15233;Q92793;Q92831	7	P09874;P12931;P24928;Q13557;Q14469;Q15233;Q92793	CAMK2D;CREBBP;HES1;NONO;PARP1;POLR2A;SRC	0.875	0.0675415	0.0447192	-0.457709	0.609229	0.26374	4	P24928;Q14469;Q15233;Q92793	CREBBP;HES1;NONO;POLR2A	2	P12931;Q13557	CAMK2D;SRC
Prune-GSK3beta complex	2	P49841;Q86TP1	2	P49841;Q86TP1	GSK3B;PRUNE	1	0.0439521	0.0439521	0.0439521	0.0439521	0	0			0
ESCRT-III complex	10	O43633;Q7LBR1;Q96CF2;Q96FZ7;Q9BY43;Q9H444;Q9HD42;Q9NZZ3;Q9UQN3;Q9Y3E7	10	O43633;Q7LBR1;Q96CF2;Q96FZ7;Q9BY43;Q9H444;Q9HD42;Q9NZZ3;Q9UQN3;Q9Y3E7	CHMP1A;CHMP1B;CHMP2A;CHMP2B;CHMP3;CHMP4A;CHMP4B;CHMP4C;CHMP5;CHMP6	1	0.055597	0.0418796	-0.276239	0.489393	0.175244	6	O43633;Q7LBR1;Q96CF2;Q9BY43;Q9H444;Q9Y3E7	CHMP1B;CHMP2A;CHMP3;CHMP4A;CHMP4B;CHMP4C	2	Q9HD42;Q9UQN3	CHMP1A;CHMP2B
NCOR-SIN3-HDAC-HESX1 complex	6	O75182;Q13547;Q92769;Q96ST3;Q9UBX0;Q9Y618	5	O75182;Q13547;Q92769;Q96ST3;Q9Y618	HDAC1;HDAC2;NCOR2;SIN3A;SIN3B	0.833333	0.0302922	0.0403736	-0.426496	0.478157	0.261804	2	Q92769;Q96ST3	HDAC2;SIN3A	3	O75182;Q13547;Q9Y618	HDAC1;NCOR2;SIN3B
Ubiquitin E3 ligase (ASB7, TCEB1, TCEB2, CUL5, RNF7)	5	Q15369;Q15370;Q93034;Q9H672;Q9UBF6	5	Q15369;Q15370;Q93034;Q9H672;Q9UBF6	ASB7;CUL5;ELOB;ELOC;RNF7	1	0.142107	0.0401418	-0.138266	0.879089	0.313392	2	Q15369;Q93034	CUL5;ELOC	3	Q15370;Q9H672;Q9UBF6	ASB7;ELOB;RNF7
Ubiquitin E3 ligase (DDB1, DDB2, CUL4A, CUL4B, RBX1)	5	P62877;Q13619;Q13620;Q16531;Q92466	5	P62877;Q13619;Q13620;Q16531;Q92466	CUL4A;CUL4B;DDB1;DDB2;RBX1	1	0.0627202	0.039579	-0.371731	0.450689	0.232893	3	P62877;Q16531;Q92466	DDB1;DDB2;RBX1	2	Q13619;Q13620	CUL4A;CUL4B
Hip1R-cortactin complex	2	O75146;Q14247	2	O75146;Q14247	CTTN;HIP1R	1	0.0393006	0.0393006	0.0393006	0.0393006	0	0			0
Exon junction complex (mRNA splicing-dependent)	2	Q6P2Q9;Q8IYB3	2	Q6P2Q9;Q8IYB3	PRPF8;SRRM1	1	0.0386225	0.0386225	0.0386225	0.0386225	0	0			0
PPP3CA-PPP3CA-RCAN1 complex	3	P16298;P53805;Q08209	3	P16298;P53805;Q08209	PPP3CA;PPP3CB;RCAN1	1	0.0781005	0.038484	-0.0982485	0.294066	0.199135	2	P16298;P53805	PPP3CB;RCAN1	1	Q08209	PPP3CA
BRCA1-BARD1-UbcH7c complex	3	P38398;P68036;Q99728	3	P38398;P68036;Q99728	BARD1;BRCA1;UBE2L3	1	0.269156	0.03771	-0.00447437	0.774232	0.437917	2	P38398;Q99728	BARD1;BRCA1	1	P68036	UBE2L3
Bipartite complex (TFC4, CTNNB1)	2	P35222;Q9NQB0	2	P35222;Q9NQB0	CTNNB1;TCF7L2	1	0.0368993	0.0368993	0.0368993	0.0368993	0	0			0
SNARE complex (RINT1, ZW10, p31)	3	O43264;P48556;Q6NUQ1	3	O43264;P48556;Q6NUQ1	PSMD8;RINT1;ZW10	1	0.173374	0.0351058	-0.0364982	0.521516	0.303617	2	O43264;Q6NUQ1	RINT1;ZW10	1	P48556	PSMD8
RAD52-ERCC4-ERCC1 complex	3	P07992;P43351;Q92889	3	P07992;P43351;Q92889	ERCC1;ERCC4;RAD52	1	0.318059	0.0349736	0.0176612	0.901544	0.505386	2	P07992;Q92889	ERCC1;ERCC4	1	P43351	RAD52
SMAD3-HEF1-APC10-CDH1 complex	4	P12830;P84022;Q14511;Q9UM13	4	P12830;P84022;Q14511;Q9UM13	ANAPC10;CDH1;NEDD9;SMAD3	1	-0.00374541	0.0344522	-0.333496	0.167009	0.181709	3	P12830;Q14511;Q9UM13	ANAPC10;CDH1;NEDD9	3	P84022;Q14511;Q9UM13	ANAPC10;NEDD9;SMAD3
FHL2-p53-HIPK2 complex	3	P04637;Q14192;Q9H2X6	2	P04637;Q14192	FHL2;TP53	0.666667	0.0334461	0.0334461	0.0334461	0.0334461	0	0			0
SHARP-CtBP complex	3	P56545;Q13363;Q96T58	3	P56545;Q13363;Q96T58	CTBP1;CTBP2;SPEN	1	-0.0104265	0.0329773	-0.10974	0.0454828	0.0862347	2	Q13363;Q96T58	CTBP1;SPEN	3	P56545;Q13363;Q96T58	CTBP1;CTBP2;SPEN
REL-MAP3K8-RELA-TNIP2-PAPOLA complex	5	P41279;P51003;Q04206;Q04864;Q8NFZ5	4	P51003;Q04206;Q04864;Q8NFZ5	PAPOLA;REL;RELA;TNIP2	0.8	0.0201343	0.032858	-0.137769	0.173298	0.13	2	P51003;Q04864	PAPOLA;REL	2	Q04206;Q8NFZ5	RELA;TNIP2
SMAD4-SMAD2-SMAD3 complex	3	P84022;Q13485;Q15796	3	P84022;Q13485;Q15796	SMAD2;SMAD3;SMAD4	1	0.0684603	0.0321986	-0.329325	0.502507	0.4171	2	Q13485;Q15796	SMAD2;SMAD4	1	P84022	SMAD3
pRb2/p130-multimolecular complex (RB2, E2F4, HDAC1, SUV39H1, P300)	5	O43463;Q08999;Q09472;Q13547;Q16254	5	O43463;Q08999;Q09472;Q13547;Q16254	E2F4;EP300;HDAC1;RBL2;SUV39H1	1	0.00889281	0.0312063	-0.567362	0.429964	0.271946	4	O43463;Q09472;Q13547;Q16254	E2F4;EP300;HDAC1;SUV39H1	1	Q08999	RBL2
SMAD3-SMAD4-FOXO1 complex	3	P84022;Q12778;Q13485	3	P84022;Q12778;Q13485	FOXO1;SMAD3;SMAD4	1	-0.0355397	0.031201	-0.329325	0.191505	0.266752	3	P84022;Q12778;Q13485	FOXO1;SMAD3;SMAD4	3	P84022;Q12778;Q13485	FOXO1;SMAD3;SMAD4
SMAD3-SKI-NCOR complex	3	O75376;P12755;P84022	3	O75376;P12755;P84022	NCOR1;SKI;SMAD3	1	0.00383794	0.0311855	-0.268878	0.249206	0.260122	1	O75376	NCOR1	2	P12755;P84022	SKI;SMAD3
SMAD2-SKI-NCOR complex	3	O75376;P12755;Q15796	3	O75376;P12755;Q15796	NCOR1;SKI;SMAD2	1	0.0133812	0.0311855	-0.072027	0.080985	0.0780443	1	P12755	SKI	2	O75376;Q15796	NCOR1;SMAD2
SMAD4-SKI-NCOR complex	3	O75376;P12755;Q13485	3	O75376;P12755;Q13485	NCOR1;SKI;SMAD4	1	0.0574833	0.0311855	-0.056362	0.197626	0.12902	2	P12755;Q13485	SKI;SMAD4	1	O75376	NCOR1
Apoptosome	2	O14727;P99999	2	O14727;P99999	APAF1;CYCS	1	0.0311687	0.0311687	0.0311687	0.0311687	0	0			0
ITGA6-ITGB4-LAMA5 complex	3	O15230;P16144;P23229	3	O15230;P16144;P23229	ITGA6;ITGB4;LAMA5	1	0.09012	0.0308094	-0.286624	0.526175	0.409632	2	P16144;P23229	ITGA6;ITGB4	1	O15230	LAMA5
SMAD3-cSKI-SIN3A-HDAC1 complex	4	P12755;P84022;Q13547;Q96ST3	4	P12755;P84022;Q13547;Q96ST3	HDAC1;SIN3A;SKI;SMAD3	1	0.0141553	0.0305467	-0.268878	0.27274	0.236987	2	Q13547;Q96ST3	HDAC1;SIN3A	2	P12755;P84022	SKI;SMAD3
LCK-SLP76-PLC-gamma-1-LAT complex, pervanadate-activated	4	O43561;P06239;P19174;Q13094	2	P06239;P19174	LCK;PLCG1	0.5	0.0303282	0.0303282	0.0303282	0.0303282	0	0			0
Kinase maturation complex 1	16	P07900;P08238;P27348;P31946;P34932;P61981;P62258;P63104;Q04917;Q13163;Q16543;Q6Q0C0;Q7KZI7;Q99759;Q9NUG6;Q9UHV9	15	P07900;P08238;P27348;P31946;P34932;P61981;P62258;P63104;Q04917;Q13163;Q16543;Q6Q0C0;Q7KZI7;Q9NUG6;Q9UHV9	CDC37;HSP90AA1;HSP90AB1;HSPA4;MAP2K5;MARK2;PDRG1;PFDN2;TRAF7;YWHAB;YWHAE;YWHAG;YWHAH;YWHAQ;YWHAZ	0.9375	0.0672826	0.0302694	-0.377347	0.520529	0.210849	10	P07900;P08238;P27348;P31946;P34932;P61981;P63104;Q04917;Q6Q0C0;Q9UHV9	HSP90AA1;HSP90AB1;HSPA4;PFDN2;TRAF7;YWHAB;YWHAG;YWHAH;YWHAQ;YWHAZ	6	P31946;P62258;Q13163;Q16543;Q7KZI7;Q9NUG6	CDC37;MAP2K5;MARK2;PDRG1;YWHAB;YWHAE
BRCA1-LMO4-CTIP complex	3	P38398;P61968;Q99708	3	P38398;P61968;Q99708	BRCA1;LMO4;RBBP8	1	0.0174724	0.029204	-0.0603022	0.0835154	0.072623	1	Q99708	RBBP8	2	P38398;P61968	BRCA1;LMO4
ITGA4-ITGB1-CD81 complex	3	P05556;P13612;P60033	2	P05556;P60033	CD81;ITGB1	0.666667	0.0290539	0.0290539	0.0290539	0.0290539	0	0			0
JBP1-pICln complex	3	O14744;P14678;P54105	3	O14744;P14678;P54105	CLNS1A;PRMT5;SNRPB	1	0.0248199	0.0290044	-0.0570991	0.102554	0.0799089	1	O14744	PRMT5	1	P14678	SNRPB
TRF1 telomere length regulation complex	3	O95271;P54274;Q9BSI4	3	O95271;P54274;Q9BSI4	TERF1;TINF2;TNKS	1	0.0159159	0.0284473	-0.0356332	0.0549334	0.0465656	1	O95271	TNKS	2	P54274;Q9BSI4	TERF1;TINF2
Tankyrin 1-tankyrin 2-TRF1 complex	3	O95271;P54274;Q9H2K2	3	O95271;P54274;Q9H2K2	TERF1;TNKS;TNKS2	1	0.145795	0.0284473	0.015	0.393937	0.215003	2	O95271;Q9H2K2	TNKS;TNKS2	1	P54274	TERF1
ZNF198-PML complex	2	P29590;Q9UBW7	2	P29590;Q9UBW7	PML;ZMYM2	1	0.0277257	0.0277257	0.0277257	0.0277257	0	0			0
SHARP-CtIP-RBP-Jkappa complex	3	Q06330;Q96T58;Q99708	3	Q06330;Q96T58;Q99708	RBBP8;RBPJ;SPEN	1	0.0265723	0.0249711	-0.0431036	0.0978494	0.0704901	1	Q99708	RBBP8	1	Q06330	RBPJ
OCT1-OBF1-DNA-TLE1 complex	3	P14859;Q04724;Q16633	2	P14859;Q04724	POU2F1;TLE1	0.666667	0.0244943	0.0244943	0.0244943	0.0244943	0	0			0
GPR56-CD81-Galphaq/11-Gbeta complex	8	P16520;P29992;P50148;P60033;P62873;P62879;Q9HAV0;Q9Y653	6	P29992;P50148;P60033;P62873;P62879;Q9Y653	ADGRG1;CD81;GNA11;GNAQ;GNB1;GNB2	0.75	0.0514241	0.0239772	-0.305209	0.461935	0.278445	4	P29992;P50148;P62873;P62879	GNA11;GNAQ;GNB1;GNB2	2	P60033;Q9Y653	ADGRG1;CD81
SNARE complex (VAMP2, SNAP25, STX1a, CPLX2)	4	P60880;P63027;Q16623;Q6PUV4	3	P60880;P63027;Q16623	SNAP25;STX1A;VAMP2	0.75	0.235646	0.0234907	-0.120723	0.804171	0.497609	2	P60880;Q16623	SNAP25;STX1A	1	P63027	VAMP2
SNARE complex (VAMP2, SNAP25, STX1a, CPLX3, CPLX4)	5	P60880;P63027;Q16623;Q7Z7G2;Q8WVH0	3	P60880;P63027;Q16623	SNAP25;STX1A;VAMP2	0.6	0.235646	0.0234907	-0.120723	0.804171	0.497609	2	P60880;Q16623	SNAP25;STX1A	1	P63027	VAMP2
CRKII-C3G complex	2	P46108;Q13905	2	P46108;Q13905	CRK;RAPGEF1	1	0.0231665	0.0231665	0.0231665	0.0231665	0	0			0
GammaH2AFX-NDHII-Ku70-DNA complex	3	P12956;P16104;Q08211	3	P12956;P16104;Q08211	DHX9;H2AFX;XRCC6	1	0.0814633	0.0224211	-0.0019808	0.22395	0.123998	2	P12956;Q08211	DHX9;XRCC6	1	P16104	H2AFX
SMAD3/4-E2F4/5-p107-DP1 complex	6	P28749;P84022;Q13485;Q14186;Q15329;Q16254	6	P28749;P84022;Q13485;Q14186;Q15329;Q16254	E2F4;E2F5;RBL1;SMAD3;SMAD4;TFDP1	1	0.0281106	0.0221252	-0.329325	0.297001	0.172868	3	P28749;Q14186;Q16254	E2F4;RBL1;TFDP1	2	P84022;Q13485	SMAD3;SMAD4
RICH1/AMOT polarity complex, Flag-Rich1 precipitated	9	P47755;P47756;P52907;Q4VCS5;Q68EM7;Q8N3R9;Q8NI35;Q96B97;Q9Y5K6	9	P47755;P47756;P52907;Q4VCS5;Q68EM7;Q8N3R9;Q8NI35;Q96B97;Q9Y5K6	AMOT;ARHGAP17;CAPZA1;CAPZA2;CAPZB;CD2AP;MPP5;PATJ;SH3KBP1	1	0.127236	0.0195353	-0.231607	0.876356	0.289008	5	P47756;P52907;Q8N3R9;Q8NI35;Q9Y5K6	CAPZA1;CAPZB;CD2AP;MPP5;PATJ	4	P47755;Q4VCS5;Q68EM7;Q96B97	AMOT;ARHGAP17;CAPZA2;SH3KBP1
MMP-9-TIMP-1-LRP complex	3	P01033;P14780;Q07954	2	P01033;Q07954	LRP1;TIMP1	0.666667	0.0194404	0.0194404	0.0194404	0.0194404	0	0			0
SNARE complex (STX4, SNAP23, VAMP2)	3	O00161;P63027;Q12846	3	O00161;P63027;Q12846	SNAP23;STX4;VAMP2	1	0.0111397	0.0189833	-0.0803877	0.0948234	0.0878685	1	O00161	SNAP23	2	P63027;Q12846	STX4;VAMP2
SNARE complex (STX11, VAMP2, SNAP23)	3	O00161;O75558;P63027	2	O00161;P63027	SNAP23;VAMP2	0.666667	0.0189833	0.0189833	0.0189833	0.0189833	0	0			0
BRAF-RAF1-14-3-3 complex	9	P04049;P15056;P27348;P31946;P31947;P61981;P62258;P63104;Q04917	9	P04049;P15056;P27348;P31946;P31947;P61981;P62258;P63104;Q04917	BRAF;RAF1;SFN;YWHAB;YWHAE;YWHAG;YWHAH;YWHAQ;YWHAZ	1	0.0206796	0.018061	-0.41445	0.36247	0.19647	5	P27348;P61981;P62258;P63104;Q04917	YWHAE;YWHAG;YWHAH;YWHAQ;YWHAZ	5	P04049;P15056;P31946;P31947;P62258	BRAF;RAF1;SFN;YWHAB;YWHAE
TOP1-PSF-P54 complex	3	P11387;P23246;Q15233	3	P11387;P23246;Q15233	NONO;SFPQ;TOP1	1	0.207869	0.0177159	-0.0120682	0.617959	0.35546	2	P23246;Q15233	NONO;SFPQ	1	P11387	TOP1
Profilin 2 complex	9	O75116;P11142;P17600;P35080;P60709;Q05193;Q7L576;Q92777;Q9Y2A7	7	O75116;P11142;P35080;P60709;Q05193;Q7L576;Q9Y2A7	ACTB;CYFIP1;DNM1;HSPA8;NCKAP1;PFN2;ROCK2	0.777778	0.0419571	0.0174044	-0.216099	0.798918	0.211112	4	O75116;Q05193;Q7L576;Q9Y2A7	CYFIP1;DNM1;NCKAP1;ROCK2	4	P11142;P35080;P60709;Q9Y2A7	ACTB;HSPA8;NCKAP1;PFN2
IPO13-RAN-EIF1AX complex	3	O94829;P47813;P62826	3	O94829;P47813;P62826	EIF1AX;IPO13;RAN	1	-0.00529438	0.0172203	-0.104632	0.0715286	0.0902127	3	O94829;P47813;P62826	EIF1AX;IPO13;RAN	3	O94829;P47813;P62826	EIF1AX;IPO13;RAN
ITGA6-ITGB1-CD151 complex	3	P05556;P23229;P48509	3	P05556;P23229;P48509	CD151;ITGA6;ITGB1	1	0.0238539	0.0165249	-0.189177	0.244214	0.216789	2	P05556;P48509	CD151;ITGB1	1	P23229	ITGA6
ITGA6-ITGB1 complex	2	P05556;P23229	2	P05556;P23229	ITGA6;ITGB1	1	0.0165249	0.0165249	0.0165249	0.0165249	0	0			0
SH3KBP1-CBLB-EGFR complex	3	P00533;Q13191;Q96B97	3	P00533;Q13191;Q96B97	CBLB;EGFR;SH3KBP1	1	-0.0235523	0.016483	-0.192041	0.104901	0.152465	3	P00533;Q13191;Q96B97	CBLB;EGFR;SH3KBP1	3	P00533;Q13191;Q96B97	CBLB;EGFR;SH3KBP1
Multiprotein complex (monoubiquitination)	4	P00533;Q13191;Q5U5U6;Q96B97	3	P00533;Q13191;Q96B97	CBLB;EGFR;SH3KBP1	0.75	-0.0235523	0.016483	-0.192041	0.104901	0.152465	3	P00533;Q13191;Q96B97	CBLB;EGFR;SH3KBP1	3	P00533;Q13191;Q96B97	CBLB;EGFR;SH3KBP1
eNOS-HSP90 complex, VEGF induced	2	P07900;P29474	2	P07900;P29474	HSP90AA1;NOS3	1	0.015098	0.015098	0.015098	0.015098	0	0			0
ITGAV-ITGB8-MMP14-TGFB1 complex	4	P01137;P06756;P26012;P50281	4	P01137;P06756;P26012;P50281	ITGAV;ITGB8;MMP14;TGFB1	1	0.0795799	0.0147173	-0.222507	0.697478	0.328174	3	P06756;P26012;P50281	ITGAV;ITGB8;MMP14	2	P01137;P26012	ITGB8;TGFB1
Prune-Gelsolin complex	2	P06396;Q86TP1	2	P06396;Q86TP1	GSN;PRUNE	1	0.0118932	0.0118932	0.0118932	0.0118932	0	0			0
SHARP-CtBP1-CtIP-RBP-Jkappa corepressor complex	4	Q06330;Q13363;Q96T58;Q99708	4	Q06330;Q13363;Q96T58;Q99708	CTBP1;RBBP8;RBPJ;SPEN	1	0.0214365	0.0113517	-0.10974	0.16091	0.0971995	2	Q06330;Q99708	RBBP8;RBPJ	2	Q13363;Q96T58	CTBP1;SPEN
RAB9-TIP47-MPRI complex	3	O60664;P11717;P51151	3	O60664;P11717;P51151	IGF2R;PLIN3;RAB9A	1	0.0500598	0.0107451	-0.128239	0.267674	0.200863	2	O60664;P11717	IGF2R;PLIN3	1	P51151	RAB9A
p21(ras)GAP-Fyn-Lyn-Yes complex, thrombin stimulated	4	P06241;P07947;P07948;P20936	4	P06241;P07947;P07948;P20936	FYN;LYN;RASA1;YES1	1	-0.0425923	0.00991343	-0.305648	0.190108	0.173219	2	P07947;P20936	RASA1;YES1	2	P07947;P07948	LYN;YES1
AXIN-APC-betaCatenin-GSK3B complex	4	O15169;P25054;P35222;P49841	4	O15169;P25054;P35222;P49841	APC;AXIN1;CTNNB1;GSK3B	1	0.00806827	0.00986965	-0.147267	0.142967	0.116077	2	O15169;P49841	AXIN1;GSK3B	2	P25054;P35222	APC;CTNNB1
ArgBP2a-CBL-PTK2B complex	3	O94875;P22681;Q14289	3	O94875;P22681;Q14289	CBL;PTK2B;SORBS2	1	0.0725984	0.009786	-0.0812423	0.289252	0.193069	2	O94875;Q14289	PTK2B;SORBS2	1	P22681	CBL
GABP(gamma)1-E2F1-DP1 complex	3	Q01094;Q14186;Q8TAK5	2	Q14186;Q8TAK5	GABPB2;TFDP1	0.666667	0.00969378	0.00969378	0.00969378	0.00969378	0	0			0
Profilin 1 complex	6	P07737;P11142;P55072;P63261;Q00610;Q9BVA1	5	P07737;P11142;P55072;Q00610;Q9BVA1	CLTC;HSPA8;PFN1;TUBB2B;VCP	0.833333	-0.0466986	0.00947861	-0.390204	0.165394	0.203736	4	P07737;P11142;P55072;Q00610	CLTC;HSPA8;PFN1;VCP	4	P07737;P11142;P55072;Q00610	CLTC;HSPA8;PFN1;VCP
TGF-beta receptor I-Axin-SMAD3 complex	3	O15169;P36897;P84022	3	O15169;P36897;P84022	AXIN1;SMAD3;TGFBR1	1	0.0277329	0.00799273	-0.0760517	0.151258	0.114933	2	O15169;P84022	AXIN1;SMAD3	1	P36897	TGFBR1
TGF-beta receptor-SMAD3 complex	3	P36897;P37173;P84022	3	P36897;P37173;P84022	SMAD3;TGFBR1;TGFBR2	1	0.0233598	0.00799273	-0.00869431	0.0707809	0.0419069	2	P36897;P37173	TGFBR1;TGFBR2	1	P84022	SMAD3
MYC-DNMT3A-ZBTB17 complex	3	P01106;Q13105;Q9Y6K1	3	P01106;Q13105;Q9Y6K1	DNMT3A;MYC;ZBTB17	1	-0.025406	0.00684186	-0.276612	0.193552	0.236735	3	P01106;Q13105;Q9Y6K1	DNMT3A;MYC;ZBTB17	3	P01106;Q13105;Q9Y6K1	DNMT3A;MYC;ZBTB17
TDT-TDIF2-core-histone complex	4	O75367;P04053;Q5QJE6;Q9P0M6	3	O75367;Q5QJE6;Q9P0M6	DNTTIP2;H2AFY;H2AFY2	0.75	0.013193	0.00625746	-0.0658508	0.0991723	0.0827299	2	O75367;Q9P0M6	H2AFY;H2AFY2	1	Q5QJE6	DNTTIP2
ABL2-HRAS-RIN1 complex	3	P01112;P42684;Q13671	3	P01112;P42684;Q13671	ABL2;HRAS;RIN1	1	0.09419	0.00607993	-0.00690409	0.283394	0.163984	2	P01112;P42684	ABL2;HRAS	1	Q13671	RIN1
Emerin complex 24	15	P02545;P06400;P20700;P33991;P49736;P50402;P68431;Q00839;Q02539;Q07021;Q08999;Q13287;Q14566;Q9H0E3;Q9H503	13	P02545;P06400;P20700;P33991;P49736;P50402;P68431;Q00839;Q07021;Q08999;Q13287;Q14566;Q9H0E3	C1QBP;EMD;HIST1H3A; HIST1H3B; HIST1H3C; HIST1H3D; HIST1H3E; HIST1H3F; HIST1H3G; HIST1H3H; HIST1H3I; HIST1H3J;HNRNPU;LMNA;LMNB1;MCM2;MCM4;MCM6;NMI;RB1;RBL2;SAP130	0.866667	0.0527186	0.00382577	-0.423155	0.997342	0.317528	7	P20700;P33991;P49736;P68431;Q00839;Q14566;Q9H0E3	HIST1H3A; HIST1H3B; HIST1H3C; HIST1H3D; HIST1H3E; HIST1H3F; HIST1H3G; HIST1H3H; HIST1H3I; HIST1H3J;HNRNPU;LMNB1;MCM2;MCM4;MCM6;SAP130	6	P02545;P06400;P50402;Q07021;Q08999;Q13287	C1QBP;EMD;LMNA;NMI;RB1;RBL2
BRCA1-SMAD3 complex	2	P38398;P84022	2	P38398;P84022	BRCA1;SMAD3	1	0.00153301	0.00153301	0.00153301	0.00153301	0	0			0
60S APC containing complex	7	P23258;P25054;P46940;P68363;Q71U36;Q9BQE3;Q9NRH3	5	P23258;P25054;P46940;Q9BQE3;Q9NRH3	APC;IQGAP1;TUBA1C;TUBG1;TUBG2	0.714286	0.0198264	0.00105195	-0.273203	0.261758	0.177512	2	P23258;Q9BQE3	TUBA1C;TUBG1	3	P25054;P46940;Q9NRH3	APC;IQGAP1;TUBG2
MT1-MMP-claudin-1 complex	2	O95832;P50281	2	O95832;P50281	CLDN1;MMP14	1	0.000799417	0.000799417	0.000799417	0.000799417	0	0			0
CAND1-CUL4B-RBX1 complex	3	P62877;Q13620;Q86VP6	3	P62877;Q13620;Q86VP6	CAND1;CUL4B;RBX1	1	0.0702295	-0.000785573	-0.0826705	0.294144	0.198191	3	P62877;Q13620;Q86VP6	CAND1;CUL4B;RBX1	3	P62877;Q13620;Q86VP6	CAND1;CUL4B;RBX1
TIM50a-SMN1 complex	2	Q16637;Q3ZCQ8	2	Q16637;Q3ZCQ8	SMN1; SMN2;TIMM50	1	-0.00114197	-0.00114197	-0.00114197	-0.00114197	0	0			0
ING1-p300-PCNA complex	3	P12004;Q09472;Q9UK53	3	P12004;Q09472;Q9UK53	EP300;ING1;PCNA	1	0.0573834	-0.00127285	-0.121257	0.29468	0.214083	3	P12004;Q09472;Q9UK53	EP300;ING1;PCNA	3	P12004;Q09472;Q9UK53	EP300;ING1;PCNA
ING1-PCNA complex	2	P12004;Q9UK53	2	P12004;Q9UK53	ING1;PCNA	1	-0.00127285	-0.00127285	-0.00127285	-0.00127285	0	0			0
FOXO1-FHL2-SIRT1 complex	3	Q12778;Q14192;Q96EB6	3	Q12778;Q14192;Q96EB6	FHL2;FOXO1;SIRT1	1	-0.0340732	-0.00221081	-0.258074	0.158066	0.209892	2	Q12778;Q14192	FHL2;FOXO1	1	Q96EB6	SIRT1
BRCA1-CtIP-CtBP complex	3	P38398;Q13363;Q99708	3	P38398;Q13363;Q99708	BRCA1;CTBP1;RBBP8	1	-0.0689327	-0.0022677	-0.288046	0.0835154	0.194545	2	P38398;Q13363	BRCA1;CTBP1	1	Q99708	RBBP8
SHARP-CtBP1-CtIP complex	3	Q13363;Q96T58;Q99708	3	Q13363;Q96T58;Q99708	CTBP1;RBBP8;SPEN	1	-0.00471933	-0.0022677	-0.10974	0.0978494	0.103816	2	Q13363;Q96T58	CTBP1;SPEN	1	Q99708	RBBP8
CRK-BCAR1-DOCK1 complex	3	P46108;P56945;Q14185	3	P46108;P56945;Q14185	BCAR1;CRK;DOCK1	1	0.00615658	-0.00251671	-0.0514645	0.0724509	0.0624114	3	P46108;P56945;Q14185	BCAR1;CRK;DOCK1	3	P46108;P56945;Q14185	BCAR1;CRK;DOCK1
MURR1-NF(kappa)Bp65-IKBA complex	3	P25963;Q04206;Q8N668	3	P25963;Q04206;Q8N668	COMMD1;NFKBIA;RELA	1	-0.0458696	-0.00311134	-0.252285	0.117787	0.188705	2	P25963;Q8N668	COMMD1;NFKBIA	1	Q04206	RELA
ZNF198-SUMO1 complex	2	P63165;Q9UBW7	2	P63165;Q9UBW7	SUMO1;ZMYM2	1	-0.00334026	-0.00334026	-0.00334026	-0.00334026	0	0			0
SCAMP1-SCAMP2 complex	2	O15126;O15127	2	O15126;O15127	SCAMP1;SCAMP2	1	-0.0034056	-0.0034056	-0.0034056	-0.0034056	0	0			0
HSP90-CIP1-FKBPL complex	3	P07900;P38936;Q9UIM3	3	P07900;P38936;Q9UIM3	CDKN1A;FKBPL;HSP90AA1	1	0.0356149	-0.00342013	-0.030052	0.140317	0.091647	3	P07900;P38936;Q9UIM3	CDKN1A;FKBPL;HSP90AA1	3	P07900;P38936;Q9UIM3	CDKN1A;FKBPL;HSP90AA1
RAB5-EEA1 complex	2	P20339;Q15075	2	P20339;Q15075	EEA1;RAB5A	1	-0.00383397	-0.00383397	-0.00383397	-0.00383397	0	0			0
TIM (TIMM17ab, TIMM23, TIMM44) complex, mitochondrial	4	O14925;O43615;O60830;Q99595	4	O14925;O43615;O60830;Q99595	TIMM17A;TIMM17B;TIMM23;TIMM44	1	0.0954382	-0.00466362	-0.38639	0.531549	0.350258	3	O14925;O43615;O60830	TIMM17B;TIMM23;TIMM44	4	O14925;O43615;O60830;Q99595	TIMM17A;TIMM17B;TIMM23;TIMM44
LAT2-ITGB1 complex	2	P05556;Q9UHI5	2	P05556;Q9UHI5	ITGB1;SLC7A8	1	-0.00508925	-0.00508925	-0.00508925	-0.00508925	0	0			0
CNK1-SRC-RAF1 complex	3	P04049;P12931;Q969H4	3	P04049;P12931;Q969H4	CNKSR1;RAF1;SRC	1	-0.138994	-0.00825953	-0.421015	0.0122939	0.244454	2	P04049;P12931	RAF1;SRC	1	Q969H4	CNKSR1
RAF1-CNK1 complex, RAS stimulated	2	P04049;Q969H4	2	P04049;Q969H4	CNKSR1;RAF1	1	-0.00825953	-0.00825953	-0.00825953	-0.00825953	0	0			0
SNARE complex (VAMP3, VAMP4, STX16)	3	O14662;O75379;Q15836	3	O14662;O75379;Q15836	STX16;VAMP3;VAMP4	1	0.142313	-0.0084252	-0.0410982	0.476462	0.289842	3	O14662;O75379;Q15836	STX16;VAMP3;VAMP4	3	O14662;O75379;Q15836	STX16;VAMP3;VAMP4
WRN-TRF2 complex	2	Q14191;Q15554	2	Q14191;Q15554	TERF2;WRN	1	-0.00888477	-0.00888477	-0.00888477	-0.00888477	0	0			0
LKB1-STRAD-MO25 complex	3	Q15831;Q7RTN6;Q9Y376	3	Q15831;Q7RTN6;Q9Y376	CAB39;STK11;STRADA	1	0.248443	-0.00906643	-0.0396932	0.79409	0.472792	3	Q15831;Q7RTN6;Q9Y376	CAB39;STK11;STRADA	3	Q15831;Q7RTN6;Q9Y376	CAB39;STK11;STRADA
TERF2-RAP1 complex	7	P12956;P13010;P49959;Q15554;Q92878;Q9BSI4;Q9NYB0	7	P12956;P13010;P49959;Q15554;Q92878;Q9BSI4;Q9NYB0	MRE11;RAD50;TERF2;TERF2IP;TINF2;XRCC5;XRCC6	1	0.068503	-0.0091548	-0.373821	0.969191	0.389087	5	P12956;P49959;Q15554;Q92878;Q9NYB0	MRE11;RAD50;TERF2;TERF2IP;XRCC6	5	P13010;P49959;Q92878;Q9BSI4;Q9NYB0	MRE11;RAD50;TERF2IP;TINF2;XRCC5
Notch1-p56lck-PI3K complex	3	P06239;P27986;P46531	3	P06239;P27986;P46531	LCK;NOTCH1;PIK3R1	1	0.0829907	-0.0100794	-0.0784381	0.33749	0.223037	3	P06239;P27986;P46531	LCK;NOTCH1;PIK3R1	3	P06239;P27986;P46531	LCK;NOTCH1;PIK3R1
BARD1-BRCA1-CSTF complex	5	P33240;P38398;Q05048;Q12996;Q99728	5	P33240;P38398;Q05048;Q12996;Q99728	BARD1;BRCA1;CSTF1;CSTF2;CSTF3	1	0.244789	-0.0103376	-0.150787	0.807934	0.396786	1	P38398	BRCA1	3	P33240;Q05048;Q12996	CSTF1;CSTF2;CSTF3
SCRIB-APC complex	2	P25054;Q14160	2	P25054;Q14160	APC;SCRIB	1	-0.0141318	-0.0141318	-0.0141318	-0.0141318	0	0			0
AR-AKT-APPL complex	3	P10275;P31749;Q9UKG1	2	P31749;Q9UKG1	AKT1;APPL1	0.666667	-0.0150517	-0.0150517	-0.0150517	-0.0150517	0	0			0
Ubiquitin E3 ligase (SPOP, DAXX, CUL3)	3	O43791;Q13618;Q9UER7	3	O43791;Q13618;Q9UER7	CUL3;DAXX;SPOP	1	-0.0671795	-0.0160574	-0.317171	0.131689	0.228755	2	O43791;Q9UER7	DAXX;SPOP	1	Q13618	CUL3
BRAF-MAP2K1-MAP2K2-YWHAE complex	4	P15056;P36507;P62258;Q02750	4	P15056;P36507;P62258;Q02750	BRAF;MAP2K1;MAP2K2;YWHAE	1	-0.000479807	-0.0189246	-0.127197	0.194045	0.112044	3	P15056;P36507;Q02750	BRAF;MAP2K1;MAP2K2	2	P36507;P62258	MAP2K2;YWHAE
MeCP2-SIN3A-HDAC complex	4	P51608;Q13547;Q92769;Q96ST3	4	P51608;Q13547;Q92769;Q96ST3	HDAC1;HDAC2;MECP2;SIN3A	1	-0.023206	-0.0209607	-0.426496	0.307884	0.261318	3	P51608;Q13547;Q92769	HDAC1;HDAC2;MECP2	1	Q96ST3	SIN3A
RalBP1-CCNB1-AP2A-NUMB-EPN1 complex	6	O94973;O95782;P14635;P49757;Q15311;Q9Y6I3	6	O94973;O95782;P14635;P49757;Q15311;Q9Y6I3	AP2A1;AP2A2;CCNB1;EPN1;NUMB;RALBP1	1	0.0263012	-0.0215657	-0.200694	0.523735	0.183805	4	O94973;O95782;P14635;P49757	AP2A1;AP2A2;CCNB1;NUMB	4	O95782;P14635;P49757;Q15311	AP2A1;CCNB1;NUMB;RALBP1
p14-Mp1-ERK2 complex	3	P28482;Q9UHA4;Q9Y2Q5	3	P28482;Q9UHA4;Q9Y2Q5	LAMTOR2;LAMTOR3;MAPK1	1	0.250104	-0.0216975	-0.102576	0.874585	0.542326	3	P28482;Q9UHA4;Q9Y2Q5	LAMTOR2;LAMTOR3;MAPK1	3	P28482;Q9UHA4;Q9Y2Q5	LAMTOR2;LAMTOR3;MAPK1
PGAM5-KEAP1-NRF2 complex	3	Q14145;Q16236;Q96HS1	2	Q14145;Q96HS1	KEAP1;PGAM5	0.666667	-0.0223805	-0.0223805	-0.0223805	-0.0223805	0	0			0
PRKAC-AKAP5-ADRB1 complex	5	P08588;P17612;P22612;P22694;P24588	3	P17612;P22694;P24588	AKAP5;PRKACA;PRKACB	0.6	-0.00997325	-0.0227922	-0.121441	0.114313	0.118399	1	P17612	PRKACA	2	P22694;P24588	AKAP5;PRKACB
FHL2-CREB complex	2	P16220;Q14192	2	P16220;Q14192	CREB1;FHL2	1	-0.0248637	-0.0248637	-0.0248637	-0.0248637	0	0			0
CALM1-FKBP38-BCL2 complex	3	P10415;P62158;Q14318	2	P62158;Q14318	CALM1; CALM2; CALM3;FKBP8	0.666667	-0.0257543	-0.0257543	-0.0257543	-0.0257543	0	0			0
H2AX complex II	10	P06748;P11021;P16104;P16989;P27797;P33778;P62805;Q8N257;Q96EY7;Q99879	7	P06748;P11021;P16104;P16989;P27797;P62805;Q96EY7	CALR;H2AFX;HIST1H4A; HIST1H4B; HIST1H4C; HIST1H4D; HIST1H4E; HIST1H4F; HIST1H4H; HIST1H4I; HIST1H4J; HIST1H4K; HIST1H4L; HIST2H4A; HIST2H4B; HIST4H4;HSPA5;NPM1;PTCD3;YBX3	0.7	0.0104537	-0.0258578	-0.28758	0.418202	0.226035	5	P06748;P11021;P16104;P16989;P27797	CALR;H2AFX;HSPA5;NPM1;YBX3	6	P06748;P11021;P16104;P16989;P27797;P62805	CALR;H2AFX;HIST1H4A; HIST1H4B; HIST1H4C; HIST1H4D; HIST1H4E; HIST1H4F; HIST1H4H; HIST1H4I; HIST1H4J; HIST1H4K; HIST1H4L; HIST2H4A; HIST2H4B; HIST4H4;HSPA5;NPM1;YBX3
MAP2K5-PRKCI-SQSTM1 complex	3	P41743;Q13163;Q13501	3	P41743;Q13163;Q13501	MAP2K5;PRKCI;SQSTM1	1	-0.0526478	-0.0260539	-0.356958	0.225068	0.291923	2	P41743;Q13163	MAP2K5;PRKCI	1	Q13501	SQSTM1
BARD1-BRCA1-CSTF64 complex	3	P33240;P38398;Q99728	3	P33240;P38398;Q99728	BARD1;BRCA1;CSTF2	1	0.198882	-0.0267976	-0.150787	0.774232	0.502109	3	P33240;P38398;Q99728	BARD1;BRCA1;CSTF2	3	P33240;P38398;Q99728	BARD1;BRCA1;CSTF2
APP-FE65-LRP complex	3	O00213;P05067;Q07954	3	O00213;P05067;Q07954	APBB1;APP;LRP1	1	0.0232765	-0.0284713	-0.0881967	0.186497	0.144474	3	O00213;P05067;Q07954	APBB1;APP;LRP1	3	O00213;P05067;Q07954	APBB1;APP;LRP1
P53-BARD1-Ku70 complex	3	P04637;P12956;Q99728	3	P04637;P12956;Q99728	BARD1;TP53;XRCC6	1	-0.0344525	-0.0286723	-0.07662	0.00193475	0.0395951	1	P12956	XRCC6	1	Q99728	BARD1
KCNQ1 macromolecular complex	10	P13861;P17612;P22612;P22694;P31323;P36873;P51787;P62136;P62140;Q99996	9	P13861;P17612;P22694;P31323;P36873;P51787;P62136;P62140;Q99996	AKAP9;KCNQ1;PPP1CA;PPP1CB;PPP1CC;PRKACA;PRKACB;PRKAR2A;PRKAR2B	0.9	-0.0196821	-0.0299634	-0.329786	0.426	0.206363	4	P13861;P51787;P62136;Q99996	AKAP9;KCNQ1;PPP1CA;PRKAR2A	5	P17612;P22694;P31323;P36873;P62140	PPP1CB;PPP1CC;PRKACA;PRKACB;PRKAR2B
ITGA3-ITGB1-BSG complex	3	P05556;P26006;P35613	3	P05556;P26006;P35613	BSG;ITGA3;ITGB1	1	0.166173	-0.0301842	-0.097919	0.626621	0.400196	3	P05556;P26006;P35613	BSG;ITGA3;ITGB1	3	P05556;P26006;P35613	BSG;ITGA3;ITGB1
Heterodimer complex (CDK9, IL6ST)	2	P40189;P50750	2	P40189;P50750	CDK9;IL6ST	1	-0.0301974	-0.0301974	-0.0301974	-0.0301974	0	0			0
Artemis-DNA-PK complex	2	P78527;Q96SD1	2	P78527;Q96SD1	DCLRE1C;PRKDC	1	-0.0314743	-0.0314743	-0.0314743	-0.0314743	0	0			0
CIN85-CBL-SH3GL2 complex	3	P22681;Q96B97;Q99962	3	P22681;Q96B97;Q99962	CBL;SH3GL2;SH3KBP1	1	-0.00778729	-0.0315364	-0.0559495	0.064124	0.063462	1	Q99962	SH3GL2	2	P22681;Q96B97	CBL;SH3KBP1
CIN85-SH3GL2 complex	2	Q96B97;Q99962	2	Q96B97;Q99962	SH3GL2;SH3KBP1	1	-0.0315364	-0.0315364	-0.0315364	-0.0315364	0	0			0
TRF2-Ku complex	3	P12956;P13010;Q15554	3	P12956;P13010;Q15554	TERF2;XRCC5;XRCC6	1	0.289472	-0.0320643	-0.0687112	0.969191	0.588939	3	P12956;P13010;Q15554	TERF2;XRCC5;XRCC6	3	P12956;P13010;Q15554	TERF2;XRCC5;XRCC6
PML-SMAD2/3-SARA complex	4	O95405;P29590;P84022;Q15796	4	O95405;P29590;P84022;Q15796	PML;SMAD2;SMAD3;ZFYVE9	1	-0.066652	-0.0357453	-0.350664	0.175676	0.223078	2	O95405;P29590	PML;ZFYVE9	2	P84022;Q15796	SMAD2;SMAD3
ITGA6-ITGB1-CYR61 complex	3	O00622;P05556;P23229	3	O00622;P05556;P23229	CYR61;ITGA6;ITGB1	1	-0.0883412	-0.0364161	-0.245132	0.0165249	0.138341	2	O00622;P23229	CYR61;ITGA6	1	P05556	ITGB1
AFF1-MLLT1-CBX8 complex	3	P51825;Q03111;Q9HC52	3	P51825;Q03111;Q9HC52	AFF1;CBX8;MLLT1	1	-0.0244448	-0.0368228	-0.117966	0.0814547	0.100285	1	Q9HC52	CBX8	2	P51825;Q03111	AFF1;MLLT1
ER-alpha-GRIP1-c-Jun complex	3	P03372;P05412;Q9Y3R0	2	P05412;Q9Y3R0	GRIP1;JUN	0.666667	-0.0373812	-0.0373812	-0.0373812	-0.0373812	0	0			0
CD98-LAT2-ITGB1 complex	4	P05556;P08195;Q01650;Q9UHI5	4	P05556;P08195;Q01650;Q9UHI5	ITGB1;SLC3A2;SLC7A5;SLC7A8	1	0.110707	-0.0385103	-0.147473	0.88083	0.390088	3	P05556;P08195;Q01650	ITGB1;SLC3A2;SLC7A5	3	P05556;P08195;Q9UHI5	ITGB1;SLC3A2;SLC7A8
eRF1-eRF3-GTP-Mg(2+) complex	3	P15170;P62495;Q8IYD1	3	P15170;P62495;Q8IYD1	ETF1;GSPT1;GSPT2	1	0.145545	-0.039829	-0.113151	0.589615	0.386319	3	P15170;P62495;Q8IYD1	ETF1;GSPT1;GSPT2	3	P15170;P62495;Q8IYD1	ETF1;GSPT1;GSPT2
MAF2 complex	2	Q9H7Z6;Q9UBU8	2	Q9H7Z6;Q9UBU8	KAT8;MORF4L1	1	-0.0402474	-0.0402474	-0.0402474	-0.0402474	0	0			0
MDC1-H2AFX-TP53BP1 complex	3	P16104;Q12888;Q14676	3	P16104;Q12888;Q14676	H2AFX;MDC1;TP53BP1	1	0.0441406	-0.0410729	-0.155278	0.328773	0.253026	3	P16104;Q12888;Q14676	H2AFX;MDC1;TP53BP1	3	P16104;Q12888;Q14676	H2AFX;MDC1;TP53BP1
MDC1-p53BP1-SMC1 complex	3	Q12888;Q14676;Q14683	3	Q12888;Q14676;Q14683	MDC1;SMC1A;TP53BP1	1	0.0267926	-0.0410729	-0.224698	0.346149	0.291412	3	Q12888;Q14676;Q14683	MDC1;SMC1A;TP53BP1	3	Q12888;Q14676;Q14683	MDC1;SMC1A;TP53BP1
RICH1/AMOT polarity complex, Flag-Amot precipitated	8	O75970;Q4VCS5;Q5T2T1;Q68EM7;Q8IY63;Q8N3R9;Q8NI35;Q9Y2J4	7	Q4VCS5;Q5T2T1;Q68EM7;Q8IY63;Q8N3R9;Q8NI35;Q9Y2J4	AMOT;AMOTL1;AMOTL2;ARHGAP17;MPP5;MPP7;PATJ	0.875	0.0318856	-0.0428802	-0.231607	0.876356	0.25622	6	Q4VCS5;Q68EM7;Q8IY63;Q8N3R9;Q8NI35;Q9Y2J4	AMOT;AMOTL1;AMOTL2;ARHGAP17;MPP5;PATJ	6	Q4VCS5;Q5T2T1;Q68EM7;Q8IY63;Q8N3R9;Q9Y2J4	AMOT;AMOTL1;AMOTL2;ARHGAP17;MPP5;MPP7
RBP-Jkappa-SHARP complex	2	Q06330;Q96T58	2	Q06330;Q96T58	RBPJ;SPEN	1	-0.0431036	-0.0431036	-0.0431036	-0.0431036	0	0			0
TTP-AGO2 complex	2	P26651;Q9UKV8	2	P26651;Q9UKV8	AGO2;ZFP36	1	-0.0432573	-0.0432573	-0.0432573	-0.0432573	0	0			0
MBD1-MCAF1-SETDB1 complex	3	Q15047;Q6VMQ6;Q9UIS9	3	Q15047;Q6VMQ6;Q9UIS9	ATF7IP;MBD1;SETDB1	1	0.109609	-0.043463	-0.321078	0.693369	0.52426	3	Q15047;Q6VMQ6;Q9UIS9	ATF7IP;MBD1;SETDB1	3	Q15047;Q6VMQ6;Q9UIS9	ATF7IP;MBD1;SETDB1
Replication-coupled CAF-1-MBD1-ETDB1 complex	3	Q13111;Q15047;Q9UIS9	3	Q13111;Q15047;Q9UIS9	CHAF1A;MBD1;SETDB1	1	-0.0191918	-0.043463	-0.136677	0.122565	0.131314	1	Q9UIS9	MBD1	2	Q13111;Q15047	CHAF1A;SETDB1
SNX complex (SNX1a, SNX2, SNX4, EGFR)	4	O60749;O95219;P00533;Q13596	4	O60749;O95219;P00533;Q13596	EGFR;SNX1;SNX2;SNX4	1	-0.0646673	-0.0436273	-0.406172	0.249588	0.245975	2	O60749;O95219	SNX2;SNX4	2	P00533;Q13596	EGFR;SNX1
SMAD1-CBP complex	2	Q15797;Q92793	2	Q15797;Q92793	CREBBP;SMAD1	1	-0.0447237	-0.0447237	-0.0447237	-0.0447237	0	0			0
REST-CoREST-mSIN3A complex	3	Q13127;Q96ST3;Q9UKL0	3	Q13127;Q96ST3;Q9UKL0	RCOR1;REST;SIN3A	1	0.0836519	-0.0448778	-0.139716	0.435549	0.308419	3	Q13127;Q96ST3;Q9UKL0	RCOR1;REST;SIN3A	3	Q13127;Q96ST3;Q9UKL0	RCOR1;REST;SIN3A
ITGB6-FYN-FN1 complex	3	P02751;P06241;P18564	3	P02751;P06241;P18564	FN1;FYN;ITGB6	1	-0.0414234	-0.0462247	-0.0672029	-0.0108425	0.0284853	0			0
SMAD3-SMAD4-FOXO3 complex	3	O43524;P84022;Q13485	3	O43524;P84022;Q13485	FOXO3;SMAD3;SMAD4	1	-0.0944969	-0.0463246	-0.329325	0.0921589	0.214832	2	P84022;Q13485	SMAD3;SMAD4	1	O43524	FOXO3
SMAD3-SMAD4-FOXO3-FOXG1 complex	4	O43524;P55316;P84022;Q13485	3	O43524;P84022;Q13485	FOXO3;SMAD3;SMAD4	0.75	-0.0944969	-0.0463246	-0.329325	0.0921589	0.214832	2	P84022;Q13485	SMAD3;SMAD4	1	O43524	FOXO3
YWHAQ-CALM1-CABIN1 complex	3	P27348;P62158;Q9Y6J0	3	P27348;P62158;Q9Y6J0	CABIN1;CALM1; CALM2; CALM3;YWHAQ	1	0.000709246	-0.0467302	-0.144817	0.193675	0.174161	3	P27348;P62158;Q9Y6J0	CABIN1;CALM1; CALM2; CALM3;YWHAQ	3	P27348;P62158;Q9Y6J0	CABIN1;CALM1; CALM2; CALM3;YWHAQ
NEMO-HIF2(alpha)-ARNT complex	3	P27540;Q99814;Q9Y6K9	2	P27540;Q9Y6K9	ARNT;IKBKG	0.666667	-0.0468627	-0.0468627	-0.0468627	-0.0468627	0	0			0
BRAF-CNK1 complex, not RAS stimulated	2	P15056;Q969H4	2	P15056;Q969H4	BRAF;CNKSR1	1	-0.0475961	-0.0475961	-0.0475961	-0.0475961	0	0			0
JUND-FOSB-SMAD3-SMAD4 complex	4	P17535;P53539;P84022;Q13485	4	P17535;P53539;P84022;Q13485	FOSB;JUND;SMAD3;SMAD4	1	-0.0881439	-0.0504456	-0.329325	0.151086	0.195497	2	P84022;Q13485	SMAD3;SMAD4	2	P17535;P53539	FOSB;JUND
LMO4-gp130 complex	5	O14543;P23458;P40189;P61968;Q06124	4	P23458;P40189;P61968;Q06124	IL6ST;JAK1;LMO4;PTPN11	0.8	-0.0656128	-0.0505776	-0.224635	0.0318985	0.10114	2	P23458;P61968	JAK1;LMO4	2	P40189;Q06124	IL6ST;PTPN11
Affixin-actinin(alpha) complex	2	P12814;Q9HBI1	2	P12814;Q9HBI1	ACTN1;PARVB	1	-0.05092	-0.05092	-0.05092	-0.05092	0	0			0
G protein complex (GNG2, GNB2L1, RAF1)	3	P04049;P59768;P63244	3	P04049;P59768;P63244	GNG2;RACK1;RAF1	1	0.0847076	-0.0514677	-0.0638865	0.369477	0.246696	2	P04049;P63244	RACK1;RAF1	3	P04049;P59768;P63244	GNG2;RACK1;RAF1
BMP4-TWSG1 complex	2	P12644;Q9GZX9	2	P12644;Q9GZX9	BMP4;TWSG1	1	-0.0538921	-0.0538921	-0.0538921	-0.0538921	0	0			0
APLG1-Rababtin5 complex	3	O43747;Q15276;Q9H5N1	3	O43747;Q15276;Q9H5N1	AP1G1;RABEP1;RABEP2	1	0.0178712	-0.0555765	-0.0931628	0.202353	0.160867	2	Q15276;Q9H5N1	RABEP1;RABEP2	3	O43747;Q15276;Q9H5N1	AP1G1;RABEP1;RABEP2
Retrotranslocation complex	3	P57678;Q86TM6;Q9BUN8	3	P57678;Q86TM6;Q9BUN8	DERL1;GEMIN4;SYVN1	1	-0.0761186	-0.0558562	-0.322743	0.150244	0.237144	2	P57678;Q86TM6	GEMIN4;SYVN1	1	Q9BUN8	DERL1
ARF-Mule complex	3	P06748;Q7Z6Z7;Q8N726	3	P06748;Q7Z6Z7;Q8N726	CDKN2A;HUWE1;NPM1	1	-0.0577501	-0.0571244	-0.25275	0.136624	0.194688	1	Q7Z6Z7	HUWE1	1	P06748	NPM1
ETS2-SMARCA4-INI1 complex	3	P15036;P51532;Q12824	3	P15036;P51532;Q12824	ETS2;SMARCA4;SMARCB1	1	0.218403	-0.0583812	-0.128945	0.842534	0.541664	3	P15036;P51532;Q12824	ETS2;SMARCA4;SMARCB1	3	P15036;P51532;Q12824	ETS2;SMARCA4;SMARCB1
SNARE complex (STX2, SNAP23)	2	O00161;P32856	2	O00161;P32856	SNAP23;STX2	1	-0.0584168	-0.0584168	-0.0584168	-0.0584168	0	0			0
Membrane protein complex (DERL1, SELS, VCP)	3	P55072;Q9BQE4;Q9BUN8	3	P55072;Q9BQE4;Q9BUN8	DERL1;SELENOS;VCP	1	-0.00351551	-0.059216	-0.0937663	0.142436	0.127573	1	Q9BUN8	DERL1	2	P55072;Q9BQE4	SELENOS;VCP
p97/VCP-VIMP-DERL1 complex	3	P55072;Q9BQE4;Q9BUN8	3	P55072;Q9BQE4;Q9BUN8	DERL1;SELENOS;VCP	1	-0.00351551	-0.059216	-0.0937663	0.142436	0.127573	1	Q9BUN8	DERL1	2	P55072;Q9BQE4	SELENOS;VCP
Membrane protein complex (VCP, UFD1L, SEC61B)	3	P55072;P60468;Q92890	3	P55072;P60468;Q92890	SEC61B;UFD1L;VCP	1	-0.0314404	-0.0613922	-0.0838233	0.0508942	0.0721805	1	P60468	SEC61B	2	P55072;Q92890	UFD1L;VCP
ITGAV-ITGB3-ADAM15 complex	3	P05106;P06756;Q13444	2	P06756;Q13444	ADAM15;ITGAV	0.666667	-0.0623782	-0.0623782	-0.0623782	-0.0623782	0	0			0
APC-Axin-1-beta-catenin complex	3	O15169;P25054;P35222	3	O15169;P25054;P35222	APC;AXIN1;CTNNB1	1	-0.0425094	-0.063407	-0.147267	0.0831463	0.11662	1	P25054	APC	1	P35222	CTNNB1
MBD1-Suv39h1-HP1 complex	3	O43463;P45973;Q9UIS9	3	O43463;P45973;Q9UIS9	CBX5;MBD1;SUV39H1	1	0.115688	-0.0636519	-0.148002	0.558717	0.385985	3	O43463;P45973;Q9UIS9	CBX5;MBD1;SUV39H1	3	O43463;P45973;Q9UIS9	CBX5;MBD1;SUV39H1
TGM2-HD complex	2	P21980;P42858	2	P21980;P42858	HTT;TGM2	1	-0.063654	-0.063654	-0.063654	-0.063654	0	0			0
MutS-alpha-PK-zeta complex	3	P43246;P52701;Q05513	3	P43246;P52701;Q05513	MSH2;MSH6;PRKCZ	1	0.267795	-0.0651282	-0.0701615	0.938675	0.581004	2	P43246;P52701	MSH2;MSH6	3	P43246;P52701;Q05513	MSH2;MSH6;PRKCZ
CIN85-BLNK complex	2	Q8WV28;Q96B97	2	Q8WV28;Q96B97	BLNK;SH3KBP1	1	-0.0651911	-0.0651911	-0.0651911	-0.0651911	0	0			0
ILK-PARVB-ARHGEF6 complex	3	Q13418;Q15052;Q9HBI1	3	Q13418;Q15052;Q9HBI1	ARHGEF6;ILK;PARVB	1	0.0208949	-0.0662606	-0.240632	0.369577	0.314302	3	Q13418;Q15052;Q9HBI1	ARHGEF6;ILK;PARVB	3	Q13418;Q15052;Q9HBI1	ARHGEF6;ILK;PARVB
PARVB-ARHGEF6 complex	2	Q15052;Q9HBI1	2	Q15052;Q9HBI1	ARHGEF6;PARVB	1	-0.0662606	-0.0662606	-0.0662606	-0.0662606	0	0			0
ASPP1-SAM68 complex	2	Q07666;Q96KQ4	2	Q07666;Q96KQ4	KHDRBS1;PPP1R13B	1	-0.0663706	-0.0663706	-0.0663706	-0.0663706	0	0			0
AP3-BLOC1 complex	15	O00203;O14617;O95295;P53677;P59780;P78537;Q13367;Q6QNY0;Q6QNY1;Q8TDH9;Q92572;Q96EV8;Q9NUP1;Q9UL45;Q9Y2T2	14	O00203;O14617;O95295;P53677;P59780;P78537;Q6QNY0;Q6QNY1;Q8TDH9;Q92572;Q96EV8;Q9NUP1;Q9UL45;Q9Y2T2	AP3B1;AP3D1;AP3M1;AP3M2;AP3S1;AP3S2;BLOC1S1;BLOC1S2;BLOC1S3;BLOC1S4;BLOC1S5;BLOC1S6;DTNBP1;SNAPIN	0.933333	0.183613	-0.0666602	-0.372125	0.943949	0.441805	10	O14617;O95295;P53677;P59780;P78537;Q6QNY0;Q8TDH9;Q92572;Q96EV8;Q9Y2T2	AP3D1;AP3M1;AP3M2;AP3S1;AP3S2;BLOC1S1;BLOC1S3;BLOC1S5;DTNBP1;SNAPIN	13	O00203;O95295;P53677;P59780;P78537;Q6QNY0;Q6QNY1;Q8TDH9;Q92572;Q96EV8;Q9NUP1;Q9UL45;Q9Y2T2	AP3B1;AP3M1;AP3M2;AP3S1;AP3S2;BLOC1S1;BLOC1S2;BLOC1S3;BLOC1S4;BLOC1S5;BLOC1S6;DTNBP1;SNAPIN
PKC-alpha-PLD1-PLC-gamma-2 signaling complex, lacritin stimulated	3	P16885;P17252;Q13393	3	P16885;P17252;Q13393	PLCG2;PLD1;PRKCA	1	-0.00677044	-0.0673677	-0.193919	0.240975	0.22369	1	P16885	PLCG2	2	P17252;Q13393	PLD1;PRKCA
ITGA7-ITGB1-CD9 complex	3	P05556;P21926;Q13683	2	P05556;P21926	CD9;ITGB1	0.666667	-0.0679573	-0.0679573	-0.0679573	-0.0679573	0	0			0
OGT-TRAK1-TRAK2 complex	3	O15294;O60296;Q9UPV9	2	O15294;O60296	OGT;TRAK2	0.666667	-0.068114	-0.068114	-0.068114	-0.068114	0	0			0
CAS-SRC-FAK complex	3	P12931;P56945;Q05397	3	P12931;P56945;Q05397	BCAR1;PTK2;SRC	1	0.0214566	-0.0688102	-0.0915545	0.224734	0.176411	2	P12931;Q05397	PTK2;SRC	3	P12931;P56945;Q05397	BCAR1;PTK2;SRC
p130Cas-ER-alpha-cSrc-kinase- PI3-kinase p85-subunit complex	4	P03372;P12931;P27986;P56945	3	P12931;P27986;P56945	BCAR1;PIK3R1;SRC	0.75	0.0192055	-0.0688102	-0.15741	0.283836	0.233419	3	P12931;P27986;P56945	BCAR1;PIK3R1;SRC	3	P12931;P27986;P56945	BCAR1;PIK3R1;SRC
Daxx-Axin-p53 complex	3	O15169;P04637;Q9UER7	3	O15169;P04637;Q9UER7	AXIN1;DAXX;TP53	1	-0.0935407	-0.0692041	-0.28061	0.069192	0.176166	2	O15169;P04637	AXIN1;TP53	1	Q9UER7	DAXX
DAXX-Axin-p53-HIPK2 complex	4	O15169;P04637;Q9H2X6;Q9UER7	3	O15169;P04637;Q9UER7	AXIN1;DAXX;TP53	0.75	-0.0935407	-0.0692041	-0.28061	0.069192	0.176166	2	O15169;P04637	AXIN1;TP53	1	Q9UER7	DAXX
CARMA1-BCL10-MALT1 complex	3	O95999;Q9BXL7;Q9UDY8	3	O95999;Q9BXL7;Q9UDY8	BCL10;CARD11;MALT1	1	0.0475606	-0.0702865	-0.148265	0.361233	0.274432	3	O95999;Q9BXL7;Q9UDY8	BCL10;CARD11;MALT1	3	O95999;Q9BXL7;Q9UDY8	BCL10;CARD11;MALT1
FYB-CARMA1-BCL-10-MALT1 complex	4	O15117;O95999;Q9BXL7;Q9UDY8	3	O95999;Q9BXL7;Q9UDY8	BCL10;CARD11;MALT1	0.75	0.0475606	-0.0702865	-0.148265	0.361233	0.274432	3	O95999;Q9BXL7;Q9UDY8	BCL10;CARD11;MALT1	3	O95999;Q9BXL7;Q9UDY8	BCL10;CARD11;MALT1
DRIP78-PHLP complex	2	Q13371;Q6Y2X3	2	Q13371;Q6Y2X3	DNAJC14;PDCL	1	-0.0714719	-0.0714719	-0.0714719	-0.0714719	0	0			0
Emerin regulatory complex	9	O15379;O75531;P28749;P50402;P60709;P68431;Q02539;Q13547;Q8WWI1	8	O15379;O75531;P28749;P50402;P60709;P68431;Q13547;Q8WWI1	ACTB;BANF1;EMD;HDAC1;HDAC3;HIST1H3A; HIST1H3B; HIST1H3C; HIST1H3D; HIST1H3E; HIST1H3F; HIST1H3G; HIST1H3H; HIST1H3I; HIST1H3J;LMO7;RBL1	0.888889	-0.0353271	-0.0715182	-0.442909	0.411657	0.170879	3	P28749;P60709;Q8WWI1	ACTB;LMO7;RBL1	4	O15379;O75531;P68431;Q13547	BANF1;HDAC1;HDAC3;HIST1H3A; HIST1H3B; HIST1H3C; HIST1H3D; HIST1H3E; HIST1H3F; HIST1H3G; HIST1H3H; HIST1H3I; HIST1H3J
NuMA-LGN-G-alpha-i-1 complex	3	P63096;P81274;Q14980	3	P63096;P81274;Q14980	GNAI1;GPSM2;NUMA1	1	-0.0525188	-0.0724996	-0.160683	0.0756259	0.119415	1	P63096	GNAI1	1	Q14980	NUMA1
PlexinA1-NRP1 complex	2	O14786;Q9UIW2	2	O14786;Q9UIW2	NRP1;PLXNA1	1	-0.0743484	-0.0743484	-0.0743484	-0.0743484	0	0			0
SEMA6D-PlexinA1-NRP1 complex	3	O14786;Q8NFY4;Q9UIW2	2	O14786;Q9UIW2	NRP1;PLXNA1	0.666667	-0.0743484	-0.0743484	-0.0743484	-0.0743484	0	0			0
beta(1)-AR receptosome (ADRB1-SAP97-AKAP79-PRKAR2A)	4	P08588;P13861;P24588;Q12959	3	P13861;P24588;Q12959	AKAP5;DLG1;PRKAR2A	0.75	-0.0226619	-0.0751729	-0.093661	0.100848	0.107362	1	Q12959	DLG1	2	P13861;P24588	AKAP5;PRKAR2A
IKKA-IKKB complex	2	O14920;O15111	2	O14920;O15111	CHUK;IKBKB	1	-0.0754666	-0.0754666	-0.0754666	-0.0754666	0	0			0
CHUK-IKBKB-MAP3K14 complex	3	O14920;O15111;Q99558	2	O14920;O15111	CHUK;IKBKB	0.666667	-0.0754666	-0.0754666	-0.0754666	-0.0754666	0	0			0
P-TEFb.4 complex	2	O75909;P50750	2	O75909;P50750	CCNK;CDK9	1	-0.0763116	-0.0763116	-0.0763116	-0.0763116	0	0			0
Sam68-p120GAP complex	2	P20936;Q07666	2	P20936;Q07666	KHDRBS1;RASA1	1	-0.078178	-0.078178	-0.078178	-0.078178	0	0			0
Heterotrimeric complex (CCNT1, CDK9, GRN)	3	O60563;P28799;P50750	3	O60563;P28799;P50750	CCNT1;CDK9;GRN	1	0.152065	-0.0818256	-0.0892059	0.627228	0.411519	2	O60563;P50750	CCNT1;CDK9	3	O60563;P28799;P50750	CCNT1;CDK9;GRN
CRKL-PDGFRA-CRK-RAPGEF1 complex	4	P16234;P46108;P46109;Q13905	3	P46108;P46109;Q13905	CRK;CRKL;RAPGEF1	0.75	-0.0741322	-0.0821964	-0.163367	0.0231665	0.0935277	1	P46109	CRKL	1	Q13905	RAPGEF1
APP-TIMM23 complex	2	O14925;P05067	2	O14925;P05067	APP;TIMM23	1	-0.0827471	-0.0827471	-0.0827471	-0.0827471	0	0			0
ITGA2b-ITGB3-CD47-FAK complex	4	P05106;P08514;Q05397;Q08722	2	Q05397;Q08722	CD47;PTK2	0.5	-0.0828122	-0.0828122	-0.0828122	-0.0828122	0	0			0
FARP2-NRP1-PlexinA3 complex	3	O14786;O94887;P51805	3	O14786;O94887;P51805	FARP2;NRP1;PLXNA3	1	-0.00350684	-0.0830037	-0.209572	0.282055	0.255273	1	O94887	FARP2	2	O14786;P51805	NRP1;PLXNA3
SMAD3-SMAD4-cJun-cFos complex	4	P01100;P05412;P84022;Q13485	4	P01100;P05412;P84022;Q13485	FOS;JUN;SMAD3;SMAD4	1	-0.0928057	-0.0835531	-0.329325	0.12085	0.197756	2	P05412;P84022	JUN;SMAD3	2	P01100;Q13485	FOS;SMAD4
SNARE complex (VAMP2, SNAP25, STX1a, STX3, CPLX1, CPLX3, CPLX4)	7	O14810;P60880;P63027;Q13277;Q16623;Q7Z7G2;Q8WVH0	5	O14810;P60880;P63027;Q13277;Q16623	CPLX1;SNAP25;STX1A;STX3;VAMP2	0.714286	0.0820495	-0.0836331	-0.28629	0.804171	0.391787	4	O14810;P60880;Q13277;Q16623	CPLX1;SNAP25;STX1A;STX3	5	O14810;P60880;P63027;Q13277;Q16623	CPLX1;SNAP25;STX1A;STX3;VAMP2
Tacc1-chTOG-AuroraA complex	3	O14965;O75410;Q14008	3	O14965;O75410;Q14008	AURKA;CKAP5;TACC1	1	0.149184	-0.0864034	-0.144919	0.678875	0.459658	2	O14965;Q14008	AURKA;CKAP5	3	O14965;O75410;Q14008	AURKA;CKAP5;TACC1
C-CFTR-NHERF(PDZ1 domain)-ezrin complex	3	O14745;P13569;P15311	3	O14745;P13569;P15311	CFTR;EZR;SLC9A3R1	1	-0.0179206	-0.0871174	-0.0890485	0.122404	0.121529	1	P13569	CFTR	2	O14745;P15311	EZR;SLC9A3R1
C-CFTR-NHERF(PDZ2 domain)-ezrin complex	3	O14745;P13569;P15311	3	O14745;P13569;P15311	CFTR;EZR;SLC9A3R1	1	-0.0179206	-0.0871174	-0.0890485	0.122404	0.121529	1	P13569	CFTR	2	O14745;P15311	EZR;SLC9A3R1
(C-CFTR)2-NHERF-ezrin complex	3	O14745;P13569;P15311	3	O14745;P13569;P15311	CFTR;EZR;SLC9A3R1	1	-0.0179206	-0.0871174	-0.0890485	0.122404	0.121529	1	P13569	CFTR	2	O14745;P15311	EZR;SLC9A3R1
Nrp1-PlexinD1 complex	2	O14786;Q9Y4D7	2	O14786;Q9Y4D7	NRP1;PLXND1	1	-0.0871379	-0.0871379	-0.0871379	-0.0871379	0	0			0
Sam68-p85 P13K-IRS-1-IR signaling complex	4	P06213;P27986;P35568;Q07666	4	P06213;P27986;P35568;Q07666	INSR;IRS1;KHDRBS1;PIK3R1	1	-0.0834458	-0.0881441	-0.200854	0.0667442	0.112014	2	P27986;P35568	IRS1;PIK3R1	2	P06213;Q07666	INSR;KHDRBS1
ZO1-(beta)cadherin-(VE)cadherin-VEGFR2 complex	4	P33151;P35222;P35968;Q07157	2	P35222;Q07157	CTNNB1;TJP1	0.5	-0.0885034	-0.0885034	-0.0885034	-0.0885034	0	0			0
CFTR-NHERF-beta(2)AR signaling complex	3	O14745;P07550;P13569	2	O14745;P13569	CFTR;SLC9A3R1	0.666667	-0.0890485	-0.0890485	-0.0890485	-0.0890485	0	0			0
SNX complex (SNX1a, SNX2, SNX4, INSR)	4	O60749;O95219;P06213;Q13596	4	O60749;O95219;P06213;Q13596	INSR;SNX1;SNX2;SNX4	1	-0.0377741	-0.0891962	-0.406172	0.379416	0.304236	2	O95219;Q13596	SNX1;SNX4	2	O60749;P06213	INSR;SNX2
POSH-MLK3 complex	2	Q16584;Q7Z6J0	2	Q16584;Q7Z6J0	MAP3K11;SH3RF1	1	-0.0898945	-0.0898945	-0.0898945	-0.0898945	0	0			0
YY1-MDM2-p53 complex	3	P04637;P25490;Q00987	2	P04637;P25490	TP53;YY1	0.666667	-0.089925	-0.089925	-0.089925	-0.089925	0	0			0
ITGA11-ITGB1-COL1A1 complex	3	P02452;P05556;Q9UKX5	2	P02452;P05556	COL1A1;ITGB1	0.666667	-0.0914663	-0.0914663	-0.0914663	-0.0914663	0	0			0
NDPKA-AMPKalpha1 complex	2	P15531;Q13131	2	P15531;Q13131	NME1;PRKAA1	1	-0.0915968	-0.0915968	-0.0915968	-0.0915968	0	0			0
CHUK-IQGAP2-AKAP8L-RELA-TNIP2 complex	5	O15111;Q04206;Q13576;Q8NFZ5;Q9ULX6	5	O15111;Q04206;Q13576;Q8NFZ5;Q9ULX6	AKAP8L;CHUK;IQGAP2;RELA;TNIP2	1	-0.0659914	-0.0921867	-0.19211	0.0607236	0.0953627	1	Q8NFZ5	TNIP2	2	O15111;Q9ULX6	AKAP8L;CHUK
SRC-PRKCD-CDCP1 complex	3	P12931;Q05655;Q9H5V8	3	P12931;Q05655;Q9H5V8	CDCP1;PRKCD;SRC	1	0.0128254	-0.0925074	-0.126214	0.257197	0.212302	2	P12931;Q05655	PRKCD;SRC	3	P12931;Q05655;Q9H5V8	CDCP1;PRKCD;SRC
YBX1-AKT1 complex	2	P31749;P67809	2	P31749;P67809	AKT1;YBX1	1	-0.0934664	-0.0934664	-0.0934664	-0.0934664	0	0			0
SVIP-p97/VCP-DERL1 complex	3	P55072;Q8NHG7;Q9BUN8	3	P55072;Q8NHG7;Q9BUN8	DERL1;SVIP;VCP	1	-0.106046	-0.0937663	-0.279139	0.0547676	0.167292	1	Q9BUN8	DERL1	1	P55072	VCP
gp78-p97/VCP-DERL1 complex	3	P55072;Q9BUN8;Q9UKV5	3	P55072;Q9BUN8;Q9UKV5	AMFR;DERL1;VCP	1	-0.0201258	-0.0937663	-0.219846	0.253235	0.244987	1	P55072	VCP	2	Q9BUN8;Q9UKV5	AMFR;DERL1
ESR1-RELA-BCL3-NCOA3 complex	4	P03372;P20749;Q04206;Q9Y6Q9	3	P20749;Q04206;Q9Y6Q9	BCL3;NCOA3;RELA	0.75	-0.058184	-0.0945689	-0.14498	0.064997	0.109615	1	Q9Y6Q9	NCOA3	2	P20749;Q04206	BCL3;RELA
pRb2/p130-multimolecular complex (DNMT1, E2F5, SuV39H1, HDAC1, RBL2)	5	O43463;P26358;Q08999;Q13547;Q15329	5	O43463;P26358;Q08999;Q13547;Q15329	DNMT1;E2F5;HDAC1;RBL2;SUV39H1	1	-0.078275	-0.0948878	-0.66916	0.446335	0.373674	1	Q08999	RBL2	3	O43463;P26358;Q13547	DNMT1;HDAC1;SUV39H1
N-NOS-CHIP-HSP70-1 complex	3	P08107;P29475;Q9UNE7	2	P08107;Q9UNE7	HSPA1B;STUB1	0.666667	-0.0989441	-0.0989441	-0.0989441	-0.0989441	0	0			0
TRBP containing complex (DICER, TRBP, AGO2, RPL7A, EIF6, MOV10)	6	P56537;P62424;Q15633;Q9HCE1;Q9UKV8;Q9UPY3	6	P56537;P62424;Q15633;Q9HCE1;Q9UKV8;Q9UPY3	AGO2;DICER1;EIF6;MOV10;RPL7A;TARBP2	1	-0.0480382	-0.0989631	-0.317876	0.591053	0.247647	3	P56537;P62424;Q9HCE1	EIF6;MOV10;RPL7A	3	Q15633;Q9UKV8;Q9UPY3	AGO2;DICER1;TARBP2
ADAR1-CDK2 complex	2	P24941;P55265	2	P24941;P55265	ADAR;CDK2	1	-0.099876	-0.099876	-0.099876	-0.099876	0	0			0
p14-Mp1-MEK1 complex	3	Q02750;Q9UHA4;Q9Y2Q5	3	Q02750;Q9UHA4;Q9Y2Q5	LAMTOR2;LAMTOR3;MAP2K1	1	0.209915	-0.100732	-0.144109	0.874585	0.57603	2	Q9UHA4;Q9Y2Q5	LAMTOR2;LAMTOR3	3	Q02750;Q9UHA4;Q9Y2Q5	LAMTOR2;LAMTOR3;MAP2K1
Cell-cell junction complex (ARHGAP10-CTNNA1)	2	A1A4S6;P35221	2	A1A4S6;P35221	ARHGAP10;CTNNA1	1	-0.101955	-0.101955	-0.101955	-0.101955	0	0			0
HIF1A-OS9-EGLN1 complex	3	Q13438;Q16665;Q9GZT9	2	Q13438;Q9GZT9	EGLN1;OS9	0.666667	-0.102058	-0.102058	-0.102058	-0.102058	0	0			0
EGFR-CBL-GRB2 complex	3	P00533;P22681;P62993	3	P00533;P22681;P62993	CBL;EGFR;GRB2	1	0.0752118	-0.102088	-0.154335	0.482059	0.353307	2	P22681;P62993	CBL;GRB2	3	P00533;P22681;P62993	CBL;EGFR;GRB2
Polycystin-1-E-cadherin-beta-catenin-Flotillin-2 complex	4	P12830;P35222;P98161;Q14254	3	P12830;P35222;Q14254	CDH1;CTNNB1;FLOT2	0.75	0.0782704	-0.103813	-0.173797	0.512422	0.377611	2	P12830;P35222	CDH1;CTNNB1	3	P12830;P35222;Q14254	CDH1;CTNNB1;FLOT2
BP-SMAD complex	8	O14867;O15198;O95452;P17980;P19447;P50539;Q13118;Q15582	5	O14867;P17980;P19447;Q13118;Q15582	BACH1;ERCC3;KLF10;PSMC3;TGFBI	0.625	-0.0379991	-0.104337	-0.360263	0.425614	0.246973	2	O14867;Q15582	BACH1;TGFBI	3	P17980;P19447;Q13118	ERCC3;KLF10;PSMC3
Grancalcin-sorcin complex	2	P28676;P30626	2	P28676;P30626	GCA;SRI	1	-0.105858	-0.105858	-0.105858	-0.105858	0	0			0
ITGA6-ITGB4-CD151 complex	3	P16144;P23229;P48509	3	P16144;P23229;P48509	CD151;ITGA6;ITGB4	1	0.0762652	-0.108202	-0.189177	0.526175	0.391731	2	P16144;P23229	ITGA6;ITGB4	3	P16144;P23229;P48509	CD151;ITGA6;ITGB4
DLP1-hFIS1 complex	2	O00429;Q9Y3D6	2	O00429;Q9Y3D6	DNM1L;FIS1	1	-0.112066	-0.112066	-0.112066	-0.112066	0	0			0
Ku antigen-YY1-alphaMyHC promoter complex	3	P12956;P13010;P25490	3	P12956;P13010;P25490	XRCC5;XRCC6;YY1	1	0.244688	-0.112341	-0.122787	0.969191	0.62746	2	P12956;P13010	XRCC5;XRCC6	3	P12956;P13010;P25490	XRCC5;XRCC6;YY1
SMURF2-SMAD3-SnoN complex, TGF(beta)-dependent	3	P12757;P84022;Q9HAU4	3	P12757;P84022;Q9HAU4	SKIL;SMAD3;SMURF2	1	-0.00871237	-0.115672	-0.339808	0.429343	0.395574	1	Q9HAU4	SMURF2	2	P12757;P84022	SKIL;SMAD3
FA complex (Fanconi anemia complex), cytoplasmic	4	O15287;O15360;Q00597;Q9NPI8	3	O15287;O15360;Q9NPI8	FANCA;FANCF;FANCG	0.75	0.0899695	-0.118725	-0.244407	0.633041	0.474493	3	O15287;O15360;Q9NPI8	FANCA;FANCF;FANCG	3	O15287;O15360;Q9NPI8	FANCA;FANCF;FANCG
FGFR2-c-Cbl-Lyn-Fyn complex	4	P06241;P07948;P21802;P22681	4	P06241;P07948;P21802;P22681	CBL;FGFR2;FYN;LYN	1	-0.110608	-0.121454	-0.392642	0.245671	0.227136	3	P07948;P21802;P22681	CBL;FGFR2;LYN	1	P06241	FYN
PAR3-PAR6-PALS1 complex	3	Q8N3R9;Q8TEW0;Q9NPB6	2	Q8N3R9;Q8TEW0	MPP5;PARD3	0.666667	-0.121887	-0.121887	-0.121887	-0.121887	0	0			0
ETS2-FOS-JUN complex	3	P01100;P05412;P15036	3	P01100;P05412;P15036	ETS2;FOS;JUN	1	-0.0499632	-0.12236	-0.300728	0.273199	0.293733	1	P05412	JUN	2	P01100;P15036	ETS2;FOS
pRb2/p130-multimolecular complex (RB2, E2F5, HDAC1, SUV39H1, P300)	5	O43463;Q08999;Q09472;Q13547;Q15329	5	O43463;Q08999;Q09472;Q13547;Q15329	E2F5;EP300;HDAC1;RBL2;SUV39H1	1	-0.0582285	-0.123094	-0.567362	0.429964	0.293168	2	Q08999;Q15329	E2F5;RBL2	3	O43463;Q09472;Q13547	EP300;HDAC1;SUV39H1
CyclinD1-CDK4-CDK6 complex	3	P11802;P24385;Q00534	3	P11802;P24385;Q00534	CCND1;CDK4;CDK6	1	0.0944625	-0.126534	-0.228433	0.638354	0.473771	2	P11802;P24385	CCND1;CDK4	3	P11802;P24385;Q00534	CCND1;CDK4;CDK6
CyclinD3-CDK4-CDK6-p21 complex	4	P11802;P30281;P38936;Q00534	3	P11802;P38936;Q00534	CDK4;CDK6;CDKN1A	0.75	0.0239247	-0.126534	-0.287221	0.485529	0.407755	3	P11802;P38936;Q00534	CDK4;CDK6;CDKN1A	3	P11802;P38936;Q00534	CDK4;CDK6;CDKN1A
CyclinD3-CDK4-CDK6 complex	3	P11802;P30281;Q00534	2	P11802;Q00534	CDK4;CDK6	0.666667	-0.126534	-0.126534	-0.126534	-0.126534	0	0			0
DNA ligase IV-XRCC4-PNK complex	3	P49917;Q13426;Q96T60	3	P49917;Q13426;Q96T60	LIG4;PNKP;XRCC4	1	0.0605654	-0.126608	-0.137427	0.445731	0.333607	2	P49917;Q13426	LIG4;XRCC4	3	P49917;Q13426;Q96T60	LIG4;PNKP;XRCC4
TNFRSF11A-TRAF6-SRC complex	3	P12931;Q9Y4K3;Q9Y6Q6	2	P12931;Q9Y4K3	SRC;TRAF6	0.666667	-0.127254	-0.127254	-0.127254	-0.127254	0	0			0
TGF-beta receptor II-TGF-beta1 complex	2	P01137;P37173	2	P01137;P37173	TGFB1;TGFBR2	1	-0.12738	-0.12738	-0.12738	-0.12738	0	0			0
TGF-beta-receptor II-TGF-beta1 complex	2	P01137;P37173	2	P01137;P37173	TGFB1;TGFBR2	1	-0.12738	-0.12738	-0.12738	-0.12738	0	0			0
AP1G1-PACS1-FURIN complex	3	O43747;P09958;Q6VY07	3	O43747;P09958;Q6VY07	AP1G1;FURIN;PACS1	1	-0.0652649	-0.132455	-0.205617	0.142277	0.183422	1	O43747	AP1G1	2	P09958;Q6VY07	FURIN;PACS1
Pericentrin-GCP complex	3	O95613;Q96CW5;Q9BSJ2	3	O95613;Q96CW5;Q9BSJ2	PCNT;TUBGCP2;TUBGCP3	1	0.176265	-0.133837	-0.213085	0.875718	0.607038	2	Q96CW5;Q9BSJ2	TUBGCP2;TUBGCP3	3	O95613;Q96CW5;Q9BSJ2	PCNT;TUBGCP2;TUBGCP3
SMAD3-SMAD4-cJUN complex	3	P05412;P84022;Q13485	3	P05412;P84022;Q13485	JUN;SMAD3;SMAD4	1	-0.165477	-0.135905	-0.329325	-0.0312011	0.151246	1	P84022	SMAD3	0
SNX complex (SNX1a, SNX2, SNX4, TFRC)	4	O60749;O95219;P02786;Q13596	4	O60749;O95219;P02786;Q13596	SNX1;SNX2;SNX4;TFRC	1	-0.118523	-0.137411	-0.406172	0.249588	0.227202	1	O95219	SNX4	1	Q13596	SNX1
ITGA9-ITGB1-ADAM15 complex	3	P05556;Q13444;Q13797	3	P05556;Q13444;Q13797	ADAM15;ITGA9;ITGB1	1	-0.0903157	-0.137987	-0.190219	0.0572587	0.130444	1	Q13444	ADAM15	2	P05556;Q13797	ITGA9;ITGB1
RAF1-RAS complex, EGF induced	4	P01111;P01112;P01116;P04049	4	P01111;P01112;P01116;P04049	HRAS;KRAS;NRAS;RAF1	1	-0.108256	-0.139978	-0.355453	0.110691	0.179626	1	P01111	NRAS	0
CAV1-VDAC1-ESR1 complex	3	P03372;P21796;Q03135	2	P21796;Q03135	CAV1;VDAC1	0.666667	-0.141076	-0.141076	-0.141076	-0.141076	0	0			0
Class C Vps complex (VPS11, VPS18, STX7)	3	O15400;Q9H270;Q9P253	3	O15400;Q9H270;Q9P253	STX7;VPS11;VPS18	1	0.191256	-0.143196	-0.156317	0.87328	0.590687	2	Q9H270;Q9P253	VPS11;VPS18	3	O15400;Q9H270;Q9P253	STX7;VPS11;VPS18
HNRPF-HNRPH1 complex	2	P31943;P52597	2	P31943;P52597	HNRNPF;HNRNPH1	1	-0.144087	-0.144087	-0.144087	-0.144087	0	0			0
p33ING1b-PCNA complex	2	Q15004;Q9UK53	2	Q15004;Q9UK53	ING1;PCLAF	1	-0.15379	-0.15379	-0.15379	-0.15379	0	0			0
ITGAV-ITGB3-PPAP2b complex	3	O14495;P05106;P06756	2	O14495;P06756	ITGAV;PLPP3	0.666667	-0.153823	-0.153823	-0.153823	-0.153823	0	0			0
GR-hnRNP U complex	2	P04150;Q00839	2	P04150;Q00839	HNRNPU;NR3C1	1	-0.156125	-0.156125	-0.156125	-0.156125	0	0			0
AMY-1-S-AKAP84-RII-beta complex	3	P31323;Q92667;Q99417	3	P31323;Q92667;Q99417	AKAP1;MYCBP;PRKAR2B	1	-0.0986832	-0.157385	-0.255451	0.116786	0.192937	1	P31323	PRKAR2B	2	Q92667;Q99417	AKAP1;MYCBP
HD-RAB8A-OPTN complex	3	P42858;P61006;Q96CV9	3	P42858;P61006;Q96CV9	HTT;OPTN;RAB8A	1	-0.115376	-0.15768	-0.326095	0.137646	0.234747	1	P61006	RAB8A	1	P42858	HTT
LATS1-HTRA2-BIRC4 complex	3	O43464;O95835;P98170	3	O43464;O95835;P98170	HTRA2;LATS1;XIAP	1	-0.148948	-0.158159	-0.256379	-0.032305	0.112321	0			0
MRIP-MBS-RHOA complex	3	O14974;P61586;Q6WCQ1	3	O14974;P61586;Q6WCQ1	MPRIP;PPP1R12A;RHOA	1	0.0221626	-0.159284	-0.182424	0.408196	0.334514	2	O14974;Q6WCQ1	MPRIP;PPP1R12A	3	O14974;P61586;Q6WCQ1	MPRIP;PPP1R12A;RHOA
HDAC4-ERK2 complex	2	P28482;P56524	2	P28482;P56524	HDAC4;MAPK1	1	-0.159333	-0.159333	-0.159333	-0.159333	0	0			0
NFAT-JUN-FOS DNA-protein complex	3	P01100;P05412;Q13469	3	P01100;P05412;Q13469	FOS;JUN;NFATC2	1	-0.187151	-0.160069	-0.300728	-0.100656	0.102749	0			0
AIF-CYPA-DNA complex	2	O95831;P62937	2	O95831;P62937	AIFM1;PPIA	1	-0.167151	-0.167151	-0.167151	-0.167151	0	0			0
DNAJB2-HSPA8-PSMA3 complex	3	P11142;P25686;P25788	3	P11142;P25686;P25788	DNAJB2;HSPA8;PSMA3	1	-0.148031	-0.1684	-0.227289	-0.0484024	0.0911664	0			0
SNARE complex (SNAP23, STX1A)	2	O00161;Q16623	2	O00161;Q16623	SNAP23;STX1A	1	-0.170551	-0.170551	-0.170551	-0.170551	0	0			0
CCND2-CDK6 complex	2	P30279;Q00534	2	P30279;Q00534	CCND2;CDK6	1	-0.171205	-0.171205	-0.171205	-0.171205	0	0			0
EGR-EP300 complex	2	P18146;Q09472	2	P18146;Q09472	EGR1;EP300	1	-0.171853	-0.171853	-0.171853	-0.171853	0	0			0
RIN1-STAM2-EGFR complex, EGF stimulated	3	O75886;P00533;Q13671	3	O75886;P00533;Q13671	EGFR;RIN1;STAM2	1	-0.00727691	-0.17334	-0.243815	0.395324	0.350439	1	O75886	STAM2	2	P00533;Q13671	EGFR;RIN1
SMAD3-SMAD4-CTCF protein-DNA complex	3	P49711;P84022;Q13485	3	P49711;P84022;Q13485	CTCF;SMAD3;SMAD4	1	-0.103075	-0.174564	-0.329325	0.194662	0.269209	1	Q13485	SMAD4	2	P49711;P84022	CTCF;SMAD3
ITGA9-ITGB1-TNC complex	3	P05556;P24821;Q13797	3	P05556;P24821;Q13797	ITGA9;ITGB1;TNC	1	-0.116894	-0.178323	-0.229618	0.0572587	0.152986	1	P24821	TNC	2	P05556;Q13797	ITGA9;ITGB1
Complexin complex (STX3, CPLX1, CPLX3)	3	O14810;Q13277;Q8WVH0	2	O14810;Q13277	CPLX1;STX3	0.666667	-0.17971	-0.17971	-0.17971	-0.17971	0	0			0
LLGL1-PAR-6B-PRKCI complex	3	P41743;Q15334;Q9BYG5	3	P41743;Q15334;Q9BYG5	LLGL1;PARD6B;PRKCI	1	0.0425141	-0.180836	-0.203653	0.512031	0.406774	2	P41743;Q9BYG5	PARD6B;PRKCI	3	P41743;Q15334;Q9BYG5	LLGL1;PARD6B;PRKCI
MRIP-RHOA complex	2	P61586;Q6WCQ1	2	P61586;Q6WCQ1	MPRIP;RHOA	1	-0.182424	-0.182424	-0.182424	-0.182424	0	0			0
CREBBP-SMAD3-SMAD4 pentameric complex	3	P84022;Q13485;Q92793	3	P84022;Q13485;Q92793	CREBBP;SMAD3;SMAD4	1	-0.111786	-0.185595	-0.329325	0.179562	0.26235	1	Q13485	SMAD4	2	P84022;Q92793	CREBBP;SMAD3
JUN-TCF4-CTNNB1 complex	3	P05412;P15884;P35222	2	P05412;P35222	CTNNB1;JUN	0.666667	-0.190832	-0.190832	-0.190832	-0.190832	0	0			0
Catulin (alpha) - catenin (beta) complex	2	P35222;Q9UBT7	2	P35222;Q9UBT7	CTNNAL1;CTNNB1	1	-0.191426	-0.191426	-0.191426	-0.191426	0	0			0
PNUTS-PP1 complex	2	P62136;Q96QC0	2	P62136;Q96QC0	PPP1CA;PPP1R10	1	-0.191526	-0.191526	-0.191526	-0.191526	0	0			0
LMO4-CREB complex	2	P16220;P61968	2	P16220;P61968	CREB1;LMO4	1	-0.192506	-0.192506	-0.192506	-0.192506	0	0			0
NMI-POLR1B-RRN3 complex	3	Q13287;Q9H9Y6;Q9NYV6	3	Q13287;Q9H9Y6;Q9NYV6	NMI;POLR1B;RRN3	1	-0.0870403	-0.193044	-0.324981	0.256904	0.305082	1	Q13287	NMI	2	Q9H9Y6;Q9NYV6	POLR1B;RRN3
NMI-RRN3 complex	2	Q13287;Q9NYV6	2	Q13287;Q9NYV6	NMI;RRN3	1	-0.193044	-0.193044	-0.193044	-0.193044	0	0			0
Ubiquitin E3 ligase (H2AFY, SPOP, CUL3)	3	O43791;O75367;Q13618	3	O43791;O75367;Q13618	CUL3;H2AFY;SPOP	1	-0.141017	-0.193912	-0.360829	0.131689	0.250483	1	O75367	H2AFY	1	Q13618	CUL3
Stat1-alpha-dimer-CBP DNA-protein complex	2	P42224;Q92793	2	P42224;Q92793	CREBBP;STAT1	1	-0.204223	-0.204223	-0.204223	-0.204223	0	0			0
BRCC complex	5	P38398;P46736;P51587;Q06609;Q9NXR7	5	P38398;P46736;P51587;Q06609;Q9NXR7	BRCA1;BRCA2;BRCC3;BRE;RAD51	1	0.0242196	-0.204455	-0.465275	0.572416	0.443887	4	P38398;P51587;Q06609;Q9NXR7	BRCA1;BRCA2;BRE;RAD51	5	P38398;P46736;P51587;Q06609;Q9NXR7	BRCA1;BRCA2;BRCC3;BRE;RAD51
FARP2-NRP1-PlexinA1 complex	3	O14786;O94887;Q9UIW2	3	O14786;O94887;Q9UIW2	FARP2;NRP1;PLXNA1	1	-0.19757	-0.209572	-0.308789	-0.0743484	0.11768	0			0
FARP2-NRP1-PlexinA4 complex	3	O14786;O94887;Q9HCM2	2	O14786;O94887	FARP2;NRP1	0.666667	-0.209572	-0.209572	-0.209572	-0.209572	0	0			0
NOS3-CAV1-NOSTRIN complex	3	P29474;Q03135;Q8IVI9	3	P29474;Q03135;Q8IVI9	CAV1;NOS3;NOSTRIN	1	-0.11516	-0.215044	-0.375339	0.244903	0.321959	1	Q03135	CAV1	2	P29474;Q8IVI9	NOS3;NOSTRIN
eNOS-CAV1 complex	2	P29474;Q03135	2	P29474;Q03135	CAV1;NOS3	1	-0.215044	-0.215044	-0.215044	-0.215044	0	0			0
AGO2-FXR1-TNF(alpha)ARE-RNP complex	2	P51114;Q9UKV8	2	P51114;Q9UKV8	AGO2;FXR1	1	-0.21602	-0.21602	-0.21602	-0.21602	0	0			0
PLC-gamma-2-Syk-LAT-FcR-gamma complex	4	O43561;P12314;P16885;P43405	2	P16885;P43405	PLCG2;SYK	0.5	-0.221592	-0.221592	-0.221592	-0.221592	0	0			0
FHL3-CREB complex	2	P16220;Q13643	2	P16220;Q13643	CREB1;FHL3	1	-0.221988	-0.221988	-0.221988	-0.221988	0	0			0
CCND1-CDK6 complex	2	P24385;Q00534	2	P24385;Q00534	CCND1;CDK6	1	-0.228433	-0.228433	-0.228433	-0.228433	0	0			0
APP-TOMM40 complex	2	O96008;P05067	2	O96008;P05067	APP;TOMM40	1	-0.231639	-0.231639	-0.231639	-0.231639	0	0			0
HDAC4-ERK1 complex	2	P27361;P56524	2	P27361;P56524	HDAC4;MAPK3	1	-0.244093	-0.244093	-0.244093	-0.244093	0	0			0
CRMP-MICAL-PlexinA1 complex, induced by SEMA3A	3	Q14194;Q8TDZ2;Q9UIW2	3	Q14194;Q8TDZ2;Q9UIW2	CRMP1;MICAL1;PLXNA1	1	0.0564242	-0.244481	-0.281862	0.695615	0.553871	2	Q14194;Q8TDZ2	CRMP1;MICAL1	3	Q14194;Q8TDZ2;Q9UIW2	CRMP1;MICAL1;PLXNA1
ITGB5-ITGAV-VTN complex	3	P04004;P06756;P18084	3	P04004;P06756;P18084	ITGAV;ITGB5;VTN	1	-0.0235764	-0.247343	-0.378549	0.555164	0.505479	1	P04004	VTN	2	P06756;P18084	ITGAV;ITGB5
ITGB3-ITGAV-VTN complex	3	P04004;P05106;P06756	2	P04004;P06756	ITGAV;VTN	0.666667	-0.247343	-0.247343	-0.247343	-0.247343	0	0			0
CS-MAP3K7IP1-MAP3K7IP2 complex	3	O75390;Q15750;Q9NYJ8	3	O75390;Q15750;Q9NYJ8	CS;TAB1;TAB2	1	0.0263979	-0.251947	-0.37384	0.704981	0.590822	2	Q15750;Q9NYJ8	TAB1;TAB2	3	O75390;Q15750;Q9NYJ8	CS;TAB1;TAB2
Pre-initiation complex (PIC)	3	P20226;P24928;P60709	3	P20226;P24928;P60709	ACTB;POLR2A;TBP	1	-0.0639226	-0.253684	-0.30927	0.371186	0.377839	1	P60709	ACTB	2	P20226;P24928	POLR2A;TBP
NK-3-Groucho complex	7	P78367;Q04724;Q04725;Q04726;Q04727;Q99801;Q9H808	2	Q04724;Q04726	TLE1;TLE3	0.285714	-0.262144	-0.262144	-0.262144	-0.262144	0	0			0
RB1-TFAP2A complex	2	P05549;P06400	2	P05549;P06400	RB1;TFAP2A	1	-0.266076	-0.266076	-0.266076	-0.266076	0	0			0
SKI-SMAD3-SMAD4 pentameric complex	3	P12755;P84022;Q13485	3	P12755;P84022;Q13485	SKI;SMAD3;SMAD4	1	-0.133525	-0.268878	-0.329325	0.197626	0.288374	1	P84022	SMAD3	2	P12755;Q13485	SKI;SMAD4
SMAD3-SMAD4-cSKI, TGF(beta)-dependent	3	P12755;P84022;Q13485	3	P12755;P84022;Q13485	SKI;SMAD3;SMAD4	1	-0.133525	-0.268878	-0.329325	0.197626	0.288374	1	P84022	SMAD3	2	P12755;Q13485	SKI;SMAD4
SMAD3-SKI complex	2	P12755;P84022	2	P12755;P84022	SKI;SMAD3	1	-0.268878	-0.268878	-0.268878	-0.268878	0	0			0
SKI-SMAD3 hexameric complex	2	P12755;P84022	2	P12755;P84022	SKI;SMAD3	1	-0.268878	-0.268878	-0.268878	-0.268878	0	0			0
SNX complex (SNX1a, SNX2, SNX4)	3	O60749;O95219;Q13596	3	O60749;O95219;Q13596	SNX1;SNX2;SNX4	1	-0.142556	-0.271084	-0.406172	0.249588	0.346258	1	O95219	SNX4	2	O60749;Q13596	SNX1;SNX2
SNX complex (SNX1a, SNX2, SNX4, LEPR)	4	O60749;O95219;P48357;Q13596	3	O60749;O95219;Q13596	SNX1;SNX2;SNX4	0.75	-0.142556	-0.271084	-0.406172	0.249588	0.346258	1	O95219	SNX4	2	O60749;Q13596	SNX1;SNX2
SNX complex (SNX1,1a,2,4, PDGF receptor)	4	O60749;O95219;P16234;Q13596	3	O60749;O95219;Q13596	SNX1;SNX2;SNX4	0.75	-0.142556	-0.271084	-0.406172	0.249588	0.346258	1	O95219	SNX4	2	O60749;Q13596	SNX1;SNX2
BRCA1 B complex	3	O14867;P38398;Q99728	3	O14867;P38398;Q99728	BACH1;BARD1;BRCA1	1	0.0553516	-0.276312	-0.331865	0.774232	0.623188	2	P38398;Q99728	BARD1;BRCA1	3	O14867;P38398;Q99728	BACH1;BARD1;BRCA1
ITGA4-PXN-GIT1 complex	3	P13612;P49023;Q9Y2X7	2	P49023;Q9Y2X7	GIT1;PXN	0.666667	-0.277851	-0.277851	-0.277851	-0.277851	0	0			0
Axin-p53-HIPK2 complex	3	O15169;P04637;Q9H2X6	2	O15169;P04637	AXIN1;TP53	0.666667	-0.28061	-0.28061	-0.28061	-0.28061	0	0			0
PLXNA2-RANBPM complex	2	O75051;Q96S59	2	O75051;Q96S59	PLXNA2;RANBP9	1	-0.290343	-0.290343	-0.290343	-0.290343	0	0			0
ERG-JUN-FOS DNA-protein complex	3	P01100;P05412;P11308	2	P01100;P05412	FOS;JUN	0.666667	-0.300728	-0.300728	-0.300728	-0.300728	0	0			0
MBD1-MCAF complex	2	Q6VMQ6;Q9UIS9	2	Q6VMQ6;Q9UIS9	ATF7IP;MBD1	1	-0.321078	-0.321078	-0.321078	-0.321078	0	0			0
SMAD3-SMAD4-FOXO4 complex	3	P84022;P98177;Q13485	2	P84022;Q13485	SMAD3;SMAD4	0.666667	-0.329325	-0.329325	-0.329325	-0.329325	0	0			0
p27-cyclinE-CDK2 complex	3	P24864;P24941;P46527	3	P24864;P24941;P46527	CCNE1;CDK2;CDKN1B	1	-0.16536	-0.329697	-0.333508	0.167126	0.287947	1	P46527	CDKN1B	2	P24864;P24941	CCNE1;CDK2
VEGF transcriptional complex	6	P27695;P40763;Q16665;Q96RK1;Q99966;Q99967	2	P27695;P40763	APEX1;STAT3	0.333333	-0.338234	-0.338234	-0.338234	-0.338234	0	0			0
BRCA1-VCP complex	2	P38398;P55072	2	P38398;P55072	BRCA1;VCP	1	-0.353229	-0.353229	-0.353229	-0.353229	0	0			0
Chromatin remodeling complex (TACC2, TACC3, PCAF)	3	O95359;Q92831;Q9Y6A5	2	O95359;Q9Y6A5	TACC2;TACC3	0.666667	-0.371064	-0.371064	-0.371064	-0.371064	0	0			0
PAR-3-VE-cadherin-beta-catenin complex	3	P33151;P35222;Q8TEW0	2	P35222;Q8TEW0	CTNNB1;PARD3	0.666667	-0.398436	-0.398436	-0.398436	-0.398436	0	0			0
DNA ligase IV-XRCC4-XLF complex	3	P49917;Q13426;Q9H9Q4	3	P49917;Q13426;Q9H9Q4	LIG4;NHEJ1;XRCC4	1	-0.137684	-0.398665	-0.460119	0.445731	0.506186	1	Q9H9Q4	NHEJ1	2	P49917;Q13426	LIG4;XRCC4
BNIP2-ARHGAP8 complex	2	P85298;Q12982	2	P85298;Q12982	ARHGAP8;BNIP2	1	-0.401236	-0.401236	-0.401236	-0.401236	0	0			0
BMP2-BRIA complex	3	P12643;P12644;P36894	2	P12644;P36894	BMP4;BMPR1A	0.666667	-0.417781	-0.417781	-0.417781	-0.417781	0	0			0
hs4 enhancer complex (slow migrating complex)	2	P25490;Q01201	2	P25490;Q01201	RELB;YY1	1	-0.448656	-0.448656	-0.448656	-0.448656	0	0			0
