# Supplementary material for: Genomic Determinants of Protein Abundance Variation in Colorectal Cancer Cells
Source: Cell Rep. 2017 Aug 29;20(9):2201–14. doi: 10.1016/j.celrep.2017.08.010 (PMC5583477; doi:10.1016/j.celrep.2017.08.010)
Supplement: Table S4. Annotation of WGCNA Modules, Related to Figure 1 — Enrichment of Gene Ontology, GSEA, KEGG, CORUM and Pfam terms for the WGCNA modules. Significance FDR is shown for each term. [file mmc5.xlsx]

## Sheet: WGCNA_Module_Terms
	Enriched terms							-log10 (Ben.j-Hoch. FDR)					-log10 (Bonferoni p-value)
Module name	GOBP-slim	CORUM	KEGG	GSEA	Pfam	GO-BP	GO-CC	GO-slim	CORUM	KEGG	GSEA	Pfam	GO-BP	GO-CC
bisque4	DNA geometric change	MCM complex	DNA replication	REACTOME_UNWINDING_OF_DNA	MCM	DNA metabolic process	MCM complex	8.61968	11.2008	5.75367	8.77885	8.97675	5.71855	11.8247
black	RNA metabolic process	Exosome	RNA degradation	KEGG_RNA_DEGRADATION	RNase_PH	nuclear mRNA surveillance	nuclear exosome (RNase complex)	10.2814	10.9853	12.1223	11.9872	3.87322	9.04713	14.4173
blue	developmental process	Septin complex	Proteoglycans in cancer	KOINUMA_TARGETS_OF_SMAD2_OR_SMAD3	SH3_1	positive regulation of GTPase activity	actin cytoskeleton	7.35555	3.28034	2.50731	5.73584	2.35598	5.63701	6.77498
brown2	viral reproduction	20S proteasome	Proteasome	MODULE_50	Proteasome	proteasomal ubiquitin-independent protein catabolic process	proteasome core complex	18.096	28.0487	20.9253	25.0493	24.8144	22.5728	25.9341
cornsilk	tRNA processing	Rnase/Mrp complex	RNA transport	ENDORIBONUCLEASE_ACTIVITY	RNase_P_Rpp14	RNA phosphodiester bond hydrolysis, endonucleolytic	nucleolar ribonuclease P complex	8.89589	13.748	6.42111	6.72927	1.70512	9.40799	11.1512
darkseagreen2	RNA catabolic process	LSm2-8 complex	RNA degradation	REACTOME_MRNA_DECAY_BY_5_TO_3_EXORIBONUCLEASE	LSM	exonucleolytic nuclear-transcribed mRNA catabolic process involved in deadenylation-dependent decay	U6 snRNP	2.00742	3.99684	3.09756	5.78447	1.72228	3.15755	2.77586
lavenderblush	rRNA processing	Nop56p-associated pre-rRNA complex	Ribosome biogenesis in eukaryotes	RRNA_PROCESSING	NOP5NT	RNA modification	small nucleolar ribonucleoprotein complex	3.15278	2.45041	5.36831	3.04321	1.65936	3.57309	7.36174
lightcyan	viral reproduction	PA700 complex	Proteasome	PROTEASOME_COMPLEX	AAA	NIK/NF-kappaB signaling	proteasome regulatory particle	16.8701	31.0373	21.0686	26.2856	2.95456	19.1203	27.5971
magenta	mRNA processing	Spliceosome	Spliceosome	REACTOME_MRNA_SPLICING	RRM_1	mRNA processing	spliceosomal complex	41.1796	27.1924	29.1899	30.5701	11.9808	57.2393	31.2141
paleturquoise	translational initiation	eIF3 complex (EIF3S6, EIF3S5, EIF3S4, EIF3S3, EIF3S6IP, EIF3S2, EIF3S9, EIF3S12, EIF3S10, EIF3S8, EIF3S1, EIF3S7, PCID1)	RNA transport	EUKARYOTIC_TRANSLATION_INITIATION_FACTOR_3_COMPLEX	PCI	formation of translation preinitiation complex	eukaryotic 43S preinitiation complex	4.93037	23.295	7.04289	13.3978	1.59353	19.4031	22.1391
salmon	rRNA processing	IMP3-IMP4-MPP10 complex	Ribosome biogenesis in eukaryotes	KRIGE_RESPONSE_TO_TOSEDOSTAT_24HR_DN	WD40	ribosome biogenesis	preribosome	11.9452	2.2791	20.0221	9.45922	2.06053	21.1064	20.9995
turquoise	DNA metabolic process	RC complex (Replication competent complex)	Fanconi anemia pathway	DUTERTRE_ESTRADIOL_RESPONSE_24HR_UP	Kinesin	cell cycle	chromosome	31.5428	6.24728	9.06867	82.673	6.7113	38.15	33.3359
blue3	endosome transport	ESCRT-II complex		REACTOME_ENDOSOMAL_SORTING_COMPLEX_REQUIRED_FOR_TRANSPORT_ESCRT	EAP30	protein targeting to vacuole involved in ubiquitin-dependent protein catabolic process via the multivesicular body sorting pathway	ESCRT II complex	1.73377	5.52956		2.68772	1.65123	4.21382	4.81564
brown	cellular ketone metabolic process	28S ribosomal subunit, mitochondrial	Metabolic pathways	MOOTHA_HUMAN_MITODB_6_2002		mitochondrion organization	mitochondrion	10.0548	28.3822	5.73295	42.4107		31.4944	101.567
brown1	DNA metabolic process	ORC 2-5 complex (origin recognition 2-5 complex)	Cell cycle	REACTOME_CDC6_ASSOCIATION_WITH_THE_ORC_ORIGIN_COMPLEX		DNA replication initiation	origin recognition complex	1.92985	8.16755	2.75858	6.44709		3.57353	9.05148
brown3	protein alkylation	CtBP complex	Lysine degradation	KEGG_LYSINE_DEGRADATION	SET	peptidyl-lysine dimethylation		3.4168	4.03032	3.06627	2.74936	1.92154	2.77586
chocolate2	membrane docking	Sec6/8 exocyst complex		REACTOME_INSULIN_SYNTHESIS_AND_PROCESSING	Sec15	vesicle docking	exocyst	3.49056	7.32349		3.62652	1.7778	3.65905	6.01457
cyan	extracellular structure organization	P2X7 receptor signalling complex	ECM-receptor interaction	KOINUMA_TARGETS_OF_SMAD2_OR_SMAD3		extracellular matrix organization	extracellular region	4.54654	2.33913	4.21125	5.10683		3.07602	3.3329
darkslateblue	protein lipidation	GAA1-GPI8-PIGT-PIG-PIGS complex	Glycosylphosphatidylinositol(GPI)-anchor biosynthesis	MILI_PSEUDOPODIA_HAPTOTAXIS_DN		attachment of GPI anchor to protein	integral component of membrane	3.66583	5.75235	4.76594	9.48058		4.47634	13.6491
darkviolet	carbohydrate transport	Nuclear pore complex	RNA transport	REACTOME_REGULATION_OF_GLUCOKINASE_BY_GLUCOKINASE_REGULATORY_PROTEIN		mitotic nuclear envelope disassembly	nuclear pore	17.4562	13.7441	11.8326	14.4661		17.8575	18.0673
firebrick	transcription initiation, DNA-dependent	Mediator complex	Thyroid hormone signaling pathway	REACTOME_TRANSCRIPTIONAL_REGULATION_OF_WHITE_ADIPOCYTE_DIFFERENTIATION		transcription initiation from RNA polymerase II promoter	mediator complex	9.22283	12.5569	3.72444	11.5645		6.28184	12.1188
green	translational elongation	Ribosome, cytoplasmic	Ribosome	REACTOME_PEPTIDE_CHAIN_ELONGATION		nuclear-transcribed mRNA catabolic process, nonsense-mediated decay	cytosolic ribosome	34.0696	33.6697	24.5695	33.2283		31.6119	33.5754
grey60	mRNA processing	RPA complex	Homologous recombination	KEGG_HOMOLOGOUS_RECOMBINATION		DNA recombinase assembly	nucleoplasm	1.97216	2.95028	3.43188	3.07827		2.3109	3.31856
lavenderblush3	regulation of organelle organization	Arp2/3 protein complex	Pathogenic Escherichia coli infection	BIOCARTA_SALMONELLA_PATHWAY		Arp2/3 complex-mediated actin nucleation	Arp2/3 protein complex	3.85996	14.0729	6.06966	14.756		11.4861	15.6914
lightcyan1	immune system process	Dynactin complex (DCTN1, DCTN2, DCTN3, DCTN4, DCTN6, CAPZA1, CAPZB, ACTR1A)	Vasopressin-regulated water reabsorption	REACTOME_MHC_CLASS_II_ANTIGEN_PRESENTATION		antigen processing and presentation of exogenous peptide antigen via MHC class II	dynactin complex	1.57562	9.36823	4.54421	6.57201		6.30295	9.95946
lightgreen	generation of precursor metabolites and energy	Respiratory chain complex I (holoenzyme), mitochondrial	Non-alcoholic fatty liver disease (NAFLD)	REACTOME_RESPIRATORY_ELECTRON_TRANSPORT		mitochondrial electron transport, NADH to ubiquinone	mitochondrial respiratory chain complex I	26.9942	52.5295	36.626	42.5395		44.8275	51.7952
lightskyblue3	cytoskeleton-dependent intracellular transport	AP3 adapter complex	Lysosome	KEGG_LYSOSOME		anterograde synaptic vesicle transport	membrane coat	4.26278	7.33079	3.13321	2.77198		5.20039	2.12664
lightsteelblue1	protein folding	Prefoldin complex		REACTOME_PREFOLDIN_MEDIATED_TRANSFER_OF_SUBSTRATE_TO_CCT_TRIC	Prefoldin_2	'de novo' posttranslational protein folding	prefoldin complex	3.04825	11.1054		6.97943	4.37117	4.27402	9.76197
mediumorchid2	response to heat		RNA transport	RESPONSE_TO_CARBOHYDRATE_STIMULUS	IF-2B	oligodendrocyte development	eukaryotic translation initiation factor 2B complex	6.45592		3.37896	8.86044	1.68252	5.73392	7.69218
mediumpurple3	protein folding	CCT micro-complex		REACTOME_FORMATION_OF_TUBULIN_FOLDING_INTERMEDIATES_BY_CCT_TRIC	Cpn60_TCP1	binding of sperm to zona pellucida	chaperonin-containing T-complex	6.38784	15.4995		13.1206	12.5113	10.3998	15.4217
mediumpurple4	transcription elongation, DNA-dependent	TFTC complex (TATA-binding protein-free TAF-II-containing complex)	Basal transcription factors	NAGY_TFTC_COMPONENTS_HUMAN		histone acetylation	SAGA-type complex	3.98763	9.69056	5.20762	14.1908		5.03148	12.4474
midnightblue	response to biotic stimulus	Interferon-stimulated gene factor 3 transcription complex ISGF3	Herpes simplex infection	GSE13485_CTRL_VS_DAY7_YF17D_VACCINE_PBMC_DN	RIG-I_C-RD	type I interferon signaling pathway		14.1641	2.58293	6.21761	44.6603	1.57621	17.3482
mistyrose4	RNA splicing	CDC5L core complex	Spliceosome	KEGG_SPLICEOSOME		mRNA splicing, via spliceosome	Prp19 complex	3.50934	7.75786	4.2188	3.87377		3.51459	5.50587
navajowhite2	transcription initiation, DNA-dependent	TNF-alpha/NF-kappa B signaling complex 5	RNA polymerase	KEGG_RNA_POLYMERASE		transcription elongation from RNA polymerase I promoter	DNA-directed RNA polymerase I complex	3.36171	3.2228	8.76148	6.57545		8.43995	11.4797
orangered2	energy reserve metabolic process		Calcium signaling pathway	REACTOME_GLYCOGEN_BREAKDOWN_GLYCOGENOLYSIS	Glyco_hydro_15	glycogen catabolic process	phosphorylase kinase complex	3.85319		3.63263	5.03542	1.88233	3.30591	5.53584
palegreen4	anatomical structure formation involved in morphogenesis	Wave-2 complex	Regulation of actin cytoskeleton	LAMELLIPODIUM		lamellipodium organization	SCAR complex	1.88646	9.49239	2.2096	4.07716		4.6819	8.50012
paleturquoise3	ribonucleoprotein complex assembly	SMN complex	RNA transport	RNA_SPLICINGVIA_TRANSESTERIFICATION_REACTIONS		spliceosomal snRNP assembly	SMN complex	5.56094	5.67731	2.6627	4.49245		3.63638	6.17868
purple	translational elongation	60S ribosomal subunit, cytoplasmic	Ribosome	REACTOME_PEPTIDE_CHAIN_ELONGATION		SRP-dependent cotranslational protein targeting to membrane	cytosolic large ribosomal subunit	27.6154	29.5617	21.3221	27.8422		25.948	29.6979
royalblue	rRNA processing		Ribosome biogenesis in eukaryotes	NUCLEOLUS	Brix	ribosome biogenesis	nucleolus	6.06436		1.93245	7.68742	2.70222	20.9858	27.0047
royalblue2	protein acylation	Polyadenylation complex (CSTF1, CSTF2, CSTF3, SYMPK CPSF1, CPSF2, CPSF3)	mRNA surveillance pathway		RMMBL	histone mRNA 3'-end processing	histone acetyltransferase complex	3.60157	4.26123	1.96815		1.38801	1.38659	2.03526
sienna2	cytokinesis	Mitotic 14S cohesin 2 complex	Cell cycle	REACTOME_MEIOTIC_SYNAPSIS		negative regulation of DNA endoreduplication	meiotic cohesin complex	3.39367	7.96289	2.58702	4.70573		4.05896	4.66074
sienna3	extracellular structure organization		Complement and coagulation cascades	HSIAO_LIVER_SPECIFIC_GENES	Kringle	negative regulation of blood coagulation	blood microparticle	1.40868		8.87697	6.66394	1.71847	1.71088	10.1713
sienna4	protein modification by small protein conjugation or removal	Anaphase-promoting complex	Progesterone-mediated oocyte maturation	REACTOME_CONVERSION_FROM_APC_C_CDC20_TO_APC_C_CDH1_IN_LATE_ANAPHASE		protein K11-linked ubiquitination	anaphase-promoting complex	10.9146	20.959	17.3571	21.5011		22.4855	26.6335
skyblue3	protein glycosylation	Oligosaccharyltransferase OSTC-II	N-Glycan biosynthesis	OLIGOSACCHARYL_TRANSFERASE_COMPLEX		protein N-linked glycosylation via asparagine	oligosaccharyltransferase complex	6.4843	8.17439	7.04856	9.10981		5.50684	8.64565
slateblue4	protein maturation	TSG101-VPS37B-VPS28 complex	Endocytosis	REACTOME_MEMBRANE_BINDING_AND_TARGETTING_OF_GAG_PROTEINS		virion assembly	ESCRT I complex	2.98318	6.23198	5.22275	4.73372		4.84856	7.5003
tan	translation	39S ribosomal subunit, mitochondrial	Ribosome	MOOTHA_MITOCHONDRIA		mitochondrial translational termination	mitochondrial ribosome	40.0871	78.2102	20.5066	13.08		66.2523	51.6648
tan1	cofactor metabolic process		2-Oxocarboxylic acid metabolism	MOOTHA_TCA	Iso_dh	tricarboxylic acid cycle	mitochondrial matrix	1.46082		4.11412	3.22733	3.411	2.0267	2.06841
thistle1	transcription termination, DNA-dependent	TFIIH transcription factor complex	Basal transcription factors	REACTOME_MRNA_CAPPING		7-methylguanosine mRNA capping	holo TFIIH complex	13.5585	22.1673	14.9347	18.3031		19.9347	17.1428
thistle2	chromosome organization	Spliceosome	Spliceosome	KEGG_SPLICEOSOME		nucleobase-containing compound metabolic process	spliceosomal complex	1.7822	2.39677	1.97224	1.59246		2.38209	1.35919
thistle4	cell adhesion		Arrhythmogenic right ventricular cardiomyopathy (ARVC)	KEGG_ARRHYTHMOGENIC_RIGHT_VENTRICULAR_CARDIOMYOPATHY_ARVC	Arm	cardiac muscle cell-cardiac muscle cell adhesion	desmosome	5.93416		6.44295	6.15113	1.65851	10.3528	9.93857
violet	hydrogen transport	F1F0-ATP synthase (EC 3.6.3.14), mitochondrial	Oxidative phosphorylation	REACTOME_FORMATION_OF_ATP_BY_CHEMIOSMOTIC_COUPLING		mitochondrial ATP synthesis coupled proton transport	mitochondrial proton-transporting ATP synthase complex	18.0467	23.3139	9.69388	21.9396		21.2956	23.634
wheat1	DNA recombination	MutL-beta complex	Mismatch repair	DNA_DEPENDENT_DNA_REPLICATION	DNA_mis_repair		MutLalpha complex	2.95979	3.57621	1.95098	3.4423	5.72411		1.83364
white	transcription initiation, DNA-dependent	Mediator complex	Thyroid hormone signaling pathway	REACTOME_TRANSCRIPTIONAL_REGULATION_OF_WHITE_ADIPOCYTE_DIFFERENTIATION		regulation of transcription from RNA polymerase II promoter	mediator complex	10.2862	34.2266	4.45695	25.6993		8.6433	31.7339
aliceblue	RNA splicing	SF3b complex	Spliceosome	KEGG_SPLICEOSOME			U12-type spliceosomal complex	3.50783	6.71665	2.5684	3.87341			4.08349
antiquewhite4	Golgi vesicle transport	COG1-COG8-COG5-COG6-COG7 subcomplex		GOLGI_APPARATUS_PART		Golgi vesicle transport	Golgi transport complex	3.95082	10.5808		6.06956		3.40421	6.40046
brown4	immune system process		Antigen processing and presentation	GNF2_CD53	C1-set	antigen processing and presentation of peptide antigen via MHC class I		5.81901		7.73074	12.0252	4.37311	13.4721
chocolate1	regulation of DNA metabolic process	BRCC complex		NUCLEAR_UBIQUITIN_LIGASE_COMPLEX		positive regulation of DNA repair	BRISC complex	1.98775	2.28391		1.5724		1.83768	8.50012
coral3	transcription termination, DNA-dependent		RNA polymerase	REACTOME_RNA_POL_III_TRANSCRIPTION_INITIATION_FROM_TYPE_3_PROMOTER		transcription elongation from RNA polymerase III promoter	DNA-directed RNA polymerase III complex	9.47271		12.7715	16.3499		12.3719	12.3719
cornflowerblue	response to endogenous stimulus	p14-Mp1-MEK1 complex		BETA_TUBULIN_BINDING		positive regulation of TOR signaling	Ragulator complex	1.46709	2.70498		1.54176		4.35867	7.94382
cornsilk2	protein folding		Protein processing in endoplasmic reticulum	TIEN_INTESTINE_PROBIOTICS_24HR_DN		response to endoplasmic reticulum stress	endoplasmic reticulum chaperone complex	1.57406		4.74705	5.55799		4.74868	9.82927
darkgoldenrod1	DNA replication	RAD9-RAD1-HUS1-POLB complex		DNA_DAMAGE_CHECKPOINT		meiotic cell cycle checkpoint	checkpoint clamp complex	2.09321	6.22914		4.11614		1.65758	4.83695
darkmagenta	generation of precursor metabolites and energy		Parkinson's disease	MODULE_103		hydrogen ion transmembrane transport	respiratory chain complex IV	7.02827		12.6725	18.75		12.4149	9.86601
darkolivegreen1	alcohol metabolic process		Steroid biosynthesis	ALCOHOL_METABOLIC_PROCESS	FBPase	cholesterol biosynthetic process		4.76531		4.26051	4.79536	1.85124	5.45642
darkolivegreen2	peptide metabolic process		Protein export	REACTOME_SYNTHESIS_SECRETION_AND_DEACYLATION_OF_GHRELIN		signal peptide processing	signal peptidase complex	3.57874		4.67434	6.81296		5.64698	4.28355
deeppink1	translation		Protein export	KEGG_PROTEIN_EXPORT		SRP-dependent cotranslational protein targeting to membrane	signal recognition particle, endoplasmic reticulum targeting	3.03957		5.58523	5.24227		1.42427	6.76816
green4	alcohol metabolic process		Carbon metabolism	REACTOME_REGULATION_OF_PYRUVATE_DEHYDROGENASE_PDH_COMPLEX		acetyl-CoA biosynthetic process from pyruvate	pyruvate dehydrogenase complex	3.24896		1.58504	3.44042		2.44552	3.1178
indianred3	nucleobase-containing compound transport	THO complex	RNA transport			viral mRNA export from host cell nucleus	THO complex	3.53587	10.1599	2.84655			8.39481	9.36413
khaki3		AP4 adaptor complex	Lysosome	KEGG_LYSOSOME		post-Golgi vesicle-mediated transport	endosome lumen		10.1473	4.78974	4.4265		2.16432	6.01457
lavenderblush1	viral reproduction		Endocrine and other factor-regulated calcium reabsorption	REACTOME_TRAFFICKING_OF_GLUR2_CONTAINING_AMPA_RECEPTORS		regulation of defense response to virus by virus	clathrin vesicle coat	3.48912		4.98431	6.73035		6.28263	9.12979
lemonchiffon3			Insulin signaling pathway	SIG_PIP3_SIGNALING_IN_B_LYMPHOCYTES	Band_7	protein localization to membrane raft	uropod			1.31297	2.17978	1.66732	1.65758	1.51149
lemonchiffon4		Pericentrin-GCP complex		REACTOME_RECRUITMENT_OF_NUMA_TO_MITOTIC_CENTROSOMES	Spc97_Spc98	interphase microtubule nucleation by interphase microtubule organizing center	gamma-tubulin complex		2.87351		2.39768	2.02733	1.53271	3.48033
lightblue2	cytoskeleton-dependent intracellular transport	KIF3A/B-PAR-3-aPKC-PAR-6 complex		KINESIN_COMPLEX		plus-end-directed vesicle transport along microtubule	kinesin II complex	4.53047	2.41417		1.37029		3.6913	4.99173
lightcoral	hydrogen transport		Rheumatoid arthritis	REACTOME_TRANSFERRIN_ENDOCYTOSIS_AND_RECYCLING		transferrin transport	proton-transporting V-type ATPase complex	12.12		13.7124	15.1395		12.5591	11.9201
lightseagreen	tRNA aminoacylation for protein translation		Aminoacyl-tRNA biosynthesis	LIGASE_ACTIVITY_FORMING_CARBON_OXYGEN_BONDS		phenylalanyl-tRNA aminoacylation	phenylalanine-tRNA ligase complex	2.20328		1.91328	2.50771		2.35644	2.83353
lightskyblue	cofactor metabolic process		Citrate cycle (TCA cycle)	COFACTOR_CATABOLIC_PROCESS		tricarboxylic acid cycle	mitochondrial respiratory chain complex II, succinate dehydrogenase complex (ubiquinone)	1.89056		3.43161	4.7333		2.3268	5.73992
magenta4	RNA processing	Integrator complex		INTEGRATOR_COMPLEX		snRNA processing	integrator complex	6.64035	29.2292		29.4027		24.9241	30.7327
mediumpurple1	chromatin organization	Brg1-associated complex I		TRANSCRIPTION_ACTIVATOR_ACTIVITY		nucleosome disassembly	BAF-type complex	7.02937	14.1593		6.19373		12.6726	16.8715
orange1	protein lipidation	Dolichol-phosphate mannose (DPM) synthase	N-Glycan biosynthesis	MANNOSYLTRANSFERASE_ACTIVITY			dolichol-phosphate-mannose synthase complex	2.05409	3.29573	1.35227	2.23861			2.31065
orangered	transcription from RNA polymerase III promoter	TFIIIC containing complex TFIIIC2		TRANSCRIPTION_FACTOR_COMPLEX		5S class rRNA transcription from RNA polymerase III type 1 promoter	transcription factor TFIIIC complex	8.80335	7.76589		5.12385		10.0722	10.0722
orangered1	cell junction organization	SDCBP-CTNNB1-CTNNA1-CDH1 complex	Adherens junction	REACTOME_CELL_CELL_JUNCTION_ORGANIZATION		branching involved in labyrinthine layer morphogenesis		2.49396	1.65892	2.99512	3.87328		3.5772
palevioletred	DNA recombination	PCNA-DNA polymerase delta complex	Homologous recombination	REACTOME_REMOVAL_OF_THE_FLAP_INTERMEDIATE_FROM_THE_C_STRAND		nucleotide-excision repair, DNA gap filling		3.48117	5.01849	3.49314	3.96867		1.98653
peru	carbohydrate transport		RNA transport	REACTOME_REGULATION_OF_GLUCOKINASE_BY_GLUCOKINASE_REGULATORY_PROTEIN		mitotic nuclear envelope disassembly	nuclear pore	7.58794		4.88539	8.0174		6.71464	5.73852
pink1	cellular macromolecular complex assembly		Systemic lupus erythematosus	KRCTCNNNNMANAGC_UNKNOWN		nucleosome assembly	nucleosome	2.72319		1.66934	4.55278		2.73277	4.8169
plum4	Golgi organization			PELLICCIOTTA_HDAC_IN_ANTIGEN_PRESENTATION_UP	EMP24_GP25L	COPI-coated vesicle budding	endoplasmic reticulum-Golgi intermediate compartment membrane	2.9261			3.14232	8.67603	2.18292	6.06474
saddlebrown	protein modification by small protein conjugation or removal	CNS-P53 complex			PCI	cullin deneddylation	COP9 signalosome	4.63045	13.8388			4.5673	16.448	9.98298
seashell2	transcription termination, DNA-dependent	Cleavage stimulation factor	mRNA surveillance pathway	RNA_3END_PROCESSING		mRNA cleavage		2.99697	6.59137	2.74562	4.7497		3.30591
sienna		Vigilin-DNA-PK-Ku antigen complex	Non-homologous end-joining	HELICASE_ACTIVITY	Ku_N		Ku70:Ku80 complex		3.10724	2.21549	2.4076	1.91818		1.98843
violetred2	rhythmic process	NCOR-HDAC3 complex		REACTOME_CIRCADIAN_REPRESSION_OF_EXPRESSION_BY_REV_ERBA		negative regulation of JNK cascade	transcriptional repressor complex	1.61106	6.59445		2.16928		3.22677	1.7454
yellow	vesicle-mediated transport	Class C VPS/HOPS complex		CHARAFE_BREAST_CANCER_LUMINAL_VS_MESENCHYMAL_DN		endosome to lysosome transport	HOPS complex	2.50871	3.05506		7.9364		2.51743	4.46003
blue1	mRNA processing	Spliceosome	Spliceosome	KEGG_SPLICEOSOME				1.7202	3.52808	2.57135	2.18098
burlywood2			Circadian rhythm	BIOCARTA_LEPTIN_PATHWAY		nucleotide catabolic process	AMP-activated protein kinase complex			4.59998	4.7329		1.56253	4.38987
chartreuse4		VPS35-VPS29-VPS26A complex	Endocytosis			retrograde transport, endosome to plasma membrane	retromer complex		6.58825	1.76866			3.7958	3.15218
coral1	microtubule organizing center organization			GOBERT_OLIGODENDROCYTE_DIFFERENTIATION_UP		spindle assembly	HAUS complex	12.1156			2.47385		7.7297	17.3434
darkblue	protein glycosylation		Mucin type O-Glycan biosynthesis	KEGG_O_GLYCAN_BIOSYNTHESIS		O-glycan processing, core 1		1.522		2.67119	2.29387		2.83353
darkgoldenrod3	exocytosis	Sec6/8 exocyst complex		REACTOME_INSULIN_SYNTHESIS_AND_PROCESSING			exocyst	2.19196	7.32715		6.36923			6.01457
darkolivegreen4	Golgi vesicle transport			REACTOME_COPI_MEDIATED_TRANSPORT		vesicle targeting, to, from or within Golgi	vesicle coat	11.1734			10.99		14.6723	13.0211
dodgerblue3	chromosome segregation			GSE15750_DAY6_VS_DAY10_EFF_CD8_TCELL_UP		regulation of microtubule polymerization or depolymerization	condensed chromosome outer kinetochore	3.7054			1.88676		1.78956	2.98373
goldenrod3	vitamin metabolic process	Molybdopterin synthase	Sulfur relay system	COENZYME_BIOSYNTHETIC_PROCESS				1.63573	3.57043	2.56457	2.26516
hotpink3	cytoskeleton organization		Vasopressin-regulated water reabsorption	KEGG_VASOPRESSIN_REGULATED_WATER_REABSORPTION			cytoplasmic dynein complex	1.34044		3.89623	3.48933			6.4913
lavenderblush2	pigment granule organization	BLOC-1 (biogenesis of lysosome-related organelles complex 1)				anterograde synaptic vesicle transport	BLOC-1 complex	8.7058	8.95241				6.31421	6.5056
magenta3	transcription elongation, DNA-dependent	NELF complex (Negative elongation factor complex)				negative regulation of transcription elongation from RNA polymerase II promoter	NELF complex	4.23434	9.04558				2.60009	7.52568
moccasin	vacuole organization		Regulation of autophagy	KEGG_REGULATION_OF_AUTOPHAGY			pre-autophagosomal structure membrane	3.33211		4.20872	1.57274			2.2572
navajowhite	lipid metabolic process			GNF2_HPX	Serum_albumin		blood microparticle	1.83633			3.82936	3.97593		2.3649
navajowhite1	extracellular structure organization			REACTOME_COLLAGEN_FORMATION		protein hydroxylation	endoplasmic reticulum lumen	3.73833			2.43601		1.65404	3.63433
orange4		MutS-alpha complex		GNF2_MLH1	MutS_V		MutSalpha complex		2.82379		2.06693	1.76789		1.75435
red	xenobiotic metabolic process		Steroid hormone biosynthesis	DODD_NASOPHARYNGEAL_CARCINOMA_UP		xenobiotic metabolic process		5.68689		1.88988	3.81799		3.66233
rosybrown1	mRNA processing	Cleavage and polyadenylation factor (CPSF)	mRNA surveillance pathway				mRNA cleavage and polyadenylation specificity factor complex	2.02858	2.68575	3.25117				3.6613
salmon1	protein acylation			N_TERMINAL_PROTEIN_AMINO_ACID_MODIFICATION		N-terminal protein amino acid acetylation	NatA complex	1.67393			3.70573		2.18292	3.7958
tan4	chromosome segregation	Mis12 centromere complex		KINETOCHORE			MIS12/MIND type complex	3.35098	6.7153		4.26078			4.52243
violetred4		DNA-PK-Ku-eIF2-NF90-NF45 complex	RNA transport	BIOCARTA_EIF2_PATHWAY			eukaryotic translation initiation factor 2 complex		5.1615	1.9711	4.91471			1.83364
antiquewhite		LSm2-8 complex				tRNA splicing, via endonucleolytic cleavage and ligation	tRNA-splicing ligase complex		1.80989				3.1178	6.65554
antiquewhite3	transcription from RNA polymerase III promoter	SNAPc (small nuclear RNA-activating protein) complex		REACTOME_RNA_POL_III_TRANSCRIPTION_INITIATION_FROM_TYPE_3_PROMOTER				4.21296	5.38494		3.08513
bisque2	anatomical structure formation involved in morphogenesis					intraciliary retrograde transport	intraciliary transport particle A	3.1195					7.80128	8.16922
bisque3		TFIIF complex (transcription factor IIF)		REACTOME_VIRAL_MESSENGER_RNA_SYNTHESIS			transcription factor TFIIF complex		3.09525		1.49934			2.13456
burlywood	generation of precursor metabolites and energy	Respiratory chain complex I (beta subunit) mitochondrial	Oxidative phosphorylation					1.72969	4.18804	2.3212
coral4			DNA replication	KEGG_DNA_REPLICATION			ribonuclease H2 complex			2.27062	1.86999			4.66074
darkgreen	protein glycosylation	COG2-COG3-COG4 subcomplex		GOLGI_APPARATUS				1.441	2.91435		1.82959
darkseagreen1	translation	Translocon-associated protein complex (TRAP complex)	Protein processing in endoplasmic reticulum					1.46028	2.621	2.46548
dodgerblue1		PAC1-PAC2 complex		GSE39820_TGFBETA1_IL6_VS_TGFBETA1_IL6_IL23A_TREATED_CD4_TCELL_DN		proteasome assembly			3.09698		1.31506		3.99213
dodgerblue4		FACT complex		GSE17721_CTRL_VS_PAM3CSK4_8H_BMDM_DN	Rtt106				3.09871		1.57889	1.86547
hotpink4	chromosome segregation					iron-sulfur cluster assembly	CIA complex	1.32073					2.60808	4.83695
indianred1		Ubiquitin E3 ligase (ASB7, TCEB1, TCEB2, CUL5, RNF7)	Ubiquitin mediated proteolysis				Cul5-RING ubiquitin ligase complex		2.41284	1.53353				1.38659
lightblue	regulation of mitotic cell cycle			REACTOME_MITOTIC_PROMETAPHASE			RZZ complex	2.72294			2.69306			5.43889
lightslateblue				CREIGHTON_ENDOCRINE_THERAPY_RESISTANCE_2		intraciliary transport	intraciliary transport particle B				3.94993		5.72752	9.44857
linen			Protein processing in endoplasmic reticulum		PRKCSH	retrograde protein transport, ER to cytosol				1.36222		1.724	1.89304
mediumpurple2	pigment granule organization	BLOC-1 (biogenesis of lysosome-related organelles complex 1)					BLOC-1 complex	3.57383	3.2298					3.7096
mistyrose1	mitotic cell cycle	LINC core complex		REACTOME_G0_AND_EARLY_G1				4.47756	5.29553		3.56002
mistyrose2		MRG15-PAM14-RB complex		ACACTAC,MIR-142-3P	MRG				2.68428		1.85257	1.87926
navajowhite4	mitochondrial translation					glutaminyl-tRNAGln biosynthesis via transamidation	glutamyl-tRNA(Gln) amidotransferase complex	5.44864					5.43889	5.43889
orangered4	multicellular organismal process		Taste transduction			lipoprotein transport		1.45638		1.37535			1.46383
peachpuff3	transcription initiation, DNA-dependent		RNA polymerase	BIOCARTA_ARF_PATHWAY				2.40183		1.48168	1.90623
pink	RNA metabolic process			RICKMAN_TUMOR_DIFFERENTIATED_WELL_VS_POORLY_UP			nucleoplasm	1.96924			4.42071			5.07207
salmon2	DNA geometric change	RAD50-MRE11-NBN-p200-p350 complex	Non-homologous end-joining					1.34203	2.2396	1.33649
slateblue		mTORC2 complex (mTOR/FRAP1, LST8, mAVO3/RICTOR, SIN1)		chr5p13			SMC loading complex		1.87121		4.9124			1.75435
tomato	organic acid metabolic process		Valine, leucine and isoleucine degradation	REACTOME_METABOLISM_OF_AMINO_ACIDS_AND_DERIVATIVES				2.69257		2.47238	2.48588
turquoise2	endosome transport		Endocytosis				WASH complex	4.23253		3.08772				7.24507
turquoise4				V$TATA_01	Filament		keratin filament				4.83764	2.15962		3.28436
violetred1	RNA modification		Sulfur relay system			protein urmylation		1.77466		2.56756			2.35644
wheat3	DNA recombination					protein sumoylation	Smc5-Smc6 complex	5.44845					4.34375	11.1512
antiquewhite1			Primary immunodeficiency	chr1q21						1.68185	9.38214
antiquewhite2	developmental process			INTERCELLULAR_JUNCTION				1.3958			1.43447
aquamarine		SUA1-UBA2 complex					SUMO activating enzyme complex		3.0935					2.31065
chocolate		TIP49-TIP48-BAF53 complex			TIP49				2.52865			1.76622
coral	RNA metabolic process			chr19p13				2.05971			3.01732
coral2	tRNA aminoacylation for protein translation			chr1q41				1.55852			4.03431
cyan1				ER_TO_GOLGI_VESICLE_MEDIATED_TRANSPORT	COPIIcoated_ERV						1.56886	1.74223
darkolivegreen			Platelet activation	DAWSON_METHYLATED_IN_LYMPHOMA_TCL1						1.7645	1.58916
darkorchid4				DIGESTION	VWD						1.8129	1.67535
darkseagreen4			p53 signaling pathway	SMIRNOV_RESPONSE_TO_IR_6HR_UP						2.96237	5.49737
firebrick2		Protein phosphatase 4 complex		chr14q32					2.53685		1.64981
green2						endocytic recycling	EARP complex						4.47634	8.50012
green3		CTLH complex			CLTH				5.01617			6.91927
greenyellow	alcohol metabolic process			BENPORATH_ES_WITH_H3K27ME3				2.04063			3.68277
ivory		MED18-MED20-MED29 mediator subcomplex		chr6p21					1.37638		2.58694
khaki2	vesicle organization			REACTOME_TRANSPORT_TO_THE_GOLGI_AND_SUBSEQUENT_MODIFICATION				1.91714			1.95214
lightblue1		MLL1-WDR5 complex					MLL1 complex		2.71197					1.7846
lightblue3	protein catabolic process				FtsH_ext			1.65308				1.67514
lightpink		SAP complex (Sin3-associated protein complex)				negative regulation of gene expression, epigenetic			6.48648				2.0653
lightpink1					Gtr1_RagA		EGO complex					1.71465		1.75435
lightskyblue2	RNA metabolic process			chrxq24				1.33713			1.37045
magenta2		TRF2-Rap1 complex III		chr16q22					2.70803		4.92808
mediumorchid1		CRB1-MPP5-INADL complex		REACTOME_TIGHT_JUNCTION_INTERACTIONS					3.57237		1.93825
mistyrose3		Glucosidase 2		chr11q12					2.93953		4.20973
paleturquoise1		PBAF complex (Polybromo- and BAF containing complex)					BAF-type complex		1.67301					5.18419
palevioletred3				REACTOME_CALNEXIN_CALRETICULIN_CYCLE			ER membrane protein complex				2.59465			19.6988
plum	response to stimulus			BROWNE_HCMV_INFECTION_8HR_UP				1.84958			3.40884
plum1				ORGANELLE_MEMBRANE			integral component of membrane				1.72186			4.96169
rosybrown3						cilium assembly	intraciliary transport particle B						5.2694	8.99625
rosybrown4				MODULE_150	EF1_GNE						3.53349	1.80008
seashell3		hASC-1 complex				DNA dealkylation involved in DNA repair			10.1531				4.21382
seashell4			Fatty acid elongation	REACTOME_MITOCHONDRIAL_FATTY_ACID_BETA_OXIDATION						2.27719	1.87674
skyblue4			HIF-1 signaling pathway	GSE29618_BCELL_VS_MDC_DAY7_FLU_VACCINE_DN						1.35427	1.31506
slateblue2						mitochondrial calcium ion transport	uniplex complex						6.65554	7.80128
slateblue3				REGULATION_OF_GTPASE_ACTIVITY		positive regulation of endoplasmic reticulum tubular network organization					1.81403		2.13456
steelblue3						tRNA processing	EKC/KEOPS complex						3.61725	2.05545
tan2				ONDER_CDH1_TARGETS_3_UP	MAGE						1.6473	1.39464
tan3		Calcineurin		REACTOME_DARPP_32_EVENTS					2.62244		2.97437
tomato4	cell differentiation	BHC110 complex						1.7135	4.13491
yellow2	ribosome assembly			chr12p13				2.04591			1.56669
yellow3	generation of precursor metabolites and energy	Respiratory chain complex I (gamma subunit) mitochondrial						4.67673	2.82111
yellowgreen				REACTOME_MITOCHONDRIAL_PROTEIN_IMPORT			organelle inner membrane				4.24295			2.63663
bisque1		APPBP1-UBA3 complex							3.56849
blue2	vesicle-mediated transport							1.38065
blue4				chr8q24							9.96059
blueviolet				HUPER_BREAST_BASAL_VS_LUMINAL_DN							3.45428
cyan4		TNF-alpha/NF-kappa B signaling complex 5							1.62277
darkgoldenrod4	protein complex biogenesis							1.61345
darkgrey				chr18q21							2.59986
darkorange				chr8p11							5.47654
darkorange2				MODULE_6							1.60618
darkred				chr6q21							2.0212
darksalmon	cell division							1.44222
darkseagreen3				REACTOME_RECYCLING_OF_BILE_ACIDS_AND_SALTS							1.46695
darkturquoise	cellular membrane organization							1.38273
deeppink				GCACTTT,MIR-17-5P,MIR-20A,MIR-106A,MIR-106B,MIR-20B,MIR-519D							1.41065
deepskyblue4		E2F-6 complex							4.13278
firebrick1						RNA (guanine-N7)-methylation							2.05545
firebrick3					HCaRG							6.9161
goldenrod4						Ral protein signal transduction							1.65758
grey	alcohol metabolic process							1.84573
honeydew1				GSE13411_NAIVE_VS_SWITCHED_MEMORY_BCELL_DN							1.71146
indianred2				GSE22886_CD4_TCELL_VS_BCELL_NAIVE_UP							1.93196
khaki4				MODULE_342							1.43332
lavender			Protein export							1.46488
lightgoldenrod4							NatC complex							5.73992
lightpink3				V$AP1_Q6							1.45715
lightskyblue1						'de novo' cotranslational protein folding							2.13456
lightsteelblue	protein folding							1.47446
lightyellow				LIU_SMARCA4_TARGETS							1.59642
maroon				chrxq28							6.07903
mediumorchid				MASSARWEH_TAMOXIFEN_RESISTANCE_UP							2.16906
mediumorchid3				chr18p11							5.25938
mediumorchid4		PAC3-PAC4 complex							2.82068
mediumpurple				CHEBOTAEV_GR_TARGETS_DN							1.80852
mistyrose				chr20p13							2.27942
oldlace		AR coactivator complex							2.5343
olivedrab3			SNARE interactions in vesicular transport							1.51227
orange				GSE17721_CTRL_VS_PAM3CSK4_24H_BMDM_DN							1.81299
orange3						negative regulation of mitochondrial RNA catabolic process							1.98843
orangered3				MODULE_332							2.81833
palevioletred1					HCaRG							4.38617
peachpuff4				chr4q35							1.56673
pink4				chr7p13							6.43429
plum2				KRAS.600.LUNG.BREAST_UP.V1_UP							2.17919
plum3				chr1q21							2.85849
red4				MODULE_220							3.94336
royalblue3				chr20q11							1.83869
salmon4	cell adhesion							2.15852
skyblue	lipid metabolic process							1.53066
steelblue4							Elongator holoenzyme complex							4.13822
thistle				GSE17721_POLYIC_VS_PAM3CSK4_24H_BMDM_UP							1.35327
thistle3				chr16q22							8.25746
tomato2				ROVERSI_GLIOMA_COPY_NUMBER_UP							1.83387
whitesmoke	multicellular organismal process							1.38571
yellow4	histone modification							2.71393
aquamarine1
blanchedalmond
burlywood1
burlywood3
chocolate3
chocolate4
darkgoldenrod
darkorchid3
darkseagreen
deeppink2
deepskyblue
dodgerblue
dodgerblue2
firebrick4
floralwhite
green1
honeydew
hotpink2
indianred
indianred4
lightblue4
lightgoldenrod3
lightgoldenrodyellow
lightpink2
lightpink4
lightskyblue4
lightyellow4
limegreen
magenta1
mediumblue
navajowhite3
olivedrab4
orange2
paleturquoise4
palevioletred2
pink2
pink3
powderblue
purple2
red1
rosybrown2
royalblue1
sienna1
skyblue1
skyblue2
slateblue1
snow
steelblue
steelblue1
