# Supplementary material for: Genomic Determinants of Protein Abundance Variation in Colorectal Cancer Cells
Source: Cell Rep. 2017 Aug 29;20(9):2201–14. doi: 10.1016/j.celrep.2017.08.010 (PMC5583477; doi:10.1016/j.celrep.2017.08.010)
Supplement: Table S5. The Full WGCNA Network, Related to Figure 1 — The entire WGCNA correlation network with weights greater than 0.02. The respective Pearson’s correlations are also shown and CORUM interactions are highlighted (value=1). Modules that are possibly driven by DNA copy number variations are highlighted (value=1). [file mmc6.xlsx]

## Sheet: WGCNA_network
NodeA	NodeB	weight	Pearson's r	CORUM	GeneName NodeA	GeneName NodeB	module nodeA	module nodeB	in same module?	formed by CNA?
P17987	P49368	0.635652	0.977081	1	TCP1	CCT3	mediumpurple3	mediumpurple3	yes	0
P17987	Q99832	0.630979	0.978916	1	TCP1	CCT7	mediumpurple3	mediumpurple3	yes	0
P17987	P50991	0.627477	0.970975	1	TCP1	CCT4	mediumpurple3	mediumpurple3	yes	0
P17987	P40227	0.625369	0.980917	1	TCP1	CCT6A	mediumpurple3	mediumpurple3	yes	0
P17987	P50990	0.609496	0.965027	1	TCP1	CCT8	mediumpurple3	mediumpurple3	yes	0
P17987	P48643	0.607226	0.966436	1	TCP1	CCT5	mediumpurple3	mediumpurple3	yes	0
P48643	P49368	0.606197	0.979698	1	CCT5	CCT3	mediumpurple3	mediumpurple3	yes	0
P48643	Q99832	0.600746	0.980291	1	CCT5	CCT7	mediumpurple3	mediumpurple3	yes	0
P48643	P50991	0.599666	0.973497	1	CCT5	CCT4	mediumpurple3	mediumpurple3	yes	0
P49368	Q99832	0.599497	0.982494	1	CCT3	CCT7	mediumpurple3	mediumpurple3	yes	0
P40227	P48643	0.596606	0.967511	1	CCT6A	CCT5	mediumpurple3	mediumpurple3	yes	0
P50991	Q99832	0.591856	0.982586	1	CCT4	CCT7	mediumpurple3	mediumpurple3	yes	0
P40227	Q99832	0.589559	0.981379	1	CCT6A	CCT7	mediumpurple3	mediumpurple3	yes	0
P48643	P50990	0.581665	0.97097	1	CCT5	CCT8	mediumpurple3	mediumpurple3	yes	0
P50990	Q99832	0.575059	0.975992	1	CCT8	CCT7	mediumpurple3	mediumpurple3	yes	0
P49368	P50991	0.569049	0.979997	1	CCT3	CCT4	mediumpurple3	mediumpurple3	yes	0
P40227	P49368	0.565226	0.983358	1	CCT6A	CCT3	mediumpurple3	mediumpurple3	yes	0
P40227	P50991	0.559468	0.97806	1	CCT6A	CCT4	mediumpurple3	mediumpurple3	yes	0
P17987	P78371	0.55658	0.934424	1	TCP1	CCT2	mediumpurple3	mediumpurple3	yes	0
P49368	P50990	0.552954	0.976852	1	CCT3	CCT8	mediumpurple3	mediumpurple3	yes	0
P50990	P50991	0.546522	0.976647	1	CCT8	CCT4	mediumpurple3	mediumpurple3	yes	0
P40227	P50990	0.543587	0.977253	1	CCT6A	CCT8	mediumpurple3	mediumpurple3	yes	0
P48643	P78371	0.533792	0.962254	1	CCT5	CCT2	mediumpurple3	mediumpurple3	yes	0
P78371	Q99832	0.527287	0.954662	1	CCT2	CCT7	mediumpurple3	mediumpurple3	yes	0
P25205	P49736	0.50906	0.977467	1	MCM3	MCM2	bisque4	bisque4	yes	0
P25205	Q14566	0.508633	0.977463	1	MCM3	MCM6	bisque4	bisque4	yes	0
P49368	P78371	0.506104	0.967212	1	CCT3	CCT2	mediumpurple3	mediumpurple3	yes	0
P25205	P33991	0.504657	0.971816	1	MCM3	MCM4	bisque4	bisque4	yes	0
Q9NSD9	Q9Y285	0.501058	0.958192	0	FARSB	FARSA	lightseagreen	lightseagreen	yes	0
P50991	P78371	0.500991	0.973423	1	CCT4	CCT2	mediumpurple3	mediumpurple3	yes	0
P25205	P33993	0.499908	0.976504	1	MCM3	MCM7	bisque4	bisque4	yes	0
P33993	Q14566	0.497078	0.989536	1	MCM7	MCM6	bisque4	bisque4	yes	0
P33993	P49736	0.496847	0.990643	1	MCM7	MCM2	bisque4	bisque4	yes	0
Q5TBB1	Q8TDP1	0.494814	0.977153	0	RNASEH2B	RNASEH2C	coral4	coral4	yes	0
P40227	P78371	0.494192	0.959457	1	CCT6A	CCT2	mediumpurple3	mediumpurple3	yes	0
P49736	Q14566	0.492759	0.997342	1	MCM2	MCM6	bisque4	bisque4	yes	0
P33991	P33993	0.49188	0.989216	1	MCM4	MCM7	bisque4	bisque4	yes	0
P33992	Q14566	0.490495	0.978451	1	MCM5	MCM6	bisque4	bisque4	yes	0
P33992	P49736	0.490422	0.980036	1	MCM5	MCM2	bisque4	bisque4	yes	0
P33991	P49736	0.488565	0.993921	1	MCM4	MCM2	bisque4	bisque4	yes	0
P50990	P78371	0.487939	0.959916	1	CCT8	CCT2	mediumpurple3	mediumpurple3	yes	0
P33991	P33992	0.485044	0.979489	1	MCM4	MCM5	bisque4	bisque4	yes	0
O43678	O95182	0.484336	0.961448	1	NDUFA2	NDUFA7	lightgreen	lightgreen	yes	0
P25205	P33992	0.483242	0.985676	1	MCM3	MCM5	bisque4	bisque4	yes	0
O95182	P17568	0.481345	0.958918	1	NDUFA7	NDUFB7	lightgreen	lightgreen	yes	0
P33992	P33993	0.481191	0.980251	1	MCM5	MCM7	bisque4	bisque4	yes	0
O43920	P17568	0.480418	0.950095	1	NDUFS5	NDUFB7	lightgreen	lightgreen	yes	0
P61313	P62424	0.480255	0.951212	1	RPL15	RPL7A	purple	purple	yes	0
O95182	P28331	0.478551	0.951146	1	NDUFA7	NDUFS1	lightgreen	lightgreen	yes	0
P40429	P61313	0.478317	0.951278	1	RPL13A	RPL15	purple	purple	yes	0
O43181	O43678	0.477023	0.959687	1	NDUFS4	NDUFA2	lightgreen	lightgreen	yes	0
O95169	P17568	0.47468	0.958217	1	NDUFB8	NDUFB7	lightgreen	lightgreen	yes	0
O95169	O95182	0.474478	0.943116	1	NDUFB8	NDUFA7	lightgreen	lightgreen	yes	0
P18124	P61313	0.472189	0.939949	1	RPL7	RPL15	purple	purple	yes	0
O43920	O95182	0.471595	0.92872	1	NDUFS5	NDUFA7	lightgreen	lightgreen	yes	0
O43181	P28331	0.471088	0.963151	1	NDUFS4	NDUFS1	lightgreen	lightgreen	yes	0
O43678	O95169	0.470259	0.924982	1	NDUFA2	NDUFB8	lightgreen	lightgreen	yes	0
O43676	O43920	0.469806	0.936901	1	NDUFB3	NDUFS5	lightgreen	lightgreen	yes	0
O43181	O95182	0.46929	0.969864	1	NDUFS4	NDUFA7	lightgreen	lightgreen	yes	0
P33991	Q14566	0.469181	0.995497	1	MCM4	MCM6	bisque4	bisque4	yes	0
O43676	P17568	0.467791	0.950936	1	NDUFB3	NDUFB7	lightgreen	lightgreen	yes	0
O75792	Q8TDP1	0.467642	0.971952	0	RNASEH2A	RNASEH2C	coral4	coral4	yes	0
O43678	O75380	0.467393	0.904663	1	NDUFA2	NDUFS6	lightgreen	lightgreen	yes	0
O75792	Q5TBB1	0.466529	0.954521	0	RNASEH2A	RNASEH2B	coral4	coral4	yes	0
O43920	O95167	0.46633	0.935056	1	NDUFS5	NDUFA3	lightgreen	lightgreen	yes	0
O43920	O95169	0.465983	0.932865	1	NDUFS5	NDUFB8	lightgreen	lightgreen	yes	0
O75380	P28331	0.465972	0.90125	1	NDUFS6	NDUFS1	lightgreen	lightgreen	yes	0
P40429	P62424	0.46578	0.983032	1	RPL13A	RPL7A	purple	purple	yes	0
O43920	O95168	0.464884	0.914258	1	NDUFS5	NDUFB4	lightgreen	lightgreen	yes	0
P62424	Q02543	0.464577	0.966023	1	RPL7A	RPL18A	purple	purple	yes	0
O43920	Q9UI09	0.464505	0.946276	1	NDUFS5	NDUFA12	lightgreen	lightgreen	yes	0
O43920	Q9P0J0	0.464475	0.911604	1	NDUFS5	NDUFA13	lightgreen	lightgreen	yes	0
O43920	O95299	0.464106	0.965231	1	NDUFS5	NDUFA10	lightgreen	lightgreen	yes	0
P40429	Q02543	0.462432	0.980035	1	RPL13A	RPL18A	purple	purple	yes	0
O43920	O95298	0.4618	0.959948	1	NDUFS5	NDUFC2	lightgreen	lightgreen	yes	0
O43678	P17568	0.461551	0.924716	1	NDUFA2	NDUFB7	lightgreen	lightgreen	yes	0
O95169	P28331	0.461489	0.906646	1	NDUFB8	NDUFS1	lightgreen	lightgreen	yes	0
P18124	P40429	0.460246	0.96642	1	RPL7	RPL13A	purple	purple	yes	0
P18124	Q02543	0.458871	0.954191	1	RPL7	RPL18A	purple	purple	yes	0
O43678	P28331	0.458827	0.978832	1	NDUFA2	NDUFS1	lightgreen	lightgreen	yes	0
O43181	O75380	0.458136	0.929783	1	NDUFS4	NDUFS6	lightgreen	lightgreen	yes	0
O95168	Q9UI09	0.45641	0.926493	1	NDUFB4	NDUFA12	lightgreen	lightgreen	yes	0
P48444	P53618	0.456344	0.982578	0	ARCN1	COPB1	darkolivegreen4	darkolivegreen4	yes	0
O75380	O95182	0.45599	0.888977	1	NDUFS6	NDUFA7	lightgreen	lightgreen	yes	0
O43181	P17568	0.455761	0.933122	1	NDUFS4	NDUFB7	lightgreen	lightgreen	yes	0
P17568	Q9UI09	0.455623	0.942189	1	NDUFB7	NDUFA12	lightgreen	lightgreen	yes	0
P17568	P28331	0.454949	0.921246	1	NDUFB7	NDUFS1	lightgreen	lightgreen	yes	0
O43181	O95169	0.45441	0.94172	1	NDUFS4	NDUFB8	lightgreen	lightgreen	yes	0
O43676	O95182	0.453172	0.915044	1	NDUFB3	NDUFA7	lightgreen	lightgreen	yes	0
O43678	P49821	0.453049	0.953351	1	NDUFA2	NDUFV1	lightgreen	lightgreen	yes	0
P17568	Q9P0J0	0.452174	0.9252	1	NDUFB7	NDUFA13	lightgreen	lightgreen	yes	0
P18124	P62424	0.451821	0.975274	1	RPL7	RPL7A	purple	purple	yes	0
Q9P0J0	Q9UI09	0.451443	0.927159	1	NDUFA13	NDUFA12	lightgreen	lightgreen	yes	0
P28331	P49821	0.451214	0.977744	1	NDUFS1	NDUFV1	lightgreen	lightgreen	yes	0
P09001	Q9BZE1	0.451137	0.911302	1	MRPL3	MRPL37	tan	tan	yes	0
O95182	P49821	0.450714	0.935445	1	NDUFA7	NDUFV1	lightgreen	lightgreen	yes	0
O95167	P17568	0.449928	0.916559	1	NDUFA3	NDUFB7	lightgreen	lightgreen	yes	0
O95182	Q9UI09	0.449758	0.943194	1	NDUFA7	NDUFA12	lightgreen	lightgreen	yes	0
O95168	P17568	0.449294	0.90677	1	NDUFB4	NDUFB7	lightgreen	lightgreen	yes	0
P62241	P62424	0.448868	0.967547	1	RPS8	RPL7A	purple	purple	yes	0
O95299	P17568	0.448548	0.917558	1	NDUFA10	NDUFB7	lightgreen	lightgreen	yes	0
Q9BZE1	Q9NYK5	0.447643	0.963083	1	MRPL37	MRPL39	tan	tan	yes	0
O43678	P19404	0.447348	0.958556	1	NDUFA2	NDUFV2	lightgreen	lightgreen	yes	0
Q9BYD1	Q9BZE1	0.446706	0.966372	1	MRPL13	MRPL37	tan	tan	yes	0
Q7Z2W9	Q9BZE1	0.446264	0.926821	1	MRPL21	MRPL37	tan	tan	yes	0
O95167	Q9UI09	0.44619	0.916874	1	NDUFA3	NDUFA12	lightgreen	lightgreen	yes	0
P40429	P62241	0.444966	0.973092	1	RPL13A	RPS8	purple	purple	yes	0
P18124	P62241	0.444855	0.945562	1	RPL7	RPS8	purple	purple	yes	0
O43676	O43678	0.444307	0.904485	1	NDUFB3	NDUFA2	lightgreen	lightgreen	yes	0
O95299	Q9UI09	0.444076	0.937666	1	NDUFA10	NDUFA12	lightgreen	lightgreen	yes	0
O43676	Q9UI09	0.443841	0.90756	1	NDUFB3	NDUFA12	lightgreen	lightgreen	yes	0
P19404	P28331	0.443481	0.95869	1	NDUFV2	NDUFS1	lightgreen	lightgreen	yes	0
P61313	P62241	0.443448	0.918935	1	RPL15	RPS8	purple	purple	yes	0
O95298	P17568	0.443075	0.919728	1	NDUFC2	NDUFB7	lightgreen	lightgreen	yes	0
P61313	Q02543	0.442645	0.957405	1	RPL15	RPL18A	purple	purple	yes	0
O43181	O43920	0.442399	0.908674	1	NDUFS4	NDUFS5	lightgreen	lightgreen	yes	0
P62241	Q02543	0.442031	0.966418	1	RPS8	RPL18A	purple	purple	yes	0
P49406	Q9BZE1	0.441996	0.957169	1	MRPL19	MRPL37	tan	tan	yes	0
Q13084	Q9BZE1	0.44193	0.959576	1	MRPL28	MRPL37	tan	tan	yes	0
O95298	Q9UI09	0.441696	0.930149	1	NDUFC2	NDUFA12	lightgreen	lightgreen	yes	0
O43678	O43920	0.44143	0.914601	1	NDUFA2	NDUFS5	lightgreen	lightgreen	yes	0
P17568	P49821	0.440972	0.917994	1	NDUFB7	NDUFV1	lightgreen	lightgreen	yes	0
O43676	P28331	0.440895	0.908819	1	NDUFB3	NDUFS1	lightgreen	lightgreen	yes	0
O43181	P49821	0.438557	0.940185	1	NDUFS4	NDUFV1	lightgreen	lightgreen	yes	0
Q9BZE1	Q9NRX2	0.436698	0.919944	1	MRPL37	MRPL17	tan	tan	yes	0
P46779	P62424	0.436643	0.960861	1	RPL28	RPL7A	purple	purple	yes	0
O43920	P49821	0.436503	0.902233	1	NDUFS5	NDUFV1	lightgreen	lightgreen	yes	0
P25789	P60900	0.435994	0.927191	1	PSMA4	PSMA6	brown2	brown2	yes	0
P62424	Q07020	0.435617	0.975503	1	RPL7A	RPL18	purple	purple	yes	0
O43920	P28331	0.435458	0.903901	1	NDUFS5	NDUFS1	lightgreen	lightgreen	yes	0
Q9BYD2	Q9BZE1	0.434929	0.934647	1	MRPL9	MRPL37	tan	tan	yes	0
Q9BZE1	Q9NP92	0.433988	0.945267	1	MRPL37	MRPS30	tan	tan	yes	0
Q9BYD3	Q9BZE1	0.433814	0.951871	1	MRPL4	MRPL37	tan	tan	yes	0
O14818	P25787	0.433804	0.907744	1	PSMA7	PSMA2	brown2	brown2	yes	0
O95168	O95299	0.433623	0.922861	1	NDUFB4	NDUFA10	lightgreen	lightgreen	yes	0
O95182	P19404	0.433465	0.91452	1	NDUFA7	NDUFV2	lightgreen	lightgreen	yes	0
O95169	Q9UI09	0.433456	0.874491	1	NDUFB8	NDUFA12	lightgreen	lightgreen	yes	0
O75380	P49821	0.43334	0.891876	1	NDUFS6	NDUFV1	lightgreen	lightgreen	yes	0
Q4U2R6	Q9BZE1	0.433025	0.925096	1	MRPL51	MRPL37	tan	tan	yes	0
O75380	P17568	0.43299	0.843826	1	NDUFS6	NDUFB7	lightgreen	lightgreen	yes	0
Q9UBE0	Q9UBT2	0.432474	0.974492	1	SAE1	UBA2	aquamarine	aquamarine	yes	0
O43678	Q9UI09	0.432281	0.918971	1	NDUFA2	NDUFA12	lightgreen	lightgreen	yes	0
O95169	P49821	0.432029	0.887584	1	NDUFB8	NDUFV1	lightgreen	lightgreen	yes	0
Q6P1L8	Q9BZE1	0.43183	0.857646	1	MRPL14	MRPL37	tan	tan	yes	0
P40429	P46779	0.430767	0.965247	1	RPL13A	RPL28	purple	purple	yes	0
P18124	Q02878	0.429965	0.964152	1	RPL7	RPL6	purple	purple	yes	0
P18124	P46779	0.429824	0.932206	1	RPL7	RPL28	purple	purple	yes	0
O95182	Q9P0J0	0.429168	0.901465	1	NDUFA7	NDUFA13	lightgreen	lightgreen	yes	0
P49720	P60900	0.429126	0.929513	1	PSMB3	PSMA6	brown2	brown2	yes	0
P25787	P60900	0.429035	0.951037	1	PSMA2	PSMA6	brown2	brown2	yes	0
P40429	Q07020	0.428699	0.972241	1	RPL13A	RPL18	purple	purple	yes	0
O00217	O43678	0.428637	0.909904	1	NDUFS8	NDUFA2	lightgreen	lightgreen	yes	0
P18124	Q07020	0.428501	0.950505	1	RPL7	RPL18	purple	purple	yes	0
P46779	Q02543	0.428393	0.959726	1	RPL28	RPL18A	purple	purple	yes	0
P28331	Q9UI09	0.428363	0.921866	1	NDUFS1	NDUFA12	lightgreen	lightgreen	yes	0
Q9BRJ2	Q9BZE1	0.42727	0.925158	1	MRPL45	MRPL37	tan	tan	yes	0
O95182	O95299	0.426801	0.900963	1	NDUFA7	NDUFA10	lightgreen	lightgreen	yes	0
O43676	P49821	0.426074	0.916984	1	NDUFB3	NDUFV1	lightgreen	lightgreen	yes	0
O43181	P19404	0.42581	0.944426	1	NDUFS4	NDUFV2	lightgreen	lightgreen	yes	0
O43181	O43676	0.425431	0.900696	1	NDUFS4	NDUFB3	lightgreen	lightgreen	yes	0
P18124	P62917	0.42482	0.960085	1	RPL7	RPL8	purple	purple	yes	0
O95167	O95299	0.424578	0.93283	1	NDUFA3	NDUFA10	lightgreen	lightgreen	yes	0
P25789	P49720	0.424466	0.914176	1	PSMA4	PSMB3	brown2	brown2	yes	0
O95299	Q9P0J0	0.42406	0.908571	1	NDUFA10	NDUFA13	lightgreen	lightgreen	yes	0
O95167	O95182	0.423946	0.876112	1	NDUFA3	NDUFA7	lightgreen	lightgreen	yes	0
P61313	Q07020	0.42394	0.91822	1	RPL15	RPL18	purple	purple	yes	0
O95298	O95299	0.423759	0.945982	1	NDUFC2	NDUFA10	lightgreen	lightgreen	yes	0
P36578	P62424	0.423621	0.950826	1	RPL4	RPL7A	purple	purple	yes	0
P46779	P61313	0.421657	0.896654	1	RPL28	RPL15	purple	purple	yes	0
P18124	P36578	0.421408	0.946798	1	RPL7	RPL4	purple	purple	yes	0
P49821	Q9UI09	0.421328	0.91779	1	NDUFV1	NDUFA12	lightgreen	lightgreen	yes	0
O43676	O95299	0.420943	0.918114	1	NDUFB3	NDUFA10	lightgreen	lightgreen	yes	0
P46779	P62241	0.41976	0.961594	1	RPL28	RPS8	purple	purple	yes	0
P25787	P28066	0.419677	0.911211	1	PSMA2	PSMA5	brown2	brown2	yes	0
O43181	Q9UI09	0.419559	0.904865	1	NDUFS4	NDUFA12	lightgreen	lightgreen	yes	0
P17568	P19404	0.419374	0.903428	1	NDUFB7	NDUFV2	lightgreen	lightgreen	yes	0
P18124	P49207	0.419014	0.96259	1	RPL7	RPL34	purple	purple	yes	0
O43678	O95299	0.418495	0.897781	1	NDUFA2	NDUFA10	lightgreen	lightgreen	yes	0
O43678	Q9P0J0	0.418412	0.873725	1	NDUFA2	NDUFA13	lightgreen	lightgreen	yes	0
O95168	O95182	0.418059	0.88495	1	NDUFB4	NDUFA7	lightgreen	lightgreen	yes	0
P25787	P25789	0.417554	0.899825	1	PSMA2	PSMA4	brown2	brown2	yes	0
P53618	P61923	0.417273	0.951959	0	COPB1	COPZ1	darkolivegreen4	darkolivegreen4	yes	0
O95168	O95298	0.417169	0.920749	1	NDUFB4	NDUFC2	lightgreen	lightgreen	yes	0
P25786	P49720	0.41656	0.937535	1	PSMA1	PSMB3	brown2	brown2	yes	0
O00217	O95182	0.415927	0.904817	1	NDUFS8	NDUFA7	lightgreen	lightgreen	yes	0
O00217	P28331	0.415671	0.894232	1	NDUFS8	NDUFS1	lightgreen	lightgreen	yes	0
O95299	P28331	0.415438	0.900335	1	NDUFA10	NDUFS1	lightgreen	lightgreen	yes	0
P36578	P40429	0.41521	0.948399	1	RPL4	RPL13A	purple	purple	yes	0
O43678	O95167	0.41439	0.872449	1	NDUFA2	NDUFA3	lightgreen	lightgreen	yes	0
P37108	P49458	0.414369	0.956644	0	SRP14	SRP9	lavender	lavender	yes	0
O95182	O95298	0.414039	0.871492	1	NDUFA7	NDUFC2	lightgreen	lightgreen	yes	0
P49207	Q02543	0.41348	0.942129	1	RPL34	RPL18A	purple	purple	yes	0
P62424	Q02878	0.413463	0.919643	1	RPL7A	RPL6	purple	purple	yes	0
P62424	P62917	0.413441	0.937802	1	RPL7A	RPL8	purple	purple	yes	0
P28331	Q9P0J0	0.413346	0.872573	1	NDUFS1	NDUFA13	lightgreen	lightgreen	yes	0
Q8TCC3	Q9BZE1	0.41282	0.936465	1	MRPL30	MRPL37	tan	tan	yes	0
O00217	O43920	0.412402	0.879773	1	NDUFS8	NDUFS5	lightgreen	lightgreen	yes	0
O43920	O75380	0.412207	0.829918	1	NDUFS5	NDUFS6	lightgreen	lightgreen	yes	0
O43920	P19404	0.412007	0.900254	1	NDUFS5	NDUFV2	lightgreen	lightgreen	yes	0
P19404	P49821	0.411492	0.943016	1	NDUFV2	NDUFV1	lightgreen	lightgreen	yes	0
O00217	P17568	0.410593	0.882034	1	NDUFS8	NDUFB7	lightgreen	lightgreen	yes	0
Q9BZE1	Q9NWU5	0.41056	0.919702	1	MRPL37	MRPL22	tan	tan	yes	0
Q9BZE1	Q9NVS2	0.410483	0.930691	1	MRPL37	MRPS18A	tan	tan	yes	0
O43676	O95169	0.410282	0.9153	1	NDUFB3	NDUFB8	lightgreen	lightgreen	yes	0
P49207	P62424	0.409935	0.943482	1	RPL34	RPL7A	purple	purple	yes	0
P25787	P49720	0.409731	0.896695	1	PSMA2	PSMB3	brown2	brown2	yes	0
Q9BZE1	Q9H9J2	0.409688	0.931876	1	MRPL37	MRPL44	tan	tan	yes	0
Q96A35	Q9BZE1	0.409646	0.929611	1	MRPL24	MRPL37	tan	tan	yes	0
O95167	P28331	0.409501	0.866505	1	NDUFA3	NDUFS1	lightgreen	lightgreen	yes	0
P49207	P61313	0.409482	0.905439	1	RPL34	RPL15	purple	purple	yes	0
P48444	P61923	0.409101	0.941798	0	ARCN1	COPZ1	darkolivegreen4	darkolivegreen4	yes	0
P62917	Q02543	0.408964	0.936554	1	RPL8	RPL18A	purple	purple	yes	0
P25787	P25788	0.40878	0.89564	1	PSMA2	PSMA3	brown2	brown2	yes	0
P09001	Q13084	0.408524	0.900271	1	MRPL3	MRPL28	tan	tan	yes	0
Q9BZE1	Q9Y3B7	0.40835	0.900142	1	MRPL37	MRPL11	tan	tan	yes	0
P25788	P60900	0.407936	0.903165	1	PSMA3	PSMA6	brown2	brown2	yes	0
Q13084	Q7Z2W9	0.407847	0.931188	1	MRPL28	MRPL21	tan	tan	yes	0
P40429	P49207	0.407834	0.943634	1	RPL13A	RPL34	purple	purple	yes	0
P61313	P62917	0.407668	0.892456	1	RPL15	RPL8	purple	purple	yes	0
Q96RQ1	Q9Y282	0.40734	0.964474	0	ERGIC2	ERGIC3	cyan1	cyan1	yes	0
O95168	Q9P0J0	0.407187	0.923898	1	NDUFB4	NDUFA13	lightgreen	lightgreen	yes	0
P40429	P62917	0.406916	0.938797	1	RPL13A	RPL8	purple	purple	yes	0
O95167	Q9P0J0	0.406534	0.956435	1	NDUFA3	NDUFA13	lightgreen	lightgreen	yes	0
P25786	P49721	0.40607	0.949656	1	PSMA1	PSMB2	brown2	brown2	yes	0
O95299	P49821	0.405653	0.918144	1	NDUFA10	NDUFV1	lightgreen	lightgreen	yes	0
O95167	O95298	0.405448	0.931887	1	NDUFA3	NDUFC2	lightgreen	lightgreen	yes	0
Q9BYD1	Q9NYK5	0.405442	0.936605	1	MRPL13	MRPL39	tan	tan	yes	0
Q02543	Q07020	0.405012	0.935654	1	RPL18A	RPL18	purple	purple	yes	0
O75380	P19404	0.404981	0.89176	1	NDUFS6	NDUFV2	lightgreen	lightgreen	yes	0
Q7Z2W9	Q9BYD1	0.404749	0.922515	1	MRPL21	MRPL13	tan	tan	yes	0
P62241	Q07020	0.404721	0.951516	1	RPS8	RPL18	purple	purple	yes	0
P49207	P62241	0.404721	0.936793	1	RPL34	RPS8	purple	purple	yes	0
O95169	O95299	0.404461	0.880821	1	NDUFB8	NDUFA10	lightgreen	lightgreen	yes	0
O95298	Q9P0J0	0.404156	0.916556	1	NDUFC2	NDUFA13	lightgreen	lightgreen	yes	0
P49821	Q9P0J0	0.403868	0.884803	1	NDUFV1	NDUFA13	lightgreen	lightgreen	yes	0
Q16540	Q9BZE1	0.403639	0.873596	1	MRPL23	MRPL37	tan	tan	yes	0
Q13084	Q9BYD1	0.403633	0.940678	1	MRPL28	MRPL13	tan	tan	yes	0
P09001	Q9BYD1	0.403615	0.880816	1	MRPL3	MRPL13	tan	tan	yes	0
O00217	O43181	0.403464	0.909733	1	NDUFS8	NDUFS4	lightgreen	lightgreen	yes	0
P40429	Q02878	0.403372	0.912477	1	RPL13A	RPL6	purple	purple	yes	0
O43920	O75251	0.403255	0.860987	1	NDUFS5	NDUFS7	lightgreen	lightgreen	yes	0
O95167	O95168	0.403098	0.896298	1	NDUFA3	NDUFB4	lightgreen	lightgreen	yes	0
Q9Y230	Q9Y265	0.402827	0.977633	1	RUVBL2	RUVBL1	chocolate	chocolate	yes	0
Q13084	Q9BYD2	0.402296	0.945349	1	MRPL28	MRPL9	tan	tan	yes	0
O95169	P19404	0.402263	0.900297	1	NDUFB8	NDUFV2	lightgreen	lightgreen	yes	0
O43676	O95168	0.401461	0.905628	1	NDUFB3	NDUFB4	lightgreen	lightgreen	yes	0
P25788	P49720	0.401176	0.909325	1	PSMA3	PSMB3	brown2	brown2	yes	0
O43678	O95298	0.400826	0.853248	1	NDUFA2	NDUFC2	lightgreen	lightgreen	yes	0
O00217	O75489	0.400615	0.952003	1	NDUFS8	NDUFS3	lightgreen	lightgreen	yes	0
Q9BYD1	Q9NRX2	0.400152	0.914032	1	MRPL13	MRPL17	tan	tan	yes	0
P09001	P49406	0.399969	0.941835	1	MRPL3	MRPL19	tan	tan	yes	0
O95167	P49821	0.399955	0.874588	1	NDUFA3	NDUFV1	lightgreen	lightgreen	yes	0
P62241	P62917	0.399941	0.925967	1	RPS8	RPL8	purple	purple	yes	0
P28070	P49720	0.39975	0.891341	1	PSMB4	PSMB3	brown2	brown2	yes	0
P49406	Q9BYD1	0.399476	0.937628	1	MRPL19	MRPL13	tan	tan	yes	0
P25786	P60900	0.399313	0.88274	1	PSMA1	PSMA6	brown2	brown2	yes	0
O95168	P49821	0.399169	0.887545	1	NDUFB4	NDUFV1	lightgreen	lightgreen	yes	0
Q13084	Q9NYK5	0.399085	0.92009	1	MRPL28	MRPL39	tan	tan	yes	0
P49720	P49721	0.398757	0.896032	1	PSMB3	PSMB2	brown2	brown2	yes	0
O14818	P60900	0.398733	0.866458	1	PSMA7	PSMA6	brown2	brown2	yes	0
O95168	P28331	0.398045	0.842314	1	NDUFB4	NDUFS1	lightgreen	lightgreen	yes	0
Q13084	Q9NP92	0.397797	0.935988	1	MRPL28	MRPS30	tan	tan	yes	0
O43678	O95168	0.397769	0.846935	1	NDUFA2	NDUFB4	lightgreen	lightgreen	yes	0
O95298	P28331	0.397312	0.872164	1	NDUFC2	NDUFS1	lightgreen	lightgreen	yes	0
O43676	O95167	0.397189	0.915251	1	NDUFB3	NDUFA3	lightgreen	lightgreen	yes	0
P49406	Q13084	0.397014	0.926016	1	MRPL19	MRPL28	tan	tan	yes	0
P09467	O00757	0.396482	0.987151	0	FBP1	FBP2	darkolivegreen1	darkolivegreen1	yes	0
O43676	Q9P0J0	0.396206	0.891726	1	NDUFB3	NDUFA13	lightgreen	lightgreen	yes	0
P61758	Q99471	0.39584	0.950686	1	VBP1	PFDN5	lightsteelblue1	lightsteelblue1	yes	0
O43676	O95298	0.395822	0.921255	1	NDUFB3	NDUFC2	lightgreen	lightgreen	yes	0
P46779	Q07020	0.394882	0.946005	1	RPL28	RPL18	purple	purple	yes	0
Q86TS9	Q9BZE1	0.394405	0.851543	1	MRPL52	MRPL37	tan	tan	yes	0
Q9BYD1	Q9BYD2	0.394288	0.924618	1	MRPL13	MRPL9	tan	tan	yes	0
O43678	Q16718	0.393947	0.896925	1	NDUFA2	NDUFA5	lightgreen	lightgreen	yes	0
Q8IXM3	Q9BZE1	0.393786	0.887146	1	MRPL41	MRPL37	tan	tan	yes	0
O75251	P17568	0.393464	0.84492	1	NDUFS7	NDUFB7	lightgreen	lightgreen	yes	0
P25786	P25789	0.393295	0.899664	1	PSMA1	PSMA4	brown2	brown2	yes	0
Q13084	Q4U2R6	0.393265	0.906312	1	MRPL28	MRPL51	tan	tan	yes	0
P09001	Q9NYK5	0.393257	0.929192	1	MRPL3	MRPL39	tan	tan	yes	0
P18124	P62847	0.393237	0.904809	1	RPL7	RPS24	purple	purple	yes	0
P18077	P46779	0.392955	0.945685	1	RPL35A	RPL28	purple	purple	yes	0
O43181	O95299	0.392922	0.870195	1	NDUFS4	NDUFA10	lightgreen	lightgreen	yes	0
P49406	Q9NYK5	0.392864	0.955558	1	MRPL19	MRPL39	tan	tan	yes	0
Q9BYD1	Q9NP92	0.392679	0.929249	1	MRPL13	MRPS30	tan	tan	yes	0
Q5JS54	Q9BT73	0.392507	0.97418	1	PSMG4	PSMG3	mediumorchid4	mediumorchid4	yes	0
O43181	Q9P0J0	0.392206	0.860116	1	NDUFS4	NDUFA13	lightgreen	lightgreen	yes	0
O95298	P49821	0.391981	0.882256	1	NDUFC2	NDUFV1	lightgreen	lightgreen	yes	0
O75251	Q9UI09	0.391916	0.875563	1	NDUFS7	NDUFA12	lightgreen	lightgreen	yes	0
Q13084	Q9BYD3	0.391731	0.930075	1	MRPL28	MRPL4	tan	tan	yes	0
Q16795	Q9UI09	0.391606	0.88439	1	NDUFA9	NDUFA12	lightgreen	lightgreen	yes	0
P46779	P49207	0.391535	0.92844	1	RPL28	RPL34	purple	purple	yes	0
P19404	Q9UI09	0.391327	0.884691	1	NDUFV2	NDUFA12	lightgreen	lightgreen	yes	0
P18077	P62424	0.391225	0.879014	1	RPL35A	RPL7A	purple	purple	yes	0
P61353	P62241	0.390904	0.927174	1	RPL27	RPS8	purple	purple	yes	0
P61353	Q02543	0.390644	0.913277	1	RPL27	RPL18A	purple	purple	yes	0
P25786	P25787	0.390522	0.878707	1	PSMA1	PSMA2	brown2	brown2	yes	0
Q4U2R6	Q9BYD1	0.390494	0.920998	1	MRPL51	MRPL13	tan	tan	yes	0
P18077	P40429	0.390425	0.908289	1	RPL35A	RPL13A	purple	purple	yes	0
Q13084	Q6P1L8	0.390394	0.8481	1	MRPL28	MRPL14	tan	tan	yes	0
Q9BYD1	Q9BYD3	0.390306	0.925379	1	MRPL13	MRPL4	tan	tan	yes	0
O43920	O75489	0.389998	0.897658	1	NDUFS5	NDUFS3	lightgreen	lightgreen	yes	0
P18077	P62241	0.389726	0.911495	1	RPL35A	RPS8	purple	purple	yes	0
O43678	O75251	0.389349	0.859281	1	NDUFA2	NDUFS7	lightgreen	lightgreen	yes	0
P61758	Q9NQP4	0.389254	0.934425	1	VBP1	PFDN4	lightsteelblue1	lightsteelblue1	yes	0
P09001	Q9BYD3	0.389195	0.915901	1	MRPL3	MRPL4	tan	tan	yes	0
P18124	P61353	0.389186	0.941057	1	RPL7	RPL27	purple	purple	yes	0
P49406	Q7Z2W9	0.38869	0.927342	1	MRPL19	MRPL21	tan	tan	yes	0
Q8N766	Q9NPA0	0.388675	0.951455	0	EMC1	EMC7	palevioletred3	palevioletred3	yes	0
O43678	O75489	0.388534	0.89768	1	NDUFA2	NDUFS3	lightgreen	lightgreen	yes	0
O75380	O95169	0.388505	0.869469	1	NDUFS6	NDUFB8	lightgreen	lightgreen	yes	0
Q9BZE1	Q9Y6G3	0.388447	0.888279	0	MRPL37	MRPL42	tan	tan	yes	0
P40429	P61353	0.388378	0.92186	1	RPL13A	RPL27	purple	purple	yes	0
P62917	Q02878	0.388192	0.937225	1	RPL8	RPL6	purple	purple	yes	0
O00217	Q9UI09	0.388107	0.855731	1	NDUFS8	NDUFA12	lightgreen	lightgreen	yes	0
O43181	O95167	0.38805	0.855089	1	NDUFS4	NDUFA3	lightgreen	lightgreen	yes	0
O95342	P08183	0.387974	0.927843	0	ABCB11	ABCB1	darkseagreen3	darkseagreen3	yes	0
O75380	Q9UI09	0.387789	0.793853	1	NDUFS6	NDUFA12	lightgreen	lightgreen	yes	0
P46779	P61353	0.387782	0.938975	1	RPL28	RPL27	purple	purple	yes	0
P46779	P62917	0.387672	0.914941	1	RPL28	RPL8	purple	purple	yes	0
P49207	P62917	0.38764	0.94511	1	RPL34	RPL8	purple	purple	yes	0
Q13084	Q16540	0.387336	0.918172	1	MRPL28	MRPL23	tan	tan	yes	0
Q9BRJ2	Q9BYD1	0.386985	0.906489	1	MRPL45	MRPL13	tan	tan	yes	0
O43676	O75380	0.386909	0.88982	1	NDUFB3	NDUFS6	lightgreen	lightgreen	yes	0
P36578	P62241	0.386519	0.90666	1	RPL4	RPS8	purple	purple	yes	0
Q13405	Q9BZE1	0.386088	0.930949	1	MRPL49	MRPL37	tan	tan	yes	0
Q13084	Q9NRX2	0.385932	0.87953	1	MRPL28	MRPL17	tan	tan	yes	0
P18124	P62753	0.385909	0.914923	1	RPL7	RPS6	purple	purple	yes	0
O43920	Q16795	0.385897	0.825161	1	NDUFS5	NDUFA9	lightgreen	lightgreen	yes	0
P62241	Q02878	0.385691	0.894668	1	RPS8	RPL6	purple	purple	yes	0
O75251	O95182	0.385643	0.852145	1	NDUFS7	NDUFA7	lightgreen	lightgreen	yes	0
Q6P1L8	Q9BYD1	0.385374	0.816567	1	MRPL14	MRPL13	tan	tan	yes	0
Q5UCC4	Q8N766	0.385039	0.931584	0	EMC10	EMC1	palevioletred3	palevioletred3	yes	0
P20618	P25787	0.384985	0.890175	1	PSMB1	PSMA2	brown2	brown2	yes	0
Q13084	Q96A35	0.384969	0.961321	1	MRPL28	MRPL24	tan	tan	yes	0
P62424	P62847	0.384517	0.897801	1	RPL7A	RPS24	purple	purple	yes	0
Q13084	Q9BRJ2	0.384494	0.908711	1	MRPL28	MRPL45	tan	tan	yes	0
P25787	P49721	0.384204	0.881257	1	PSMA2	PSMB2	brown2	brown2	yes	0
Q8N5N7	Q9BZE1	0.383995	0.869355	1	MRPL50	MRPL37	tan	tan	yes	0
O75489	Q16718	0.383754	0.979204	1	NDUFS3	NDUFA5	lightgreen	lightgreen	yes	0
O43920	Q16718	0.383512	0.885504	1	NDUFS5	NDUFA5	lightgreen	lightgreen	yes	0
P49721	P60900	0.38348	0.869208	1	PSMB2	PSMA6	brown2	brown2	yes	0
P18077	P18124	0.38309	0.854733	1	RPL35A	RPL7	purple	purple	yes	0
P61353	P62424	0.383042	0.93772	1	RPL27	RPL7A	purple	purple	yes	0
P36578	Q07020	0.383005	0.96813	1	RPL4	RPL18	purple	purple	yes	0
Q9BYC8	Q9BZE1	0.382597	0.894174	1	MRPL32	MRPL37	tan	tan	yes	0
P49207	Q02878	0.382427	0.936406	1	RPL34	RPL6	purple	purple	yes	0
Q9BZE1	Q9HD33	0.382176	0.842918	1	MRPL37	MRPL47	tan	tan	yes	0
O75251	P28331	0.382126	0.861647	1	NDUFS7	NDUFS1	lightgreen	lightgreen	yes	0
O60762	Q9P2X0	0.381992	0.929333	1	DPM1	DPM3	orange1	orange1	yes	0
Q7Z2W9	Q9NYK5	0.381829	0.917615	1	MRPL21	MRPL39	tan	tan	yes	0
P28066	P60900	0.381821	0.849718	1	PSMA5	PSMA6	brown2	brown2	yes	0
O00217	P49821	0.381326	0.858785	1	NDUFS8	NDUFV1	lightgreen	lightgreen	yes	0
Q86VN1	Q9BRG1	0.381303	0.955641	1	VPS36	VPS25	blue3	blue3	yes	0
P28331	Q16718	0.381282	0.880369	1	NDUFS1	NDUFA5	lightgreen	lightgreen	yes	0
O00217	Q16718	0.381016	0.965695	1	NDUFS8	NDUFA5	lightgreen	lightgreen	yes	0
Q9H9J2	Q9NRX2	0.380882	0.914314	1	MRPL44	MRPL17	tan	tan	yes	0
P62424	P62753	0.380674	0.917213	1	RPL7A	RPS6	purple	purple	yes	0
O75489	P17568	0.380155	0.872728	1	NDUFS3	NDUFB7	lightgreen	lightgreen	yes	0
O95182	Q16718	0.379409	0.871251	1	NDUFA7	NDUFA5	lightgreen	lightgreen	yes	0
Q9BZE1	Q9NX20	0.378849	0.924475	1	MRPL37	MRPL16	tan	tan	yes	0
P49406	Q9NRX2	0.378228	0.898514	1	MRPL19	MRPL17	tan	tan	yes	0
Q96EL3	Q9BZE1	0.378193	0.839173	1	MRPL53	MRPL37	tan	tan	yes	0
O75489	P28331	0.37816	0.88431	1	NDUFS3	NDUFS1	lightgreen	lightgreen	yes	0
P28070	P60900	0.378057	0.854263	1	PSMB4	PSMA6	brown2	brown2	yes	0
O15145	P61160	0.377964	0.963776	1	ARPC3	ACTR2	lavenderblush3	lavenderblush3	yes	0
Q9NRX2	Q9NYK5	0.377906	0.922801	1	MRPL17	MRPL39	tan	tan	yes	0
P49207	P61353	0.377771	0.953459	1	RPL34	RPL27	purple	purple	yes	0
P25786	P25788	0.377749	0.896561	1	PSMA1	PSMA3	brown2	brown2	yes	0
O43676	P19404	0.377741	0.876666	1	NDUFB3	NDUFV2	lightgreen	lightgreen	yes	0
P62241	P62847	0.3777	0.930628	1	RPS8	RPS24	purple	purple	yes	0
O75489	O95182	0.377592	0.869728	1	NDUFS3	NDUFA7	lightgreen	lightgreen	yes	0
O43920	O75306	0.376935	0.864591	1	NDUFS5	NDUFS2	lightgreen	lightgreen	yes	0
P17568	Q16718	0.376376	0.875563	1	NDUFB7	NDUFA5	lightgreen	lightgreen	yes	0
O75251	O75489	0.376331	0.934856	1	NDUFS7	NDUFS3	lightgreen	lightgreen	yes	0
P49406	Q9BRJ2	0.376072	0.937433	1	MRPL19	MRPL45	tan	tan	yes	0
P49406	Q9BYD3	0.376039	0.938474	1	MRPL19	MRPL4	tan	tan	yes	0
P40429	P62847	0.375838	0.894025	1	RPL13A	RPS24	purple	purple	yes	0
O43181	O95298	0.375792	0.862966	1	NDUFS4	NDUFC2	lightgreen	lightgreen	yes	0
Q8TCC3	Q9BYD1	0.375754	0.930177	1	MRPL30	MRPL13	tan	tan	yes	0
P36578	Q02543	0.375622	0.908279	1	RPL4	RPL18A	purple	purple	yes	0
O15212	P61758	0.375411	0.935745	1	PFDN6	VBP1	lightsteelblue1	lightsteelblue1	yes	0
Q99471	Q9UHV9	0.375168	0.914105	1	PFDN5	PFDN2	lightsteelblue1	lightsteelblue1	yes	0
Q9BYD3	Q9NYK5	0.374932	0.947577	1	MRPL4	MRPL39	tan	tan	yes	0
Q13084	Q9NWU5	0.374845	0.897075	1	MRPL28	MRPL22	tan	tan	yes	0
P49406	Q9NP92	0.374766	0.924697	1	MRPL19	MRPS30	tan	tan	yes	0
P09001	Q9NP92	0.37472	0.881446	1	MRPL3	MRPS30	tan	tan	yes	0
P61313	P61353	0.374629	0.859866	1	RPL15	RPL27	purple	purple	yes	0
P49406	Q9BYD2	0.374068	0.918856	1	MRPL19	MRPL9	tan	tan	yes	0
Q9BYD1	Q9H9J2	0.374016	0.933652	1	MRPL13	MRPL44	tan	tan	yes	0
P62917	Q07020	0.373953	0.905723	1	RPL8	RPL18	purple	purple	yes	0
O95169	O95298	0.373836	0.883041	1	NDUFB8	NDUFC2	lightgreen	lightgreen	yes	0
Q9BYC9	Q9BZE1	0.373771	0.841697	1	MRPL20	MRPL37	tan	tan	yes	0
O43913	Q9UBD5	0.373764	0.971928	1	ORC5	ORC3	brown1	brown1	yes	0
O43181	O95168	0.3737	0.82545	1	NDUFS4	NDUFB4	lightgreen	lightgreen	yes	0
Q13084	Q8TCC3	0.373341	0.907736	1	MRPL28	MRPL30	tan	tan	yes	0
O95167	O95169	0.373023	0.861067	1	NDUFA3	NDUFB8	lightgreen	lightgreen	yes	0
P61353	P62917	0.373018	0.914047	1	RPL27	RPL8	purple	purple	yes	0
Q7Z2W9	Q9BYD3	0.373008	0.918558	1	MRPL21	MRPL4	tan	tan	yes	0
Q7Z2W9	Q9NP92	0.372859	0.923301	1	MRPL21	MRPS30	tan	tan	yes	0
O14818	P25788	0.372605	0.892095	1	PSMA7	PSMA3	brown2	brown2	yes	0
P40429	P62753	0.372471	0.922069	1	RPL13A	RPS6	purple	purple	yes	0
P36578	P61313	0.372049	0.923341	1	RPL4	RPL15	purple	purple	yes	0
P62241	P62753	0.37192	0.94778	1	RPS8	RPS6	purple	purple	yes	0
O95169	Q9P0J0	0.371834	0.8598	1	NDUFB8	NDUFA13	lightgreen	lightgreen	yes	0
Q9BYD1	Q9NVS2	0.371566	0.900156	1	MRPL13	MRPS18A	tan	tan	yes	0
Q96A35	Q9BYD1	0.37134	0.914534	1	MRPL24	MRPL13	tan	tan	yes	0
Q13084	Q8IXM3	0.371274	0.912625	1	MRPL28	MRPL41	tan	tan	yes	0
O75489	Q9UI09	0.371154	0.881289	1	NDUFS3	NDUFA12	lightgreen	lightgreen	yes	0
P35606	P48444	0.371088	0.904926	0	COPB2	ARCN1	darkolivegreen4	darkolivegreen4	yes	0
O75964	P25705	0.37087	0.946145	1	ATP5L	ATP5A1	violet	violet	yes	0
Q9BQ48	Q9BZE1	0.370774	0.87299	1	MRPL34	MRPL37	tan	tan	yes	0
O75489	Q9P0J0	0.37062	0.891807	1	NDUFS3	NDUFA13	lightgreen	lightgreen	yes	0
P36578	P46779	0.370575	0.89624	1	RPL4	RPL28	purple	purple	yes	0
Q9NQP4	Q9UHV9	0.370539	0.941057	1	PFDN4	PFDN2	lightsteelblue1	lightsteelblue1	yes	0
Q13084	Q9H9J2	0.370418	0.91839	1	MRPL28	MRPL44	tan	tan	yes	0
P18124	P62910	0.370003	0.880188	1	RPL7	RPL32	purple	purple	yes	0
O15144	P61160	0.36999	0.95502	1	ARPC2	ACTR2	lavenderblush3	lavenderblush3	yes	0
P49406	Q4U2R6	0.369755	0.890375	1	MRPL19	MRPL51	tan	tan	yes	0
Q9BRJ2	Q9NYK5	0.369706	0.925406	1	MRPL45	MRPL39	tan	tan	yes	0
Q13084	Q9NVS2	0.369664	0.903596	1	MRPL28	MRPS18A	tan	tan	yes	0
Q13084	Q9HD33	0.369586	0.899791	1	MRPL28	MRPL47	tan	tan	yes	0
Q16540	Q9BYD1	0.369464	0.873175	1	MRPL23	MRPL13	tan	tan	yes	0
P06576	P25705	0.369446	0.976862	1	ATP5B	ATP5A1	violet	violet	yes	0
Q02543	Q02878	0.369282	0.885934	1	RPL18A	RPL6	purple	purple	yes	0
P20618	P60900	0.369036	0.869736	1	PSMB1	PSMA6	brown2	brown2	yes	0
O00217	P19404	0.368998	0.883995	1	NDUFS8	NDUFV2	lightgreen	lightgreen	yes	0
P49207	Q07020	0.368694	0.888807	1	RPL34	RPL18	purple	purple	yes	0
Q86TS9	Q9BYD1	0.368637	0.871986	1	MRPL52	MRPL13	tan	tan	yes	0
O75306	O75489	0.368506	0.960528	1	NDUFS2	NDUFS3	lightgreen	lightgreen	yes	0
Q9NP92	Q9NYK5	0.368295	0.921184	1	MRPS30	MRPL39	tan	tan	yes	0
P46779	Q02878	0.368262	0.857164	1	RPL28	RPL6	purple	purple	yes	0
P49207	P62847	0.36824	0.911697	1	RPL34	RPS24	purple	purple	yes	0
P17568	Q16795	0.368184	0.831729	1	NDUFB7	NDUFA9	lightgreen	lightgreen	yes	0
Q9BYD1	Q9NWU5	0.368158	0.893828	1	MRPL13	MRPL22	tan	tan	yes	0
O43678	O75306	0.368155	0.874303	1	NDUFA2	NDUFS2	lightgreen	lightgreen	yes	0
P18077	Q02543	0.368128	0.930686	1	RPL35A	RPL18A	purple	purple	yes	0
O43920	P51970	0.367786	0.874982	1	NDUFS5	NDUFA8	lightgreen	lightgreen	yes	0
Q9BYD2	Q9NP92	0.367732	0.933637	1	MRPL9	MRPS30	tan	tan	yes	0
P62753	Q02543	0.367451	0.898295	1	RPS6	RPL18A	purple	purple	yes	0
O43678	P51970	0.36742	0.870876	1	NDUFA2	NDUFA8	lightgreen	lightgreen	yes	0
P61353	P62847	0.367378	0.918969	1	RPL27	RPS24	purple	purple	yes	0
P46779	P62847	0.367325	0.893528	1	RPL28	RPS24	purple	purple	yes	0
O43181	Q16718	0.367185	0.881896	1	NDUFS4	NDUFA5	lightgreen	lightgreen	yes	0
Q4U2R6	Q9BYD3	0.367179	0.919364	1	MRPL51	MRPL4	tan	tan	yes	0
Q9BYD1	Q9Y3B7	0.367157	0.878799	1	MRPL13	MRPL11	tan	tan	yes	0
P18077	P49207	0.367087	0.87329	1	RPL35A	RPL34	purple	purple	yes	0
Q7Z2W9	Q9H9J2	0.366744	0.907757	1	MRPL21	MRPL44	tan	tan	yes	0
P18077	P61353	0.366407	0.883962	1	RPL35A	RPL27	purple	purple	yes	0
P46776	P46779	0.366338	0.943829	1	RPL27A	RPL28	purple	purple	yes	0
Q9H9J2	Q9NYK5	0.366105	0.910648	1	MRPL44	MRPL39	tan	tan	yes	0
P49406	Q6P1L8	0.365729	0.800432	1	MRPL19	MRPL14	tan	tan	yes	0
P35606	P53618	0.365378	0.934855	0	COPB2	COPB1	darkolivegreen4	darkolivegreen4	yes	0
O15212	Q99471	0.365232	0.942711	1	PFDN6	PFDN5	lightsteelblue1	lightsteelblue1	yes	0
O75306	P17568	0.365148	0.859366	1	NDUFS2	NDUFB7	lightgreen	lightgreen	yes	0
O75306	Q9UI09	0.36514	0.890082	1	NDUFS2	NDUFA12	lightgreen	lightgreen	yes	0
Q6P1L8	Q9NYK5	0.365069	0.842477	1	MRPL14	MRPL39	tan	tan	yes	0
Q9BYD2	Q9NYK5	0.365055	0.881929	1	MRPL9	MRPL39	tan	tan	yes	0
Q6P1L8	Q9NP92	0.364894	0.869829	1	MRPL14	MRPS30	tan	tan	yes	0
O95299	Q16795	0.364739	0.839443	1	NDUFA10	NDUFA9	lightgreen	lightgreen	yes	0
P09001	Q8TCC3	0.364669	0.881547	1	MRPL3	MRPL30	tan	tan	yes	0
O75489	O95167	0.364375	0.884836	1	NDUFS3	NDUFA3	lightgreen	lightgreen	yes	0
Q8TCC3	Q9NYK5	0.364369	0.933937	1	MRPL30	MRPL39	tan	tan	yes	0
P46779	P62753	0.36436	0.908077	1	RPL28	RPS6	purple	purple	yes	0
O14818	P49720	0.364278	0.83114	1	PSMA7	PSMB3	brown2	brown2	yes	0
O75251	P49821	0.36415	0.861692	1	NDUFS7	NDUFV1	lightgreen	lightgreen	yes	0
O14818	P28066	0.364093	0.929952	1	PSMA7	PSMA5	brown2	brown2	yes	0
P36578	P62917	0.364007	0.906468	1	RPL4	RPL8	purple	purple	yes	0
Q4U2R6	Q9NYK5	0.364003	0.87749	1	MRPL51	MRPL39	tan	tan	yes	0
P46776	P62424	0.363955	0.89888	1	RPL27A	RPL7A	purple	purple	yes	0
Q9BYD2	Q9BYD3	0.363856	0.902376	1	MRPL9	MRPL4	tan	tan	yes	0
P62847	P62917	0.363847	0.908231	1	RPS24	RPL8	purple	purple	yes	0
P18124	P83731	0.363743	0.908965	1	RPL7	RPL24	purple	purple	yes	0
O75489	O95169	0.36349	0.85629	1	NDUFS3	NDUFB8	lightgreen	lightgreen	yes	0
P49406	Q9H9J2	0.363275	0.929661	1	MRPL19	MRPL44	tan	tan	yes	0
O75251	O95299	0.363232	0.851188	1	NDUFS7	NDUFA10	lightgreen	lightgreen	yes	0
P61353	Q02878	0.362999	0.892759	1	RPL27	RPL6	purple	purple	yes	0
O43181	O75251	0.362987	0.856717	1	NDUFS4	NDUFS7	lightgreen	lightgreen	yes	0
Q9BYD3	Q9NP92	0.362854	0.924957	1	MRPL4	MRPS30	tan	tan	yes	0
Q6P1L8	Q9BYD3	0.362799	0.865545	1	MRPL14	MRPL4	tan	tan	yes	0
Q8IXM3	Q9BYD1	0.36267	0.887804	1	MRPL41	MRPL13	tan	tan	yes	0
P09914	P20591	0.362405	0.916817	0	IFIT1	MX1	midnightblue	midnightblue	yes	0
O75251	Q9P0J0	0.362313	0.906707	1	NDUFS7	NDUFA13	lightgreen	lightgreen	yes	0
Q99471	Q9NQP4	0.36228	0.932079	1	PFDN5	PFDN4	lightsteelblue1	lightsteelblue1	yes	0
O95299	P19404	0.362029	0.871368	1	NDUFA10	NDUFV2	lightgreen	lightgreen	yes	0
Q8N983	Q9BZE1	0.361879	0.839246	1	MRPL43	MRPL37	tan	tan	yes	0
Q5UCC4	Q9NPA0	0.361453	0.906375	0	EMC10	EMC7	palevioletred3	palevioletred3	yes	0
P49406	Q8TCC3	0.361428	0.936187	1	MRPL19	MRPL30	tan	tan	yes	0
Q13084	Q9Y3B7	0.361389	0.870118	1	MRPL28	MRPL11	tan	tan	yes	0
Q9BYD3	Q9NWU5	0.361181	0.938334	1	MRPL4	MRPL22	tan	tan	yes	0
O43181	O75489	0.360968	0.87348	1	NDUFS4	NDUFS3	lightgreen	lightgreen	yes	0
Q7Z2W9	Q8TCC3	0.360912	0.907595	1	MRPL21	MRPL30	tan	tan	yes	0
Q16718	Q9UI09	0.360889	0.856863	1	NDUFA5	NDUFA12	lightgreen	lightgreen	yes	0
Q02878	Q07020	0.360814	0.896811	1	RPL6	RPL18	purple	purple	yes	0
O00217	O95169	0.360787	0.891985	1	NDUFS8	NDUFB8	lightgreen	lightgreen	yes	0
Q4U2R6	Q9NP92	0.360743	0.897285	1	MRPL51	MRPS30	tan	tan	yes	0
O75306	O95182	0.360345	0.863199	1	NDUFS2	NDUFA7	lightgreen	lightgreen	yes	0
P09001	Q96A35	0.359662	0.882501	1	MRPL3	MRPL24	tan	tan	yes	0
O75306	P28331	0.359589	0.864262	1	NDUFS2	NDUFS1	lightgreen	lightgreen	yes	0
Q96DV4	Q9BZE1	0.359423	0.867087	1	MRPL38	MRPL37	tan	tan	yes	0
P03897	Q9UI09	0.359294	0.862877	1	MT-ND3	NDUFA12	lightgreen	lightgreen	yes	0
P39023	Q02543	0.359086	0.90869	1	RPL3	RPL18A	purple	purple	yes	0
O75380	O95299	0.358707	0.80141	1	NDUFS6	NDUFA10	lightgreen	lightgreen	yes	0
P09914	P29728	0.358648	0.937095	0	IFIT1	OAS2	midnightblue	midnightblue	yes	0
P82650	Q92552	0.358571	0.960186	1	MRPS22	MRPS27	brown	brown	yes	0
O95298	Q16795	0.35853	0.867715	1	NDUFC2	NDUFA9	lightgreen	lightgreen	yes	0
P39023	P62241	0.35822	0.905255	1	RPL3	RPS8	purple	purple	yes	0
Q14197	Q9BZE1	0.358073	0.892789	0	ICT1	MRPL37	tan	tan	yes	0
P25788	P25789	0.357933	0.849585	1	PSMA3	PSMA4	brown2	brown2	yes	0
P18124	P46776	0.357694	0.853572	1	RPL7	RPL27A	purple	purple	yes	0
P17568	P51970	0.357426	0.835327	1	NDUFB7	NDUFA8	lightgreen	lightgreen	yes	0
Q9BYD1	Q9Y6G3	0.357409	0.885036	0	MRPL13	MRPL42	tan	tan	yes	0
P83731	P84098	0.357379	0.941344	1	RPL24	RPL19	purple	purple	yes	0
Q9H9J2	Q9NP92	0.356948	0.922862	1	MRPL44	MRPS30	tan	tan	yes	0
O00217	O95299	0.35679	0.84353	1	NDUFS8	NDUFA10	lightgreen	lightgreen	yes	0
P62753	P62917	0.356762	0.913967	1	RPS6	RPL8	purple	purple	yes	0
Q7Z2W9	Q96A35	0.356627	0.916562	1	MRPL21	MRPL24	tan	tan	yes	0
P53618	Q9Y678	0.356409	0.912419	0	COPB1	COPG1	darkolivegreen4	darkolivegreen4	yes	0
P61353	P62753	0.356324	0.895528	1	RPL27	RPS6	purple	purple	yes	0
P42766	P83731	0.356224	0.947598	1	RPL35	RPL24	purple	purple	yes	0
Q8TCC3	Q9NRX2	0.355957	0.898192	1	MRPL30	MRPL17	tan	tan	yes	0
P49207	P62753	0.355842	0.889587	1	RPL34	RPS6	purple	purple	yes	0
P18077	P62917	0.355832	0.870048	1	RPL35A	RPL8	purple	purple	yes	0
P39023	P46779	0.355813	0.902885	1	RPL3	RPL28	purple	purple	yes	0
Q16795	Q9P0J0	0.355623	0.867961	1	NDUFA9	NDUFA13	lightgreen	lightgreen	yes	0
Q9BYD2	Q9H9J2	0.355353	0.91807	1	MRPL9	MRPL44	tan	tan	yes	0
P36578	P49207	0.355276	0.888726	1	RPL4	RPL34	purple	purple	yes	0
Q9NP92	Q9NRX2	0.355252	0.876313	1	MRPS30	MRPL17	tan	tan	yes	0
P61353	Q07020	0.355242	0.896345	1	RPL27	RPL18	purple	purple	yes	0
O15212	Q9UHV9	0.355119	0.931585	1	PFDN6	PFDN2	lightsteelblue1	lightsteelblue1	yes	0
P25788	P28066	0.355065	0.875383	1	PSMA3	PSMA5	brown2	brown2	yes	0
O95182	P51970	0.354968	0.833536	1	NDUFA7	NDUFA8	lightgreen	lightgreen	yes	0
O15212	Q9NQP4	0.354918	0.919658	1	PFDN6	PFDN4	lightsteelblue1	lightsteelblue1	yes	0
P49406	Q9NWU5	0.354741	0.901193	1	MRPL19	MRPL22	tan	tan	yes	0
P18124	P47914	0.35472	0.890157	1	RPL7	RPL29	purple	purple	yes	0
P28331	P51970	0.354628	0.845298	1	NDUFS1	NDUFA8	lightgreen	lightgreen	yes	0
P40429	P46776	0.354569	0.889275	1	RPL13A	RPL27A	purple	purple	yes	0
P09001	Q9H9J2	0.354159	0.850127	1	MRPL3	MRPL44	tan	tan	yes	0
Q9BRJ2	Q9H9J2	0.354145	0.912343	1	MRPL45	MRPL44	tan	tan	yes	0
O75251	O95167	0.353899	0.887833	1	NDUFS7	NDUFA3	lightgreen	lightgreen	yes	0
O43929	Q9UBD5	0.353463	0.959327	1	ORC4	ORC3	brown1	brown1	yes	0
O14818	P25786	0.353448	0.847827	1	PSMA7	PSMA1	brown2	brown2	yes	0
P39023	P40429	0.35344	0.907124	1	RPL3	RPL13A	purple	purple	yes	0
P49406	Q9Y3B7	0.353366	0.895275	1	MRPL19	MRPL11	tan	tan	yes	0
Q9NPA0	Q9P0I2	0.353009	0.931233	0	EMC7	EMC3	palevioletred3	palevioletred3	yes	0
P39023	P49207	0.3528	0.920738	1	RPL3	RPL34	purple	purple	yes	0
P09001	Q7Z2W9	0.352787	0.888914	1	MRPL3	MRPL21	tan	tan	yes	0
Q9BRJ2	Q9BYD3	0.352398	0.887295	1	MRPL45	MRPL4	tan	tan	yes	0
P25705	P36542	0.352396	0.95439	1	ATP5A1	ATP5C1	violet	violet	yes	0
Q96A35	Q9BYD2	0.352254	0.896783	1	MRPL24	MRPL9	tan	tan	yes	0
Q6P1L8	Q9H9J2	0.352181	0.825105	1	MRPL14	MRPL44	tan	tan	yes	0
P61313	P62753	0.352144	0.832774	1	RPL15	RPS6	purple	purple	yes	0
P62750	P84098	0.352016	0.942184	1	RPL23A	RPL19	purple	purple	yes	0
P46776	P62241	0.351977	0.884005	1	RPL27A	RPS8	purple	purple	yes	0
Q13405	Q9BYD1	0.351899	0.918196	1	MRPL49	MRPL13	tan	tan	yes	0
Q8N766	Q9P0I2	0.351895	0.942901	0	EMC1	EMC3	palevioletred3	palevioletred3	yes	0
Q9BZE1	Q9P0M9	0.351889	0.794229	1	MRPL37	MRPL27	tan	tan	yes	0
P62424	P83731	0.351753	0.905026	1	RPL7A	RPL24	purple	purple	yes	0
P19404	Q9P0J0	0.351462	0.841291	1	NDUFV2	NDUFA13	lightgreen	lightgreen	yes	0
P09001	Q9BYD2	0.351381	0.869704	1	MRPL3	MRPL9	tan	tan	yes	0
Q9BRJ2	Q9NP92	0.351356	0.884964	1	MRPL45	MRPS30	tan	tan	yes	0
O75489	P49821	0.351346	0.870037	1	NDUFS3	NDUFV1	lightgreen	lightgreen	yes	0
Q8IXM3	Q9H9J2	0.351294	0.911852	1	MRPL41	MRPL44	tan	tan	yes	0
P62910	P62917	0.351288	0.907489	1	RPL32	RPL8	purple	purple	yes	0
P49406	Q96A35	0.351268	0.89175	1	MRPL19	MRPL24	tan	tan	yes	0
P39023	P62917	0.351239	0.933183	1	RPL3	RPL8	purple	purple	yes	0
Q8N5N7	Q9BYD1	0.351133	0.839821	1	MRPL50	MRPL13	tan	tan	yes	0
Q16540	Q96A35	0.351043	0.930729	1	MRPL23	MRPL24	tan	tan	yes	0
Q9BYC8	Q9BYD1	0.350996	0.890845	1	MRPL32	MRPL13	tan	tan	yes	0
Q9NWU5	Q9NYK5	0.350865	0.913155	1	MRPL22	MRPL39	tan	tan	yes	0
Q9BYD1	Q9HD33	0.350615	0.838693	1	MRPL13	MRPL47	tan	tan	yes	0
Q13084	Q9NX20	0.350535	0.917873	1	MRPL28	MRPL16	tan	tan	yes	0
Q13017	Q6N075	0.350514	0.930957	0	ARHGAP5	MFSD5	lightblue4	lightblue4	yes	0
P61158	P61160	0.350444	0.971209	1	ACTR3	ACTR2	lavenderblush3	lavenderblush3	yes	0
O95167	P19404	0.350412	0.856153	1	NDUFA3	NDUFV2	lightgreen	lightgreen	yes	0
O95167	Q16795	0.350307	0.862513	1	NDUFA3	NDUFA9	lightgreen	lightgreen	yes	0
P62753	P62847	0.350195	0.917493	1	RPS6	RPS24	purple	purple	yes	0
Q13017	Q96FN9	0.349655	0.927797	0	ARHGAP5	DTD2	lightblue4	lightblue4	yes	0
P49821	Q16718	0.349528	0.845935	1	NDUFV1	NDUFA5	lightgreen	lightgreen	yes	0
Q7Z2W9	Q9BYD2	0.349217	0.912036	1	MRPL21	MRPL9	tan	tan	yes	0
O75489	O95299	0.349126	0.876449	1	NDUFS3	NDUFA10	lightgreen	lightgreen	yes	0
O95168	O95169	0.349123	0.837135	1	NDUFB4	NDUFB8	lightgreen	lightgreen	yes	0
P28066	P49720	0.348964	0.830997	1	PSMA5	PSMB3	brown2	brown2	yes	0
Q8TCC3	Q9NP92	0.348962	0.91264	1	MRPL30	MRPS30	tan	tan	yes	0
Q8TCC3	Q9BRJ2	0.348844	0.918277	1	MRPL30	MRPL45	tan	tan	yes	0
P25788	P49721	0.348623	0.866437	1	PSMA3	PSMB2	brown2	brown2	yes	0
P05161	P09914	0.348572	0.956413	0	ISG15	IFIT1	midnightblue	midnightblue	yes	0
P35606	P61923	0.348567	0.939617	0	COPB2	COPZ1	darkolivegreen4	darkolivegreen4	yes	0
P49406	Q16540	0.348449	0.852414	1	MRPL19	MRPL23	tan	tan	yes	0
O75955	Q14254	0.348342	0.93943	0	FLOT1	FLOT2	lemonchiffon3	lemonchiffon3	yes	0
Q96A35	Q9NP92	0.348227	0.916291	1	MRPL24	MRPS30	tan	tan	yes	0
Q13084	Q9BYC8	0.348017	0.870442	1	MRPL28	MRPL32	tan	tan	yes	0
P42766	P62750	0.348013	0.922549	1	RPL35	RPL23A	purple	purple	yes	0
P61313	Q02878	0.347992	0.882465	1	RPL15	RPL6	purple	purple	yes	0
Q13084	Q9BYC9	0.347977	0.851058	1	MRPL28	MRPL20	tan	tan	yes	0
P49406	Q9NVS2	0.347959	0.876068	1	MRPL19	MRPS18A	tan	tan	yes	0
P18077	P39023	0.347808	0.890605	1	RPL35A	RPL3	purple	purple	yes	0
Q8TCC3	Q9BYD3	0.347661	0.923749	1	MRPL30	MRPL4	tan	tan	yes	0
Q9BZE1	Q9NZE8	0.347646	0.852483	1	MRPL37	MRPL35	tan	tan	yes	0
Q8TCC3	Q9BYD2	0.347634	0.891143	1	MRPL30	MRPL9	tan	tan	yes	0
P49207	P62910	0.347564	0.880905	1	RPL34	RPL32	purple	purple	yes	0
Q9NYK5	Q9Y3B7	0.347516	0.871925	1	MRPL39	MRPL11	tan	tan	yes	0
P18124	P39023	0.34737	0.921117	1	RPL7	RPL3	purple	purple	yes	0
Q9BYD3	Q9NRX2	0.347321	0.874584	1	MRPL4	MRPL17	tan	tan	yes	0
O00217	Q9P0J0	0.347183	0.872141	1	NDUFS8	NDUFA13	lightgreen	lightgreen	yes	0
P39023	P62424	0.347174	0.90488	1	RPL3	RPL7A	purple	purple	yes	0
P62424	P62910	0.346932	0.830665	1	RPL7A	RPL32	purple	purple	yes	0
Q96A35	Q9NYK5	0.346905	0.893195	1	MRPL24	MRPL39	tan	tan	yes	0
P25786	P28070	0.346825	0.83319	1	PSMA1	PSMB4	brown2	brown2	yes	0
Q96A35	Q9BYD3	0.346625	0.923528	1	MRPL24	MRPL4	tan	tan	yes	0
Q16540	Q9NP92	0.346603	0.864385	1	MRPL23	MRPS30	tan	tan	yes	0
Q96EL3	Q9BYD1	0.346394	0.841431	1	MRPL53	MRPL13	tan	tan	yes	0
P24539	P25705	0.345919	0.953236	1	ATP5F1	ATP5A1	violet	violet	yes	0
P46776	P61353	0.34591	0.88808	1	RPL27A	RPL27	purple	purple	yes	0
P62847	Q02543	0.345629	0.87017	1	RPS24	RPL18A	purple	purple	yes	0
O43920	P03897	0.345605	0.809195	1	NDUFS5	MT-ND3	lightgreen	lightgreen	yes	0
O95169	Q16718	0.34546	0.869288	1	NDUFB8	NDUFA5	lightgreen	lightgreen	yes	0
O43676	O75489	0.345373	0.844913	1	NDUFB3	NDUFS3	lightgreen	lightgreen	yes	0
O75489	P19404	0.345372	0.883962	1	NDUFS3	NDUFV2	lightgreen	lightgreen	yes	0
O75251	Q16718	0.345232	0.898772	1	NDUFS7	NDUFA5	lightgreen	lightgreen	yes	0
O00217	O75251	0.344937	0.90019	1	NDUFS8	NDUFS7	lightgreen	lightgreen	yes	0
P61353	P83731	0.344837	0.902682	1	RPL27	RPL24	purple	purple	yes	0
Q13405	Q9NRX2	0.344808	0.920876	1	MRPL49	MRPL17	tan	tan	yes	0
Q5VIR6	Q96JG6	0.344798	0.901565	0	VPS53	CCDC132	green2	green2	yes	0
O00217	O43676	0.344643	0.835214	1	NDUFS8	NDUFB3	lightgreen	lightgreen	yes	0
Q4U2R6	Q96A35	0.344618	0.887812	1	MRPL51	MRPL24	tan	tan	yes	0
Q9NVS2	Q9NYK5	0.344417	0.865182	1	MRPS18A	MRPL39	tan	tan	yes	0
Q9H9J2	Q9NVS2	0.344411	0.899667	1	MRPL44	MRPS18A	tan	tan	yes	0
O75489	P51970	0.344402	0.894903	1	NDUFS3	NDUFA8	lightgreen	lightgreen	yes	0
P25786	P28066	0.344352	0.847817	1	PSMA1	PSMA5	brown2	brown2	yes	0
Q16540	Q9H9J2	0.344316	0.872236	1	MRPL23	MRPL44	tan	tan	yes	0
Q13084	Q86TS9	0.343832	0.809447	1	MRPL28	MRPL52	tan	tan	yes	0
O95298	P03897	0.343777	0.869991	1	NDUFC2	MT-ND3	lightgreen	lightgreen	yes	0
Q9NP92	Q9NWU5	0.343597	0.8861	1	MRPS30	MRPL22	tan	tan	yes	0
Q4U2R6	Q9H9J2	0.343576	0.880215	1	MRPL51	MRPL44	tan	tan	yes	0
P18077	P62753	0.343527	0.869689	1	RPL35A	RPS6	purple	purple	yes	0
Q8TCC3	Q9H9J2	0.343499	0.923893	1	MRPL30	MRPL44	tan	tan	yes	0
P82650	P82930	0.343425	0.907727	1	MRPS22	MRPS34	brown	brown	yes	0
P46779	P83731	0.342966	0.914345	1	RPL28	RPL24	purple	purple	yes	0
P62753	Q07020	0.342914	0.919635	1	RPS6	RPL18	purple	purple	yes	0
P25705	P48047	0.342792	0.960654	1	ATP5A1	ATP5O	violet	violet	yes	0
Q9BYD3	Q9H9J2	0.342604	0.886136	1	MRPL4	MRPL44	tan	tan	yes	0
O00217	O95167	0.34252	0.861167	1	NDUFS8	NDUFA3	lightgreen	lightgreen	yes	0
O95299	P03897	0.342437	0.850783	1	NDUFA10	MT-ND3	lightgreen	lightgreen	yes	0
O75306	Q16718	0.342423	0.939313	1	NDUFS2	NDUFA5	lightgreen	lightgreen	yes	0
Q4U2R6	Q8TCC3	0.342261	0.8796	1	MRPL51	MRPL30	tan	tan	yes	0
P62753	Q02878	0.342163	0.878293	1	RPS6	RPL6	purple	purple	yes	0
Q9H9J2	Q9Y6G3	0.342033	0.900409	0	MRPL44	MRPL42	tan	tan	yes	0
P40429	P62910	0.341965	0.852869	1	RPL13A	RPL32	purple	purple	yes	0
P03928	P25705	0.341804	0.902908	1	MT-ATP8	ATP5A1	violet	violet	yes	0
O43181	P51970	0.341699	0.829428	1	NDUFS4	NDUFA8	lightgreen	lightgreen	yes	0
P25787	P28070	0.34136	0.795133	1	PSMA2	PSMB4	brown2	brown2	yes	0
O75251	O95298	0.34125	0.856498	1	NDUFS7	NDUFC2	lightgreen	lightgreen	yes	0
P39023	P61353	0.341196	0.900964	1	RPL3	RPL27	purple	purple	yes	0
O75489	O95298	0.341171	0.863061	1	NDUFS3	NDUFC2	lightgreen	lightgreen	yes	0
Q4U2R6	Q9BYD2	0.341101	0.911597	1	MRPL51	MRPL9	tan	tan	yes	0
O14744	Q9BQA1	0.340754	0.936273	1	PRMT5	WDR77	oldlace	oldlace	yes	0
Q86TS9	Q9H9J2	0.340673	0.816102	1	MRPL52	MRPL44	tan	tan	yes	0
Q16540	Q9NYK5	0.340634	0.845817	1	MRPL23	MRPL39	tan	tan	yes	0
O14879	P20591	0.34051	0.898593	0	IFIT3	MX1	midnightblue	midnightblue	yes	0
O43181	O75306	0.340255	0.841899	1	NDUFS4	NDUFS2	lightgreen	lightgreen	yes	0
P39023	P62847	0.34017	0.867153	1	RPL3	RPS24	purple	purple	yes	0
Q8N5N7	Q9H9J2	0.340158	0.875219	1	MRPL50	MRPL44	tan	tan	yes	0
Q86TS9	Q9NYK5	0.340072	0.83108	1	MRPL52	MRPL39	tan	tan	yes	0
Q9BYC9	Q9BYD3	0.340045	0.877392	1	MRPL20	MRPL4	tan	tan	yes	0
P61758	Q9UHV9	0.33988	0.959348	1	VBP1	PFDN2	lightsteelblue1	lightsteelblue1	yes	0
P51970	Q9UI09	0.339855	0.842382	1	NDUFA8	NDUFA12	lightgreen	lightgreen	yes	0
P82650	Q9Y2Q9	0.339817	0.919177	1	MRPS22	MRPS28	brown	brown	yes	0
Q9H9J2	Q9Y3B7	0.3398	0.872499	1	MRPL44	MRPL11	tan	tan	yes	0
Q9BYD1	Q9NX20	0.339767	0.898109	1	MRPL13	MRPL16	tan	tan	yes	0
P62750	P83731	0.339724	0.944189	1	RPL23A	RPL24	purple	purple	yes	0
O43676	O75251	0.33969	0.84632	1	NDUFB3	NDUFS7	lightgreen	lightgreen	yes	0
P19404	Q16718	0.339646	0.894014	1	NDUFV2	NDUFA5	lightgreen	lightgreen	yes	0
Q13084	Q96EL3	0.339534	0.841623	1	MRPL28	MRPL53	tan	tan	yes	0
Q13084	Q13405	0.339501	0.871585	1	MRPL28	MRPL49	tan	tan	yes	0
Q96A35	Q9NWU5	0.33939	0.917595	1	MRPL24	MRPL22	tan	tan	yes	0
Q92552	Q9Y676	0.339248	0.932787	1	MRPS27	MRPS18B	brown	brown	yes	0
Q9H9J2	Q9HD33	0.339111	0.883877	1	MRPL44	MRPL47	tan	tan	yes	0
Q13084	Q9Y6G3	0.338687	0.834778	0	MRPL28	MRPL42	tan	tan	yes	0
P62917	P83731	0.338644	0.901957	1	RPL8	RPL24	purple	purple	yes	0
Q8N1B4	Q96JG6	0.338548	0.906825	0	VPS52	CCDC132	green2	green2	yes	0
Q9NP92	Q9NVS2	0.338406	0.888684	1	MRPS30	MRPS18A	tan	tan	yes	0
P49406	Q8IXM3	0.338386	0.866802	1	MRPL19	MRPL41	tan	tan	yes	0
Q9BYC8	Q9H9J2	0.338329	0.931976	1	MRPL32	MRPL44	tan	tan	yes	0
O95298	P19404	0.338274	0.83858	1	NDUFC2	NDUFV2	lightgreen	lightgreen	yes	0
P39023	P62753	0.338126	0.926467	1	RPL3	RPS6	purple	purple	yes	0
O75947	P25705	0.338041	0.959475	1	ATP5H	ATP5A1	violet	violet	yes	0
Q6P1L8	Q96A35	0.338005	0.821667	1	MRPL14	MRPL24	tan	tan	yes	0
P26373	P62750	0.33793	0.909358	1	RPL13	RPL23A	purple	purple	yes	0
O75306	P49821	0.337758	0.856995	1	NDUFS2	NDUFV1	lightgreen	lightgreen	yes	0
O00217	O75306	0.337747	0.917564	1	NDUFS8	NDUFS2	lightgreen	lightgreen	yes	0
O14879	P05161	0.337649	0.945519	0	IFIT3	ISG15	midnightblue	midnightblue	yes	0
P49406	Q13405	0.337576	0.929484	1	MRPL19	MRPL49	tan	tan	yes	0
P09001	Q9BRJ2	0.33757	0.910246	1	MRPL3	MRPL45	tan	tan	yes	0
P20592	P29728	0.337027	0.946429	0	MX2	OAS2	midnightblue	midnightblue	yes	0
P18124	P42766	0.33702	0.85388	1	RPL7	RPL35	purple	purple	yes	0
P39023	P61313	0.336892	0.849885	1	RPL3	RPL15	purple	purple	yes	0
O95182	Q16795	0.336726	0.777172	1	NDUFA7	NDUFA9	lightgreen	lightgreen	yes	0
O75964	P48047	0.336668	0.950952	1	ATP5L	ATP5O	violet	violet	yes	0
Q96GC5	Q9BZE1	0.336643	0.884953	1	MRPL48	MRPL37	tan	tan	yes	0
Q6P1L8	Q8TCC3	0.33661	0.788812	1	MRPL14	MRPL30	tan	tan	yes	0
P49207	P62854	0.336573	0.906485	1	RPL34	RPS26	purple	purple	yes	0
O75306	O95299	0.336556	0.861324	1	NDUFS2	NDUFA10	lightgreen	lightgreen	yes	0
Q13084	Q9BQ48	0.336552	0.829583	1	MRPL28	MRPL34	tan	tan	yes	0
Q8N983	Q9BYD1	0.336462	0.856681	1	MRPL43	MRPL13	tan	tan	yes	0
Q13405	Q9NYK5	0.33644	0.936836	1	MRPL49	MRPL39	tan	tan	yes	0
P25789	P49721	0.336375	0.847543	1	PSMA4	PSMB2	brown2	brown2	yes	0
P09914	P20592	0.33636	0.935459	0	IFIT1	MX2	midnightblue	midnightblue	yes	0
P62241	P62910	0.336241	0.841206	1	RPS8	RPL32	purple	purple	yes	0
P18077	Q07020	0.336151	0.860434	1	RPL35A	RPL18	purple	purple	yes	0
Q13084	Q8N5N7	0.336095	0.815972	1	MRPL28	MRPL50	tan	tan	yes	0
P36578	P61353	0.335875	0.863858	1	RPL4	RPL27	purple	purple	yes	0
P40429	P83731	0.335867	0.880483	1	RPL13A	RPL24	purple	purple	yes	0
Q5UCC4	Q9P0I2	0.335406	0.873142	0	EMC10	EMC3	palevioletred3	palevioletred3	yes	0
P49406	Q86TS9	0.335091	0.810768	1	MRPL19	MRPL52	tan	tan	yes	0
Q16540	Q8TCC3	0.334918	0.871983	1	MRPL23	MRPL30	tan	tan	yes	0
Q7Z2W9	Q9NRX2	0.33453	0.857126	1	MRPL21	MRPL17	tan	tan	yes	0
P47914	P62424	0.334478	0.852749	1	RPL29	RPL7A	purple	purple	yes	0
P61353	P62854	0.334433	0.893395	1	RPL27	RPS26	purple	purple	yes	0
P39023	Q02878	0.334228	0.875534	1	RPL3	RPL6	purple	purple	yes	0
Q16718	Q9P0J0	0.334201	0.854702	1	NDUFA5	NDUFA13	lightgreen	lightgreen	yes	0
Q9NP92	Q9Y3B7	0.334172	0.870176	1	MRPS30	MRPL11	tan	tan	yes	0
P18124	P84098	0.333988	0.861724	1	RPL7	RPL19	purple	purple	yes	0
P47914	P83731	0.333851	0.918787	1	RPL29	RPL24	purple	purple	yes	0
Q16540	Q9BYD3	0.333805	0.846312	1	MRPL23	MRPL4	tan	tan	yes	0
Q9BYD3	Q9Y3B7	0.333792	0.870501	1	MRPL4	MRPL11	tan	tan	yes	0
P20591	P20592	0.333755	0.908524	0	MX1	MX2	midnightblue	midnightblue	yes	0
Q8IXM3	Q9NP92	0.333748	0.875297	1	MRPL41	MRPS30	tan	tan	yes	0
P62750	Q9Y3U8	0.333689	0.957116	1	RPL23A	RPL36	purple	purple	yes	0
Q6P1L8	Q9BYD2	0.333562	0.817287	1	MRPL14	MRPL9	tan	tan	yes	0
Q96A35	Q9HD33	0.333453	0.911474	1	MRPL24	MRPL47	tan	tan	yes	0
Q4U2R6	Q7Z2W9	0.333309	0.871488	1	MRPL51	MRPL21	tan	tan	yes	0
O95299	Q16718	0.33308	0.847009	1	NDUFA10	NDUFA5	lightgreen	lightgreen	yes	0
P62847	Q07020	0.333009	0.892001	1	RPS24	RPL18	purple	purple	yes	0
Q8IXM3	Q9NYK5	0.332706	0.860243	1	MRPL41	MRPL39	tan	tan	yes	0
P48444	Q9Y678	0.332551	0.903375	0	ARCN1	COPG1	darkolivegreen4	darkolivegreen4	yes	0
O75306	Q9P0J0	0.332479	0.890591	1	NDUFS2	NDUFA13	lightgreen	lightgreen	yes	0
P26373	P83731	0.332338	0.91781	1	RPL13	RPL24	purple	purple	yes	0
Q9BYD3	Q9NVS2	0.332131	0.878649	1	MRPL4	MRPS18A	tan	tan	yes	0
Q9NYK5	Q9Y6G3	0.332063	0.876161	0	MRPL39	MRPL42	tan	tan	yes	0
Q8TCC3	Q96A35	0.332047	0.908998	1	MRPL30	MRPL24	tan	tan	yes	0
Q96A35	Q9H9J2	0.332007	0.872729	1	MRPL24	MRPL44	tan	tan	yes	0
P62241	P83731	0.331986	0.871057	1	RPS8	RPL24	purple	purple	yes	0
P25788	P28070	0.331664	0.845706	1	PSMA3	PSMB4	brown2	brown2	yes	0
Q9HD33	Q9NP92	0.331639	0.884822	1	MRPL47	MRPS30	tan	tan	yes	0
P49406	Q8N5N7	0.331618	0.859786	1	MRPL19	MRPL50	tan	tan	yes	0
Q7Z2W9	Q9BRJ2	0.331605	0.895726	1	MRPL21	MRPL45	tan	tan	yes	0
O95168	P19404	0.331514	0.788625	1	NDUFB4	NDUFV2	lightgreen	lightgreen	yes	0
Q13084	Q96DV4	0.331434	0.886729	1	MRPL28	MRPL38	tan	tan	yes	0
Q9BYC9	Q9BYD1	0.33112	0.811216	1	MRPL20	MRPL13	tan	tan	yes	0
P05161	Q8IY21	0.33102	0.954019	0	ISG15	DDX60	midnightblue	midnightblue	yes	0
O43676	Q16795	0.330953	0.83127	1	NDUFB3	NDUFA9	lightgreen	lightgreen	yes	0
Q96A35	Q9BRJ2	0.330826	0.862947	1	MRPL24	MRPL45	tan	tan	yes	0
P42766	P61353	0.330813	0.867315	1	RPL35	RPL27	purple	purple	yes	0
P82650	P82663	0.3307	0.95224	1	MRPS22	MRPS25	brown	brown	yes	0
P49406	Q9Y6G3	0.330548	0.841353	0	MRPL19	MRPL42	tan	tan	yes	0
O14879	P09914	0.33051	0.978166	0	IFIT3	IFIT1	midnightblue	midnightblue	yes	0
O43920	O75438	0.330455	0.853264	1	NDUFS5	NDUFB1	lightgreen	lightgreen	yes	0
Q9BQ48	Q9BYD1	0.330448	0.828758	1	MRPL34	MRPL13	tan	tan	yes	0
P49406	Q9HD33	0.330303	0.845779	1	MRPL19	MRPL47	tan	tan	yes	0
P51970	Q16718	0.330238	0.911793	1	NDUFA8	NDUFA5	lightgreen	lightgreen	yes	0
O75251	P19404	0.33023	0.821356	1	NDUFS7	NDUFV2	lightgreen	lightgreen	yes	0
O14879	P29728	0.330013	0.898453	0	IFIT3	OAS2	midnightblue	midnightblue	yes	0
Q8N5N7	Q9NYK5	0.329527	0.83623	1	MRPL50	MRPL39	tan	tan	yes	0
Q86Y39	Q9UI09	0.329498	0.840058	1	NDUFA11	NDUFA12	lightgreen	lightgreen	yes	0
Q8TCC3	Q9NWU5	0.329252	0.888518	1	MRPL30	MRPL22	tan	tan	yes	0
O95167	Q16718	0.329062	0.858429	1	NDUFA3	NDUFA5	lightgreen	lightgreen	yes	0
Q9BRJ2	Q9BYD2	0.329061	0.893521	1	MRPL45	MRPL9	tan	tan	yes	0
Q14197	Q9BYD1	0.329037	0.88493	0	ICT1	MRPL13	tan	tan	yes	0
P49207	P83731	0.328931	0.87221	1	RPL34	RPL24	purple	purple	yes	0
P82930	Q9Y676	0.328877	0.896093	1	MRPS34	MRPS18B	brown	brown	yes	0
Q8IXM3	Q96A35	0.328767	0.922261	1	MRPL41	MRPL24	tan	tan	yes	0
O75489	O95168	0.32876	0.809486	1	NDUFS3	NDUFB4	lightgreen	lightgreen	yes	0
P46776	P49207	0.328717	0.838381	1	RPL27A	RPL34	purple	purple	yes	0
P82650	Q9Y3D9	0.328656	0.9147	1	MRPS22	MRPS23	brown	brown	yes	0
P49406	Q9BYC8	0.328641	0.866474	1	MRPL19	MRPL32	tan	tan	yes	0
O75964	P06576	0.32863	0.93333	1	ATP5L	ATP5B	violet	violet	yes	0
O00217	P51970	0.328497	0.899073	1	NDUFS8	NDUFA8	lightgreen	lightgreen	yes	0
Q9BYD3	Q9NX20	0.328485	0.890327	1	MRPL4	MRPL16	tan	tan	yes	0
Q6P1L8	Q7Z2W9	0.328269	0.798297	1	MRPL14	MRPL21	tan	tan	yes	0
P49821	Q16795	0.328029	0.807468	1	NDUFV1	NDUFA9	lightgreen	lightgreen	yes	0
P46776	P62917	0.327967	0.837159	1	RPL27A	RPL8	purple	purple	yes	0
P46776	P83731	0.327893	0.909865	1	RPL27A	RPL24	purple	purple	yes	0
P82650	Q9Y399	0.327742	0.894666	1	MRPS22	MRPS2	brown	brown	yes	0
Q96A35	Q9NRX2	0.327368	0.840737	1	MRPL24	MRPL17	tan	tan	yes	0
P06576	P48047	0.327315	0.93889	1	ATP5B	ATP5O	violet	violet	yes	0
O75251	O75306	0.327206	0.914342	1	NDUFS7	NDUFS2	lightgreen	lightgreen	yes	0
P46776	P62753	0.327192	0.881222	1	RPL27A	RPS6	purple	purple	yes	0
Q9BYD1	Q9P0M9	0.327185	0.837897	1	MRPL13	MRPL27	tan	tan	yes	0
O00217	O95298	0.327181	0.83118	1	NDUFS8	NDUFC2	lightgreen	lightgreen	yes	0
O00217	O75380	0.32715	0.80796	1	NDUFS8	NDUFS6	lightgreen	lightgreen	yes	0
P25705	P56385	0.327108	0.908083	1	ATP5A1	ATP5I	violet	violet	yes	0
Q13405	Q9H9J2	0.327105	0.910332	1	MRPL49	MRPL44	tan	tan	yes	0
Q8IXM3	Q8TCC3	0.32703	0.888369	1	MRPL41	MRPL30	tan	tan	yes	0
P03897	Q9P0J0	0.326753	0.843437	1	MT-ND3	NDUFA13	lightgreen	lightgreen	yes	0
P02765	P02771	0.326644	0.943339	0	AHSG	AFP	navajowhite	navajowhite	yes	0
Q96H20	Q9BRG1	0.326638	0.915824	1	SNF8	VPS25	blue3	blue3	yes	0
Q08AM6	Q92562	0.326596	0.91296	0	VAC14	FIG4	grey	grey	yes	0
P05161	P29728	0.326496	0.909267	0	ISG15	OAS2	midnightblue	midnightblue	yes	0
O95168	P03897	0.32644	0.888548	1	NDUFB4	MT-ND3	lightgreen	lightgreen	yes	0
Q9BZE1	Q9H0U6	0.326339	0.733077	1	MRPL37	MRPL18	tan	tan	yes	0
P09914	Q5EBM0	0.32633	0.884833	0	IFIT1	CMPK2	midnightblue	midnightblue	yes	0
P18124	P62854	0.326261	0.852516	1	RPL7	RPS26	purple	purple	yes	0
Q13405	Q7Z2W9	0.326065	0.89147	1	MRPL49	MRPL21	tan	tan	yes	0
Q96DV4	Q9BYD1	0.326028	0.847696	1	MRPL38	MRPL13	tan	tan	yes	0
Q9Y2Q9	Q9Y676	0.325983	0.918474	1	MRPS28	MRPS18B	brown	brown	yes	0
P61353	P62910	0.325958	0.825912	1	RPL27	RPL32	purple	purple	yes	0
P39023	P83731	0.325476	0.892372	1	RPL3	RPL24	purple	purple	yes	0
P83731	Q02543	0.325184	0.85688	1	RPL24	RPL18A	purple	purple	yes	0
P83731	Q02878	0.325166	0.861125	1	RPL24	RPL6	purple	purple	yes	0
Q9BYD2	Q9NWU5	0.325165	0.880142	1	MRPL9	MRPL22	tan	tan	yes	0
Q13084	Q9NZE8	0.325142	0.861191	1	MRPL28	MRPL35	tan	tan	yes	0
P39023	P62854	0.325115	0.878753	1	RPL3	RPS26	purple	purple	yes	0
P62753	P83731	0.325081	0.903892	1	RPS6	RPL24	purple	purple	yes	0
O75380	O95167	0.325021	0.793452	1	NDUFS6	NDUFA3	lightgreen	lightgreen	yes	0
Q9BYC8	Q9NYK5	0.324955	0.870767	1	MRPL32	MRPL39	tan	tan	yes	0
P62847	P83731	0.324949	0.863503	1	RPS24	RPL24	purple	purple	yes	0
P62241	P62854	0.32485	0.886612	1	RPS8	RPS26	purple	purple	yes	0
P28331	Q16795	0.324768	0.786314	1	NDUFS1	NDUFA9	lightgreen	lightgreen	yes	0
Q9BYD2	Q9NRX2	0.324637	0.847984	1	MRPL9	MRPL17	tan	tan	yes	0
O75306	O95167	0.324581	0.853517	1	NDUFS2	NDUFA3	lightgreen	lightgreen	yes	0
P49821	P51970	0.324532	0.787729	1	NDUFV1	NDUFA8	lightgreen	lightgreen	yes	0
O75964	P36542	0.324418	0.955245	1	ATP5L	ATP5C1	violet	violet	yes	0
Q9BYC9	Q9NX20	0.324399	0.923615	1	MRPL20	MRPL16	tan	tan	yes	0
Q16540	Q9BYD2	0.324398	0.868851	1	MRPL23	MRPL9	tan	tan	yes	0
P36578	P62753	0.324248	0.87547	1	RPL4	RPS6	purple	purple	yes	0
O75380	Q9P0J0	0.324139	0.772369	1	NDUFS6	NDUFA13	lightgreen	lightgreen	yes	0
Q96EL3	Q9NYK5	0.324056	0.829771	1	MRPL53	MRPL39	tan	tan	yes	0
P46776	Q02543	0.32404	0.850874	1	RPL27A	RPL18A	purple	purple	yes	0
O43678	Q16795	0.323819	0.774828	1	NDUFA2	NDUFA9	lightgreen	lightgreen	yes	0
P09001	Q9NWU5	0.323791	0.901153	1	MRPL3	MRPL22	tan	tan	yes	0
Q8TCC3	Q9Y3B7	0.323713	0.841324	1	MRPL30	MRPL11	tan	tan	yes	0
O43920	Q86Y39	0.323708	0.813762	1	NDUFS5	NDUFA11	lightgreen	lightgreen	yes	0
P29728	Q8IY21	0.323451	0.892208	0	OAS2	DDX60	midnightblue	midnightblue	yes	0
P49406	Q96EL3	0.323414	0.815219	1	MRPL19	MRPL53	tan	tan	yes	0
Q9BRJ2	Q9NRX2	0.323092	0.868396	1	MRPL45	MRPL17	tan	tan	yes	0
P09001	Q13405	0.323042	0.856985	1	MRPL3	MRPL49	tan	tan	yes	0
P39023	P62910	0.322929	0.882942	1	RPL3	RPL32	purple	purple	yes	0
P42766	P62424	0.322904	0.850899	1	RPL35	RPL7A	purple	purple	yes	0
O75380	O95298	0.322894	0.769903	1	NDUFS6	NDUFC2	lightgreen	lightgreen	yes	0
Q15042	Q9H2M9	0.322879	0.959975	0	RAB3GAP1	RAB3GAP2	slateblue3	slateblue3	yes	0
P47914	P62917	0.322825	0.865691	1	RPL29	RPL8	purple	purple	yes	0
Q8TCC3	Q9NVS2	0.322604	0.831947	1	MRPL30	MRPS18A	tan	tan	yes	0
P82650	P82932	0.322589	0.936125	1	MRPS22	MRPS6	brown	brown	yes	0
O95168	Q16795	0.322567	0.858436	1	NDUFB4	NDUFA9	lightgreen	lightgreen	yes	0
P42766	P46779	0.322383	0.873247	1	RPL35	RPL28	purple	purple	yes	0
O15145	P61158	0.321979	0.945082	1	ARPC3	ACTR3	lavenderblush3	lavenderblush3	yes	0
O75438	P17568	0.321952	0.838453	1	NDUFB1	NDUFB7	lightgreen	lightgreen	yes	0
O75251	O95169	0.321903	0.806077	1	NDUFS7	NDUFB8	lightgreen	lightgreen	yes	0
Q92552	Q9Y3D3	0.321864	0.928028	1	MRPS27	MRPS16	brown	brown	yes	0
P46776	Q07020	0.321809	0.909112	1	RPL27A	RPL18	purple	purple	yes	0
P49406	Q9NX20	0.321509	0.875807	1	MRPL19	MRPL16	tan	tan	yes	0
Q14197	Q9H9J2	0.321445	0.91431	0	ICT1	MRPL44	tan	tan	yes	0
Q9BQC6	Q9BZE1	0.321445	0.90975	0	MRP63	MRPL37	tan	tan	yes	0
P36542	P48047	0.321431	0.949171	1	ATP5C1	ATP5O	violet	violet	yes	0
P62910	Q02543	0.321401	0.864766	1	RPL32	RPL18A	purple	purple	yes	0
P39023	P46776	0.321393	0.863024	1	RPL3	RPL27A	purple	purple	yes	0
Q9BYC8	Q9NP92	0.32128	0.899376	1	MRPL32	MRPS30	tan	tan	yes	0
Q13084	Q8N983	0.32124	0.824798	1	MRPL28	MRPL43	tan	tan	yes	0
Q13405	Q9BRJ2	0.32124	0.91231	1	MRPL49	MRPL45	tan	tan	yes	0
Q16540	Q7Z2W9	0.320796	0.850428	1	MRPL23	MRPL21	tan	tan	yes	0
Q13084	Q14197	0.32079	0.873852	0	MRPL28	ICT1	tan	tan	yes	0
P61353	P84098	0.320765	0.85778	1	RPL27	RPL19	purple	purple	yes	0
Q8N983	Q9H9J2	0.320545	0.842901	1	MRPL43	MRPL44	tan	tan	yes	0
Q9Y3D9	Q9Y676	0.320535	0.930552	1	MRPS23	MRPS18B	brown	brown	yes	0
Q13084	Q9P0M9	0.320475	0.795055	1	MRPL28	MRPL27	tan	tan	yes	0
P20618	P49720	0.320399	0.808866	1	PSMB1	PSMB3	brown2	brown2	yes	0
P09914	P42224	0.32037	0.92465	0	IFIT1	STAT1	midnightblue	midnightblue	yes	0
P46777	P62750	0.320278	0.949007	1	RPL5	RPL23A	purple	purple	yes	0
Q9BQ48	Q9BYD3	0.320268	0.858952	1	MRPL34	MRPL4	tan	tan	yes	0
P46779	P62910	0.320183	0.800479	1	RPL28	RPL32	purple	purple	yes	0
P18124	P26373	0.320036	0.853653	1	RPL7	RPL13	purple	purple	yes	0
Q9HD33	Q9NYK5	0.320016	0.813131	1	MRPL47	MRPL39	tan	tan	yes	0
P05161	P20591	0.319983	0.882972	0	ISG15	MX1	midnightblue	midnightblue	yes	0
Q7Z2W9	Q9NWU5	0.319788	0.87683	1	MRPL21	MRPL22	tan	tan	yes	0
O95167	P03897	0.319563	0.823275	1	NDUFA3	MT-ND3	lightgreen	lightgreen	yes	0
Q13405	Q86TS9	0.319253	0.871642	1	MRPL49	MRPL52	tan	tan	yes	0
O75947	P06576	0.319246	0.963189	1	ATP5H	ATP5B	violet	violet	yes	0
Q86TS9	Q8TCC3	0.319194	0.808274	1	MRPL52	MRPL30	tan	tan	yes	0
P19404	P51970	0.319094	0.860328	1	NDUFV2	NDUFA8	lightgreen	lightgreen	yes	0
P36578	Q02878	0.319056	0.917763	1	RPL4	RPL6	purple	purple	yes	0
O75380	O75489	0.319035	0.767691	1	NDUFS6	NDUFS3	lightgreen	lightgreen	yes	0
Q96A35	Q9BYC9	0.319004	0.837864	1	MRPL24	MRPL20	tan	tan	yes	0
P39023	Q07020	0.318845	0.862252	1	RPL3	RPL18	purple	purple	yes	0
Q8TCC3	Q9HD33	0.31873	0.857042	1	MRPL30	MRPL47	tan	tan	yes	0
O95299	P51970	0.318413	0.829011	1	NDUFA10	NDUFA8	lightgreen	lightgreen	yes	0
O95299	Q86Y39	0.318322	0.846007	1	NDUFA10	NDUFA11	lightgreen	lightgreen	yes	0
O43913	O43929	0.318213	0.968159	1	ORC5	ORC4	brown1	brown1	yes	0
P82650	Q9Y2R5	0.317926	0.948031	1	MRPS22	MRPS17	brown	brown	yes	0
Q7Z392	Q9Y2L5	0.317882	0.930744	0	TRAPPC11	TRAPPC8	blue2	blue2	yes	0
P09001	Q4U2R6	0.317872	0.865711	1	MRPL3	MRPL51	tan	tan	yes	0
P61923	Q9Y678	0.317834	0.883203	0	COPZ1	COPG1	darkolivegreen4	darkolivegreen4	yes	0
Q9NP92	Q9NX20	0.317791	0.898792	1	MRPS30	MRPL16	tan	tan	yes	0
P20591	Q8IY21	0.31778	0.870549	0	MX1	DDX60	midnightblue	midnightblue	yes	0
P62854	P62917	0.317583	0.871157	1	RPS26	RPL8	purple	purple	yes	0
P42766	P62917	0.317407	0.846608	1	RPL35	RPL8	purple	purple	yes	0
Q9BYC9	Q9NP92	0.317227	0.834628	1	MRPL20	MRPS30	tan	tan	yes	0
O43676	Q16718	0.31714	0.829869	1	NDUFB3	NDUFA5	lightgreen	lightgreen	yes	0
O14818	P49721	0.317137	0.828625	1	PSMA7	PSMB2	brown2	brown2	yes	0
P49406	Q9BYC9	0.316952	0.811855	1	MRPL19	MRPL20	tan	tan	yes	0
P09001	Q9NX20	0.316638	0.871739	1	MRPL3	MRPL16	tan	tan	yes	0
P09914	Q8IY21	0.316615	0.932131	0	IFIT1	DDX60	midnightblue	midnightblue	yes	0
Q96A35	Q9NVS2	0.316272	0.864879	1	MRPL24	MRPS18A	tan	tan	yes	0
P83731	Q07020	0.316155	0.891223	1	RPL24	RPL18	purple	purple	yes	0
P61353	P62750	0.316053	0.913799	1	RPL27	RPL23A	purple	purple	yes	0
P62847	Q02878	0.315935	0.907955	1	RPS24	RPL6	purple	purple	yes	0
P62750	P62847	0.315903	0.887822	1	RPL23A	RPS24	purple	purple	yes	0
P62917	P84098	0.315894	0.83737	1	RPL8	RPL19	purple	purple	yes	0
Q13405	Q8TCC3	0.315835	0.918679	1	MRPL49	MRPL30	tan	tan	yes	0
Q9Y399	Q9Y676	0.31556	0.895837	1	MRPS2	MRPS18B	brown	brown	yes	0
P61313	P62847	0.315471	0.799871	1	RPL15	RPS24	purple	purple	yes	0
Q9NX20	Q9NYK5	0.31527	0.867821	1	MRPL16	MRPL39	tan	tan	yes	0
P40429	P47914	0.315122	0.830494	1	RPL13A	RPL29	purple	purple	yes	0
P46779	P62854	0.315028	0.856789	1	RPL28	RPS26	purple	purple	yes	0
O95298	Q86Y39	0.314988	0.851217	1	NDUFC2	NDUFA11	lightgreen	lightgreen	yes	0
O15144	P61158	0.314974	0.93708	1	ARPC2	ACTR3	lavenderblush3	lavenderblush3	yes	0
P26373	P61353	0.314893	0.865268	1	RPL13	RPL27	purple	purple	yes	0
Q9BYD2	Q9NVS2	0.31459	0.873163	1	MRPL9	MRPS18A	tan	tan	yes	0
P82650	Q9BYN8	0.314503	0.910628	1	MRPS22	MRPS26	brown	brown	yes	0
P03897	P17568	0.314456	0.762174	1	MT-ND3	NDUFB7	lightgreen	lightgreen	yes	0
O75306	P19404	0.31438	0.838293	1	NDUFS2	NDUFV2	lightgreen	lightgreen	yes	0
Q8IXM3	Q9BYD3	0.314224	0.830621	1	MRPL41	MRPL4	tan	tan	yes	0
Q8TCC3	Q9BYC8	0.314193	0.883853	1	MRPL30	MRPL32	tan	tan	yes	0
Q96A35	Q9NX20	0.314006	0.901873	1	MRPL24	MRPL16	tan	tan	yes	0
Q13405	Q9BYD3	0.313912	0.898308	1	MRPL49	MRPL4	tan	tan	yes	0
P62424	P62854	0.313754	0.836156	1	RPL7A	RPS26	purple	purple	yes	0
O75306	O95298	0.31345	0.845663	1	NDUFS2	NDUFC2	lightgreen	lightgreen	yes	0
Q8TCC3	Q9Y6G3	0.313262	0.843418	0	MRPL30	MRPL42	tan	tan	yes	0
P24539	P48047	0.313246	0.941825	1	ATP5F1	ATP5O	violet	violet	yes	0
Q7Z2W9	Q9NVS2	0.313203	0.857984	1	MRPL21	MRPS18A	tan	tan	yes	0
Q9NP92	Q9Y6G3	0.313057	0.83486	0	MRPS30	MRPL42	tan	tan	yes	0
Q13405	Q9NP92	0.312996	0.88394	1	MRPL49	MRPS30	tan	tan	yes	0
P42766	P46777	0.312935	0.894611	1	RPL35	RPL5	purple	purple	yes	0
Q7Z2W9	Q9Y3B7	0.312887	0.869255	1	MRPL21	MRPL11	tan	tan	yes	0
Q9H9J2	Q9NWU5	0.312605	0.832957	1	MRPL44	MRPL22	tan	tan	yes	0
Q96EL3	Q9H9J2	0.31256	0.80757	1	MRPL53	MRPL44	tan	tan	yes	0
P28066	P49721	0.312526	0.85483	1	PSMA5	PSMB2	brown2	brown2	yes	0
Q7Z7H8	Q9BZE1	0.312395	0.8072	1	MRPL10	MRPL37	tan	tan	yes	0
P39023	P42766	0.312321	0.841528	1	RPL3	RPL35	purple	purple	yes	0
Q9BYC9	Q9BYD2	0.312204	0.85915	1	MRPL20	MRPL9	tan	tan	yes	0
Q4U2R6	Q9BRJ2	0.312171	0.8637	1	MRPL51	MRPL45	tan	tan	yes	0
P47914	P61353	0.31214	0.838929	1	RPL29	RPL27	purple	purple	yes	0
Q9BYD1	Q9NZE8	0.312128	0.837771	1	MRPL13	MRPL35	tan	tan	yes	0
P82650	Q9Y3D3	0.312002	0.976754	1	MRPS22	MRPS16	brown	brown	yes	0
O14879	P20592	0.31198	0.897624	0	IFIT3	MX2	midnightblue	midnightblue	yes	0
O75438	Q9UI09	0.311968	0.828948	1	NDUFB1	NDUFA12	lightgreen	lightgreen	yes	0
P20592	Q5EBM0	0.311959	0.919627	0	MX2	CMPK2	midnightblue	midnightblue	yes	0
P25705	P56381	0.311922	0.911993	1	ATP5A1	ATP5E	violet	violet	yes	0
P18077	P83731	0.311658	0.827976	1	RPL35A	RPL24	purple	purple	yes	0
Q86TS9	Q9NP92	0.31161	0.764104	1	MRPL52	MRPS30	tan	tan	yes	0
Q9BYC9	Q9NWU5	0.311522	0.888314	1	MRPL20	MRPL22	tan	tan	yes	0
Q8N5N7	Q8TCC3	0.311503	0.837186	1	MRPL50	MRPL30	tan	tan	yes	0
P46777	Q9Y3U8	0.31141	0.933099	1	RPL5	RPL36	purple	purple	yes	0
P06576	P24539	0.311292	0.939205	1	ATP5B	ATP5F1	violet	violet	yes	0
P15880	P62701	0.311264	0.946432	1	RPS2	RPS4X	green	green	yes	0
O95169	P51970	0.31126	0.855728	1	NDUFB8	NDUFA8	lightgreen	lightgreen	yes	0
P62753	P62910	0.311193	0.855696	1	RPS6	RPL32	purple	purple	yes	0
Q7Z2W9	Q8IXM3	0.311076	0.870392	1	MRPL21	MRPL41	tan	tan	yes	0
P82650	Q9Y676	0.311033	0.964572	1	MRPS22	MRPS18B	brown	brown	yes	0
Q9BYD3	Q9NZE8	0.311023	0.863146	1	MRPL4	MRPL35	tan	tan	yes	0
P62750	P62917	0.310988	0.890417	1	RPL23A	RPL8	purple	purple	yes	0
P06576	P36542	0.310843	0.919289	1	ATP5B	ATP5C1	violet	violet	yes	0
P62424	P84098	0.310651	0.821157	1	RPL7A	RPL19	purple	purple	yes	0
Q8N5N7	Q9NP92	0.310497	0.814348	1	MRPL50	MRPS30	tan	tan	yes	0
P62750	P62753	0.310435	0.887527	1	RPL23A	RPS6	purple	purple	yes	0
O43678	O75438	0.310379	0.813318	1	NDUFA2	NDUFB1	lightgreen	lightgreen	yes	0
O75438	O95182	0.310341	0.818082	1	NDUFB1	NDUFA7	lightgreen	lightgreen	yes	0
O14818	P25789	0.310168	0.8241	1	PSMA7	PSMA4	brown2	brown2	yes	0
P42766	P62753	0.310128	0.848501	1	RPL35	RPS6	purple	purple	yes	0
P40429	P62854	0.310075	0.841243	1	RPL13A	RPS26	purple	purple	yes	0
Q4U2R6	Q6P1L8	0.309807	0.860704	1	MRPL51	MRPL14	tan	tan	yes	0
Q9BYD3	Q9HD33	0.309711	0.813132	1	MRPL4	MRPL47	tan	tan	yes	0
Q9BYC9	Q9NYK5	0.309642	0.807113	1	MRPL20	MRPL39	tan	tan	yes	0
Q14197	Q9NRX2	0.309641	0.923669	0	ICT1	MRPL17	tan	tan	yes	0
Q9BQ48	Q9NP92	0.309497	0.847197	1	MRPL34	MRPS30	tan	tan	yes	0
P46781	P62750	0.309454	0.890374	1	RPS9	RPL23A	green	purple	no	0
Q86TS9	Q9BYD3	0.309362	0.785559	1	MRPL52	MRPL4	tan	tan	yes	0
Q8IXM3	Q9BYD2	0.309255	0.855748	1	MRPL41	MRPL9	tan	tan	yes	0
P47914	P62750	0.309248	0.891788	1	RPL29	RPL23A	purple	purple	yes	0
Q9BYD2	Q9HD33	0.309206	0.870163	1	MRPL9	MRPL47	tan	tan	yes	0
P82663	Q9Y676	0.309009	0.935014	1	MRPS25	MRPS18B	brown	brown	yes	0
O14879	Q8IY21	0.309006	0.946424	0	IFIT3	DDX60	midnightblue	midnightblue	yes	0
Q9BYD2	Q9Y3B7	0.308976	0.846365	1	MRPL9	MRPL11	tan	tan	yes	0
O43676	O75306	0.308897	0.79572	1	NDUFB3	NDUFS2	lightgreen	lightgreen	yes	0
P03928	P48047	0.308789	0.905785	1	MT-ATP8	ATP5O	violet	violet	yes	0
Q96A35	Q9Y3B7	0.308765	0.828366	1	MRPL24	MRPL11	tan	tan	yes	0
P46777	P83731	0.308764	0.921911	1	RPL5	RPL24	purple	purple	yes	0
Q13405	Q9Y3B7	0.308751	0.887443	1	MRPL49	MRPL11	tan	tan	yes	0
Q13405	Q9Y6G3	0.308596	0.8777	0	MRPL49	MRPL42	tan	tan	yes	0
Q13084	Q96GC5	0.308556	0.891019	1	MRPL28	MRPL48	tan	tan	yes	0
Q9NWU5	Q9NX20	0.308544	0.906221	1	MRPL22	MRPL16	tan	tan	yes	0
Q8TCC3	Q96EL3	0.308309	0.841431	1	MRPL30	MRPL53	tan	tan	yes	0
Q13405	Q6P1L8	0.308195	0.786973	1	MRPL49	MRPL14	tan	tan	yes	0
P62753	P62854	0.308096	0.853384	1	RPS6	RPS26	purple	purple	yes	0
P18077	P62847	0.307951	0.847462	1	RPL35A	RPS24	purple	purple	yes	0
O75964	P24539	0.307883	0.956912	1	ATP5L	ATP5F1	violet	violet	yes	0
Q99816	Q9UK41	0.307702	0.949688	1	TSG101	VPS28	slateblue4	slateblue4	yes	0
P20618	P25788	0.307593	0.818475	1	PSMB1	PSMA3	brown2	brown2	yes	0
Q96DV4	Q9H9J2	0.3075	0.851035	1	MRPL38	MRPL44	tan	tan	yes	0
Q96GC5	Q9BYD1	0.307416	0.873267	1	MRPL48	MRPL13	tan	tan	yes	0
Q13405	Q9BYD2	0.307309	0.843101	1	MRPL49	MRPL9	tan	tan	yes	0
P05161	P20592	0.30724	0.911985	0	ISG15	MX2	midnightblue	midnightblue	yes	0
Q9BYD2	Q9NX20	0.307198	0.911867	1	MRPL9	MRPL16	tan	tan	yes	0
P49406	Q9BQ48	0.307143	0.783807	1	MRPL19	MRPL34	tan	tan	yes	0
P49406	Q14197	0.307138	0.849363	0	MRPL19	ICT1	tan	tan	yes	0
P20592	Q8IY21	0.307136	0.919382	0	MX2	DDX60	midnightblue	midnightblue	yes	0
P46779	P62750	0.30691	0.857832	1	RPL28	RPL23A	purple	purple	yes	0
P39023	P62750	0.306775	0.90986	1	RPL3	RPL23A	purple	purple	yes	0
P26373	P62917	0.306731	0.872782	1	RPL13	RPL8	purple	purple	yes	0
Q8N983	Q9NYK5	0.30671	0.801184	1	MRPL43	MRPL39	tan	tan	yes	0
O95298	Q16718	0.306605	0.8277	1	NDUFC2	NDUFA5	lightgreen	lightgreen	yes	0
P49207	P62750	0.306509	0.874239	1	RPL34	RPL23A	purple	purple	yes	0
P46779	P47914	0.306462	0.806525	1	RPL28	RPL29	purple	purple	yes	0
Q7Z2W9	Q9HD33	0.306329	0.856899	1	MRPL21	MRPL47	tan	tan	yes	0
Q96EL3	Q9BYD3	0.306145	0.807558	1	MRPL53	MRPL4	tan	tan	yes	0
Q6P1L8	Q9BRJ2	0.306118	0.765472	1	MRPL14	MRPL45	tan	tan	yes	0
Q13405	Q8N5N7	0.306104	0.858264	1	MRPL49	MRPL50	tan	tan	yes	0
P49406	Q96DV4	0.306025	0.83023	1	MRPL19	MRPL38	tan	tan	yes	0
P46776	P62750	0.306024	0.859861	1	RPL27A	RPL23A	purple	purple	yes	0
P46777	P46781	0.305951	0.889246	1	RPL5	RPS9	purple	green	no	0
Q4U2R6	Q9NX20	0.305821	0.89321	1	MRPL51	MRPL16	tan	tan	yes	0
O00203	Q9Y2T2	0.305802	0.898183	1	AP3B1	AP3M1	lightskyblue3	lightskyblue3	yes	0
Q14197	Q9NYK5	0.305637	0.870879	0	ICT1	MRPL39	tan	tan	yes	0
Q9BYC8	Q9BYD3	0.305636	0.838466	1	MRPL32	MRPL4	tan	tan	yes	0
Q9BQ48	Q9NYK5	0.305601	0.812108	1	MRPL34	MRPL39	tan	tan	yes	0
Q9BYD3	Q9P0M9	0.3056	0.803892	1	MRPL4	MRPL27	tan	tan	yes	0
Q13405	Q4U2R6	0.30559	0.847124	1	MRPL49	MRPL51	tan	tan	yes	0
P61313	P83731	0.305321	0.790825	1	RPL15	RPL24	purple	purple	yes	0
P49406	Q8N983	0.305309	0.800878	1	MRPL19	MRPL43	tan	tan	yes	0
P42766	P49207	0.305283	0.817855	1	RPL35	RPL34	purple	purple	yes	0
O75380	Q16718	0.305233	0.773158	1	NDUFS6	NDUFA5	lightgreen	lightgreen	yes	0
P39023	P46777	0.305138	0.934168	1	RPL3	RPL5	purple	purple	yes	0
Q86TS9	Q9NRX2	0.304795	0.861988	1	MRPL52	MRPL17	tan	tan	yes	0
P00734	P69905	0.304711	0.949446	0	F2	HBA1	sienna3	sienna3	yes	0
O75438	P28331	0.304707	0.797369	1	NDUFB1	NDUFS1	lightgreen	lightgreen	yes	0
Q9BYD1	Q9H0U6	0.304679	0.770312	1	MRPL13	MRPL18	tan	tan	yes	0
O95167	P51970	0.304598	0.853675	1	NDUFA3	NDUFA8	lightgreen	lightgreen	yes	0
Q9BYD3	Q9Y6G3	0.304586	0.828461	0	MRPL4	MRPL42	tan	tan	yes	0
P26373	P39023	0.304558	0.860951	1	RPL13	RPL3	purple	purple	yes	0
Q96A35	Q9BQ48	0.304502	0.855195	1	MRPL24	MRPL34	tan	tan	yes	0
Q13405	Q9NVS2	0.304368	0.867292	1	MRPL49	MRPS18A	tan	tan	yes	0
P18124	P62750	0.304348	0.87852	1	RPL7	RPL23A	purple	purple	yes	0
P46777	P84098	0.304347	0.863121	1	RPL5	RPL19	purple	purple	yes	0
O75306	O95169	0.30428	0.807255	1	NDUFS2	NDUFB8	lightgreen	lightgreen	yes	0
P46781	P61353	0.304136	0.884045	1	RPS9	RPL27	green	purple	no	0
Q9NYK5	Q9P0M9	0.304128	0.804576	1	MRPL39	MRPL27	tan	tan	yes	0
Q8IXM3	Q9HD33	0.303905	0.959615	1	MRPL41	MRPL47	tan	tan	yes	0
P40429	P42766	0.303872	0.81774	1	RPL13A	RPL35	purple	purple	yes	0
P47914	P62241	0.303814	0.804274	1	RPL29	RPS8	purple	purple	yes	0
P46777	P61353	0.303705	0.883668	1	RPL5	RPL27	purple	purple	yes	0
O75439	Q10713	0.303633	0.97251	0	PMPCB	PMPCA	darkseagreen	darkseagreen	yes	0
P42766	P62241	0.303577	0.823635	1	RPL35	RPS8	purple	purple	yes	0
P82663	Q9Y3D3	0.303569	0.956841	1	MRPS25	MRPS16	brown	brown	yes	0
P09914	Q9Y6K5	0.303505	0.89782	0	IFIT1	OAS3	midnightblue	midnightblue	yes	0
Q16540	Q8IXM3	0.303243	0.9267	1	MRPL23	MRPL41	tan	tan	yes	0
O14879	P42224	0.303133	0.910639	0	IFIT3	STAT1	midnightblue	midnightblue	yes	0
Q96A35	Q9BYC8	0.303062	0.860281	1	MRPL24	MRPL32	tan	tan	yes	0
Q7Z2W9	Q86TS9	0.3029	0.831156	1	MRPL21	MRPL52	tan	tan	yes	0
P15880	P62244	0.302814	0.913681	1	RPS2	RPS15A	green	green	yes	0
O15144	O15145	0.302621	0.981166	1	ARPC2	ARPC3	lavenderblush3	lavenderblush3	yes	0
Q4U2R6	Q9NWU5	0.302583	0.894842	1	MRPL51	MRPL22	tan	tan	yes	0
P03928	P06576	0.302553	0.863736	1	MT-ATP8	ATP5B	violet	violet	yes	0
Q9BYD6	Q9BZE1	0.302512	0.748832	1	MRPL1	MRPL37	tan	tan	yes	0
P26373	P46777	0.302472	0.861703	1	RPL13	RPL5	purple	purple	yes	0
Q8N5N7	Q9BYD3	0.302463	0.832023	1	MRPL50	MRPL4	tan	tan	yes	0
Q96EL3	Q9NP92	0.302439	0.78546	1	MRPL53	MRPS30	tan	tan	yes	0
P47914	P49207	0.302381	0.807936	1	RPL29	RPL34	purple	purple	yes	0
Q9BYC8	Q9NRX2	0.302338	0.877323	1	MRPL32	MRPL17	tan	tan	yes	0
P39023	P84098	0.302326	0.817676	1	RPL3	RPL19	purple	purple	yes	0
Q13084	Q9H0U6	0.301948	0.734206	1	MRPL28	MRPL18	tan	tan	yes	0
Q8IXM3	Q9NRX2	0.301716	0.886352	1	MRPL41	MRPL17	tan	tan	yes	0
P83731	Q9Y3U8	0.301653	0.914125	1	RPL24	RPL36	purple	purple	yes	0
Q96A35	Q9NZE8	0.301575	0.878059	1	MRPL24	MRPL35	tan	tan	yes	0
P62753	P84098	0.301492	0.836447	1	RPS6	RPL19	purple	purple	yes	0
P39023	P46781	0.30148	0.879894	1	RPL3	RPS9	purple	green	no	0
P46779	P84098	0.30144	0.81217	1	RPL28	RPL19	purple	purple	yes	0
P51970	Q9P0J0	0.301331	0.817004	1	NDUFA8	NDUFA13	lightgreen	lightgreen	yes	0
P82932	Q9Y676	0.301301	0.914014	1	MRPS6	MRPS18B	brown	brown	yes	0
P62750	P62854	0.301115	0.864265	1	RPL23A	RPS26	purple	purple	yes	0
P42224	Q8IY21	0.300974	0.915681	0	STAT1	DDX60	midnightblue	midnightblue	yes	0
O43676	P51970	0.300968	0.794239	1	NDUFB3	NDUFA8	lightgreen	lightgreen	yes	0
Q9BRJ2	Q9Y3B7	0.300934	0.865681	1	MRPL45	MRPL11	tan	tan	yes	0
P25789	P28070	0.300839	0.798843	1	PSMA4	PSMB4	brown2	brown2	yes	0
O14879	Q5EBM0	0.300795	0.845631	0	IFIT3	CMPK2	midnightblue	midnightblue	yes	0
P15880	P46781	0.300237	0.939012	1	RPS2	RPS9	green	green	yes	0
P47914	P62753	0.300192	0.86321	1	RPL29	RPS6	purple	purple	yes	0
P39023	P62266	0.300072	0.881412	1	RPL3	RPS23	purple	green	no	0
Q7Z2W9	Q9NX20	0.300025	0.869556	1	MRPL21	MRPL16	tan	tan	yes	0
Q96FX7	Q9UJA5	0.300014	0.937262	0	TRMT61A	TRMT6	mistyrose	mistyrose	yes	1
P20591	P29728	0.299981	0.92705	0	MX1	OAS2	midnightblue	midnightblue	yes	0
Q9Y2Q9	Q9Y3D3	0.299641	0.886969	1	MRPS28	MRPS16	brown	brown	yes	0
P36578	P39023	0.299558	0.819397	1	RPL4	RPL3	purple	purple	yes	0
P82930	Q9Y3D3	0.299453	0.869711	1	MRPS34	MRPS16	brown	brown	yes	0
O43181	Q16795	0.2994	0.744942	1	NDUFS4	NDUFA9	lightgreen	lightgreen	yes	0
P49406	Q9P0M9	0.299276	0.765985	1	MRPL19	MRPL27	tan	tan	yes	0
Q8TCC3	Q9NX20	0.299212	0.864652	1	MRPL30	MRPL16	tan	tan	yes	0
P47914	Q07020	0.29918	0.870692	1	RPL29	RPL18	purple	purple	yes	0
O15235	P82930	0.299014	0.848607	1	MRPS12	MRPS34	brown	brown	yes	0
Q9BQ95	Q9Y375	0.298903	0.909701	1	ECSIT	NDUFAF1	magenta4	magenta4	yes	0
P29728	P42224	0.298737	0.892184	0	OAS2	STAT1	midnightblue	midnightblue	yes	0
P82663	Q92552	0.298675	0.91822	1	MRPS25	MRPS27	brown	brown	yes	0
Q6P1L8	Q9NVS2	0.298665	0.86806	1	MRPL14	MRPS18A	tan	tan	yes	0
P61353	P62266	0.298613	0.859997	1	RPL27	RPS23	purple	green	no	0
P36578	P83731	0.29855	0.869282	1	RPL4	RPL24	purple	purple	yes	0
Q8IXH7	Q9H3P2	0.298431	0.928456	1	NELFCD	NELFA	magenta3	magenta3	yes	0
P24539	P36542	0.29843	0.932638	1	ATP5F1	ATP5C1	violet	violet	yes	0
Q9Y2J2	Q8N0X7	0.298423	0.919086	0	EPB41L3	SPG20	antiquewhite2	antiquewhite2	yes	0
P06576	P56385	0.298252	0.886034	1	ATP5B	ATP5I	violet	violet	yes	0
Q96DV4	Q9NP92	0.298093	0.842474	1	MRPL38	MRPS30	tan	tan	yes	0
Q96DV4	Q9NYK5	0.297982	0.797214	1	MRPL38	MRPL39	tan	tan	yes	0
O00217	O95168	0.297979	0.765782	1	NDUFS8	NDUFB4	lightgreen	lightgreen	yes	0
Q8N5N7	Q9NRX2	0.297944	0.900562	1	MRPL50	MRPL17	tan	tan	yes	0
P26373	P62424	0.297918	0.825658	1	RPL13	RPL7A	purple	purple	yes	0
P49207	P84098	0.29789	0.802967	1	RPL34	RPL19	purple	purple	yes	0
Q86Y39	Q9P0J0	0.297671	0.821569	1	NDUFA11	NDUFA13	lightgreen	lightgreen	yes	0
P62750	Q02878	0.297651	0.860403	1	RPL23A	RPL6	purple	purple	yes	0
P46776	P46777	0.297596	0.886309	1	RPL27A	RPL5	purple	purple	yes	0
P05161	P42224	0.297523	0.927048	0	ISG15	STAT1	midnightblue	midnightblue	yes	0
Q9Y3D3	Q9Y676	0.297369	0.962452	1	MRPS16	MRPS18B	brown	brown	yes	0
Q9BRJ2	Q9NVS2	0.29722	0.854486	1	MRPL45	MRPS18A	tan	tan	yes	0
Q7Z2W9	Q9BYC8	0.297158	0.855864	1	MRPL21	MRPL32	tan	tan	yes	0
P26373	P49207	0.297149	0.834088	1	RPL13	RPL34	purple	purple	yes	0
O15235	Q9Y399	0.297034	0.875494	1	MRPS12	MRPS2	brown	brown	yes	0
Q9NRX2	Q9NVS2	0.297016	0.866876	1	MRPL17	MRPS18A	tan	tan	yes	0
P18077	P46777	0.296963	0.871331	1	RPL35A	RPL5	purple	purple	yes	0
P62241	P62750	0.29688	0.837325	1	RPS8	RPL23A	purple	purple	yes	0
O15235	Q9Y2Q9	0.296868	0.891194	1	MRPS12	MRPS28	brown	brown	yes	0
Q7Z2W9	Q9Y6G3	0.296818	0.860703	0	MRPL21	MRPL42	tan	tan	yes	0
Q13405	Q8IXM3	0.296715	0.844389	1	MRPL49	MRPL41	tan	tan	yes	0
P62854	Q02543	0.296663	0.8643	1	RPS26	RPL18A	purple	purple	yes	0
Q9BYC8	Q9BYD2	0.296576	0.881052	1	MRPL32	MRPL9	tan	tan	yes	0
O75251	O95168	0.296378	0.841286	1	NDUFS7	NDUFB4	lightgreen	lightgreen	yes	0
P49207	P62266	0.296324	0.885451	1	RPL34	RPS23	purple	green	no	0
Q9Y2R5	Q9Y676	0.296181	0.907291	1	MRPS17	MRPS18B	brown	brown	yes	0
P25789	P28066	0.296095	0.813063	1	PSMA4	PSMA5	brown2	brown2	yes	0
Q9NRX2	Q9Y6G3	0.296087	0.890544	0	MRPL17	MRPL42	tan	tan	yes	0
Q13084	Q9BQC6	0.295919	0.899533	0	MRPL28	MRP63	tan	tan	yes	0
P09914	P19525	0.295724	0.817752	0	IFIT1	EIF2AK2	midnightblue	midnightblue	yes	0
Q5T653	Q9BZE1	0.295718	0.788137	1	MRPL2	MRPL37	tan	tan	yes	0
P18077	P62750	0.295688	0.816407	1	RPL35A	RPL23A	purple	purple	yes	0
P46777	P62847	0.295619	0.862254	1	RPL5	RPS24	purple	purple	yes	0
Q9BRJ2	Q9NWU5	0.2954	0.852172	1	MRPL45	MRPL22	tan	tan	yes	0
P03928	P36542	0.295301	0.904109	1	MT-ATP8	ATP5C1	violet	violet	yes	0
P35606	Q9Y678	0.295209	0.887631	0	COPB2	COPG1	darkolivegreen4	darkolivegreen4	yes	0
P62910	Q02878	0.295038	0.889629	1	RPL32	RPL6	purple	purple	yes	0
O14879	O95786	0.294967	0.918041	0	IFIT3	DDX58	midnightblue	midnightblue	yes	0
P46777	P46779	0.294839	0.875771	1	RPL5	RPL28	purple	purple	yes	0
P82932	Q9Y3D3	0.294783	0.932603	1	MRPS6	MRPS16	brown	brown	yes	0
P17568	Q86Y39	0.29468	0.77262	1	NDUFB7	NDUFA11	lightgreen	lightgreen	yes	0
O75306	O95168	0.294674	0.830037	1	NDUFS2	NDUFB4	lightgreen	lightgreen	yes	0
Q9NP92	Q9NZE8	0.294562	0.845491	1	MRPS30	MRPL35	tan	tan	yes	0
Q8WVT3	Q9Y2L5	0.294561	0.903509	0	TRAPPC12	TRAPPC8	blue2	blue2	yes	0
O95168	Q86Y39	0.294488	0.869638	1	NDUFB4	NDUFA11	lightgreen	lightgreen	yes	0
O95167	Q86Y39	0.294403	0.822218	1	NDUFA3	NDUFA11	lightgreen	lightgreen	yes	0
Q9NX20	Q9NZE8	0.294389	0.913925	1	MRPL16	MRPL35	tan	tan	yes	0
P42766	P84098	0.294134	0.931541	1	RPL35	RPL19	purple	purple	yes	0
P46777	P62854	0.294084	0.85129	1	RPL5	RPS26	purple	purple	yes	0
Q7Z2W9	Q9BYC9	0.294074	0.842858	1	MRPL21	MRPL20	tan	tan	yes	0
P49406	Q9NZE8	0.29401	0.817582	1	MRPL19	MRPL35	tan	tan	yes	0
Q16540	Q9BRJ2	0.293979	0.833486	1	MRPL23	MRPL45	tan	tan	yes	0
Q6P161	Q9BZE1	0.293911	0.830942	1	MRPL54	MRPL37	tan	tan	yes	0
Q96GC5	Q9H9J2	0.293806	0.903356	1	MRPL48	MRPL44	tan	tan	yes	0
Q9Y3D3	Q9Y3D9	0.293762	0.907914	1	MRPS16	MRPS23	brown	brown	yes	0
Q14197	Q8TCC3	0.293754	0.876522	0	ICT1	MRPL30	tan	tan	yes	0
O95298	P51970	0.293715	0.824828	1	NDUFC2	NDUFA8	lightgreen	lightgreen	yes	0
P26373	P46779	0.293604	0.829544	1	RPL13	RPL28	purple	purple	yes	0
O75947	P48047	0.293467	0.926433	1	ATP5H	ATP5O	violet	violet	yes	0
Q13405	Q8N983	0.293376	0.865594	1	MRPL49	MRPL43	tan	tan	yes	0
P46777	P62753	0.29336	0.887261	1	RPL5	RPS6	purple	purple	yes	0
P20042	P41091	0.293351	0.888551	1	EIF2S2	EIF2S3	violetred4	violetred4	yes	0
O75947	O75964	0.293323	0.879055	1	ATP5H	ATP5L	violet	violet	yes	0
P62910	Q07020	0.29323	0.794396	1	RPL32	RPL18	purple	purple	yes	0
Q9BQ48	Q9BYD2	0.292856	0.822861	1	MRPL34	MRPL9	tan	tan	yes	0
Q7Z2W9	Q8N5N7	0.292588	0.806642	1	MRPL21	MRPL50	tan	tan	yes	0
Q9NP92	Q9P0M9	0.292571	0.78325	1	MRPS30	MRPL27	tan	tan	yes	0
Q8N511	Q96NT0	0.292345	0.910527	0	TMEM199	CCDC115	lightyellow4	lightyellow4	yes	0
Q14197	Q9NP92	0.292179	0.854953	0	ICT1	MRPS30	tan	tan	yes	0
Q96EL3	Q9BRJ2	0.291999	0.860633	1	MRPL53	MRPL45	tan	tan	yes	0
P46776	P62847	0.291987	0.867757	1	RPL27A	RPS24	purple	purple	yes	0
Q96FN9	Q6N075	0.291921	0.935819	0	DTD2	MFSD5	lightblue4	lightblue4	yes	0
Q86TS9	Q96A35	0.291797	0.778692	1	MRPL52	MRPL24	tan	tan	yes	0
P26373	P62753	0.291765	0.845308	1	RPL13	RPS6	purple	purple	yes	0
Q9BQC6	Q9BYD1	0.291745	0.911989	0	MRP63	MRPL13	tan	tan	yes	0
O43181	O75438	0.29166	0.804066	1	NDUFS4	NDUFB1	lightgreen	lightgreen	yes	0
Q9Y2R5	Q9Y3D3	0.29152	0.94227	1	MRPS17	MRPS16	brown	brown	yes	0
P39023	Q9Y3U8	0.291428	0.870611	1	RPL3	RPL36	purple	purple	yes	0
P20592	P42224	0.291414	0.912841	0	MX2	STAT1	midnightblue	midnightblue	yes	0
P36578	P62847	0.291384	0.866814	1	RPL4	RPS24	purple	purple	yes	0
O75438	O95299	0.29112	0.810724	1	NDUFB1	NDUFA10	lightgreen	lightgreen	yes	0
P28070	P49721	0.291107	0.795981	1	PSMB4	PSMB2	brown2	brown2	yes	0
Q9BYN8	Q9Y676	0.29099	0.88068	1	MRPS26	MRPS18B	brown	brown	yes	0
Q13405	Q96EL3	0.290894	0.830159	1	MRPL49	MRPL53	tan	tan	yes	0
Q96A35	Q9P0M9	0.290853	0.78791	1	MRPL24	MRPL27	tan	tan	yes	0
P62910	P83731	0.29072	0.813334	1	RPL32	RPL24	purple	purple	yes	0
Q8N983	Q8TCC3	0.29057	0.793916	1	MRPL43	MRPL30	tan	tan	yes	0
Q7Z2W9	Q9BQC6	0.290543	0.868367	0	MRPL21	MRP63	tan	tan	yes	0
Q13405	Q9BYC8	0.290537	0.862105	1	MRPL49	MRPL32	tan	tan	yes	0
Q8TCC3	Q9BYC9	0.290494	0.775984	1	MRPL30	MRPL20	tan	tan	yes	0
Q6P1L8	Q9NRX2	0.290471	0.826366	1	MRPL14	MRPL17	tan	tan	yes	0
Q13405	Q96A35	0.290409	0.857904	1	MRPL49	MRPL24	tan	tan	yes	0
Q9BQC6	Q9BYD2	0.29033	0.886305	0	MRP63	MRPL9	tan	tan	yes	0
P09001	Q9BQC6	0.29033	0.81808	0	MRPL3	MRP63	tan	tan	yes	0
P82930	Q92552	0.290283	0.928598	1	MRPS34	MRPS27	brown	brown	yes	0
Q9H9J2	Q9NX20	0.290115	0.84063	1	MRPL44	MRPL16	tan	tan	yes	0
P62266	P62750	0.289948	0.86445	1	RPS23	RPL23A	green	purple	no	0
O75489	Q16795	0.289876	0.790241	1	NDUFS3	NDUFA9	lightgreen	lightgreen	yes	0
P46781	P62753	0.289866	0.922582	1	RPS9	RPS6	green	purple	no	0
P62750	P62910	0.28975	0.854752	1	RPL23A	RPL32	purple	purple	yes	0
Q9H0U6	Q9NYK5	0.289738	0.765368	1	MRPL18	MRPL39	tan	tan	yes	0
O94763	Q9UBK9	0.289684	0.914869	0	URI1	UXT	lightsteelblue	lightsteelblue	yes	0
O15235	Q92552	0.289369	0.877365	1	MRPS12	MRPS27	brown	brown	yes	0
Q9NYK5	Q9NZE8	0.289364	0.808086	1	MRPL39	MRPL35	tan	tan	yes	0
P46777	P49207	0.289163	0.868089	1	RPL5	RPL34	purple	purple	yes	0
Q8N983	Q9NP92	0.289156	0.780432	1	MRPL43	MRPS30	tan	tan	yes	0
O95168	Q16718	0.289138	0.753622	1	NDUFB4	NDUFA5	lightgreen	lightgreen	yes	0
P62424	P62750	0.289126	0.845034	1	RPL7A	RPL23A	purple	purple	yes	0
P61353	Q9Y3U8	0.289069	0.851451	1	RPL27	RPL36	purple	purple	yes	0
Q96A35	Q96EL3	0.288935	0.797564	1	MRPL24	MRPL53	tan	tan	yes	0
P40429	P84098	0.288894	0.776134	1	RPL13A	RPL19	purple	purple	yes	0
P46781	P62701	0.28881	0.954187	1	RPS9	RPS4X	green	green	yes	0
P20591	P42224	0.288589	0.858698	0	MX1	STAT1	midnightblue	midnightblue	yes	0
P49406	Q9H0U6	0.288574	0.745783	1	MRPL19	MRPL18	tan	tan	yes	0
P46777	P62917	0.288436	0.867595	1	RPL5	RPL8	purple	purple	yes	0
Q13405	Q16540	0.288347	0.796478	1	MRPL49	MRPL23	tan	tan	yes	0
Q4U2R6	Q9NRX2	0.288275	0.835702	1	MRPL51	MRPL17	tan	tan	yes	0
Q8IXM3	Q9BRJ2	0.288229	0.835063	1	MRPL41	MRPL45	tan	tan	yes	0
O95786	P09914	0.288177	0.876991	0	DDX58	IFIT1	midnightblue	midnightblue	yes	0
Q8TCC3	Q9P0M9	0.288117	0.791897	1	MRPL30	MRPL27	tan	tan	yes	0
Q8IXM3	Q9BYC8	0.288046	0.911922	1	MRPL41	MRPL32	tan	tan	yes	0
P18124	P61927	0.288027	0.755055	1	RPL7	RPL37	purple	purple	yes	0
Q86TS9	Q9BRJ2	0.287995	0.783301	1	MRPL52	MRPL45	tan	tan	yes	0
P62847	P62854	0.287923	0.879469	1	RPS24	RPS26	purple	purple	yes	0
O75438	P49821	0.287826	0.783933	1	NDUFB1	NDUFV1	lightgreen	lightgreen	yes	0
P02042	P04004	0.287757	0.935351	0	HBD	VTN	sienna3	sienna3	yes	0
Q8TCC3	Q9BQ48	0.287743	0.796879	1	MRPL30	MRPL34	tan	tan	yes	0
Q7Z2W9	Q96EL3	0.287649	0.800115	1	MRPL21	MRPL53	tan	tan	yes	0
P18124	P46777	0.287646	0.853262	1	RPL7	RPL5	purple	purple	yes	0
Q9BYD2	Q9NZE8	0.28749	0.863904	1	MRPL9	MRPL35	tan	tan	yes	0
P62241	P84098	0.287473	0.786617	1	RPS8	RPL19	purple	purple	yes	0
P40692	P54278	0.28736	0.931095	1	MLH1	PMS2	wheat1	wheat1	yes	0
Q4U2R6	Q9BQC6	0.287297	0.875458	0	MRPL51	MRP63	tan	tan	yes	0
O75306	P51970	0.287245	0.841853	1	NDUFS2	NDUFA8	lightgreen	lightgreen	yes	0
O75947	P56385	0.287191	0.913926	1	ATP5H	ATP5I	violet	violet	yes	0
P05161	Q5EBM0	0.287151	0.84801	0	ISG15	CMPK2	midnightblue	midnightblue	yes	0
P39023	P47914	0.286978	0.8141	1	RPL3	RPL29	purple	purple	yes	0
P20592	Q9Y6K5	0.28693	0.915193	0	MX2	OAS3	midnightblue	midnightblue	yes	0
Q9BYD2	Q9Y6G3	0.286922	0.813579	0	MRPL9	MRPL42	tan	tan	yes	0
Q8N3C0	Q9H1I8	0.286916	0.90354	1	ASCC3	ASCC2	seashell3	seashell3	yes	0
Q96A35	Q9Y6G3	0.286915	0.798265	0	MRPL24	MRPL42	tan	tan	yes	0
P15880	P62841	0.286904	0.904047	1	RPS2	RPS15	green	green	yes	0
Q86TS9	Q9BYD2	0.286861	0.76825	1	MRPL52	MRPL9	tan	tan	yes	0
P09914	Q9BYX4	0.28671	0.8851	0	IFIT1	IFIH1	midnightblue	midnightblue	yes	0
Q8IY21	Q9Y6K5	0.286697	0.895314	0	DDX60	OAS3	midnightblue	midnightblue	yes	0
Q9BZE1	Q9P015	0.286611	0.802255	1	MRPL37	MRPL15	tan	tan	yes	0
P48047	P56385	0.286611	0.8742	1	ATP5O	ATP5I	violet	violet	yes	0
P84098	Q9Y3U8	0.286475	0.905487	1	RPL19	RPL36	purple	purple	yes	0
Q96EY7	Q9Y3D9	0.286402	0.910842	0	PTCD3	MRPS23	brown	brown	yes	0
Q6P1L8	Q9NWU5	0.286385	0.79965	1	MRPL14	MRPL22	tan	tan	yes	0
Q14197	Q86TS9	0.286338	0.841417	0	ICT1	MRPL52	tan	tan	yes	0
P46781	P62266	0.286238	0.914835	1	RPS9	RPS23	green	green	yes	0
Q96DV4	Q9BYD3	0.286235	0.794927	1	MRPL38	MRPL4	tan	tan	yes	0
O43676	P03897	0.286137	0.751856	1	NDUFB3	MT-ND3	lightgreen	lightgreen	yes	0
Q5VIR6	Q8N1B4	0.286117	0.855697	0	VPS53	VPS52	green2	green2	yes	0
P15880	P62266	0.286033	0.912574	1	RPS2	RPS23	green	green	yes	0
Q13405	Q14197	0.285948	0.904209	0	MRPL49	ICT1	tan	tan	yes	0
O75947	P03928	0.285876	0.895195	1	ATP5H	MT-ATP8	violet	violet	yes	0
P49406	Q96GC5	0.285871	0.84519	1	MRPL19	MRPL48	tan	tan	yes	0
Q4U2R6	Q9BYC9	0.285746	0.846209	1	MRPL51	MRPL20	tan	tan	yes	0
P46777	P62266	0.285567	0.861041	1	RPL5	RPS23	purple	green	no	0
Q8TCC3	Q96DV4	0.285369	0.796884	1	MRPL30	MRPL38	tan	tan	yes	0
Q8N5N7	Q9BYD2	0.285199	0.805014	1	MRPL50	MRPL9	tan	tan	yes	0
Q9NWU5	Q9NZE8	0.285165	0.893336	1	MRPL22	MRPL35	tan	tan	yes	0
Q7Z7H8	Q9BYD1	0.284977	0.801496	1	MRPL10	MRPL13	tan	tan	yes	0
Q9Y399	Q9Y3D3	0.284974	0.854067	1	MRPS2	MRPS16	brown	brown	yes	0
O15235	Q9Y3D9	0.284871	0.878612	1	MRPS12	MRPS23	brown	brown	yes	0
P09001	Q9NRX2	0.284859	0.812159	1	MRPL3	MRPL17	tan	tan	yes	0
P62424	P61927	0.284846	0.785686	1	RPL7A	RPL37	purple	purple	yes	0
Q4U2R6	Q9Y3B7	0.284701	0.881049	1	MRPL51	MRPL11	tan	tan	yes	0
Q5EBM0	Q8IY21	0.284674	0.825798	0	CMPK2	DDX60	midnightblue	midnightblue	yes	0
Q8N983	Q9NRX2	0.284546	0.876975	1	MRPL43	MRPL17	tan	tan	yes	0
P40429	P62750	0.284514	0.823725	1	RPL13A	RPL23A	purple	purple	yes	0
Q9BQC6	Q9NP92	0.284479	0.879663	0	MRP63	MRPS30	tan	tan	yes	0
Q15006	Q8N766	0.284399	0.866255	0	EMC2	EMC1	palevioletred3	palevioletred3	yes	0
Q9BYN8	Q9Y3D3	0.284394	0.894448	1	MRPS26	MRPS16	brown	brown	yes	0
Q96GC5	Q9NYK5	0.284353	0.866555	1	MRPL48	MRPL39	tan	tan	yes	0
O15235	P82933	0.284352	0.892713	1	MRPS12	MRPS9	brown	brown	yes	0
P62847	P62910	0.284345	0.826608	1	RPS24	RPL32	purple	purple	yes	0
P09914	Q53GL7	0.284332	0.838233	0	IFIT1	PARP10	midnightblue	midnightblue	yes	0
Q4U2R6	Q9NVS2	0.284184	0.869458	1	MRPL51	MRPS18A	tan	tan	yes	0
Q96EY7	Q9Y2Q9	0.28414	0.882867	0	PTCD3	MRPS28	brown	brown	yes	0
O15235	P82650	0.284082	0.899759	1	MRPS12	MRPS22	brown	brown	yes	0
P46781	P62854	0.284034	0.890933	1	RPS9	RPS26	green	purple	no	0
Q9BQC6	Q9NYK5	0.283944	0.85543	0	MRP63	MRPL39	tan	tan	yes	0
P18077	P46776	0.283903	0.897499	1	RPL35A	RPL27A	purple	purple	yes	0
Q13084	Q7Z7H8	0.283836	0.806841	1	MRPL28	MRPL10	tan	tan	yes	0
P46781	P49207	0.283826	0.848935	1	RPS9	RPL34	green	purple	no	0
P62750	Q02543	0.283825	0.808103	1	RPL23A	RPL18A	purple	purple	yes	0
Q9BRJ2	Q9Y6G3	0.283631	0.822332	0	MRPL45	MRPL42	tan	tan	yes	0
Q6P1L8	Q9NX20	0.283525	0.779869	1	MRPL14	MRPL16	tan	tan	yes	0
Q9BQC6	Q9BYD3	0.283525	0.892121	0	MRP63	MRPL4	tan	tan	yes	0
Q7Z392	Q8WVT3	0.283525	0.892375	0	TRAPPC11	TRAPPC12	blue2	blue2	yes	0
Q14197	Q9Y6G3	0.283499	0.896353	0	ICT1	MRPL42	tan	tan	yes	0
Q8N5N7	Q96A35	0.283473	0.773544	1	MRPL50	MRPL24	tan	tan	yes	0
Q13405	Q9NWU5	0.283444	0.859355	1	MRPL49	MRPL22	tan	tan	yes	0
Q8N5N7	Q9BRJ2	0.283359	0.814943	1	MRPL50	MRPL45	tan	tan	yes	0
P46777	P62241	0.283281	0.840223	1	RPL5	RPS8	purple	purple	yes	0
P47914	Q02878	0.283238	0.896813	1	RPL29	RPL6	purple	purple	yes	0
P46777	P62701	0.283215	0.893155	1	RPL5	RPS4X	purple	green	no	0
Q9BRJ2	Q9NX20	0.283162	0.8849	1	MRPL45	MRPL16	tan	tan	yes	0
O60783	P82914	0.283155	0.927973	1	MRPS14	MRPS15	brown	brown	yes	0
Q96EL3	Q9BYD2	0.283148	0.787336	1	MRPL53	MRPL9	tan	tan	yes	0
Q6P1L8	Q9BYC8	0.283142	0.836178	1	MRPL14	MRPL32	tan	tan	yes	0
P09001	Q9NVS2	0.283091	0.824791	1	MRPL3	MRPS18A	tan	tan	yes	0
P05161	Q9Y6K5	0.283081	0.891723	0	ISG15	OAS3	midnightblue	midnightblue	yes	0
Q9NRX2	Q9Y3B7	0.283066	0.866954	1	MRPL17	MRPL11	tan	tan	yes	0
O43676	O75438	0.283023	0.821642	1	NDUFB3	NDUFB1	lightgreen	lightgreen	yes	0
Q16540	Q9BYC8	0.283002	0.87872	1	MRPL23	MRPL32	tan	tan	yes	0
Q96A35	Q96DV4	0.282956	0.839769	1	MRPL24	MRPL38	tan	tan	yes	0
Q96DV4	Q9BYD2	0.282924	0.867865	1	MRPL38	MRPL9	tan	tan	yes	0
P42766	Q9Y3U8	0.282665	0.892496	1	RPL35	RPL36	purple	purple	yes	0
O14879	Q9Y6K5	0.282611	0.864889	0	IFIT3	OAS3	midnightblue	midnightblue	yes	0
P20618	P25786	0.282549	0.75653	1	PSMB1	PSMA1	brown2	brown2	yes	0
Q7Z2W9	Q9BQ48	0.282493	0.804103	1	MRPL21	MRPL34	tan	tan	yes	0
Q8TCC3	Q9H0U6	0.282431	0.783894	1	MRPL30	MRPL18	tan	tan	yes	0
P15880	P62280	0.282249	0.904224	1	RPS2	RPS11	green	green	yes	0
P42766	Q07020	0.281988	0.839384	1	RPL35	RPL18	purple	purple	yes	0
P48047	P56381	0.281788	0.876048	1	ATP5O	ATP5E	violet	violet	yes	0
P49406	Q9BQC6	0.281776	0.862942	0	MRPL19	MRP63	tan	tan	yes	0
Q14197	Q8N5N7	0.281675	0.873269	0	ICT1	MRPL50	tan	tan	yes	0
Q92552	Q9Y3D9	0.281571	0.916773	1	MRPS27	MRPS23	brown	brown	yes	0
P26373	P62241	0.281536	0.79416	1	RPL13	RPS8	purple	purple	yes	0
P40939	P55084	0.281506	0.981297	0	HADHA	HADHB	seashell4	seashell4	yes	0
Q9BQ48	Q9NX20	0.281439	0.87033	1	MRPL34	MRPL16	tan	tan	yes	0
Q9NVS2	Q9Y3B7	0.281343	0.904678	1	MRPS18A	MRPL11	tan	tan	yes	0
Q9BQ48	Q9H9J2	0.281083	0.759443	1	MRPL34	MRPL44	tan	tan	yes	0
O15235	P82914	0.281083	0.932259	1	MRPS12	MRPS15	brown	brown	yes	0
P82663	P82932	0.280945	0.955403	1	MRPS25	MRPS6	brown	brown	yes	0
Q9BRJ2	Q9BYC8	0.280886	0.853984	1	MRPL45	MRPL32	tan	tan	yes	0
P26373	P40429	0.280749	0.797412	1	RPL13	RPL13A	purple	purple	yes	0
Q6KC79	Q9Y6X3	0.280682	0.913729	0	NIPBL	MAU2	slateblue	slateblue	yes	1
Q96A35	Q9H0U6	0.280555	0.768692	1	MRPL24	MRPL18	tan	tan	yes	0
O76094	Q9UHB9	0.280476	0.917444	0	SRP72	SRP68	deeppink1	deeppink1	yes	0
Q9BYC8	Q9HD33	0.280475	0.884439	1	MRPL32	MRPL47	tan	tan	yes	0
O75964	P03928	0.280475	0.87593	1	ATP5L	MT-ATP8	violet	violet	yes	0
P20592	Q53GL7	0.280178	0.891995	0	MX2	PARP10	midnightblue	midnightblue	yes	0
Q9Y2Q9	Q9Y399	0.280123	0.937671	1	MRPS28	MRPS2	brown	brown	yes	0
P20618	P28066	0.280013	0.836165	1	PSMB1	PSMA5	brown2	brown2	yes	0
P26373	Q9Y3U8	0.279912	0.910906	1	RPL13	RPL36	purple	purple	yes	0
Q8N983	Q9BYD3	0.279622	0.785672	1	MRPL43	MRPL4	tan	tan	yes	0
P19525	P20592	0.279607	0.831013	0	EIF2AK2	MX2	midnightblue	midnightblue	yes	0
Q92552	Q9Y2R5	0.27956	0.903085	1	MRPS27	MRPS17	brown	brown	yes	0
Q13769	Q6I9Y2	0.279463	0.943521	1	THOC5	THOC7	indianred3	indianred3	yes	0
P47914	Q02543	0.279442	0.773948	1	RPL29	RPL18A	purple	purple	yes	0
Q9BYD3	Q9H0U6	0.279382	0.717971	1	MRPL4	MRPL18	tan	tan	yes	0
P36542	P56381	0.279304	0.928917	1	ATP5C1	ATP5E	violet	violet	yes	0
Q9Y2Q9	Q9Y3D9	0.27928	0.922809	1	MRPS28	MRPS23	brown	brown	yes	0
Q14197	Q8IXM3	0.27926	0.88888	0	ICT1	MRPL41	tan	tan	yes	0
O75947	P36542	0.279115	0.87422	1	ATP5H	ATP5C1	violet	violet	yes	0
O75947	P24539	0.279077	0.894603	1	ATP5H	ATP5F1	violet	violet	yes	0
O15235	Q9Y676	0.278999	0.905343	1	MRPS12	MRPS18B	brown	brown	yes	0
O15235	P82921	0.278992	0.928534	1	MRPS12	MRPS21	brown	brown	yes	0
O15235	O60783	0.278851	0.884856	1	MRPS12	MRPS14	brown	brown	yes	0
Q14197	Q9BYD3	0.278597	0.815693	0	ICT1	MRPL4	tan	tan	yes	0
Q16540	Q4U2R6	0.278555	0.809563	1	MRPL23	MRPL51	tan	tan	yes	0
P62701	P62750	0.278491	0.877174	1	RPS4X	RPL23A	green	purple	no	0
Q7Z2W9	Q96DV4	0.278431	0.837905	1	MRPL21	MRPL38	tan	tan	yes	0
P82663	Q9Y2R5	0.278202	0.976316	1	MRPS25	MRPS17	brown	brown	yes	0
Q92552	Q9Y2Q9	0.278173	0.893459	1	MRPS27	MRPS28	brown	brown	yes	0
Q9BRJ2	Q9HD33	0.278157	0.797372	1	MRPL45	MRPL47	tan	tan	yes	0
Q9BYC8	Q9Y6G3	0.278054	0.904235	0	MRPL32	MRPL42	tan	tan	yes	0
P62266	P62753	0.278045	0.85837	1	RPS23	RPS6	green	purple	no	0
P27635	P46777	0.278004	0.907095	1	RPL10	RPL5	green	purple	no	0
Q96EY7	Q9Y399	0.277906	0.87644	0	PTCD3	MRPS2	brown	brown	yes	0
Q9BYD6	Q9H9J2	0.277812	0.758603	1	MRPL1	MRPL44	tan	tan	yes	0
P46779	P46781	0.277735	0.835436	1	RPL28	RPS9	purple	green	no	0
Q13405	Q9HD33	0.277708	0.794756	1	MRPL49	MRPL47	tan	tan	yes	0
Q8TCC3	Q9NZE8	0.277675	0.835482	1	MRPL30	MRPL35	tan	tan	yes	0
Q96GC5	Q9NP92	0.277632	0.868272	1	MRPL48	MRPS30	tan	tan	yes	0
P27635	P62750	0.277557	0.884252	1	RPL10	RPL23A	green	purple	no	0
P42766	P62847	0.277533	0.833039	1	RPL35	RPS24	purple	purple	yes	0
O14818	P20618	0.277485	0.814992	1	PSMA7	PSMB1	brown2	brown2	yes	0
Q9H0U6	Q9NP92	0.27732	0.743512	1	MRPL18	MRPS30	tan	tan	yes	0
Q9BQC6	Q9NWU5	0.277208	0.866322	0	MRP63	MRPL22	tan	tan	yes	0
Q96A35	Q9BQC6	0.27718	0.895599	0	MRPL24	MRP63	tan	tan	yes	0
P62266	P62917	0.277128	0.850309	1	RPS23	RPL8	green	purple	no	0
P09001	Q6P1L8	0.277084	0.818388	1	MRPL3	MRPL14	tan	tan	yes	0
P46781	P62241	0.277059	0.86768	1	RPS9	RPS8	green	purple	no	0
P18077	P61313	0.27697	0.815249	1	RPL35A	RPL15	purple	purple	yes	0
Q7Z2W9	Q8N983	0.276781	0.802258	1	MRPL21	MRPL43	tan	tan	yes	0
O95169	Q16795	0.276756	0.732343	1	NDUFB8	NDUFA9	lightgreen	lightgreen	yes	0
P82650	P82933	0.276637	0.866996	1	MRPS22	MRPS9	brown	brown	yes	0
Q9BYD1	Q9BYD6	0.276516	0.717005	1	MRPL13	MRPL1	tan	tan	yes	0
P82930	Q9Y2Q9	0.276478	0.858559	1	MRPS34	MRPS28	brown	brown	yes	0
P62241	P62266	0.276462	0.854408	1	RPS8	RPS23	purple	green	no	0
P82932	Q92552	0.276412	0.905602	1	MRPS6	MRPS27	brown	brown	yes	0
Q9BQ48	Q9NWU5	0.276364	0.866324	1	MRPL34	MRPL22	tan	tan	yes	0
O60783	P82921	0.276304	0.963644	1	MRPS14	MRPS21	brown	brown	yes	0
P62854	P83731	0.276209	0.805338	1	RPS26	RPL24	purple	purple	yes	0
Q14197	Q7Z2W9	0.27616	0.847511	0	ICT1	MRPL21	tan	tan	yes	0
P82930	Q9Y3D9	0.276045	0.884044	1	MRPS34	MRPS23	brown	brown	yes	0
P18077	Q02878	0.276038	0.757071	1	RPL35A	RPL6	purple	purple	yes	0
P03897	P49821	0.275994	0.760226	1	MT-ND3	NDUFV1	lightgreen	lightgreen	yes	0
P35658	Q99567	0.275969	0.929837	0	NUP214	NUP88	peru	peru	yes	0
O15235	Q96EY7	0.275799	0.91456	0	MRPS12	PTCD3	brown	brown	yes	0
Q9BYD2	Q9P0M9	0.275784	0.781467	1	MRPL9	MRPL27	tan	tan	yes	0
P18124	P62266	0.275764	0.813858	1	RPL7	RPS23	purple	green	no	0
P82650	Q9Y2R9	0.275453	0.890738	1	MRPS22	MRPS7	brown	brown	yes	0
Q9BQC6	Q9BRJ2	0.27525	0.84796	0	MRP63	MRPL45	tan	tan	yes	0
Q5T653	Q9BYD3	0.275248	0.821145	1	MRPL2	MRPL4	tan	tan	yes	0
P82663	Q9Y2Q9	0.275192	0.870847	1	MRPS25	MRPS28	brown	brown	yes	0
O14879	Q9BYX4	0.27513	0.864176	0	IFIT3	IFIH1	midnightblue	midnightblue	yes	0
Q8IXH7	Q8WX92	0.274988	0.88503	1	NELFCD	NELFB	magenta3	magenta3	yes	0
O14879	P19525	0.274956	0.798417	0	IFIT3	EIF2AK2	midnightblue	midnightblue	yes	0
Q4U2R6	Q9BQ48	0.27494	0.866879	1	MRPL51	MRPL34	tan	tan	yes	0
P82663	Q9BYN8	0.274894	0.914696	1	MRPS25	MRPS26	brown	brown	yes	0
Q7Z7F7	Q9BZE1	0.274871	0.806452	1	MRPL55	MRPL37	tan	tan	yes	0
O95182	P03897	0.274858	0.713918	1	NDUFA7	MT-ND3	lightgreen	lightgreen	yes	0
Q96EY7	Q9Y2R9	0.27464	0.919849	0	PTCD3	MRPS7	brown	brown	yes	0
Q16540	Q9NWU5	0.274439	0.839203	1	MRPL23	MRPL22	tan	tan	yes	0
P09914	Q8IVU3	0.274396	0.808712	0	IFIT1	HERC6	midnightblue	midnightblue	yes	0
Q14197	Q9BRJ2	0.274285	0.889401	0	ICT1	MRPL45	tan	tan	yes	0
P42766	Q02543	0.274253	0.795143	1	RPL35	RPL18A	purple	purple	yes	0
O15235	P82912	0.27414	0.896772	1	MRPS12	MRPS11	brown	brown	yes	0
O60783	Q9Y291	0.27412	0.948325	1	MRPS14	MRPS33	brown	brown	yes	0
P82663	P82930	0.274119	0.858528	1	MRPS25	MRPS34	brown	brown	yes	0
Q8TCC3	Q96GC5	0.274097	0.859867	1	MRPL30	MRPL48	tan	tan	yes	0
P82914	Q9Y291	0.274046	0.856121	1	MRPS15	MRPS33	brown	brown	yes	0
P46777	P62424	0.273994	0.83625	1	RPL5	RPL7A	purple	purple	yes	0
Q6P1L8	Q9BQC6	0.273922	0.766044	0	MRPL14	MRP63	tan	tan	yes	0
Q15006	Q9NPA0	0.273761	0.863832	0	EMC2	EMC7	palevioletred3	palevioletred3	yes	0
Q16540	Q9NRX2	0.273687	0.837114	1	MRPL23	MRPL17	tan	tan	yes	0
Q6P1L8	Q8IXM3	0.273603	0.764786	1	MRPL14	MRPL41	tan	tan	yes	0
P09001	Q9BYC8	0.273585	0.808379	1	MRPL3	MRPL32	tan	tan	yes	0
O75438	O95298	0.273575	0.806307	1	NDUFB1	NDUFC2	lightgreen	lightgreen	yes	0
P46781	P83731	0.273557	0.844527	1	RPS9	RPL24	green	purple	no	0
Q9BYC8	Q9NVS2	0.27345	0.870452	1	MRPL32	MRPS18A	tan	tan	yes	0
Q13084	Q5T653	0.273441	0.768829	1	MRPL28	MRPL2	tan	tan	yes	0
Q86TS9	Q9BYC8	0.273335	0.810989	1	MRPL52	MRPL32	tan	tan	yes	0
P15880	P62829	0.273275	0.919234	1	RPS2	RPL23	green	green	yes	0
P82914	P82921	0.273267	0.935546	1	MRPS15	MRPS21	brown	brown	yes	0
O75380	O95168	0.272928	0.756899	1	NDUFS6	NDUFB4	lightgreen	lightgreen	yes	0
O15235	Q9Y2R9	0.272876	0.911188	1	MRPS12	MRPS7	brown	brown	yes	0
Q14197	Q8N983	0.272851	0.858235	0	ICT1	MRPL43	tan	tan	yes	0
O95786	Q8IY21	0.272832	0.899016	0	DDX58	DDX60	midnightblue	midnightblue	yes	0
P06576	P56381	0.272668	0.863949	1	ATP5B	ATP5E	violet	violet	yes	0
Q14197	Q96A35	0.272587	0.831197	0	ICT1	MRPL24	tan	tan	yes	0
Q8WX92	Q9H3P2	0.27255	0.884576	1	NELFB	NELFA	magenta3	magenta3	yes	0
P46783	P60866	0.272467	0.876264	1	RPS10	RPS20	green	green	yes	0
Q7Z2W9	Q9NZE8	0.272412	0.829308	1	MRPL21	MRPL35	tan	tan	yes	0
P15880	P27635	0.272405	0.881449	1	RPS2	RPL10	green	green	yes	0
P62424	Q96AA3	0.272151	0.756385	0	RPL7A	RFT1	purple	purple	yes	0
P18124	P46781	0.271954	0.811391	1	RPL7	RPS9	purple	green	no	0
Q8N5N7	Q9BYC8	0.271926	0.843588	1	MRPL50	MRPL32	tan	tan	yes	0
P17980	P62333	0.271915	0.949342	1	PSMC3	PSMC6	lightcyan	lightcyan	yes	0
P26373	P84098	0.271867	0.907295	1	RPL13	RPL19	purple	purple	yes	0
P46777	Q02543	0.271799	0.827253	1	RPL5	RPL18A	purple	purple	yes	0
P62847	P84098	0.271578	0.817505	1	RPS24	RPL19	purple	purple	yes	0
O00471	Q9UPT5	0.271569	0.943871	1	EXOC5	EXOC7	chocolate2	chocolate2	yes	0
Q16540	Q9BQC6	0.2715	0.845034	0	MRPL23	MRP63	tan	tan	yes	0
Q13084	Q9BYD6	0.271468	0.714612	1	MRPL28	MRPL1	tan	tan	yes	0
Q86TS9	Q8IXM3	0.271464	0.819558	1	MRPL52	MRPL41	tan	tan	yes	0
Q9BQC6	Q9NRX2	0.271313	0.807115	0	MRP63	MRPL17	tan	tan	yes	0
Q16540	Q9NX20	0.271308	0.819176	1	MRPL23	MRPL16	tan	tan	yes	0
Q7Z2W9	Q9P0M9	0.271115	0.753825	1	MRPL21	MRPL27	tan	tan	yes	0
Q8N983	Q96A35	0.271088	0.794528	1	MRPL43	MRPL24	tan	tan	yes	0
P82921	Q9Y291	0.270939	0.896575	1	MRPS21	MRPS33	brown	brown	yes	0
P19525	Q8IY21	0.270928	0.795227	0	EIF2AK2	DDX60	midnightblue	midnightblue	yes	0
P40429	Q96AA3	0.27092	0.77162	0	RPL13A	RFT1	purple	purple	yes	0
P47914	P62847	0.270773	0.847234	1	RPL29	RPS24	purple	purple	yes	0
O15162	P09914	0.270745	0.845665	0	PLSCR1	IFIT1	midnightblue	midnightblue	yes	0
Q9H9J2	Q9P0M9	0.270733	0.725507	1	MRPL44	MRPL27	tan	tan	yes	0
P26373	P42766	0.270731	0.914866	1	RPL13	RPL35	purple	purple	yes	0
Q6P1L8	Q9Y3B7	0.270726	0.854803	1	MRPL14	MRPL11	tan	tan	yes	0
P19404	Q16795	0.270582	0.749724	1	NDUFV2	NDUFA9	lightgreen	lightgreen	yes	0
Q12788	Q8NI36	0.27042	0.963444	0	TBL3	WDR36	salmon	salmon	yes	0
Q14197	Q9NVS2	0.270379	0.857658	0	ICT1	MRPS18A	tan	tan	yes	0
P82930	Q96EY7	0.270345	0.822245	0	MRPS34	PTCD3	brown	brown	yes	0
Q9BQC6	Q9BYC9	0.270341	0.844099	0	MRP63	MRPL20	tan	tan	yes	0
Q13405	Q96DV4	0.270328	0.840973	1	MRPL49	MRPL38	tan	tan	yes	0
P09001	Q8IXM3	0.270324	0.797925	1	MRPL3	MRPL41	tan	tan	yes	0
P29728	Q5EBM0	0.270321	0.867717	0	OAS2	CMPK2	midnightblue	midnightblue	yes	0
Q9NVS2	Q9Y6G3	0.270275	0.869233	0	MRPS18A	MRPL42	tan	tan	yes	0
P46781	P62917	0.270216	0.825578	1	RPS9	RPL8	green	purple	no	0
P84098	Q07020	0.270182	0.805974	1	RPL19	RPL18	purple	purple	yes	0
P05161	P19525	0.270009	0.808528	0	ISG15	EIF2AK2	midnightblue	midnightblue	yes	0
Q96DV4	Q9BRJ2	0.269954	0.865092	1	MRPL38	MRPL45	tan	tan	yes	0
P46781	P62244	0.269881	0.909921	1	RPS9	RPS15A	green	green	yes	0
Q8IXM3	Q9NVS2	0.269838	0.860079	1	MRPL41	MRPS18A	tan	tan	yes	0
P18077	P36578	0.269773	0.78285	1	RPL35A	RPL4	purple	purple	yes	0
P15880	P46778	0.269746	0.892891	1	RPS2	RPL21	green	green	yes	0
Q14197	Q9BYD2	0.269673	0.83776	0	ICT1	MRPL9	tan	tan	yes	0
Q9HD33	Q9NRX2	0.26967	0.833316	1	MRPL47	MRPL17	tan	tan	yes	0
P40429	P46777	0.26953	0.830225	1	RPL13A	RPL5	purple	purple	yes	0
Q8NI36	Q9UNX4	0.269469	0.976395	0	WDR36	WDR3	salmon	salmon	yes	0
Q9Y2R9	Q9Y676	0.269241	0.872303	1	MRPS7	MRPS18B	brown	brown	yes	0
Q8IXM3	Q9Y6G3	0.269133	0.855541	0	MRPL41	MRPL42	tan	tan	yes	0
Q96BP2	Q96EY7	0.269102	0.902998	0	CHCHD1	PTCD3	brown	brown	yes	0
Q9Y399	Q9Y3D9	0.269026	0.897498	1	MRPS2	MRPS23	brown	brown	yes	0
Q86TS9	Q9NVS2	0.26897	0.797802	1	MRPL52	MRPS18A	tan	tan	yes	0
Q4U2R6	Q9BYC8	0.268885	0.832392	1	MRPL51	MRPL32	tan	tan	yes	0
P19525	P42224	0.268806	0.858513	0	EIF2AK2	STAT1	midnightblue	midnightblue	yes	0
Q14197	Q9BYC8	0.268802	0.908822	0	ICT1	MRPL32	tan	tan	yes	0
Q5T653	Q9NX20	0.268746	0.865945	1	MRPL2	MRPL16	tan	tan	yes	0
P18124	Q9Y3U8	0.268596	0.824345	1	RPL7	RPL36	purple	purple	yes	0
P42224	Q5EBM0	0.268574	0.847291	0	STAT1	CMPK2	midnightblue	midnightblue	yes	0
P39019	P60866	0.268555	0.919682	1	RPS19	RPS20	green	green	yes	0
O43676	Q86Y39	0.268479	0.769187	1	NDUFB3	NDUFA11	lightgreen	lightgreen	yes	0
Q15006	Q9P0I2	0.268273	0.878479	0	EMC2	EMC3	palevioletred3	palevioletred3	yes	0
Q13084	Q9P015	0.26824	0.792988	1	MRPL28	MRPL15	tan	tan	yes	0
Q8TCC3	Q9BQC6	0.268173	0.865106	0	MRPL30	MRP63	tan	tan	yes	0
P62917	Q9Y3U8	0.268132	0.855738	1	RPL8	RPL36	purple	purple	yes	0
Q96GC5	Q9NRX2	0.267997	0.84963	1	MRPL48	MRPL17	tan	tan	yes	0
Q5T653	Q9NWU5	0.267994	0.877643	1	MRPL2	MRPL22	tan	tan	yes	0
Q9NWU5	Q9P0M9	0.267975	0.826652	1	MRPL22	MRPL27	tan	tan	yes	0
O75438	O95169	0.267962	0.806245	1	NDUFB1	NDUFB8	lightgreen	lightgreen	yes	0
P15880	P62249	0.267929	0.786671	1	RPS2	RPS16	green	green	yes	0
Q96GC5	Q9BYD3	0.267912	0.824483	1	MRPL48	MRPL4	tan	tan	yes	0
P46777	P62910	0.267624	0.844877	1	RPL5	RPL32	purple	purple	yes	0
Q9BYC9	Q9H9J2	0.2676	0.753302	1	MRPL20	MRPL44	tan	tan	yes	0
P42224	Q9Y6K5	0.267565	0.909578	0	STAT1	OAS3	midnightblue	midnightblue	yes	0
Q92499	Q9Y3I0	0.267483	0.938169	0	DDX1	C22orf28	antiquewhite	antiquewhite	yes	0
Q8IXM3	Q8N5N7	0.26747	0.831733	1	MRPL41	MRPL50	tan	tan	yes	0
P82933	Q9Y676	0.267452	0.851814	1	MRPS9	MRPS18B	brown	brown	yes	0
P40429	P61927	0.267423	0.71979	1	RPL13A	RPL37	purple	purple	yes	0
O75438	O95167	0.267323	0.780604	1	NDUFB1	NDUFA3	lightgreen	lightgreen	yes	0
P62753	Q9Y3U8	0.267202	0.846691	1	RPS6	RPL36	purple	purple	yes	0
Q92552	Q96EY7	0.2672	0.832013	0	MRPS27	PTCD3	brown	brown	yes	0
Q8N983	Q9BYD2	0.26714	0.781139	1	MRPL43	MRPL9	tan	tan	yes	0
O94874	Q96JB5	0.26711	0.948323	0	UFL1	CDK5RAP3	orange2	orange2	yes	0
P09001	Q9BYC9	0.267055	0.83791	1	MRPL3	MRPL20	tan	tan	yes	0
Q16540	Q9HD33	0.267032	0.927071	1	MRPL23	MRPL47	tan	tan	yes	0
P46779	P62266	0.266989	0.799861	1	RPL28	RPS23	purple	green	no	0
Q92552	Q9Y399	0.266943	0.862138	1	MRPS27	MRPS2	brown	brown	yes	0
P46781	P62847	0.266891	0.891449	1	RPS9	RPS24	green	purple	no	0
O75251	Q16795	0.266839	0.831018	1	NDUFS7	NDUFA9	lightgreen	lightgreen	yes	0
P20618	P25789	0.266811	0.762841	1	PSMB1	PSMA4	brown2	brown2	yes	0
O75438	O75489	0.266795	0.795481	1	NDUFB1	NDUFS3	lightgreen	lightgreen	yes	0
P82932	Q9Y2R5	0.266703	0.944446	1	MRPS6	MRPS17	brown	brown	yes	0
Q9BYC8	Q9Y3B7	0.266552	0.827377	1	MRPL32	MRPL11	tan	tan	yes	0
P84098	Q02878	0.266545	0.839526	1	RPL19	RPL6	purple	purple	yes	0
P02042	P04003	0.266514	0.92686	0	HBD	C4BPA	sienna3	sienna3	yes	0
Q9H0U6	Q9H9J2	0.26651	0.726383	1	MRPL18	MRPL44	tan	tan	yes	0
O75251	O75380	0.26649	0.79441	1	NDUFS7	NDUFS6	lightgreen	lightgreen	yes	0
Q14197	Q6P1L8	0.266428	0.794256	0	ICT1	MRPL14	tan	tan	yes	0
P15880	P61254	0.266336	0.900016	1	RPS2	RPL26	green	green	yes	0
P15880	Q9Y3U8	0.266211	0.898796	1	RPS2	RPL36	green	purple	no	0
P42766	P47914	0.266158	0.904458	1	RPL35	RPL29	purple	purple	yes	0
P20591	Q5EBM0	0.266111	0.893061	0	MX1	CMPK2	midnightblue	midnightblue	yes	0
P49207	Q9Y3U8	0.266053	0.844774	1	RPL34	RPL36	purple	purple	yes	0
P46777	Q02878	0.266047	0.818616	1	RPL5	RPL6	purple	purple	yes	0
Q9BQC6	Q9NX20	0.265889	0.912319	0	MRP63	MRPL16	tan	tan	yes	0
Q9BZE1	Q9NQ50	0.265788	0.777171	1	MRPL37	MRPL40	tan	tan	yes	0
P03928	P24539	0.265719	0.814539	1	MT-ATP8	ATP5F1	violet	violet	yes	0
Q14197	Q9Y3B7	0.265646	0.848066	0	ICT1	MRPL11	tan	tan	yes	0
P29728	Q9Y6K5	0.265646	0.877749	0	OAS2	OAS3	midnightblue	midnightblue	yes	0
Q9NX20	Q9P015	0.265523	0.903636	1	MRPL16	MRPL15	tan	tan	yes	0
Q96EL3	Q9NRX2	0.26547	0.820184	1	MRPL53	MRPL17	tan	tan	yes	0
O75438	P19404	0.265402	0.78385	1	NDUFB1	NDUFV2	lightgreen	lightgreen	yes	0
P78346	Q969H6	0.265331	0.942797	1	RPP30	POP5	cornsilk	cornsilk	yes	0
O75438	Q9P0J0	0.265322	0.779746	1	NDUFB1	NDUFA13	lightgreen	lightgreen	yes	0
P62266	P62854	0.265212	0.940756	1	RPS23	RPS26	green	purple	no	0
Q16540	Q9NVS2	0.26515	0.818957	1	MRPL23	MRPS18A	tan	tan	yes	0
Q5T653	Q9BYD1	0.265085	0.782019	1	MRPL2	MRPL13	tan	tan	yes	0
Q8N5N7	Q9NVS2	0.265055	0.835875	1	MRPL50	MRPS18A	tan	tan	yes	0
Q7Z7H8	Q9NYK5	0.265049	0.785766	1	MRPL10	MRPL39	tan	tan	yes	0
Q9BY67	O60443	0.264992	0.91112	0	CADM1	DFNA5	antiquewhite2	antiquewhite2	yes	0
P82914	P82933	0.264973	0.929407	1	MRPS15	MRPS9	brown	brown	yes	0
Q96A35	Q96GC5	0.264914	0.851065	1	MRPL24	MRPL48	tan	tan	yes	0
Q9BYD3	Q9P015	0.264871	0.821855	1	MRPL4	MRPL15	tan	tan	yes	0
P26232	P35221	0.264791	0.986072	0	CTNNA2	CTNNA1	orangered1	orangered1	yes	0
P82663	Q9Y3D9	0.264687	0.877542	1	MRPS25	MRPS23	brown	brown	yes	0
Q9BQC6	Q9NVS2	0.26458	0.846553	0	MRP63	MRPS18A	tan	tan	yes	0
Q92902	B7ZW38	0.264358	0.873976	0	HPS1	LOC649330	darkred	darkred	yes	1
Q9NVS2	Q9NX20	0.264348	0.854886	1	MRPS18A	MRPL16	tan	tan	yes	0
Q4U2R6	Q8IXM3	0.264237	0.815476	1	MRPL51	MRPL41	tan	tan	yes	0
O15143	P61160	0.264205	0.83345	1	ARPC1B	ACTR2	lavenderblush3	lavenderblush3	yes	0
Q9BRJ2	Q9BYC9	0.264159	0.773523	1	MRPL45	MRPL20	tan	tan	yes	0
P62750	Q07020	0.264142	0.809495	1	RPL23A	RPL18	purple	purple	yes	0
P82914	Q9NWT8	0.264101	0.902239	0	MRPS15	AURKAIP1	brown	brown	yes	0
P25705	Q96IX5	0.264094	0.886138	0	ATP5A1	USMG5	violet	violet	yes	0
P46776	P61313	0.264056	0.773415	1	RPL27A	RPL15	purple	purple	yes	0
Q6P161	Q9BYD1	0.263994	0.805563	1	MRPL54	MRPL13	tan	tan	yes	0
Q9BQC6	Q9H9J2	0.263877	0.874035	0	MRP63	MRPL44	tan	tan	yes	0
Q8N983	Q9BRJ2	0.263812	0.776493	1	MRPL43	MRPL45	tan	tan	yes	0
P09001	Q9Y3B7	0.263767	0.842302	1	MRPL3	MRPL11	tan	tan	yes	0
O43167	B7ZW38	0.263724	0.915455	0	ZBTB24	LOC649330	darkred	darkred	yes	1
P42766	P46776	0.263657	0.889991	1	RPL35	RPL27A	purple	purple	yes	0
P36542	P56385	0.263576	0.845103	1	ATP5C1	ATP5I	violet	violet	yes	0
O14879	Q8IVU3	0.263485	0.820912	0	IFIT3	HERC6	midnightblue	midnightblue	yes	0
A5PLN9	Q7Z392	0.263174	0.892813	0	TRAPPC13	TRAPPC11	blue2	blue2	yes	0
P46777	P47914	0.262945	0.817042	1	RPL5	RPL29	purple	purple	yes	0
Q86VN1	Q96H20	0.262654	0.915213	1	VPS36	SNF8	blue3	blue3	yes	0
P49406	Q7Z7H8	0.262628	0.750674	1	MRPL19	MRPL10	tan	tan	yes	0
P82663	Q9Y399	0.262576	0.85254	1	MRPS25	MRPS2	brown	brown	yes	0
O43678	P56181	0.262559	0.732133	1	NDUFA2	NDUFV3	lightgreen	lightgreen	yes	0
O75306	Q16795	0.262541	0.791224	1	NDUFS2	NDUFA9	lightgreen	lightgreen	yes	0
Q86TS9	Q9Y6G3	0.26253	0.887236	0	MRPL52	MRPL42	tan	tan	yes	0
Q9BYN8	Q9Y2R5	0.262458	0.919551	1	MRPS26	MRPS17	brown	brown	yes	0
P26373	P62847	0.262449	0.802518	1	RPL13	RPS24	purple	purple	yes	0
Q4U2R6	Q96EL3	0.26243	0.82598	1	MRPL51	MRPL53	tan	tan	yes	0
O75964	P56381	0.262415	0.88937	1	ATP5L	ATP5E	violet	violet	yes	0
O15235	Q96BP2	0.262349	0.882884	0	MRPS12	CHCHD1	brown	brown	yes	0
O75306	O75380	0.262252	0.690417	1	NDUFS2	NDUFS6	lightgreen	lightgreen	yes	0
P28331	P56181	0.262174	0.750992	1	NDUFS1	NDUFV3	lightgreen	lightgreen	yes	0
P36578	P47914	0.262116	0.874446	1	RPL4	RPL29	purple	purple	yes	0
Q9Y2Q9	Q9Y2R9	0.262092	0.876653	1	MRPS28	MRPS7	brown	brown	yes	0
O15162	Q8IY21	0.262021	0.848218	0	PLSCR1	DDX60	midnightblue	midnightblue	yes	0
P18077	P46781	0.262021	0.835347	1	RPL35A	RPS9	purple	green	no	0
P46781	P62424	0.26196	0.811492	1	RPS9	RPL7A	green	purple	no	0
Q9NRX2	Q9NWU5	0.261911	0.788629	1	MRPL17	MRPL22	tan	tan	yes	0
P82912	Q96EY7	0.261849	0.867309	0	MRPS11	PTCD3	brown	brown	yes	0
O75251	P51970	0.261829	0.797061	1	NDUFS7	NDUFA8	lightgreen	lightgreen	yes	0
O60826	Q567U6	0.261716	0.905237	0	CCDC22	CCDC93	firebrick3	firebrick3	yes	0
P82675	P82914	0.261517	0.945994	1	MRPS5	MRPS15	brown	brown	yes	0
O14879	Q53GL7	0.2615	0.811122	0	IFIT3	PARP10	midnightblue	midnightblue	yes	0
O14879	Q5H9U9	0.261462	0.882455	0	IFIT3	DDX60L	midnightblue	midnightblue	yes	0
P46781	Q9Y3U8	0.261414	0.866071	1	RPS9	RPL36	green	purple	no	0
Q9NX20	Q9Y3B7	0.261363	0.827001	1	MRPL16	MRPL11	tan	tan	yes	0
O95786	P05161	0.261276	0.86653	0	DDX58	ISG15	midnightblue	midnightblue	yes	0
P20591	Q8IVU3	0.261167	0.908436	0	MX1	HERC6	midnightblue	midnightblue	yes	0
Q14197	Q9HD33	0.261124	0.83201	0	ICT1	MRPL47	tan	tan	yes	0
Q4U2R6	Q9NZE8	0.261025	0.845583	1	MRPL51	MRPL35	tan	tan	yes	0
P82932	Q9Y2Q9	0.26095	0.891286	1	MRPS6	MRPS28	brown	brown	yes	0
P39019	P46782	0.260947	0.931011	1	RPS19	RPS5	green	green	yes	0
Q4U2R6	Q9HD33	0.260877	0.807387	1	MRPL51	MRPL47	tan	tan	yes	0
P47914	P84098	0.260873	0.925218	1	RPL29	RPL19	purple	purple	yes	0
O15162	P05161	0.260868	0.861115	0	PLSCR1	ISG15	midnightblue	midnightblue	yes	0
Q14197	Q16540	0.26082	0.836372	0	ICT1	MRPL23	tan	tan	yes	0
P51398	Q96EY7	0.260771	0.931663	0	DAP3	PTCD3	brown	brown	yes	0
O43181	P56181	0.260671	0.737544	1	NDUFS4	NDUFV3	lightgreen	lightgreen	yes	0
Q5T653	Q96A35	0.260669	0.810469	1	MRPL2	MRPL24	tan	tan	yes	0
P46776	Q02878	0.260599	0.780192	1	RPL27A	RPL6	purple	purple	yes	0
P15880	P23396	0.260592	0.897072	1	RPS2	RPS3	green	green	yes	0
Q7Z2W9	Q9H0U6	0.260581	0.746772	1	MRPL21	MRPL18	tan	tan	yes	0
Q15646	Q8IY21	0.26054	0.910658	0	OASL	DDX60	midnightblue	midnightblue	yes	0
Q7Z2W9	Q96GC5	0.260514	0.854083	1	MRPL21	MRPL48	tan	tan	yes	0
Q9NWU5	Q9Y3B7	0.260498	0.815883	1	MRPL22	MRPL11	tan	tan	yes	0
O15235	Q9Y291	0.260489	0.817518	1	MRPS12	MRPS33	brown	brown	yes	0
P49821	Q86Y39	0.26048	0.771779	1	NDUFV1	NDUFA11	lightgreen	lightgreen	yes	0
Q9Y2Q9	Q9Y2R5	0.260456	0.876634	1	MRPS28	MRPS17	brown	brown	yes	0
Q8IXM3	Q8N983	0.260445	0.843818	1	MRPL41	MRPL43	tan	tan	yes	0
P15880	P62854	0.260256	0.876433	1	RPS2	RPS26	green	purple	no	0
P82932	Q9BYN8	0.26025	0.927432	1	MRPS6	MRPS26	brown	brown	yes	0
O60783	Q96EY7	0.260231	0.884826	0	MRPS14	PTCD3	brown	brown	yes	0
Q8IY21	Q9BYX4	0.260159	0.844445	0	DDX60	IFIH1	midnightblue	midnightblue	yes	0
P42766	Q02878	0.260053	0.823431	1	RPL35	RPL6	purple	purple	yes	0
P09001	Q16540	0.260004	0.827361	1	MRPL3	MRPL23	tan	tan	yes	0
O43913	Q13416	0.259822	0.831861	1	ORC5	ORC2	brown1	brown1	yes	0
P36578	P46776	0.259792	0.837613	1	RPL4	RPL27A	purple	purple	yes	0
P62266	P62847	0.259765	0.878898	1	RPS23	RPS24	green	purple	no	0
P60866	P62081	0.259758	0.911959	1	RPS20	RPS7	green	green	yes	0
O95182	Q86Y39	0.25961	0.714345	1	NDUFA7	NDUFA11	lightgreen	lightgreen	yes	0
P83731	P61927	0.259522	0.799052	1	RPL24	RPL37	purple	purple	yes	0
Q9NVS2	Q9NWU5	0.259394	0.825294	1	MRPS18A	MRPL22	tan	tan	yes	0
Q96GC5	Q9BYD2	0.259347	0.855116	1	MRPL48	MRPL9	tan	tan	yes	0
Q8IXM3	Q9BQC6	0.259335	0.840821	0	MRPL41	MRP63	tan	tan	yes	0
P62266	P62424	0.259108	0.788217	1	RPS23	RPL7A	green	purple	no	0
O75964	P56385	0.259074	0.851978	1	ATP5L	ATP5I	violet	violet	yes	0
P84098	Q02543	0.259061	0.762199	1	RPL19	RPL18A	purple	purple	yes	0
P03897	P28331	0.258988	0.713293	1	MT-ND3	NDUFS1	lightgreen	lightgreen	yes	0
Q4U2R6	Q86TS9	0.258962	0.7791	1	MRPL51	MRPL52	tan	tan	yes	0
P0CW22	P60866	0.25892	0.952247	0	RPS17L	RPS20	green	green	yes	0
Q8IXM3	Q9Y3B7	0.258855	0.805325	1	MRPL41	MRPL11	tan	tan	yes	0
P20674	P24311	0.258571	0.938622	0	COX5A	COX7B	darkmagenta	darkmagenta	yes	0
P49406	Q9BYD6	0.258465	0.724307	1	MRPL19	MRPL1	tan	tan	yes	0
A5PLN9	Q9Y2L5	0.25839	0.898258	0	TRAPPC13	TRAPPC8	blue2	blue2	yes	0
Q07020	Q96AA3	0.258169	0.798513	0	RPL18	RFT1	purple	purple	yes	0
P05161	Q9BYX4	0.25812	0.857147	0	ISG15	IFIH1	midnightblue	midnightblue	yes	0
P09001	Q14197	0.258034	0.792772	0	MRPL3	ICT1	tan	tan	yes	0
Q9BQC6	Q9Y3B7	0.257955	0.805862	0	MRP63	MRPL11	tan	tan	yes	0
P46777	P62244	0.257902	0.845682	1	RPL5	RPS15A	purple	green	no	0
Q14197	Q96EL3	0.257859	0.835673	0	ICT1	MRPL53	tan	tan	yes	0
Q15269	Q9UNX4	0.257777	0.970602	0	PWP2	WDR3	salmon	salmon	yes	0
Q13405	Q96GC5	0.257634	0.86957	1	MRPL49	MRPL48	tan	tan	yes	0
P49770	Q9UI10	0.257634	0.89297	0	EIF2B2	EIF2B4	mediumorchid2	mediumorchid2	yes	0
P18859	P25705	0.257625	0.895521	1	ATP5J	ATP5A1	violet	violet	yes	0
P51398	Q9Y3D9	0.257514	0.884189	1	DAP3	MRPS23	brown	brown	yes	0
Q7Z7H8	Q9BYD3	0.257512	0.772132	1	MRPL10	MRPL4	tan	tan	yes	0
Q9BQ48	Q9BRJ2	0.257503	0.756481	1	MRPL34	MRPL45	tan	tan	yes	0
O15143	P61158	0.257409	0.861757	1	ARPC1B	ACTR3	lavenderblush3	lavenderblush3	yes	0
Q9HD33	Q9NVS2	0.257391	0.806852	1	MRPL47	MRPS18A	tan	tan	yes	0
P39023	P62701	0.257368	0.837964	1	RPL3	RPS4X	purple	green	no	0
P62917	P61927	0.257358	0.755362	1	RPL8	RPL37	purple	purple	yes	0
P62854	Q07020	0.257222	0.765902	1	RPS26	RPL18	purple	purple	yes	0
Q9BYD2	Q9H0U6	0.257062	0.708331	1	MRPL9	MRPL18	tan	tan	yes	0
P51398	Q9Y2Q9	0.257009	0.879731	1	DAP3	MRPS28	brown	brown	yes	0
P15880	P62277	0.256886	0.909751	1	RPS2	RPS13	green	green	yes	0
Q9BQ48	Q9BQC6	0.256875	0.840623	0	MRPL34	MRP63	tan	tan	yes	0
Q9BYD6	Q9NP92	0.256845	0.760114	1	MRPL1	MRPS30	tan	tan	yes	0
Q13405	Q9NX20	0.256821	0.811176	1	MRPL49	MRPL16	tan	tan	yes	0
Q9Y2R9	Q9Y3D9	0.256801	0.884788	1	MRPS7	MRPS23	brown	brown	yes	0
Q9Y2R9	Q9Y399	0.256511	0.858417	1	MRPS7	MRPS2	brown	brown	yes	0
O15143	O15145	0.25647	0.813801	1	ARPC1B	ARPC3	lavenderblush3	lavenderblush3	yes	0
P82930	Q9Y2R5	0.256406	0.821291	1	MRPS34	MRPS17	brown	brown	yes	0
Q9BQC6	Q9HD33	0.256394	0.826939	0	MRP63	MRPL47	tan	tan	yes	0
Q9H9J2	Q9NZE8	0.256367	0.761683	1	MRPL44	MRPL35	tan	tan	yes	0
Q4U2R6	Q9Y6G3	0.256336	0.808709	0	MRPL51	MRPL42	tan	tan	yes	0
Q12788	Q15269	0.256257	0.972006	0	TBL3	PWP2	salmon	salmon	yes	0
O75052	A1L170	0.256227	0.933797	0	NOS1AP	C1orf226	powderblue	powderblue	yes	0
Q9NX20	Q9P0M9	0.256147	0.764359	1	MRPL16	MRPL27	tan	tan	yes	0
P26373	Q02543	0.256139	0.790753	1	RPL13	RPL18A	purple	purple	yes	0
P15880	P46777	0.25609	0.907298	1	RPS2	RPL5	green	purple	no	0
P82933	Q96EY7	0.256035	0.855415	0	MRPS9	PTCD3	brown	brown	yes	0
O15235	P82663	0.255876	0.883304	1	MRPS12	MRPS25	brown	brown	yes	0
O75879	Q9H0R6	0.255804	0.931752	0	PET112	QRSL1	navajowhite4	navajowhite4	yes	0
P36578	P62910	0.255762	0.812299	1	RPL4	RPL32	purple	purple	yes	0
P82930	Q9Y2R9	0.255747	0.856554	1	MRPS34	MRPS7	brown	brown	yes	0
P82914	Q96EY7	0.255718	0.884235	0	MRPS15	PTCD3	brown	brown	yes	0
P82921	Q96EY7	0.255713	0.866814	0	MRPS21	PTCD3	brown	brown	yes	0
Q8N983	Q9NVS2	0.255668	0.839749	1	MRPL43	MRPS18A	tan	tan	yes	0
Q9NRX2	Q9NX20	0.25565	0.755471	1	MRPL17	MRPL16	tan	tan	yes	0
P46779	Q9Y3U8	0.255624	0.807593	1	RPL28	RPL36	purple	purple	yes	0
Q15269	Q8NI36	0.255542	0.97872	0	PWP2	WDR36	salmon	salmon	yes	0
P18077	P62854	0.255532	0.856399	1	RPL35A	RPS26	purple	purple	yes	0
P24539	P56385	0.255497	0.867454	1	ATP5F1	ATP5I	violet	violet	yes	0
P40429	P62266	0.255486	0.790754	1	RPL13A	RPS23	purple	green	no	0
Q07020	P61927	0.255362	0.76561	1	RPL18	RPL37	purple	purple	yes	0
Q8N983	Q9BYC8	0.255286	0.802564	1	MRPL43	MRPL32	tan	tan	yes	0
P46779	P61927	0.255161	0.74437	1	RPL28	RPL37	purple	purple	yes	0
P51398	P82650	0.255148	0.895864	1	DAP3	MRPS22	brown	brown	yes	0
Q7Z7H8	Q8TCC3	0.255124	0.797823	1	MRPL10	MRPL30	tan	tan	yes	0
O43678	P03897	0.255075	0.694646	1	NDUFA2	MT-ND3	lightgreen	lightgreen	yes	0
Q9BYD1	Q9P015	0.25506	0.785927	1	MRPL13	MRPL15	tan	tan	yes	0
P15880	P18621	0.255059	0.885615	1	RPS2	RPL17	green	green	yes	0
P46779	Q96AA3	0.254947	0.765158	0	RPL28	RFT1	purple	purple	yes	0
Q14197	Q4U2R6	0.254927	0.807297	0	ICT1	MRPL51	tan	tan	yes	0
P82930	Q9Y399	0.254686	0.871937	1	MRPS34	MRPS2	brown	brown	yes	0
Q9NWU5	Q9P015	0.254637	0.88496	1	MRPL22	MRPL15	tan	tan	yes	0
Q96EY7	Q9Y676	0.254479	0.90871	0	PTCD3	MRPS18B	brown	brown	yes	0
Q96EL3	Q9NVS2	0.254436	0.805921	1	MRPL53	MRPS18A	tan	tan	yes	0
Q5H9U9	Q8IY21	0.254267	0.922534	0	DDX60L	DDX60	midnightblue	midnightblue	yes	0
P40429	P46781	0.254263	0.80337	1	RPL13A	RPS9	purple	green	no	0
P18124	Q96AA3	0.254222	0.709254	0	RPL7	RFT1	purple	purple	yes	0
P26373	Q07020	0.254192	0.789872	1	RPL13	RPL18	purple	purple	yes	0
O00217	Q16795	0.253988	0.733099	1	NDUFS8	NDUFA9	lightgreen	lightgreen	yes	0
Q13084	Q6P161	0.253963	0.748339	1	MRPL28	MRPL54	tan	tan	yes	0
Q08AE8	B7ZW38	0.253939	0.901849	0	SPIRE1	LOC649330	darkred	darkred	yes	1
Q5VU43	Q99996	0.253834	0.909747	0	PDE4DIP	AKAP9	greenyellow	greenyellow	yes	0
P62241	P61927	0.253819	0.734022	1	RPS8	RPL37	purple	purple	yes	0
Q13144	Q9UI10	0.253628	0.871977	0	EIF2B5	EIF2B4	mediumorchid2	mediumorchid2	yes	0
O15235	P82675	0.25357	0.895309	1	MRPS12	MRPS5	brown	brown	yes	0
P61009	Q9Y6A9	0.253442	0.930776	0	SPCS3	SPCS1	darkolivegreen2	darkolivegreen2	yes	0
P20592	Q9BYX4	0.253428	0.843093	0	MX2	IFIH1	midnightblue	midnightblue	yes	0
Q9BQC6	Q9NZE8	0.253342	0.86874	0	MRP63	MRPL35	tan	tan	yes	0
P82930	P82932	0.253301	0.825987	1	MRPS34	MRPS6	brown	brown	yes	0
P0CW22	P39019	0.253275	0.917476	0	RPS17L	RPS19	green	green	yes	0
Q92643	Q969N2	0.253223	0.95614	1	PIGK	PIGT	darkslateblue	darkslateblue	yes	0
P82673	Q9Y3D9	0.253213	0.885801	1	MRPS35	MRPS23	brown	brown	yes	0
P82650	Q96EY7	0.253205	0.882203	0	MRPS22	PTCD3	brown	brown	yes	0
Q9BYD6	Q9NYK5	0.25318	0.69924	1	MRPL1	MRPL39	tan	tan	yes	0
O43402	Q15006	0.253166	0.887862	0	EMC8	EMC2	palevioletred3	palevioletred3	yes	0
Q13084	Q7Z7F7	0.253123	0.811203	1	MRPL28	MRPL55	tan	tan	yes	0
P26373	Q02878	0.253097	0.836777	1	RPL13	RPL6	purple	purple	yes	0
P20618	P49721	0.253091	0.760341	1	PSMB1	PSMB2	brown2	brown2	yes	0
Q96EY5	Q99816	0.252835	0.851649	0	MVB12A	TSG101	slateblue4	slateblue4	yes	0
Q96A35	Q9P015	0.252816	0.825098	1	MRPL24	MRPL15	tan	tan	yes	0
O14879	O15162	0.252792	0.810874	0	IFIT3	PLSCR1	midnightblue	midnightblue	yes	0
P51398	Q9Y2R9	0.252584	0.971815	1	DAP3	MRPS7	brown	brown	yes	0
Q8IXM3	Q96GC5	0.252547	0.879439	1	MRPL41	MRPL48	tan	tan	yes	0
Q4U2R6	Q8N5N7	0.252398	0.785753	1	MRPL51	MRPL50	tan	tan	yes	0
P09914	Q15646	0.252382	0.851805	0	IFIT1	OASL	midnightblue	midnightblue	yes	0
Q4U2R6	Q9P0M9	0.252223	0.773257	1	MRPL51	MRPL27	tan	tan	yes	0
P20591	Q9Y6K5	0.252135	0.830738	0	MX1	OAS3	midnightblue	midnightblue	yes	0
Q13405	Q9BQ48	0.252112	0.772055	1	MRPL49	MRPL34	tan	tan	yes	0
Q92552	Q9Y2R9	0.252067	0.873095	1	MRPS27	MRPS7	brown	brown	yes	0
Q96DV4	Q9NRX2	0.252	0.823949	1	MRPL38	MRPL17	tan	tan	yes	0
Q92552	Q9BYN8	0.251884	0.86248	1	MRPS27	MRPS26	brown	brown	yes	0
Q9BYC9	Q9NZE8	0.251565	0.891773	1	MRPL20	MRPL35	tan	tan	yes	0
Q16718	Q16795	0.251562	0.747135	1	NDUFA5	NDUFA9	lightgreen	lightgreen	yes	0
P82650	Q8N0V3	0.251451	0.760547	0	MRPS22	RBFA	brown	brown	yes	0
Q5T653	Q9NYK5	0.251378	0.78919	1	MRPL2	MRPL39	tan	tan	yes	0
O75947	P18859	0.251327	0.958429	1	ATP5H	ATP5J	violet	violet	yes	0
Q9H9J2	Q9NQ50	0.251282	0.820036	1	MRPL44	MRPL40	tan	tan	yes	0
P04004	P04003	0.251201	0.877324	0	VTN	C4BPA	sienna3	sienna3	yes	0
P46776	P46781	0.251173	0.844512	1	RPL27A	RPS9	purple	green	no	0
P61353	P62701	0.251169	0.820108	1	RPL27	RPS4X	purple	green	no	0
P05161	Q15646	0.251026	0.89622	0	ISG15	OASL	midnightblue	midnightblue	yes	0
Q14197	Q96DV4	0.25098	0.890209	0	ICT1	MRPL38	tan	tan	yes	0
P46782	P60866	0.2509	0.957058	1	RPS5	RPS20	green	green	yes	0
Q7Z7H8	Q9NP92	0.250884	0.750441	1	MRPL10	MRPS30	tan	tan	yes	0
P62854	Q02878	0.250767	0.821255	1	RPS26	RPL6	purple	purple	yes	0
P60228	Q99613	0.250687	0.958823	1	EIF3E	EIF3C	paleturquoise	paleturquoise	yes	0
Q96GC5	Q9BRJ2	0.250635	0.861604	1	MRPL48	MRPL45	tan	tan	yes	0
Q567U6	Q9Y6G5	0.250468	0.866579	0	CCDC93	COMMD10	firebrick3	firebrick3	yes	0
Q9BRJ2	Q9P0M9	0.250443	0.715814	1	MRPL45	MRPL27	tan	tan	yes	0
P49406	Q5T653	0.250441	0.754819	1	MRPL19	MRPL2	tan	tan	yes	0
P51398	Q9Y676	0.25025	0.868351	1	DAP3	MRPS18B	brown	brown	yes	0
P82912	P82914	0.25	0.90676	1	MRPS11	MRPS15	brown	brown	yes	0
P05161	Q53GL7	0.249883	0.811624	0	ISG15	PARP10	midnightblue	midnightblue	yes	0
O15235	Q9Y3D3	0.249877	0.884338	1	MRPS12	MRPS16	brown	brown	yes	0
Q9Y2R5	Q9Y399	0.24976	0.860396	1	MRPS17	MRPS2	brown	brown	yes	0
Q9BQC6	Q9BYC8	0.24968	0.849345	0	MRP63	MRPL32	tan	tan	yes	0
O95182	P56181	0.249616	0.7009	1	NDUFA7	NDUFV3	lightgreen	lightgreen	yes	0
Q13416	Q9UBD5	0.249553	0.827626	1	ORC2	ORC3	brown1	brown1	yes	0
Q7Z7F7	Q9BYD1	0.249516	0.78434	1	MRPL55	MRPL13	tan	tan	yes	0
P82932	Q9Y399	0.249394	0.872638	1	MRPS6	MRPS2	brown	brown	yes	0
P82914	P82930	0.249386	0.856913	1	MRPS15	MRPS34	brown	brown	yes	0
Q53GL7	Q8IY21	0.24936	0.806514	0	PARP10	DDX60	midnightblue	midnightblue	yes	0
Q13405	Q9P0M9	0.249296	0.751993	1	MRPL49	MRPL27	tan	tan	yes	0
P34931	B7ZW38	0.249194	0.885273	0	HSPA1L	LOC649330	darkred	darkred	yes	1
P82921	Q9NWT8	0.249166	0.897073	0	MRPS21	AURKAIP1	brown	brown	yes	0
P27635	Q9Y3U8	0.249148	0.885346	1	RPL10	RPL36	green	purple	no	0
Q86TS9	Q9BQC6	0.249123	0.787602	0	MRPL52	MRP63	tan	tan	yes	0
P62244	P62750	0.249025	0.804479	1	RPS15A	RPL23A	green	purple	no	0
O75947	P56381	0.249021	0.852355	1	ATP5H	ATP5E	violet	violet	yes	0
Q9BRJ2	Q9NZE8	0.248921	0.798339	1	MRPL45	MRPL35	tan	tan	yes	0
Q9NUA8	B7ZW38	0.248879	0.885738	0	ZBTB40	LOC649330	darkred	darkred	yes	1
P0CW22	P46782	0.248861	0.969804	0	RPS17L	RPS5	green	green	yes	0
O15235	Q9Y2R5	0.248836	0.892277	1	MRPS12	MRPS17	brown	brown	yes	0
Q5T653	Q9NP92	0.248804	0.765847	1	MRPL2	MRPS30	tan	tan	yes	0
P09914	Q5H9U9	0.24878	0.829807	0	IFIT1	DDX60L	midnightblue	midnightblue	yes	0
Q7Z7H8	Q9H9J2	0.248699	0.745343	1	MRPL10	MRPL44	tan	tan	yes	0
P24539	P56381	0.248629	0.867116	1	ATP5F1	ATP5E	violet	violet	yes	0
P62266	P83731	0.248549	0.773734	1	RPS23	RPL24	green	purple	no	0
O15235	P82932	0.24853	0.865277	1	MRPS12	MRPS6	brown	brown	yes	0
Q9HD33	Q9NWU5	0.248526	0.804829	1	MRPL47	MRPL22	tan	tan	yes	0
P61313	P62750	0.248492	0.714542	1	RPL15	RPL23A	purple	purple	yes	0
P82914	Q9Y399	0.248485	0.871454	1	MRPS15	MRPS2	brown	brown	yes	0
O15235	P51398	0.248466	0.890736	1	MRPS12	DAP3	brown	brown	yes	0
O15143	O15144	0.248425	0.81215	1	ARPC1B	ARPC2	lavenderblush3	lavenderblush3	yes	0
O75438	Q16718	0.248421	0.797757	1	NDUFB1	NDUFA5	lightgreen	lightgreen	yes	0
Q8N5N7	Q9Y6G3	0.248388	0.880536	0	MRPL50	MRPL42	tan	tan	yes	0
Q96EL3	Q9NX20	0.248375	0.797905	1	MRPL53	MRPL16	tan	tan	yes	0
O00217	O75438	0.248273	0.786496	1	NDUFS8	NDUFB1	lightgreen	lightgreen	yes	0
Q9NR50	Q9UI10	0.248223	0.870373	0	EIF2B3	EIF2B4	mediumorchid2	mediumorchid2	yes	0
P82932	Q9Y3D9	0.248154	0.886125	1	MRPS6	MRPS23	brown	brown	yes	0
P14406	P24311	0.248136	0.909553	0	COX7A2	COX7B	darkmagenta	darkmagenta	yes	0
P13073	P24311	0.247901	0.955859	0	COX4I1	COX7B	darkmagenta	darkmagenta	yes	0
O15162	P20592	0.247819	0.837983	0	PLSCR1	MX2	midnightblue	midnightblue	yes	0
P46782	P46783	0.247737	0.854648	1	RPS5	RPS10	green	green	yes	0
Q4U2R6	Q96DV4	0.247737	0.827093	1	MRPL51	MRPL38	tan	tan	yes	0
P20592	Q8IVU3	0.247553	0.782252	0	MX2	HERC6	midnightblue	midnightblue	yes	0
Q96EY7	Q9Y291	0.247501	0.825393	0	PTCD3	MRPS33	brown	brown	yes	0
P14406	P14854	0.247496	0.92142	0	COX7A2	COX6B1	darkmagenta	darkmagenta	yes	0
Q96DV4	Q9NVS2	0.247406	0.848333	1	MRPL38	MRPS18A	tan	tan	yes	0
P82912	P82921	0.247393	0.946985	1	MRPS11	MRPS21	brown	brown	yes	0
Q96EL3	Q9BQC6	0.247354	0.79935	0	MRPL53	MRP63	tan	tan	yes	0
Q7Z7H8	Q96A35	0.247278	0.791052	1	MRPL10	MRPL24	tan	tan	yes	0
P42766	P46781	0.247247	0.823352	1	RPL35	RPS9	purple	green	no	0
Q9H4F1	B7ZW38	0.247181	0.854419	0	ST6GALNAC4	LOC649330	darkred	darkred	yes	1
Q9H0U6	Q9NWU5	0.247113	0.764316	1	MRPL18	MRPL22	tan	tan	yes	0
P82673	Q96EY7	0.247051	0.94167	0	MRPS35	PTCD3	brown	brown	yes	0
P49406	Q6P161	0.247039	0.767887	1	MRPL19	MRPL54	tan	tan	yes	0
Q9HD33	Q9NX20	0.24695	0.777561	1	MRPL47	MRPL16	tan	tan	yes	0
P28331	Q86Y39	0.246926	0.713385	1	NDUFS1	NDUFA11	lightgreen	lightgreen	yes	0
Q9BRJ2	Q9H0U6	0.246846	0.751839	1	MRPL45	MRPL18	tan	tan	yes	0
Q0VDF9	Q99543	0.246815	0.919495	0	HSPA14	DNAJC2	lightskyblue1	lightskyblue1	yes	0
Q96GC5	Q9NVS2	0.246749	0.86382	1	MRPL48	MRPS18A	tan	tan	yes	0
P62244	P62701	0.246738	0.903062	1	RPS15A	RPS4X	green	green	yes	0
O14879	Q15646	0.2466	0.844753	0	IFIT3	OASL	midnightblue	midnightblue	yes	0
Q6P161	Q9NYK5	0.2466	0.783312	1	MRPL54	MRPL39	tan	tan	yes	0
Q8IXM3	Q9NWU5	0.246511	0.804998	1	MRPL41	MRPL22	tan	tan	yes	0
Q9Y2R5	Q9Y3D9	0.246468	0.841614	1	MRPS17	MRPS23	brown	brown	yes	0
P00734	P04003	0.246425	0.887207	0	F2	C4BPA	sienna3	sienna3	yes	0
P62241	Q96AA3	0.24628	0.699484	0	RPS8	RFT1	purple	purple	yes	0
P51398	Q92552	0.246134	0.858897	1	DAP3	MRPS27	brown	brown	yes	0
P62424	Q9Y3U8	0.246085	0.775815	1	RPL7A	RPL36	purple	purple	yes	0
Q9H9Y4	Q9UNK0	0.246081	0.885349	0	GPN2	STX8	thistle	thistle	yes	0
Q9BQC6	Q9Y6G3	0.246079	0.81827	0	MRP63	MRPL42	tan	tan	yes	0
P36578	P62750	0.24589	0.78272	1	RPL4	RPL23A	purple	purple	yes	0
P0CW22	P46783	0.245771	0.875014	0	RPS17L	RPS10	green	green	yes	0
Q9BYC8	Q9NWU5	0.245717	0.814683	1	MRPL32	MRPL22	tan	tan	yes	0
Q92665	Q96EY7	0.245708	0.941496	0	MRPS31	PTCD3	brown	brown	yes	0
P62266	Q02543	0.245679	0.81739	1	RPS23	RPL18A	green	purple	no	0
P26373	P47914	0.245663	0.904516	1	RPL13	RPL29	purple	purple	yes	0
P46782	P62081	0.245569	0.918746	1	RPS5	RPS7	green	green	yes	0
Q5J8M3	Q8N766	0.245465	0.82577	0	EMC4	EMC1	palevioletred3	palevioletred3	yes	0
O15371	Q99613	0.245415	0.920195	1	EIF3D	EIF3C	paleturquoise	paleturquoise	yes	0
P15880	P62263	0.245319	0.878645	1	RPS2	RPS14	green	green	yes	0
P15880	P62750	0.245295	0.892019	1	RPS2	RPL23A	green	purple	no	0
Q9BYD1	Q9NQ50	0.245274	0.768863	1	MRPL13	MRPL40	tan	tan	yes	0
P46777	Q07020	0.245141	0.804244	1	RPL5	RPL18	purple	purple	yes	0
Q8IZ83	Q9Y315	0.245018	0.883752	0	ALDH16A1	DERA	hotpink2	hotpink2	yes	0
Q8IXM3	Q96DV4	0.244986	0.818258	1	MRPL41	MRPL38	tan	tan	yes	0
P82673	Q9Y2Q9	0.244953	0.85596	1	MRPS35	MRPS28	brown	brown	yes	0
P10176	P14406	0.244947	0.92539	0	COX8A	COX7A2	darkmagenta	darkmagenta	yes	0
P62701	Q9Y3U8	0.244805	0.854757	1	RPS4X	RPL36	green	purple	no	0
P51398	Q9Y399	0.24475	0.837619	1	DAP3	MRPS2	brown	brown	yes	0
Q5SWX8	Q9NUQ7	0.244689	0.891015	0	ODR4	UFSP2	lightgoldenrod3	lightgoldenrod3	yes	0
P82673	Q9Y2R9	0.244679	0.90527	1	MRPS35	MRPS7	brown	brown	yes	0
Q8IXM3	Q9NX20	0.244663	0.78502	1	MRPL41	MRPL16	tan	tan	yes	0
Q9BYN8	Q9Y2Q9	0.244663	0.888418	1	MRPS26	MRPS28	brown	brown	yes	0
P60866	P62269	0.244612	0.8746	1	RPS20	RPS18	green	green	yes	0
Q16540	Q6P1L8	0.244597	0.790807	1	MRPL23	MRPL14	tan	tan	yes	0
Q5EBM0	Q9Y6K5	0.244551	0.878663	0	CMPK2	OAS3	midnightblue	midnightblue	yes	0
P04003	Q14520	0.24455	0.932459	0	C4BPA	HABP2	sienna3	sienna3	yes	0
P06576	P18859	0.244476	0.908003	1	ATP5B	ATP5J	violet	violet	yes	0
P29728	Q53GL7	0.244457	0.84826	0	OAS2	PARP10	midnightblue	midnightblue	yes	0
P09001	Q9NZE8	0.244436	0.847447	1	MRPL3	MRPL35	tan	tan	yes	0
Q6ZTQ3	B7ZW38	0.244426	0.882001	0	RASSF6	LOC649330	darkred	darkred	yes	1
Q13405	Q9BQC6	0.244178	0.849929	0	MRPL49	MRP63	tan	tan	yes	0
Q02543	Q96AA3	0.244175	0.746739	0	RPL18A	RFT1	purple	purple	yes	0
Q6P1L8	Q96GC5	0.244147	0.77617	1	MRPL14	MRPL48	tan	tan	yes	0
P82664	Q9Y3D9	0.244043	0.869155	1	MRPS10	MRPS23	brown	brown	yes	0
O60783	Q9NWT8	0.243857	0.898036	0	MRPS14	AURKAIP1	brown	brown	yes	0
O43678	Q86Y39	0.24383	0.686523	1	NDUFA2	NDUFA11	lightgreen	lightgreen	yes	0
P62847	Q9Y3U8	0.243754	0.855199	1	RPS24	RPL36	purple	purple	yes	0
P46776	P84098	0.243659	0.795296	1	RPL27A	RPL19	purple	purple	yes	0
Q7Z7H8	Q9BRJ2	0.243578	0.838619	1	MRPL10	MRPL45	tan	tan	yes	0
P61353	P61927	0.24355	0.716694	1	RPL27	RPL37	purple	purple	yes	0
P69905	Q14520	0.243549	0.874925	0	HBA1	HABP2	sienna3	sienna3	yes	0
Q8N0V3	Q9Y676	0.243513	0.769957	0	RBFA	MRPS18B	brown	brown	yes	0
Q9NP92	Q9P015	0.243465	0.78748	1	MRPS30	MRPL15	tan	tan	yes	0
Q13769	Q96FV9	0.24346	0.913452	1	THOC5	THOC1	indianred3	indianred3	yes	0
Q14152	Q99613	0.243351	0.958725	1	EIF3A	EIF3C	paleturquoise	paleturquoise	yes	0
Q5T653	Q9BYD2	0.2433	0.765837	1	MRPL2	MRPL9	tan	tan	yes	0
Q86TS9	Q96GC5	0.243199	0.77838	1	MRPL52	MRPL48	tan	tan	yes	0
P49406	Q9P015	0.243162	0.784961	1	MRPL19	MRPL15	tan	tan	yes	0
P46783	P62081	0.24314	0.905991	1	RPS10	RPS7	green	green	yes	0
P27635	P46781	0.243065	0.865628	1	RPL10	RPS9	green	green	yes	0
Q8N5N7	Q9BQC6	0.243014	0.814406	0	MRPL50	MRP63	tan	tan	yes	0
P02771	P02774	0.24293	0.864382	0	AFP	GC	navajowhite	navajowhite	yes	0
P09001	Q96GC5	0.242903	0.782946	1	MRPL3	MRPL48	tan	tan	yes	0
Q96EL3	Q9BYC8	0.242898	0.743812	1	MRPL53	MRPL32	tan	tan	yes	0
P82650	P82914	0.24289	0.864106	1	MRPS22	MRPS15	brown	brown	yes	0
P19525	P29728	0.242872	0.813799	0	EIF2AK2	OAS2	midnightblue	midnightblue	yes	0
Q6P161	Q9BYD3	0.242856	0.785312	1	MRPL54	MRPL4	tan	tan	yes	0
O15162	P42224	0.242808	0.862124	0	PLSCR1	STAT1	midnightblue	midnightblue	yes	0
P62854	Q9Y3U8	0.242782	0.814403	1	RPS26	RPL36	purple	purple	yes	0
Q9Y3B7	Q9Y6G3	0.242713	0.841442	0	MRPL11	MRPL42	tan	tan	yes	0
P27635	P46778	0.242616	0.931974	1	RPL10	RPL21	green	green	yes	0
P47914	Q9Y3U8	0.242573	0.856017	1	RPL29	RPL36	purple	purple	yes	0
O15235	Q9BYN8	0.242554	0.831049	1	MRPS12	MRPS26	brown	brown	yes	0
P10606	P24311	0.242553	0.912826	0	COX5B	COX7B	darkmagenta	darkmagenta	yes	0
P62266	Q9Y3U8	0.242527	0.839603	1	RPS23	RPL36	green	purple	no	0
P62241	Q9Y3U8	0.242511	0.776814	1	RPS8	RPL36	purple	purple	yes	0
P82914	Q9Y676	0.242485	0.854704	1	MRPS15	MRPS18B	brown	brown	yes	0
Q8TCC3	Q9BYD6	0.242424	0.685733	1	MRPL30	MRPL1	tan	tan	yes	0
Q9BYD2	Q9P015	0.24242	0.828789	1	MRPL9	MRPL15	tan	tan	yes	0
Q96GC5	Q9Y6G3	0.242324	0.82682	0	MRPL48	MRPL42	tan	tan	yes	0
Q86TS9	Q9Y3B7	0.24216	0.783202	1	MRPL52	MRPL11	tan	tan	yes	0
P12074	P14406	0.242149	0.931125	0	COX6A1	COX7A2	darkmagenta	darkmagenta	yes	0
A5PLN9	Q8WVT3	0.242144	0.865102	0	TRAPPC13	TRAPPC12	blue2	blue2	yes	0
P09001	Q9BQ48	0.24202	0.784079	1	MRPL3	MRPL34	tan	tan	yes	0
Q8IXM3	Q96EL3	0.241747	0.774837	1	MRPL41	MRPL53	tan	tan	yes	0
P26373	P46781	0.241605	0.817304	1	RPL13	RPS9	purple	green	no	0
Q13084	Q9NQ50	0.241485	0.768417	1	MRPL28	MRPL40	tan	tan	yes	0
P20591	Q53GL7	0.24147	0.884971	0	MX1	PARP10	midnightblue	midnightblue	yes	0
P21281	Q9UI12	0.241424	0.885147	0	ATP6V1B2	ATP6V1H	lightcoral	lightcoral	yes	0
Q96DV4	Q9BYC8	0.241319	0.803715	1	MRPL38	MRPL32	tan	tan	yes	0
Q02543	P61927	0.241246	0.725086	1	RPL18A	RPL37	purple	purple	yes	0
P62244	P62829	0.241233	0.857528	1	RPS15A	RPL23	green	green	yes	0
P15880	P62851	0.241207	0.842846	1	RPS2	RPS25	green	green	yes	0
Q16540	Q96GC5	0.241181	0.805564	1	MRPL23	MRPL48	tan	tan	yes	0
P82933	Q9Y2Q9	0.241121	0.890811	1	MRPS9	MRPS28	brown	brown	yes	0
P27635	P39023	0.24108	0.849967	1	RPL10	RPL3	green	purple	no	0
P82933	Q9Y2R9	0.24103	0.895007	1	MRPS9	MRPS7	brown	brown	yes	0
O14972	Q7Z3J2	0.240961	0.88373	0	DSCR3	C16orf62	grey	purple	no	0
Q96DV4	Q9BQC6	0.2407	0.841992	0	MRPL38	MRP63	tan	tan	yes	0
O43929	Q13416	0.240631	0.810694	1	ORC4	ORC2	brown1	brown1	yes	0
Q9BYD6	Q9NRX2	0.240552	0.778632	1	MRPL1	MRPL17	tan	tan	yes	0
P82930	P82933	0.240428	0.891095	1	MRPS34	MRPS9	brown	brown	yes	0
Q12788	Q9UNX4	0.240422	0.987562	0	TBL3	WDR3	salmon	salmon	yes	0
P27635	P83731	0.240369	0.856427	1	RPL10	RPL24	green	purple	no	0
P02765	P02774	0.240338	0.90186	0	AHSG	GC	navajowhite	navajowhite	yes	0
P82933	Q9Y399	0.240237	0.917653	1	MRPS9	MRPS2	brown	brown	yes	0
P51398	P82673	0.240215	0.942716	1	DAP3	MRPS35	brown	brown	yes	0
Q9BQ48	Q9NVS2	0.240095	0.814397	1	MRPL34	MRPS18A	tan	tan	yes	0
Q14197	Q96GC5	0.240047	0.888082	0	ICT1	MRPL48	tan	tan	yes	0
P46777	P46778	0.240046	0.87082	1	RPL5	RPL21	purple	green	no	0
P49207	P61927	0.239954	0.697027	1	RPL34	RPL37	purple	purple	yes	0
Q4U2R6	Q96GC5	0.239912	0.815504	1	MRPL51	MRPL48	tan	tan	yes	0
P62701	P62753	0.239841	0.862525	1	RPS4X	RPS6	green	purple	no	0
Q8N983	Q9Y6G3	0.239785	0.858983	0	MRPL43	MRPL42	tan	tan	yes	0
P35232	Q99623	0.239638	0.941811	0	PHB	PHB2	yellow2	yellow2	yes	1
P82912	Q9Y676	0.239509	0.858436	1	MRPS11	MRPS18B	brown	brown	yes	0
P69905	P04003	0.239426	0.821536	0	HBA1	C4BPA	sienna3	sienna3	yes	0
P09001	Q96EL3	0.239425	0.792477	1	MRPL3	MRPL53	tan	tan	yes	0
P42224	Q9BYX4	0.239319	0.863857	0	STAT1	IFIH1	midnightblue	midnightblue	yes	0
P00734	P02042	0.239239	0.899056	0	F2	HBD	sienna3	sienna3	yes	0
P0CW22	P62081	0.239166	0.921392	0	RPS17L	RPS7	green	green	yes	0
P18124	P83881	0.239074	0.704446	1	RPL7	RPL36A	purple	purple	yes	0
P82664	Q9Y2R9	0.239003	0.894404	1	MRPS10	MRPS7	brown	brown	yes	0
Q9Y2R9	Q9Y3D3	0.238971	0.8385	1	MRPS7	MRPS16	brown	brown	yes	0
Q9BYC8	Q9NX20	0.23896	0.800986	1	MRPL32	MRPL16	tan	tan	yes	0
P51398	P82930	0.238933	0.800028	1	DAP3	MRPS34	brown	brown	yes	0
Q8N5N7	Q9Y3B7	0.238738	0.805678	1	MRPL50	MRPL11	tan	tan	yes	0
Q5J8M3	Q9P0I2	0.238724	0.857445	0	EMC4	EMC3	palevioletred3	palevioletred3	yes	0
Q13405	Q9H0U6	0.238697	0.730208	1	MRPL49	MRPL18	tan	tan	yes	0
O95786	P20592	0.238612	0.837442	0	DDX58	MX2	midnightblue	midnightblue	yes	0
P09001	Q9HD33	0.238535	0.784364	1	MRPL3	MRPL47	tan	tan	yes	0
Q96GC5	Q9HD33	0.238528	0.82616	1	MRPL48	MRPL47	tan	tan	yes	0
P46776	Q9Y3U8	0.238458	0.817631	1	RPL27A	RPL36	purple	purple	yes	0
P00734	Q14520	0.23842	0.892332	0	F2	HABP2	sienna3	sienna3	yes	0
P46781	Q02543	0.238347	0.792769	1	RPS9	RPL18A	green	purple	no	0
P15880	P62269	0.238302	0.848834	1	RPS2	RPS18	green	green	yes	0
Q5T653	Q8TCC3	0.238275	0.775583	1	MRPL2	MRPL30	tan	tan	yes	0
Q99613	Q9Y262	0.238096	0.921907	1	EIF3C	EIF3L	paleturquoise	paleturquoise	yes	0
Q9NYK5	Q9P015	0.237988	0.764935	1	MRPL39	MRPL15	tan	tan	yes	0
P49821	P56181	0.237941	0.711418	1	NDUFV1	NDUFV3	lightgreen	lightgreen	yes	0
P61353	P62244	0.237871	0.837017	1	RPL27	RPS15A	purple	green	no	0
Q5J8M3	Q9NPA0	0.237738	0.837153	0	EMC4	EMC7	palevioletred3	palevioletred3	yes	0
P46778	P62829	0.237715	0.895518	1	RPL21	RPL23	green	green	yes	0
Q96EY7	Q9Y3D3	0.237674	0.86861	0	PTCD3	MRPS16	brown	brown	yes	0
P62424	P83881	0.237665	0.71972	1	RPL7A	RPL36A	purple	purple	yes	0
Q96EL3	Q9NWU5	0.237649	0.742874	1	MRPL53	MRPL22	tan	tan	yes	0
P05783	P05787	0.237581	0.970399	0	KRT18	KRT8	blueviolet	blueviolet	yes	0
Q7Z7H8	Q9BYD2	0.23754	0.738692	1	MRPL10	MRPL9	tan	tan	yes	0
P36542	Q96IX5	0.237311	0.894501	0	ATP5C1	USMG5	violet	violet	yes	0
P82664	Q96EY7	0.237289	0.942552	0	MRPS10	PTCD3	brown	brown	yes	0
[truncated: 85,421 more rows]
