# Supplementary material for: Genomic Determinants of Protein Abundance Variation in Colorectal Cancer Cells
Source: Cell Rep. 2017 Aug 29;20(9):2201–14. doi: 10.1016/j.celrep.2017.08.010 (PMC5583477; doi:10.1016/j.celrep.2017.08.010)
Supplement: Table S6. Proteomics and RNA-Seq Results for the ARID1A, ARID2, and PBRM1 CRISPR-cas9 Experiments, Related to Figure 4 — Absolute and scaled S/N TMT values are shown for the proteomics data. ANOVA pvalues refer to any comparison between the WT, ARID1A, ARID2 and PBRM1 replicate groups. RNA-seq quantification and significance is shown only for the respective identified proteins. [file mmc7.xlsx]

## Sheet: CRISPR_Proteomics_vs_RNA-seq
					Proteomics
													summed TMT intensities								scaled TMT intensities										RNA-seq (for the identified proteome)
Accession	Description	Gene Name	KEGG name	Corum	Sum PEP Score	Coverage	# Peptides	# PSMs	# Unique Peptides	# Protein Groups	Score Sequest HT	# Peptides Sequest HT	WT cloneA	WT cloneB	ARID1A KO cloneA	ARID1A KO cloneB	ARID2 KO cloneA	ARID2 KO cloneB	PBRM1 KO cloneA	PBRM1 KO cloneB	WT cloneA	WT cloneB	ARID1A KO cloneA	ARID1A KO cloneB	ARID2 KO cloneA	ARID2 KO cloneB	PBRM1 KO cloneA	PBRM1 KO cloneB	permutaiton based FDR<0.1	ANOVA p value	baseMean ARID1A	log2FoldChange ARID1A	lfcSE ARID1A	stat ARID1A	pvalue ARID1A	padj ARID1A	baseMean ARID2	log2FoldChange ARID2	lfcSE ARID2	stat ARID2	pvalue ARID2	padj ARID2	baseMean PBRM1	log2FoldChange PBRM1	lfcSE PBRM1	stat PBRM1	pvalue PBRM1	padj PBRM1
O14497	AT-rich interactive domain-containing protein 1A OS=Homo sapiens GN=ARID1A PE=1 SV=3	ARID1A		BAF complex;BRG1-associated complex;Brg1-associated complex I;Brg1-associated complex II;BRG1-SIN3A complex;BRG1-SIN3A-HDAC containing SWI/SNF remodeling complex I;Brm-associated complex;BRM-associated complex;BRM-SIN3A complex;BRM-SIN3A-HDAC complex;EBAFa complex;LARC complex (LCR-associated remodeling complex);NUMAC complex (nucleosomal methylation activator complex);p300-CBP-p270 complex;p300-…	173.868	20.3501	27	100	25	1	409.79	27	1254.8	1301.9	366.1	351.3	1145.2	1107.6	1272.4	1293.8	124.037	128.692	36.1889	34.7259	113.203	109.486	125.776	127.892	+	6.3459e-06	7433.4	-1.16538	0.128825	-9.04619	1.48e-19	1.73e-17	12257.2	0.122915	0.144961	0.847917	0.396484	0.638486	11299.5	-0.0564148	0.120373	-0.468668	0.639307	0.934862
Q96SW2	Protein cereblon OS=Homo sapiens GN=CRBN PE=1 SV=1	CRBN			1.1512	2.26244	1	1	1	1	2.99651	1	15.5	15.9	11.9	12.3	9.4	8.2	NaN	NaN	127.049	130.328	97.541	100.82	77.0492	67.2131	0	0	+	1.96364e-05	1676.52	-0.0569328	0.068845	-0.826972	0.408253	0.656665	1792.31	0.041447	0.0648309	0.639309	0.522622	0.735074	1764.54	0.00253527	0.0712764	0.0355696	0.971626	0.99512
P56192	Methionine--tRNA ligase, cytoplasmic OS=Homo sapiens GN=MARS PE=1 SV=2	MARS	Aminoacyl-tRNA biosynthesis;Selenocompound metabolism	Multisynthetase complex	195.269	35.2222	25	192	25	1	809.114	25	3513.6	3558.2	3589.8	3642.1	3596.9	3651.6	2831.9	2815	103.345	104.656	105.586	107.124	105.795	107.404	83.2939	82.7969	+	3.70345e-05	13715.4	-0.0413443	0.0888292	-0.465436	0.641619	0.826682	13599.8	-0.121791	0.107163	-1.1365	0.255747	0.503926	14458.3	0.0191381	0.101879	0.187852	0.850993	0.978071
O00255	Menin OS=Homo sapiens GN=MEN1 PE=1 SV=4	MEN1	Transcriptional misregulation in cancer	Menin-associated histone methyltransferase complex;MLL-HCF complex	30.0223	16.4228	6	14	6	1	58.3472	6	370.3	366.7	371.5	372.9	342	337.6	330.2	330.3	104.994	103.973	105.334	105.731	96.9697	95.7221	93.624	93.6523	+	8.02553e-05	3218.85	0.205747	0.118077	1.74248	0.0814237	0.244039	3336.09	0.227125	0.111086	2.04458	0.040896	0.168869	3248.58	0.147878	0.135787	1.08905	0.276132	0.781929
Q9NUY8	TBC1 domain family member 23 OS=Homo sapiens GN=TBC1D23 PE=1 SV=3	TBC1D23			44.3209	16.166	8	21	8	1	82.3382	8	705.6	713.1	837	846.8	747.2	735.8	656.1	640	95.9739	96.994	113.847	115.18	101.632	100.082	89.241	87.0511	+	8.72312e-05	5238.19	0.382928	0.0844415	4.53483	5.77e-06	9.93e-05	5747.9	0.525573	0.0730584	7.19387	6.29798e-13	6.2804e-10	5506.75	0.398007	0.111961	3.55487	0.000378171	0.023782
P51532	Transcription activator BRG1 OS=Homo sapiens GN=SMARCA4 PE=1 SV=2	SMARCA4		BAF complex;BRG1-associated complex;Brg1-associated complex I;Brg1-associated complex II;BRG1-SIN3A complex;BRG1-SIN3A-HDAC containing SWI/SNF remodeling complex I;EBAFa complex;EBAFb complex;ETS2-SMARCA4-INI1 complex;LARC complex (LCR-associated remodeling complex);NCOR1 complex;NUMAC complex (nucleosomal methylation activator complex);p300-CBP-p270-SWI/SNF complex;PBAF complex (Polybromo- and B…	164.653	23.4973	35	119	20	1	502.933	35	2109.9	2148.9	1341.7	1251.9	1608.8	1560.4	1987.5	1993.4	120.544	122.772	76.6549	71.5244	91.915	89.1498	113.551	113.888	+	8.74128e-05	17159.8	0.00202838	0.0755427	0.0268508	0.978579	0.992516	18751.5	0.146623	0.0874577	1.6765	0.0936395	0.281295	17023.3	-0.0784217	0.0789466	-0.993352	0.320539	0.809141
O43813	LanC-like protein 1 OS=Homo sapiens GN=LANCL1 PE=1 SV=1	LANCL1			22.3285	15.0376	4	8	4	1	33.9847	4	92.4	98.1	94.3	96.8	125.5	127.6	60.2	64.1	97.3913	103.399	99.3939	102.029	132.279	134.493	63.4519	67.5626	+	9.12112e-05	2810.68	-0.0538692	0.0962141	-0.559889	0.575555	0.78315	2712.42	-0.205605	0.0722513	-2.84569	0.00443151	0.040095	2619.99	-0.273711	0.108462	-2.52357	0.011617	0.20671
Q00535	Cyclin-dependent-like kinase 5 OS=Homo sapiens GN=CDK5 PE=1 SV=3	CDK5	Alzheimer's disease;Axon guidance;Cocaine addiction	Cell cycle kinase complex CDK5;PCNA complex	5.47461	10.274	2	8	1	1	23.119	2	102.9	105	130.5	135.9	136.4	134.7	100.7	100.1	87.0006	88.7762	110.336	114.902	115.324	113.887	85.1406	84.6333	+	0.000142294	700.244	0.32216	0.0871847	3.69514	0.000219764	0.00234393	645.614	0.0847815	0.079719	1.0635	0.287553	0.536818	637.772	0.0537523	0.0823532	0.652705	0.513946	0.897988
P18669	Phosphoglycerate mutase 1 OS=Homo sapiens GN=PGAM1 PE=1 SV=2	PGAM1	Biosynthesis of amino acids;Carbon metabolism;Central carbon metabolism in cancer;Glucagon signaling pathway;Glycine, serine and threonine metabolism;Glycolysis / Gluconeogenesis;Metabolic pathways		179.756	76.7717	15	168	10	1	725.17	15	2149.7	2126.7	2373.7	2312	3296.6	3336.1	1955.3	2131.8	87.3777	86.4429	96.4826	93.9747	133.995	135.601	79.4761	86.6502	+	0.000150196	8979.61	-0.113613	0.154446	-0.735616	0.461965	0.7005	9794.18	0.0249468	0.144067	0.173161	0.862525	0.939078	9697.93	0.00184532	0.125763	0.014673	0.988293	0.998607
Q06210	Glutamine--fructose-6-phosphate aminotransferase [isomerizing] 1 OS=Homo sapiens GN=GFPT1 PE=1 SV=3	GFPT1	Alanine, aspartate and glutamate metabolism;Amino sugar and nucleotide sugar metabolism;Insulin resistance;Metabolic pathways		106.851	39.628	21	72	19	1	305.287	21	1218.2	1215.7	1237.1	1298.9	1631.5	1673.6	1071.3	1027.9	93.9407	93.748	95.3982	100.164	125.812	129.059	82.6126	79.2659	+	0.00016892	6000.99	-0.284058	0.119847	-2.37017	0.0177797	0.0821727	6449.16	-0.167785	0.114824	-1.46124	0.14395	0.361999	6971.69	0.0105352	0.165752	0.0635602	0.94932	0.992889
Q5JTJ3	Cytochrome c oxidase assembly factor 6 homolog OS=Homo sapiens GN=COA6 PE=1 SV=1	COA6			29.8948	39.2	5	10	5	1	41.3192	5	80.2	78.5	86.7	86.2	68.4	67.6	98.9	95.1	96.977	94.9214	104.837	104.232	82.7086	81.7412	119.589	114.994	+	0.000191105	911.629	-0.159571	0.0854914	-1.86652	0.0619686	0.202541	1052.3	0.117416	0.0960841	1.22201	0.221702	0.464298	1002.44	0.00496277	0.0838804	0.0591649	0.952821	0.993222
Q6IMI4	Sulfotransferase 6B1 OS=Homo sapiens GN=SULT6B1 PE=2 SV=2	SULT6B1			1.16273	2.64026	1	1	1	1	3.0128	1	29.5	28.9	31	30	37.8	37	37.3	36.7	87.994	86.2043	92.4683	89.4855	112.752	110.365	111.26	109.471	+	0.000210857	4.12291	-0.203959	0.31762	-0.642148	0.520777	0.745959	4.18453	-0.246253	0.291966	-0.843433	0.398987	0.640268	4.27644	-0.131429	0.167957	-0.782514	0.433912	0.867298
Q15436	Protein transport protein Sec23A OS=Homo sapiens GN=SEC23A PE=1 SV=2	SEC23A	Protein processing in endoplasmic reticulum		65.0874	28.8889	16	38	13	1	145.634	16	436.2	444.7	431	437.3	498.8	488.2	390.5	392.8	99.1504	101.083	97.9685	99.4005	113.38	110.97	88.7626	89.2854	+	0.00021979	3627.55	-0.308075	0.110499	-2.78803	0.00530297	0.0327254	3872.51	-0.20767	0.101179	-2.05251	0.0401202	0.166858	4158.1	-0.0305015	0.159105	-0.191707	0.847972	0.977526
Q3B726	DNA-directed RNA polymerase I subunit RPA43 OS=Homo sapiens GN=TWISTNB PE=1 SV=1	TWISTNB	Metabolic pathways;Purine metabolism;Pyrimidine metabolism;RNA polymerase		2.44632	7.10059	2	3	2	1	9.57274	2	92.9	94.7	93.1	91.2	86.5	89.3	140	149.1	88.8145	90.5354	89.0057	87.1893	82.696	85.3728	133.843	142.543	+	0.00023549	2242.83	0.0366001	0.0990839	0.369385	0.711841	0.866023	2382.39	0.114145	0.100061	1.14075	0.253974	0.502015	2234.88	-0.0329227	0.100246	-0.328418	0.742595	0.955668
Q96RS6	NudC domain-containing protein 1 OS=Homo sapiens GN=NUDCD1 PE=1 SV=2	NUDCD1			93.3446	41.1664	16	32	16	1	140.511	16	436.1	414.4	423.8	433.1	541.5	534.2	373.6	363.1	99.1193	94.1872	96.3237	98.4374	123.075	121.416	84.9139	82.5274	+	0.000261211	3349.58	-0.294056	0.0872394	-3.37068	0.000749838	0.00663093	4539.81	0.352432	0.10337	3.40941	0.000651037	0.0107056	4208.23	0.180086	0.0930705	1.93494	0.0529976	0.43402
Q5VWG9	Transcription initiation factor TFIID subunit 3 OS=Homo sapiens GN=TAF3 PE=1 SV=1	TAF3	Basal transcription factors;Herpes simplex infection	DA complex;DAB complex	2.29166	1.61464	1	1	1	1	3.79407	1	35.9	36	37.1	37.2	37.9	34.1	5.4	9.6	123.156	123.499	127.273	127.616	130.017	116.981	18.5249	32.9331	+	0.000299223	982.842	-0.065001	0.115566	-0.562456	0.573805	0.782386	1089.04	0.111278	0.105708	1.05269	0.292481	0.541499	1049.53	0.0246751	0.0930167	0.265276	0.790797	0.967824
O94766	Galactosylgalactosylxylosylprotein 3-beta-glucuronosyltransferase 3 OS=Homo sapiens GN=B3GAT3 PE=1 SV=2	B3GAT3	Glycosaminoglycan biosynthesis - chondroitin sulfate / dermatan sulfate;Glycosaminoglycan biosynthesis - heparan sulfate / heparin;Metabolic pathways		2.55752	4.1791	1	2	1	1	6.32522	1	12	11.9	13	12.7	11.9	11.5	8	8.6	107.143	106.25	116.071	113.393	106.25	102.679	71.4286	76.7857	+	0.000306358	1029.15	0.0274123	0.10625	0.257998	0.796408	0.910909	1074	0.0681643	0.0976526	0.698029	0.485159	0.708476	1083.4	0.0783142	0.120793	0.648334	0.516769	0.898915
P56182	Ribosomal RNA processing protein 1 homolog A OS=Homo sapiens GN=RRP1 PE=1 SV=1	RRP1			49.1532	24.295	8	17	8	1	77.8718	8	185.3	187.6	188.1	184.1	167.5	170.1	205.2	202.9	99.4365	100.671	100.939	98.7926	89.8846	91.2798	110.115	108.881	+	0.000327054	2624.16	0.113191	0.117466	0.963609	0.335242	0.590164	2963.89	0.318256	0.124644	2.55332	0.0106703	0.0712846	2617	0.0420889	0.127668	0.329676	0.741645	0.955553
O00487	26S proteasome non-ATPase regulatory subunit 14 OS=Homo sapiens GN=PSMD14 PE=1 SV=1	PSMD14	Epstein-Barr virus infection;Proteasome	PA700 complex;PA700-20S-PA28 complex	40.7339	29.0323	9	32	9	1	128.855	9	1025.9	993.3	1053.4	1063.6	1112.2	1122.9	901.6	887.4	100.575	97.3788	103.271	104.271	109.035	110.084	88.3889	86.9968	+	0.000346043	3862.7	0.067671	0.0865976	0.781442	0.434543	0.678591	4097.33	0.138406	0.128782	1.07473	0.282495	0.531941	3666.23	-0.116787	0.0790114	-1.4781	0.139381	0.637701
P08133	Annexin A6 OS=Homo sapiens GN=ANXA6 PE=1 SV=3	ANXA6		LRP-1-Alpha-2-M-annexin VI complex	109.937	39.5245	21	76	21	1	297.107	21	1893.3	1956.8	1741.4	1893.7	2665.6	2745.3	1651.4	1703.5	93.2029	96.3288	85.7252	93.2226	131.221	135.145	81.2947	83.8595	+	0.000368461	3279.35	-0.41069	0.1147	-3.58056	0.000342859	0.00343991	3637.95	-0.205091	0.142855	-1.43565	0.151101	0.37245	3553.49	-0.253636	0.113976	-2.22535	0.0260581	0.31357
Q96PZ0	Pseudouridylate synthase 7 homolog OS=Homo sapiens GN=PUS7 PE=1 SV=2	PUS7			51.8563	28.2905	14	34	14	1	130.791	14	557.3	528.3	617.6	623.7	638.3	653.9	467.8	460	98.0536	92.9512	108.663	109.736	112.305	115.05	82.3066	80.9343	+	0.000382803	4070.16	0.0644446	0.0904223	0.712707	0.476027	0.710826	4140.59	0.0438147	0.0950568	0.460932	0.644847	0.815046	3819.07	-0.14144	0.104185	-1.35759	0.174595	0.68793
Q9UHN6	Transmembrane protein 2 OS=Homo sapiens GN=TMEM2 PE=1 SV=1	TMEM2			9.37357	2.67534	3	3	3	1	10.8903	3	4.6	4.4	5.6	5.8	9.5	8.8	5.7	6.1	72.8713	69.703	88.7129	91.8812	150.495	139.406	90.297	96.6337	+	0.00042689	11307.9	1.12514	0.121548	9.2567	2.11e-20	2.64e-18	7698.94	0.322794	0.134104	2.40704	0.0160824	0.0930611	7721	0.29945	0.129943	2.30448	0.0211958	0.286654
Q13585	Melatonin-related receptor OS=Homo sapiens GN=GPR50 PE=1 SV=3	GPR50	Neuroactive ligand-receptor interaction		9.35664	4.86224	2	4	2	1	18.5521	2	58.3	64.7	133.9	122.8	53.8	58.5	58.6	64.3	75.8497	84.1763	174.207	159.766	69.9951	76.1099	76.24	83.6559	+	0.000428537	2307.85	1.88919	0.183288	10.3072	6.54e-25	1.3e-22	712.317	-0.27319	0.192804	-1.41693	0.156503	0.380688	915.205	0.227166	0.157277	1.44437	0.148635	0.654073
Q12965	Unconventional myosin-Ie OS=Homo sapiens GN=MYO1E PE=1 SV=2	MYO1E		Emerin complex 1	33.6805	9.83755	7	16	7	1	60.7186	7	144.3	143.3	254.7	267.5	158.4	134.1	122	117.7	86.0209	85.4247	151.833	159.463	94.4262	79.9404	72.7273	70.1639	+	0.000466062	3610.42	1.01256	0.141603	7.15071	8.63e-13	5.23e-11	2428.47	0.166266	0.206272	0.806051	0.420214	0.657186	2436.85	0.156189	0.157708	0.99037	0.321993	0.809808
P07197	Neurofilament medium polypeptide OS=Homo sapiens GN=NEFM PE=1 SV=3	NEFM	Amyotrophic lateral sclerosis (ALS)		52.6483	18.0131	13	27	11	1	116.538	13	358.9	420	822.6	808.2	382.5	309.1	376.9	393.9	74.151	86.7746	169.954	166.979	79.0269	63.862	77.8699	81.3822	+	0.00047919	4553.99	0.857979	0.13144	6.52754	6.69e-11	3.16e-09	2715.18	-0.292911	0.152807	-1.91687	0.0552546	0.203166	2759.13	-0.219056	0.153168	-1.43016	0.15267	0.659619
Q14676	Mediator of DNA damage checkpoint protein 1 OS=Homo sapiens GN=MDC1 PE=1 SV=3	MDC1		MDC1-H2AFX-TP53BP1 complex;MDC1-MRE11-RAD50-NBS1 complex;MDC1-MRN-ATM-FANCD2 complex;MDC1-p53BP1-SMC1 complex;MGC1-DNA-PKcs-Ku complex	130.127	22.0201	28	62	28	1	255.308	28	1377.5	1370.9	1197.4	1160.5	1261	1178.1	1680.9	1739	100.499	100.017	87.3592	84.6671	91.9993	85.9511	122.634	126.873	+	0.00050159	1128.87	-0.0972619	0.121104	-0.803127	0.421901	0.668039	1203.45	-0.00774594	0.152325	-0.0508513	0.959444	0.98193	1158.69	-0.0946603	0.103375	-0.915695	0.359827	0.833741
Q9H4A4	Aminopeptidase B OS=Homo sapiens GN=RNPEP PE=1 SV=2	RNPEP			59.9267	24.9231	13	42	13	1	154.782	13	540.9	564.4	602.2	653.1	795.7	802.3	515.6	508.2	86.8497	90.623	96.6924	104.865	127.762	128.821	82.7874	81.5992	+	0.000507894	2866.25	-0.198191	0.0813101	-2.43747	0.0147905	0.0716442	3061.26	-0.0929184	0.157323	-0.590623	0.554773	0.756156	3025.84	-0.121604	0.101081	-1.20304	0.228961	0.748065
O60701	UDP-glucose 6-dehydrogenase OS=Homo sapiens GN=UGDH PE=1 SV=1	UGDH	Amino sugar and nucleotide sugar metabolism;Ascorbate and aldarate metabolism;Metabolic pathways;Pentose and glucuronate interconversions;Starch and sucrose metabolism		137.009	53.8462	19	92	19	1	407.941	19	1570	1577.7	1782.6	1908.5	1664.1	1695.4	1171.6	1155.6	100.275	100.767	113.854	121.895	106.286	108.285	74.8298	73.8078	+	0.000517232	3202.11	0.0497783	0.0894875	0.55626	0.578033	0.784876	3088.62	-0.0956467	0.1107	-0.864019	0.387578	0.630305	2868.88	-0.257075	0.119327	-2.15437	0.0312115	0.341512
P31150	Rab GDP dissociation inhibitor alpha OS=Homo sapiens GN=GDI1 PE=1 SV=2	GDI1			98.6261	39.1499	14	88	6	1	355.978	14	128.6	143.6	157.8	172.3	222.3	212.5	99.3	99	83.2767	92.9901	102.186	111.575	143.953	137.607	64.3031	64.1088	+	0.000569126	4650.91	-0.108771	0.0903477	-1.20391	0.228623	0.474779	5122.44	0.060146	0.0672001	0.895028	0.370772	0.616619	5026.17	0.013457	0.0920162	0.146246	0.883727	0.983727
P06733	Alpha-enolase OS=Homo sapiens GN=ENO1 PE=1 SV=2	ENO1	Biosynthesis of amino acids;Carbon metabolism;Glycolysis / Gluconeogenesis;HIF-1 signaling pathway;Metabolic pathways;RNA degradation		473.211	70.5069	27	1205	23	1	5000.92	27	13565.7	13752.2	16646.6	17651.1	22370.2	23177.5	13329	14903.7	80.1542	81.2562	98.358	104.293	132.176	136.946	78.7557	88.0599	+	0.000699687	66663.3	-0.0388516	0.164147	-0.236687	0.812899	0.919423	74991.8	0.157366	0.172427	0.912652	0.361426	0.607828	72416	0.0760556	0.144789	0.525287	0.599384	0.92626
P34932	Heat shock 70 kDa protein 4 OS=Homo sapiens GN=HSPA4 PE=1 SV=4	HSPA4	Antigen processing and presentation	HCF-1 complex;Kinase maturation complex 1;MLL1-WDR5 complex;TLE1 corepressor complex (MASH1 promoter-corepressor complex)	588.767	70.119	49	598	47	1	2516.56	49	10646.2	10924.1	11534.3	12039.7	11913.2	12226.2	8474.3	8848.9	98.3404	100.907	106.544	111.212	110.044	112.935	78.2783	81.7385	+	0.000712299	25307.1	-0.00285235	0.0980433	-0.0290927	0.976791	0.9916	26114.3	0.0107752	0.0483092	0.223047	0.823499	0.918911	25042	-0.0872452	0.0931673	-0.936436	0.349049	0.829142
Q5VV41	Rho guanine nucleotide exchange factor 16 OS=Homo sapiens GN=ARHGEF16 PE=1 SV=1	ARHGEF16			18.436	7.61636	4	5	4	1	19.5822	4	65.3	66.3	62.7	64.5	73.3	74.3	63.4	62.5	98.1401	99.6431	94.2326	96.9378	110.163	111.666	95.2846	93.932	+	0.000731916	1575.36	-0.166483	0.0790386	-2.10635	0.0351743	0.135157	1891.94	0.201524	0.106399	1.89404	0.0582203	0.210005	1786.5	0.0687009	0.0976703	0.703396	0.481809	0.885545
P61160	Actin-related protein 2 OS=Homo sapiens GN=ACTR2 PE=1 SV=1	ACTR2		Arp2/3 protein complex	78.5081	37.0558	12	55	11	1	230.22	12	1062.3	1089.5	1089.9	1115	1063.2	1074.3	883.1	844.6	103.363	106.01	106.048	108.491	103.451	104.531	85.9266	82.1805	+	0.000745176	12938.5	0.111057	0.0884054	1.25623	0.209034	0.449896	13066.2	0.0739436	0.0930639	0.794547	0.426877	0.662545	12193.5	-0.0875704	0.0866306	-1.01085	0.312089	0.803037
Q9C0H2	Protein tweety homolog 3 OS=Homo sapiens GN=TTYH3 PE=1 SV=3	TTYH3			11.1642	6.50096	3	6	3	1	22.5294	3	136.5	133.6	103.5	103.6	131	118.6	165.7	165	103.262	101.069	78.2979	78.3735	99.1017	89.721	125.352	124.823	+	0.000752398	17373.3	-0.408751	0.0642231	-6.36455	1.96e-10	8.53e-09	19370.7	-0.192965	0.0501485	-3.84787	0.000119149	0.00311649	21111.6	0.014784	0.0987847	0.149659	0.881034	0.983256
Q5RKV6	Exosome complex component MTR3 OS=Homo sapiens GN=EXOSC6 PE=1 SV=1	EXOSC6	RNA degradation	Exosome	46.2198	36.7647	8	30	8	1	109.31	8	639.7	638.8	615.2	638.3	623.6	606.9	741.6	739.6	97.5952	97.4579	93.8574	97.3816	95.1389	92.5911	113.141	112.836	+	0.000753685	2232.02	-0.118887	0.0622286	-1.91048	0.056071	0.188698	2406.51	0.000507928	0.0742565	0.00684019	0.994542	0.997	2471.13	0.0618827	0.0535924	1.15469	0.248217	0.765175
Q9P016	Thymocyte nuclear protein 1 OS=Homo sapiens GN=THYN1 PE=1 SV=1	THYN1			12.1763	16.4444	4	10	4	1	32.1967	4	307.7	311	322.8	316.4	268.1	280.6	257.5	258.2	105.998	107.135	111.2	108.995	92.3567	96.6628	88.7052	88.9463	+	0.000760265	2292.67	-0.0776194	0.0644735	-1.2039	0.22863	0.474779	2300.19	-0.133021	0.0608557	-2.18584	0.0288273	0.135173	2217.65	-0.216651	0.0834764	-2.59536	0.0094493	0.183287
P04792	Heat shock protein beta-1 OS=Homo sapiens GN=HSPB1 PE=1 SV=2	HSPB1	Amoebiasis;Epstein-Barr virus infection;MAPK signaling pathway;VEGF signaling pathway		61.7131	55.6098	10	68	10	1	270.802	10	1241.4	1291.9	1681.4	1793.4	2209.2	2154.5	1244.7	1410.1	76.2379	79.3392	103.259	110.138	135.673	132.314	76.4405	86.5982	+	0.00079158	5016.02	0.205994	0.0867899	2.37348	0.0176215	0.0815936	4944.88	0.11555	0.0829842	1.39244	0.163791	0.390967	4674.24	-0.0157886	0.0939739	-0.16801	0.866575	0.980028
Q06203	Amidophosphoribosyltransferase OS=Homo sapiens GN=PPAT PE=1 SV=1	PPAT	Alanine, aspartate and glutamate metabolism;Metabolic pathways;Purine metabolism		39.9187	27.2727	11	23	11	1	85.6203	11	392.1	371.1	368.9	372.5	428.7	440.7	313.9	305.8	104.78	99.1683	98.5804	99.5424	114.561	117.767	83.8828	81.7183	+	0.000793911	4923.75	0.0431499	0.0726947	0.593577	0.552795	0.769117	5370.01	0.182975	0.0738365	2.47811	0.0132081	0.0820253	5208.08	0.10869	0.0754847	1.43989	0.149899	0.655724
P09972	Fructose-bisphosphate aldolase C OS=Homo sapiens GN=ALDOC PE=1 SV=2	ALDOC	Biosynthesis of amino acids;Carbon metabolism;Fructose and mannose metabolism;Glycolysis / Gluconeogenesis;Metabolic pathways;Pentose phosphate pathway		160.309	61.5385	16	165	11	1	662.474	16	636.2	754.6	1035.1	1022.4	1084.9	1117.3	592.1	608.1	74.2931	88.1195	120.875	119.392	126.691	130.474	69.1433	71.0117	+	0.000814779	3201.05	0.110868	0.16587	0.668401	0.503877	0.732831	2971.39	-0.104178	0.207046	-0.503165	0.614848	0.796437	3242.28	0.0694463	0.154511	0.449458	0.653101	0.937339
P17858	ATP-dependent 6-phosphofructokinase, liver type OS=Homo sapiens GN=PFKL PE=1 SV=6	PFKL	AMPK signaling pathway;Biosynthesis of amino acids;Carbon metabolism;Central carbon metabolism in cancer;Fructose and mannose metabolism;Galactose metabolism;Glucagon signaling pathway;Glycolysis / Gluconeogenesis;HIF-1 signaling pathway;Metabolic pathways;Pentose phosphate pathway;RNA degradation	SNW1 complex	147.914	33.3333	19	84	15	1	356.112	19	677.6	718.9	814.1	800.4	876.6	914.5	624.1	639.7	89.3651	94.812	107.367	105.561	115.61	120.609	82.3093	84.3667	+	0.000853849	5608.59	0.126452	0.103528	1.22143	0.221924	0.467258	5987.61	0.212065	0.113232	1.87284	0.0610906	0.216513	5684.39	0.0921064	0.100741	0.914287	0.360566	0.833741
P00491	Purine nucleoside phosphorylase OS=Homo sapiens GN=PNP PE=1 SV=2	PNP	Metabolic pathways;Nicotinate and nicotinamide metabolism;Purine metabolism;Pyrimidine metabolism		96.3452	70.2422	15	83	15	1	349.368	15	1730.8	1837.7	2007.3	2113.3	2246	2177	1426.2	1473.6	92.2362	97.933	106.971	112.62	119.692	116.015	76.0037	78.5297	+	0.000865941	5517.39	0.0391702	0.0892647	0.438809	0.6608	0.838577	6135.73	0.220518	0.098219	2.24517	0.0247575	0.123134	5898.08	0.130569	0.0665616	1.96163	0.0498055	0.421459
Q01518	Adenylyl cyclase-associated protein 1 OS=Homo sapiens GN=CAP1 PE=1 SV=5	CAP1		Cofilin-actin-CAP1 complex	133.817	43.3684	18	134	18	1	516.4	18	3330.5	3405.8	3630.9	3961.3	4546	4628.1	3031.3	3038.6	90.0972	92.1342	98.2237	107.162	122.979	125.2	82.0032	82.2007	+	0.000905076	12114.9	-0.0586446	0.0848031	-0.691538	0.489228	0.721388	13327.5	0.104718	0.075522	1.3866	0.165565	0.393532	12329.8	-0.077445	0.0860409	-0.900095	0.36807	0.835977
Q4LE39	AT-rich interactive domain-containing protein 4B OS=Homo sapiens GN=ARID4B PE=1 SV=2	ARID4B		BRMS1-RBP1 complex;SAP complex (Sin3-associated protein complex);SIN3-HDAC-SAP30-ARID4 complex;SIN3-ING1b complex I;SIN3-ING1b complex II;SIN3-SAP25 complex	4.58041	3.35366	4	4	4	1	13.1435	4	143.3	140.4	144.9	148.3	161.8	133.2	256	263.9	82.3682	80.7012	83.2878	85.2421	93.0019	76.5627	147.148	151.688	+	0.000924433	2426.53	-0.0139992	0.103357	-0.135445	0.89226	0.955562	2680.32	0.155358	0.0863085	1.80003	0.0718559	0.239283	2614.1	0.0908291	0.105989	0.856966	0.391464	0.847366
Q9UH62	Armadillo repeat-containing X-linked protein 3 OS=Homo sapiens GN=ARMCX3 PE=1 SV=1	ARMCX3			25.0895	21.6359	6	13	6	1	47.8949	6	134.3	131.1	144.8	148	107	98.6	122.3	123.8	106.387	103.852	114.704	117.239	84.7609	78.1067	96.8809	98.0691	+	0.000952044	2144.7	0.177459	0.0840904	2.11034	0.0348295	0.134201	2184.12	0.157897	0.114631	1.37744	0.168377	0.396751	2264.26	0.21479	0.123072	1.74524	0.0809433	0.517332
Q9BQE3	Tubulin alpha-1C chain OS=Homo sapiens GN=TUBA1C PE=1 SV=1	TUBA1C	Apoptosis;Gap junction;Pathogenic Escherichia coli infection;Phagosome		437.799	81.7372	27	1286	4	1	5511.91	27	247.9	270.1	257.2	269.6	321.9	329.5	204	202.6	94.3123	102.758	97.8505	102.568	122.465	125.357	77.6108	77.0782	+	0.000981523	16010.2	-0.0456494	0.105275	-0.43362	0.664564	0.840814	17437.2	0.0901159	0.137311	0.656288	0.511639	0.727919	15553.3	-0.167453	0.111523	-1.50151	0.133224	0.629208
O14893	Gem-associated protein 2 OS=Homo sapiens GN=GEMIN2 PE=1 SV=1	GEMIN2	RNA transport	Anti-Sm protein complex;Anti-SMN protein complex;SMN complex;SMN complex (GEMIN2,5, SMN);SMN complex (GEMIN5,2,3,4, SMN);SMN containing complex;SMN1-SIP1-SNRP complex;SMN-PolII-RHA complex	6.36514	7.14286	2	5	2	1	17.1461	2	70	66.4	81.9	79.1	93	87.2	100.6	101	82.4499	78.2097	96.4664	93.1684	109.541	102.709	118.492	118.963	+	0.000989973	839.381	-0.0484846	0.0916789	-0.528853	0.596908	0.797068	897.448	0.0463185	0.0750692	0.61701	0.537228	0.744676	878.741	-0.00318154	0.105834	-0.0300617	0.976018	0.996051
P35237	Serpin B6 OS=Homo sapiens GN=SERPINB6 PE=1 SV=3	SERPINB6	Amoebiasis		7.23271	10.6383	3	4	3	1	14.9624	3	102.6	105.6	103.5	124.7	173.2	186	67.2	61.1	88.8408	91.4385	89.6201	107.977	149.973	161.056	58.1881	52.9062	+	0.00101961	1455.95	-0.119765	0.0847151	-1.41374	0.157437	0.375855	1509.14	-0.0934084	0.112983	-0.82675	0.408379	0.647224	1486.28	-0.12779	0.0919882	-1.3892	0.164771	0.676876
Q92922	SWI/SNF complex subunit SMARCC1 OS=Homo sapiens GN=SMARCC1 PE=1 SV=3	SMARCC1		ALL-1 supercomplex;BAF complex;BRG1-associated complex;Brg1-associated complex I;Brg1-associated complex II;Brg1-based SWI/SNF chromatin remodeling complex;BRG1-SIN3A complex;BRG1-SIN3A-HDAC containing SWI/SNF remodeling complex I;Brm-associated complex;BRM-associated complex;BRM-SIN3A complex;BRM-SIN3A-HDAC complex;EBAFa complex;EBAFb complex;Emerin complex 32;LARC complex (LCR-associated remode…	244.96	38.19	38	178	30	1	711.634	38	3907.6	3890.8	2293.6	2252.6	3170.6	2777.8	3901.6	4094	118.914	118.403	69.7976	68.5499	96.4859	84.5325	118.731	124.586	+	0.00102923	21834.5	0.14711	0.105958	1.38837	0.165023	0.387431	21603.6	0.064172	0.0979732	0.654996	0.512471	0.728399	19979.4	-0.117749	0.0899068	-1.30968	0.190305	0.707288
Q6ZXV5	Transmembrane and TPR repeat-containing protein 3 OS=Homo sapiens GN=TMTC3 PE=1 SV=2	TMTC3			42.3497	14.3169	10	18	9	1	67.8567	10	297.1	300.6	259.4	248.7	260.1	258.8	256	253.4	111.372	112.685	97.2401	93.229	97.5025	97.0151	95.9655	94.9909	+	0.00104783	2713.78	0.114283	0.0955868	1.19559	0.231857	0.477952	3129.28	0.367755	0.0974816	3.77256	0.000161578	0.00395404	2952.68	0.225773	0.109191	2.06768	0.0386698	0.377154
P04114	Apolipoprotein B-100 OS=Homo sapiens GN=APOB PE=1 SV=2	APOB	Fat digestion and absorption;Vitamin digestion and absorption		1.32057	0.153408	1	1	1	1	2.24511	1	50.1	48.5	57.1	60.4	69.3	74.9	93.3	86.5	74.2085	71.8385	84.5769	89.4649	102.648	110.942	138.197	128.124	+	0.00106005	45.9308	0.560197	0.250413	2.23709	0.0252802	0.106154	47.0215	0.518666	0.246324	2.10562	0.035237	0.153388	37.416	0.0843128	0.189001	0.446097	0.655527	0.937339
Q86V48	Leucine zipper protein 1 OS=Homo sapiens GN=LUZP1 PE=1 SV=2	LUZP1			72.94	19.6097	17	44	17	1	164.511	17	479.2	493.8	483.3	476.5	454.3	454.1	529.1	536.6	98.1238	101.113	98.9634	97.571	93.0252	92.9842	108.342	109.877	+	0.00106371	5846.07	0.130148	0.123689	1.05222	0.2927	0.547733	5861.57	0.0770801	0.12562	0.613599	0.539481	0.745935	6012.85	0.124329	0.115265	1.07864	0.280749	0.783405
P42574	Caspase-3 OS=Homo sapiens GN=CASP3 PE=1 SV=2	CASP3	AGE-RAGE signaling pathway in diabetic complications;Alzheimer's disease;Amoebiasis;Amyotrophic lateral sclerosis (ALS);Apoptosis;Colorectal cancer;Epithelial cell signaling in Helicobacter pylori infection;Hepatitis B;Herpes simplex infection;Huntington's disease;Legionellosis;MAPK signaling pathway;MicroRNAs in cancer;Natural killer cell mediated cytotoxicity;Non-alcoholic fatty liver disease (…		72.6255	53.4296	11	60	10	1	285.52	11	728.8	774.9	904.5	1000.5	1380.7	1452.3	838.7	930.1	72.7845	77.3884	90.3314	99.9189	137.889	145.04	83.7601	92.8881	+	0.00108541	17131.8	0.037166	0.123946	0.299856	0.764287	0.894662	18841.3	0.18846	0.140575	1.34064	0.180039	0.413423	15643.4	-0.174075	0.175605	-0.991288	0.321545	0.809808
P04075	Fructose-bisphosphate aldolase A OS=Homo sapiens GN=ALDOA PE=1 SV=2	ALDOA	Biosynthesis of amino acids;Carbon metabolism;Fructose and mannose metabolism;Glycolysis / Gluconeogenesis;HIF-1 signaling pathway;Metabolic pathways;Pentose phosphate pathway		316.882	77.4725	22	552	17	1	2315.8	22	7779.2	7658.5	9142.4	9400.5	11566.8	11283.6	7092.4	8005.6	86.5209	85.1784	101.682	104.553	128.647	125.497	78.8822	89.0389	+	0.00116268	32908.5	-0.0377371	0.161045	-0.234327	0.814731	0.920256	35558	0.0755767	0.158952	0.475469	0.634453	0.808927	35382.2	0.0603255	0.128999	0.467643	0.64004	0.935159
Q9Y2W1	Thyroid hormone receptor-associated protein 3 OS=Homo sapiens GN=THRAP3 PE=1 SV=2	THRAP3		PC2 complex;SMCC complex;TRAP complex	133.727	25.9686	23	156	22	1	583.609	23	5046.8	4822.8	5251.1	5218.1	4699.6	4618.4	6495.1	6974.3	93.6192	89.4639	97.409	96.7968	87.1786	85.6723	120.485	129.375	+	0.00137102	13045.7	0.0817388	0.108818	0.751152	0.452561	0.692904	14092.2	0.196541	0.100832	1.94919	0.0512724	0.194027	12719.2	-0.0373338	0.0966832	-0.386146	0.699389	0.947029
Q9UHD8	Septin-9 OS=Homo sapiens GN=SEPT9 PE=1 SV=2	SEPT9	Bacterial invasion of epithelial cells	Septin complex	127.792	42.3208	21	82	21	1	328.051	21	2310	2294.6	2044.4	2083.7	2574.6	2468.9	1994.1	2063.1	103.626	102.935	91.7111	93.474	115.496	110.754	89.4546	92.5499	+	0.00137372	11731	-0.502171	0.0980767	-5.12018	3.05e-07	7.26e-06	13569.4	-0.184327	0.130544	-1.41199	0.157951	0.38281	13897	-0.127124	0.0960557	-1.32344	0.18569	0.702237
P14174	Macrophage migration inhibitory factor OS=Homo sapiens GN=MIF PE=1 SV=4	MIF	Phenylalanine metabolism;Tyrosine metabolism		19.1229	36.5217	3	49	3	1	171.341	3	926.6	987.6	1069	1169.9	1507.9	1516	853.6	959.9	82.4515	87.8794	95.1226	104.101	134.177	134.898	75.9557	85.4146	+	0.00137856	5539.03	-0.0484486	0.117425	-0.412593	0.679905	0.849056	6257.3	0.16662	0.138989	1.1988	0.230606	0.474315	6161.97	0.132207	0.0890932	1.48391	0.137832	0.635511
P05204	Non-histone chromosomal protein HMG-17 OS=Homo sapiens GN=HMGN2 PE=1 SV=3	HMGN2			20.7029	30	3	34	3	1	120.51	3	714.8	645.9	782.8	719.3	696.3	659.1	353.9	310.9	117.108	105.82	128.249	117.846	114.077	107.983	57.9808	50.9359	+	0.00139753	6647.59	0.142996	0.0855914	1.67068	0.0947847	0.270017	7089.8	0.209757	0.17713	1.18419	0.236336	0.481638	6155.64	-0.0936759	0.102621	-0.91283	0.361332	0.834195
Q9GZT3	SRA stem-loop-interacting RNA-binding protein, mitochondrial OS=Homo sapiens GN=SLIRP PE=1 SV=1	SLIRP			67.7679	69.7248	8	75	8	1	313.884	8	1599	1525.8	1338	1375.5	1264.3	1254.2	1527.1	1522	112.152	107.018	93.8462	96.4764	88.6769	87.9685	107.109	106.752	+	0.00140571	3890.13	-0.0296908	0.0880391	-0.337245	0.735932	0.880607	4221.38	0.100403	0.0851749	1.17879	0.238483	0.484334	3863.6	-0.105702	0.0910042	-1.16151	0.245434	0.762479
P48509	CD151 antigen OS=Homo sapiens GN=CD151 PE=1 SV=3	CD151		ITGA3-ITGB1-CD151 complex;ITGA6-ITGB1-CD151 complex;ITGA6-ITGB4-CD151 complex;ITGA7-ITGB1-CD151 complex	8.38721	10.6719	3	8	3	1	26.3671	3	227	222.8	220.3	206.6	155.6	166.3	175.5	175.4	117.199	115.031	113.74	106.667	80.3356	85.86	90.6099	90.5582	+	0.00146287	4769.43	-0.0216596	0.109009	-0.198695	0.842501	0.933103	4444.68	-0.234345	0.182209	-1.28613	0.198396	0.436538	4797.45	-0.0661209	0.104511	-0.632668	0.52695	0.904246
Q9BR76	Coronin-1B OS=Homo sapiens GN=CORO1B PE=1 SV=1	CORO1B			35.4386	19.2229	8	21	8	1	75.3947	8	446.3	498.7	459.6	447.7	545.8	554.1	324.4	328.9	99.0265	110.653	101.978	99.3371	121.104	122.946	71.9789	72.9774	+	0.00146816	3428.13	-0.209094	0.0821562	-2.54508	0.0109252	0.056949	4064.68	0.134193	0.110005	1.21987	0.222513	0.464857	3999.49	0.0931084	0.0940078	0.990432	0.321963	0.809808
Q9Y467	Sal-like protein 2 OS=Homo sapiens GN=SALL2 PE=1 SV=4	SALL2			182.24	42.7011	22	118	21	1	521.333	22	1893.8	1801.6	2120.4	2136.9	1702.5	1640.1	1979.4	2008.9	99.1285	94.3024	110.99	111.853	89.1151	85.8489	103.609	105.153	+	0.00149873	20757.7	0.335844	0.0881581	3.80956	0.000139212	0.00157264	18503.3	0.0195442	0.0812687	0.240489	0.809951	0.911634	19375.6	0.12014	0.0838066	1.43353	0.151705	0.65755
Q9UIA9	Exportin-7 OS=Homo sapiens GN=XPO7 PE=1 SV=3	XPO7			64.901	17.1113	17	43	17	1	148.087	17	599.7	587.8	619.6	636	633.6	625.5	547.8	537.3	100.215	98.2266	103.541	106.281	105.88	104.527	91.5422	89.7876	+	0.00152134	7645.43	-0.03786	0.0913235	-0.41457	0.678457	0.848111	8044	0.020667	0.100967	0.20469	0.837814	0.926461	7845.54	-0.0386239	0.0848255	-0.455333	0.64887	0.936673
Q05639	Elongation factor 1-alpha 2 OS=Homo sapiens GN=EEF1A2 PE=1 SV=1	EEF1A2	Legionellosis;RNA transport		218.749	36.2851	13	913	1	1	3509.83	13	41.3	49.2	74.1	83.7	36.4	38.1	26	19.4	89.7338	106.898	160.999	181.858	79.0875	82.7811	56.491	42.151	+	0.00152673	1180.89	0.187536	0.0762701	2.45884	0.0139386	0.0683852	885.436	-0.561345	0.155542	-3.60897	0.00030742	0.0063536	950.14	-0.346584	0.140058	-2.47458	0.0133393	0.222684
P48556	26S proteasome non-ATPase regulatory subunit 8 OS=Homo sapiens GN=PSMD8 PE=1 SV=2	PSMD8	Epstein-Barr virus infection;Proteasome	PA700 complex;PA700-20S-PA28 complex;SNARE complex (RINT1, ZW10, p31);SNARE complex (RINT1, ZW10, p31, Stx18)	40.35	30.2857	9	42	9	1	133.377	9	956.4	920	994.8	1010.9	1011.4	1022.2	799.7	747.4	102.525	98.6225	106.641	108.367	108.42	109.578	85.7265	80.1201	+	0.00154387	4714.57	-0.0656745	0.0742861	-0.884075	0.376656	0.629124	5292.64	0.144096	0.0807249	1.78502	0.0742576	0.244021	5023.42	0.0215254	0.0761776	0.282568	0.777508	0.966606
P21926	CD9 antigen OS=Homo sapiens GN=CD9 PE=1 SV=4	CD9	Hematopoietic cell lineage	ITGA2b-ITGB3-CD9 complex;ITGA2b-ITGB3-CD9-GP1b-CD47 complex;ITGA6-ITGB4-CD9 complex;ITGA7-ITGB1-CD9 complex	37.4226	18.4211	4	22	4	1	103.967	4	853.9	848.7	708.6	671.1	782.2	816.6	891.1	908.6	105.407	104.765	87.4707	82.8416	96.556	100.802	109.999	112.159	+	0.00157891	11740.7	-0.0157364	0.114691	-0.137207	0.890867	0.954819	12898.9	0.135039	0.151023	0.894162	0.371235	0.616784	13616.7	0.24299	0.108617	2.23712	0.0252785	0.308993
P07384	Calpain-1 catalytic subunit OS=Homo sapiens GN=CAPN1 PE=1 SV=1	CAPN1	Alzheimer's disease;Apoptosis;Protein processing in endoplasmic reticulum		86.0619	33.7535	18	66	18	1	280.925	18	1192.5	1289.4	1314.4	1403.2	1826	1742.7	1201	1230.8	85.1786	92.1	93.8857	100.229	130.429	124.479	85.7857	87.9143	+	0.00158344	6955.11	-0.235818	0.0943235	-2.5001	0.0124159	0.0629868	8571.47	0.195134	0.103075	1.89313	0.0583411	0.210283	8181.75	0.0870349	0.088535	0.983056	0.32558	0.81228
P22570	NADPH:adrenodoxin oxidoreductase, mitochondrial OS=Homo sapiens GN=FDXR PE=1 SV=3	FDXR			55.8193	28.7169	10	24	10	1	113.114	10	742.9	771.8	583.1	561.8	783.7	736.8	784.8	796.1	103.163	107.176	80.9721	78.0142	108.828	102.316	108.981	110.55	+	0.0016148	1014.45	-0.716124	0.133792	-5.35251	8.67e-08	2.33e-06	1437.63	0.093255	0.182329	0.511466	0.609025	0.792553	1476.79	0.137372	0.142265	0.965601	0.334244	0.817296
P02794	Ferritin heavy chain OS=Homo sapiens GN=FTH1 PE=1 SV=2	FTH1	Mineral absorption		31.963	37.1585	5	26	5	1	104.31	5	803.2	756.2	670.1	705.6	997.8	1006	1213.4	1365.2	85.4752	80.4736	71.3109	75.0888	106.184	107.057	129.128	145.282	+	0.00166657	31251.7	0.0257247	0.0993692	0.25888	0.795728	0.910668	31198.1	-0.0371083	0.14107	-0.263048	0.792514	0.901441	30645	-0.0785191	0.105192	-0.746436	0.455404	0.875527
Q92576	PHD finger protein 3 OS=Homo sapiens GN=PHF3 PE=1 SV=3	PHF3			42.1268	9.12212	13	22	12	1	63.7606	13	245.2	251.8	239.8	230.8	203.8	199	267.8	257.2	103.493	106.278	101.213	97.4148	86.0188	83.9928	113.032	108.558	+	0.00174769	4788.08	0.0730522	0.112692	0.648247	0.516825	0.742704	5017.8	0.120759	0.0952103	1.26834	0.204677	0.44415	5111.98	0.153814	0.0982849	1.56498	0.117587	0.605247
Q99729	Heterogeneous nuclear ribonucleoprotein A/B OS=Homo sapiens GN=HNRNPAB PE=1 SV=2	HNRNPAB			92.2781	28.012	11	203	10	1	743.23	11	7022.2	7454.7	6993.2	7081.5	6951.6	6765.2	8667	8944.9	93.8165	99.5947	93.4291	94.6087	92.8733	90.383	115.791	119.504	+	0.00178169	25951.7	0.0032264	0.0843731	0.0382397	0.969497	0.989234	26949	0.0306183	0.110861	0.276186	0.782405	0.896582	25196	-0.125682	0.092833	-1.35385	0.175785	0.689716
O96017	Serine/threonine-protein kinase Chk2 OS=Homo sapiens GN=CHEK2 PE=1 SV=1	CHEK2	Cell cycle;HTLV-I infection;p53 signaling pathway	ASF1-histone containing complex	64.1512	26.8877	9	27	9	1	120.693	9	252	252.3	268.8	284.6	353	381.7	218.3	237.1	89.6877	89.7945	95.6669	101.29	125.634	135.848	77.6937	84.3847	+	0.00178382	5212.47	-0.124508	0.115954	-1.07377	0.282927	0.536902	5737.9	0.0405237	0.127184	0.318624	0.750012	0.878838	5716.92	0.0282864	0.117399	0.240943	0.809599	0.971088
Q9P2M7	Cingulin OS=Homo sapiens GN=CGN PE=1 SV=2	CGN	Tight junction		232.349	44.6951	49	162	48	1	627.019	49	2674.9	2814.5	2772.5	2721.1	2589.6	2575.3	3171.2	3248.9	94.821	99.7696	98.2808	96.4587	91.7972	91.2903	112.414	115.168	+	0.00181646	9652.85	0.117174	0.0810014	1.44657	0.148018	0.360399	8814.91	-0.160248	0.0734282	-2.18238	0.0290816	0.135873	9899.16	0.105523	0.108485	0.972696	0.330705	0.816009
Q9HC36	rRNA methyltransferase 3, mitochondrial OS=Homo sapiens GN=RNMTL1 PE=1 SV=2	RNMTL1			8.46192	9.28571	3	3	3	1	9.98203	3	59.6	60.6	52.6	53.3	51.7	49.4	52.6	52.7	110.243	112.092	97.2948	98.5896	95.6301	91.3757	97.2948	97.4798	+	0.00185238	760.858	0.0504849	0.100654	0.501568	0.615971	0.809655	802.792	0.115616	0.0951215	1.21546	0.224191	0.466895	681.017	-0.261582	0.108984	-2.4002	0.0163861	0.25042
Q15257	Serine/threonine-protein phosphatase 2A activator OS=Homo sapiens GN=PPP2R4 PE=1 SV=3	PPP2R4	Insulin resistance		26.751	26.257	6	21	6	1	80.6351	6	516.9	601.7	663.7	695.5	822.4	860.7	472.1	485.1	80.7956	94.0505	103.742	108.712	128.548	134.534	73.793	75.825	+	0.00188223	7329.46	-0.131157	0.0910969	-1.43975	0.149937	0.363388	7514.97	-0.133008	0.0870773	-1.52747	0.126644	0.336625	7721.73	-0.0671793	0.0844283	-0.795697	0.426208	0.86348
O43707	Alpha-actinin-4 OS=Homo sapiens GN=ACTN4 PE=1 SV=2	ACTN4	Adherens junction;Amoebiasis;Arrhythmogenic right ventricular cardiomyopathy (ARVC);Focal adhesion;Leukocyte transendothelial migration;Regulation of actin cytoskeleton;Systemic lupus erythematosus;Tight junction;Viral carcinogenesis	P2X7 receptor signalling complex;Ternary complex (LRRC7, CAMK2a, ACTN4)	510.934	67.7278	50	458	34	1	1925.28	50	5816	5721.3	5170.7	5268.9	6264.1	5745.7	7666.7	7355.1	94.9386	93.3928	84.405	86.0079	102.253	93.7911	125.149	120.062	+	0.00193233	13585.6	-0.345858	0.065738	-5.26116	1.43e-07	3.65e-06	16458.4	0.065281	0.0782838	0.833902	0.404336	0.643759	16435.9	0.0572399	0.0928279	0.616624	0.537483	0.908297
P14618	Pyruvate kinase PKM OS=Homo sapiens GN=PKM PE=1 SV=4	PKM	Biosynthesis of amino acids;Carbon metabolism;Central carbon metabolism in cancer;Glucagon signaling pathway;Glycolysis / Gluconeogenesis;Metabolic pathways;Purine metabolism;Pyruvate metabolism;Type II diabetes mellitus;Viral carcinogenesis		384.853	69.4915	31	493	31	1	2224.61	31	8882.6	8362	9448.8	9450.3	10035.1	10759.6	7052.6	7098.6	99.9595	94.101	106.331	106.348	112.929	121.082	79.3658	79.8834	+	0.00195282	42730.2	-0.104637	0.132839	-0.787702	0.430871	0.675746	45133.7	-0.0367587	0.140037	-0.262492	0.792942	0.901702	49656.2	0.164793	0.117992	1.39665	0.162519	0.673321
Q13573	SNW domain-containing protein 1 OS=Homo sapiens GN=SNW1 PE=1 SV=1	SNW1	Epstein-Barr virus infection;Notch signaling pathway;Spliceosome;Viral carcinogenesis	C complex spliceosome;SMRT-SKIP-CBF1 complex;SNW1 complex;Spliceosome	92.3613	37.3134	15	57	15	1	230.908	15	1363.5	1307.3	1406.2	1378.7	1374.5	1275.9	1774.2	1869.9	92.8325	89.0061	95.7396	93.8673	93.5814	86.8683	120.795	127.31	+	0.00197266	4359.84	0.119906	0.0740052	1.62024	0.105181	0.28954	4691.09	0.227654	0.0675065	3.37233	0.000745356	0.0117237	4477.6	0.118237	0.0675817	1.74955	0.0801966	0.516426
P54687	Branched-chain-amino-acid aminotransferase, cytosolic OS=Homo sapiens GN=BCAT1 PE=1 SV=3	BCAT1	2-Oxocarboxylic acid metabolism;Biosynthesis of amino acids;Cysteine and methionine metabolism;Metabolic pathways;Pantothenate and CoA biosynthesis;Valine, leucine and isoleucine degradation		35.0864	24.0933	7	36	7	1	145.48	7	503.3	480.7	482.9	523.3	787.4	718.2	469.4	482.6	90.5257	86.4607	86.8564	94.1229	141.625	129.178	84.4283	86.8025	+	0.00202157	21481.4	0.145456	0.123407	1.17866	0.238533	0.486113	22967.2	0.233847	0.120134	1.94655	0.051589	0.194714	20864.6	0.0179104	0.11951	0.149866	0.880871	0.983256
Q99459	Cell division cycle 5-like protein OS=Homo sapiens GN=CDC5L PE=1 SV=2	CDC5L	Spliceosome	C complex spliceosome;CDC5L complex;CDC5L core complex;SNW1 complex;Spliceosome	175.822	45.2618	24	88	24	1	378.918	24	1847.9	1794.1	1706.9	1581.5	1539.7	1490	2046.1	2099.9	104.8	101.749	96.8035	89.6917	87.3211	84.5024	116.041	119.092	+	0.0020314	3957.61	0.0225825	0.100305	0.225139	0.821871	0.923131	4531.93	0.268405	0.0962487	2.78866	0.00529269	0.0453006	4069.86	0.024776	0.0905311	0.273674	0.784335	0.967586
P13498	Cytochrome b-245 light chain OS=Homo sapiens GN=CYBA PE=1 SV=3	CYBA	Leishmaniasis;Leukocyte transendothelial migration;Osteoclast differentiation;Phagosome		2.38684	12.8205	2	2	2	1	6.33135	2	143.9	148.6	151.2	150.9	91.9	109.3	165.8	165.6	102.129	105.465	107.31	107.097	65.2236	77.5727	117.672	117.53	+	0.0020356	2752.76	0.0404699	0.127317	0.317869	0.750585	0.88802	2878.45	0.0813501	0.150911	0.539062	0.589844	0.779672	2935.96	0.115176	0.126661	0.909324	0.363179	0.834725
Q01433	AMP deaminase 2 OS=Homo sapiens GN=AMPD2 PE=1 SV=2	AMPD2	Metabolic pathways;Purine metabolism		2.125	1.36519	1	3	1	1	10.866	1	28.4	31.3	32.7	28.6	48.5	46.3	29.5	28	83.1321	91.6209	95.719	83.7175	141.969	135.529	86.352	81.9612	+	0.00203966	1664.33	0.161949	0.11021	1.46946	0.141707	0.350744	1667.85	0.108779	0.0975339	1.11529	0.264724	0.514382	1646.23	0.0682622	0.136381	0.500524	0.616706	0.930451
Q9NRN7	L-aminoadipate-semialdehyde dehydrogenase-phosphopantetheinyl transferase OS=Homo sapiens GN=AASDHPPT PE=1 SV=2	AASDHPPT	Pantothenate and CoA biosynthesis		19.6041	28.1553	8	15	8	1	49.0645	8	452	474.1	460.3	508.3	586.1	621.2	355.5	367.1	94.5458	99.1685	96.282	106.322	122.596	129.938	74.3607	76.7871	+	0.00212492	2657.52	-0.0970262	0.0804526	-1.206	0.227816	0.47385	2915.19	0.060932	0.0874884	0.696458	0.486142	0.709139	2719.91	-0.102939	0.0703946	-1.46231	0.143656	0.644654
P16083	Ribosyldihydronicotinamide dehydrogenase [quinone] OS=Homo sapiens GN=NQO2 PE=1 SV=5	NQO2			47.9738	44.1558	7	17	7	1	73.7981	7	223.5	221.2	187.4	215.4	300	323.7	173.3	183.6	97.8065	96.8	82.0086	94.2618	131.284	141.655	75.8383	80.3457	+	0.00219338	3766.3	-0.673005	0.0626572	-10.741	6.53e-27	1.54e-24	4687.68	-0.14983	0.0688076	-2.17753	0.0294413	0.136979	4971.97	-0.00933834	0.0885388	-0.105472	0.916002	0.988257
P84103	Serine/arginine-rich splicing factor 3 OS=Homo sapiens GN=SRSF3 PE=1 SV=1	SRSF3	Herpes simplex infection;Spliceosome	Spliceosome	54.9522	31.0976	5	184	4	1	537.432	5	3942.3	3628.4	3910.9	3858	3812.8	3412.5	5294.4	5329.1	95.0284	87.4619	94.2715	92.9963	91.9068	82.2577	127.62	128.457	+	0.00219806	26626.4	-0.110822	0.0932164	-1.18887	0.23449	0.480905	28866.8	0.0194974	0.117082	0.166527	0.867742	0.940949	28193	-0.0357208	0.0937908	-0.380856	0.70331	0.948209
O43166	Signal-induced proliferation-associated 1-like protein 1 OS=Homo sapiens GN=SIPA1L1 PE=1 SV=4	SIPA1L1	Rap1 signaling pathway		16.8101	3.10421	4	5	4	1	20.7819	4	27	28.5	18	19.3	18.3	16.5	26.6	24.6	120.805	127.517	80.5369	86.3535	81.8792	73.8255	119.016	110.067	+	0.00222247	6276.39	-0.0775868	0.0970285	-0.799629	0.423926	0.669898	6884.86	0.0770663	0.129227	0.596365	0.550932	0.754017	6645.84	-0.00478768	0.0977606	-0.0489735	0.96094	0.993594
Q92785	Zinc finger protein ubi-d4 OS=Homo sapiens GN=DPF2 PE=1 SV=2	DPF2		LARC complex (LCR-associated remodeling complex)	80.2229	42.9668	11	46	11	1	218.017	11	277.7	263.4	165	163.3	232.2	246.4	322.7	288.6	113.387	107.549	67.371	66.6769	94.8094	100.607	131.761	117.838	+	0.0022436	3548.71	-0.0429923	0.062852	-0.684025	0.493959	0.725101	3719.89	0.00734689	0.068016	0.108017	0.913982	0.962216	3667.51	-0.026918	0.0692732	-0.388577	0.697589	0.946518
P07196	Neurofilament light polypeptide OS=Homo sapiens GN=NEFL PE=1 SV=3	NEFL	Amyotrophic lateral sclerosis (ALS)		15.7808	7.18232	4	11	3	1	39.9667	4	109	125.4	252.8	216.9	115.5	110.2	112.2	109.4	75.7339	87.1287	175.647	150.703	80.2501	76.5677	77.9573	76.0118	+	0.00224655	5449.67	1.08336	0.107318	10.0948	5.83e-24	1.02e-21	3042.66	-0.165121	0.203263	-0.812353	0.416589	0.654429	2958.97	-0.213005	0.150892	-1.41164	0.158057	0.668236
Q00765	Receptor expression-enhancing protein 5 OS=Homo sapiens GN=REEP5 PE=1 SV=3	REEP5			19.3749	19.0476	5	20	5	1	74.8477	5	1019.7	985.4	892.5	820	713.6	648.7	640.8	589.3	129.281	124.932	113.154	103.962	90.4723	82.2441	81.2425	74.7132	+	0.00225281	4402.74	0.0805089	0.0723981	1.11203	0.266125	0.518207	4127.75	-0.132682	0.100521	-1.31994	0.186854	0.421965	4265.12	-0.051587	0.119596	-0.431345	0.666218	0.939989
P61163	Alpha-centractin OS=Homo sapiens GN=ACTR1A PE=1 SV=1	ACTR1A		Dynactin complex (DCTN1, DCTN2, DCTN3, DCTN4, DCTN6, CAPZA1, CAPZB, ACTR1A)	62.9263	32.1809	11	48	6	1	191.806	11	780.8	810.9	828.2	886.3	922.4	968.9	651.8	620	96.5545	100.277	102.416	109.601	114.065	119.815	80.6022	76.6698	+	0.00229121	5091.76	-0.0951547	0.0875828	-1.08645	0.277278	0.530421	5415.42	-0.00956877	0.0756361	-0.126511	0.899328	0.956818	5170.3	-0.119102	0.0810164	-1.47009	0.141536	0.641314
Q14738	Serine/threonine-protein phosphatase 2A 56 kDa regulatory subunit delta isoform OS=Homo sapiens GN=PPP2R5D PE=1 SV=1	PPP2R5D	Adrenergic signaling in cardiomyocytes;AMPK signaling pathway;Dopaminergic synapse;mRNA surveillance pathway;Oocyte meiosis;PI3K-Akt signaling pathway;Sphingolipid signaling pathway		17.3065	9.30233	5	19	4	1	67.3102	5	203.6	208.1	234.5	254.3	267	280	135.5	97.3	96.9351	99.0775	111.647	121.074	127.12	133.31	64.5123	46.3251	+	0.00229214	3477.33	-0.0256507	0.0702962	-0.364894	0.715191	0.86825	3536.6	-0.0471307	0.0702605	-0.670799	0.502349	0.72057	3458.17	-0.098561	0.0885732	-1.11276	0.26581	0.777601
Q9UHX1	Poly(U)-binding-splicing factor PUF60 OS=Homo sapiens GN=PUF60 PE=1 SV=1	PUF60	Spliceosome	17S U2 snRNP;Spliceosome	162.017	49.3739	21	113	21	1	475.723	21	2698.1	2583.9	2639.3	2558.7	2574.4	2546.7	3117.9	3043.4	99.1839	94.9858	97.0224	94.0595	94.6366	93.6183	114.616	111.877	+	0.00231564	3588.09	-0.140648	0.0910089	-1.54543	0.122243	0.319185	4317.35	0.227685	0.0978877	2.32599	0.0200193	0.106995	3876.74	-0.0182208	0.0846125	-0.215344	0.829499	0.974042
Q9BY42	Protein RTF2 homolog OS=Homo sapiens GN=RTFDC1 PE=1 SV=3	RTFDC1			15.6267	13.3987	3	3	3	1	13.8816	3	13.7	13.1	10.3	15.6	18.4	14.1	46.7	57.3	57.9281	55.3911	43.5518	65.9619	77.8013	59.6194	197.463	242.283	+	0.00235133	2480.99	-0.106344	0.0818188	-1.29975	0.193685	0.427887	2630.53	-0.0279761	0.0665797	-0.42019	0.674347	0.834102	2595.29	-0.0600766	0.0734202	-0.818257	0.41321	0.857328
Q8NBJ4	Golgi membrane protein 1 OS=Homo sapiens GN=GOLM1 PE=1 SV=1	GOLM1			78.9028	25.9352	9	35	9	1	160.659	9	609.7	555.9	666.8	663.3	400.7	342.6	630.8	674.9	107.325	97.8546	117.376	116.76	70.5349	60.3076	111.039	118.802	+	0.00237458	8797.7	0.247032	0.0767086	3.22039	0.00128015	0.0103609	6953.07	-0.368257	0.133172	-2.76528	0.00568744	0.0474771	7692.85	-0.108635	0.139222	-0.780303	0.435213	0.868291
Q86SQ0	Pleckstrin homology-like domain family B member 2 OS=Homo sapiens GN=PHLDB2 PE=1 SV=2	PHLDB2			43.6154	9.81644	10	26	10	1	108.987	10	200	184.6	188.2	186.8	196.9	212.3	258.2	264.8	94.5738	87.2916	88.994	88.332	93.1079	100.39	122.095	125.216	+	0.00238459	6581.52	0.531899	0.141243	3.76584	0.000165988	0.00184129	5950.96	0.24876	0.198981	1.25017	0.211237	0.451424	5252.96	-0.00299104	0.14821	-0.0201811	0.983899	0.997845
O00330	Pyruvate dehydrogenase protein X component, mitochondrial OS=Homo sapiens GN=PDHX PE=1 SV=3	PDHX	Metabolic pathways		39.4991	24.5509	12	31	12	1	105.627	12	1303.4	1361.2	1216.1	1166.5	1028.5	968.8	1380.3	1328.5	106.909	111.65	99.7488	95.6804	84.3612	79.4644	113.217	108.968	+	0.00241011	2190.35	-0.0394358	0.089211	-0.442051	0.658452	0.837242	2374.25	0.0893222	0.0610714	1.46259	0.143581	0.36162	2247.03	-0.0415862	0.0665931	-0.624482	0.532311	0.90632
Q13427	Peptidyl-prolyl cis-trans isomerase G OS=Homo sapiens GN=PPIG PE=1 SV=2	PPIG			43.8678	16.313	10	40	10	1	149.148	10	1210.3	1258	1343.2	1287.2	1068.7	1110.3	1383.5	1406.2	96.1758	99.9662	106.737	102.287	84.9236	88.2293	109.939	111.743	+	0.0024278	6471.49	0.309117	0.0867588	3.56295	0.00036671	0.00364245	6727.47	0.339055	0.0665609	5.0939	3.50773e-07	3.60303e-05	6075.83	0.107075	0.0726437	1.47397	0.140489	0.639234
O94875	Sorbin and SH3 domain-containing protein 2 OS=Homo sapiens GN=SORBS2 PE=1 SV=3	SORBS2		ArgBP2a-CBL-PTK2B complex	24.3615	7	5	12	5	1	50.6565	5	29	36.5	79.6	68.1	30.7	29.4	36.1	34.2	67.5204	84.9825	185.332	158.556	71.4785	68.4517	84.0512	79.6275	+	0.00244115	3814.2	2.66352	0.188877	14.1019	3.7e-45	3.01e-42	1034.05	0.480217	0.252435	1.90234	0.0571267	0.207454	859.226	0.139701	0.186932	0.747335	0.454861	0.875527
Q86U86	Protein polybromo-1 OS=Homo sapiens GN=PBRM1 PE=1 SV=1	PBRM1		PBAF complex (Polybromo- and BAF containing complex)	33.4519	7.34162	14	24	14	1	76.9082	14	661.3	664.6	669.9	573.2	318	252.5	292.8	203	145.529	146.255	147.421	126.141	69.9805	55.5663	64.4348	44.6731	+	0.0024881	5268.44	0.141027	0.111088	1.26951	0.20426	0.442988	6127	0.405804	0.119574	3.39375	0.000689438	0.0111084	3354.27	-0.53723	0.188107	-2.85598	0.00429038	0.118529
P35579	Myosin-9 OS=Homo sapiens GN=MYH9 PE=1 SV=4	MYH9	Regulation of actin cytoskeleton;Salmonella infection;Tight junction	Emerin complex 1;WIP-WASp-actin-myosin-IIa complex	1064.35	59.5918	109	868	90	1	3808.47	109	15329.7	16304.8	16383.2	17464.7	19129.7	19426.8	13714.4	14061.7	93.0377	98.9557	99.4315	105.995	116.1	117.903	83.2342	85.342	+	0.002526	26224	-0.067909	0.0910268	-0.746033	0.455647	0.695559	27770	0.00688177	0.0967789	0.0711081	0.943312	0.975505	27440.6	-0.0220075	0.099516	-0.221145	0.824979	0.973269
P20962	Parathymosin OS=Homo sapiens GN=PTMS PE=1 SV=2	PTMS			23.7082	22.549	3	18	3	1	72.372	3	500.7	529.9	871.5	1041.7	717.5	682.2	327.2	356.1	79.6849	84.332	138.697	165.783	114.188	108.57	52.0729	56.6722	+	0.00252895	11965	0.216402	0.0922158	2.34669	0.0189412	0.0860523	7970.96	-0.847947	0.169574	-5.00044	5.71991e-07	5.36841e-05	9510.25	-0.335805	0.147213	-2.28108	0.0225434	0.295466
Q7Z3E5	LisH domain-containing protein ARMC9 OS=Homo sapiens GN=ARMC9 PE=1 SV=2	ARMC9			1.17967	0.856793	1	1	1	1	2.54319	1	53.2	54	68.8	70.1	79.6	75.1	57.4	62.7	81.7047	82.9334	105.663	107.66	122.25	115.339	88.1551	96.2949	+	0.00257913	1468.79	-0.253211	0.0741406	-3.41528	0.00063717	0.00577439	1528.54	-0.21503	0.0866993	-2.48018	0.0131316	0.0817278	1564.13	-0.157967	0.075807	-2.0838	0.0371781	0.370909
O75400	Pre-mRNA-processing factor 40 homolog A OS=Homo sapiens GN=PRPF40A PE=1 SV=2	PRPF40A	Spliceosome	Spliceosome	131.544	25.0784	23	115	21	1	423.873	23	2379.5	2267.6	2260.8	2306.5	2234.4	2031.6	2911.7	2986	98.2346	93.615	93.3342	95.2209	92.2443	83.872	120.206	123.273	+	0.00264389	13639.8	0.0997329	0.076712	1.30009	0.193569	0.427789	14095.2	0.116819	0.0484963	2.40882	0.0160041	0.09281	13634.4	0.0367936	0.0529864	0.694397	0.487433	0.886707
Q8NEF9	Serum response factor-binding protein 1 OS=Homo sapiens GN=SRFBP1 PE=1 SV=1	SRFBP1			18.6628	15.8508	6	9	6	1	34.0706	6	642.3	645.7	591.8	546.9	562.1	561.4	700.8	716.5	103.44	103.988	95.3075	88.0765	90.5244	90.4117	112.862	115.39	+	0.00267498	1341.43	-0.0889771	0.114227	-0.778948	0.43601	0.679935	1479.28	0.0790954	0.0930206	0.8503	0.395158	0.637384	1453.76	0.033571	0.111935	0.299916	0.764241	0.96242
Q13243	Serine/arginine-rich splicing factor 5 OS=Homo sapiens GN=SRSF5 PE=1 SV=1	SRSF5	Herpes simplex infection;Spliceosome	PGC-1-SRp40-SRp55-SRp75 complex;Spliceosome	43.7162	20.9559	5	62	4	1	234.591	5	1515.4	1288.1	1524.5	1606.3	1580.2	1527.9	2261.3	2419.6	88.3403	75.0898	88.8708	93.6393	92.1178	89.069	131.823	141.051	+	0.00274607	16986.4	0.20721	0.100073	2.07059	0.0383976	0.143922	17651.2	0.228711	0.128078	1.78572	0.0741453	0.243753	17332.6	0.183223	0.0998599	1.8348	0.0665353	0.47789
Q15043	Zinc transporter ZIP14 OS=Homo sapiens GN=SLC39A14 PE=1 SV=3	SLC39A14			30.8247	10.9756	4	29	4	1	112.363	4	688	626.7	422.1	439	521.8	510.9	529.3	538.1	128.721	117.253	78.9728	82.1348	97.6262	95.5869	99.0294	100.676	+	0.00279181	10671.3	-0.607618	0.0820592	-7.40463	1.32e-13	8.98e-12	15588.8	0.268993	0.0867043	3.10242	0.00191948	0.0228552	15606.2	0.242961	0.122817	1.97824	0.0479017	0.414284
Q13642	Four and a half LIM domains protein 1 OS=Homo sapiens GN=FHL1 PE=1 SV=4	FHL1	Jak-STAT signaling pathway	RBP-Jkappa-RING1-KyoT2 complex	11.8785	15.1703	3	5	3	1	19.0682	3	85.4	112.6	224.7	242.8	79.3	45.4	45.9	78.1	74.732	98.5342	196.631	212.47	69.394	39.7287	40.1663	68.3439	+	0.00284314	2215.33	0.700078	0.0775195	9.03098	1.7e-19	1.97e-17	1179.74	-0.68177	0.256764	-2.65524	0.0079253	0.0593852	1334.91	-0.422554	0.158966	-2.65814	0.00785726	0.16829
Q9NZL9	Methionine adenosyltransferase 2 subunit beta OS=Homo sapiens GN=MAT2B PE=1 SV=1	MAT2B	Biosynthesis of amino acids;Cysteine and methionine metabolism;Metabolic pathways		63.817	33.5329	9	42	9	1	150.685	9	1178.6	1318.8	1178.9	1247.1	1620.5	1666.7	952.1	1046.5	92.3559	103.342	92.3794	97.7236	126.984	130.604	74.6072	82.0045	+	0.00284882	3602.41	-0.261053	0.0718088	-3.6354	0.000277553	0.00285285	4157.55	0.0276971	0.070397	0.393441	0.693994	0.846682	4155.64	0.0246386	0.0613551	0.401573	0.687998	0.943879
Q9H993	Protein-glutamate O-methyltransferase OS=Homo sapiens GN=ARMT1 PE=1 SV=1	ARMT1			59.5163	26.5306	9	37	9	1	144.619	9	1821.4	1860.7	1597.3	1972.8	2937.1	3216.2	1634.5	1579.6	87.6748	89.5665	76.8875	94.9626	141.38	154.815	78.6782	76.0355	+	0.00287596	5383.54	-0.232701	0.11108	-2.09491	0.0361792	0.137905	8574.56	0.704878	0.139156	5.06537	4.07604e-07	4.08167e-05	7515.88	0.420304	0.121361	3.46325	0.000533687	0.0301445
O15498	Synaptobrevin homolog YKT6 OS=Homo sapiens GN=YKT6 PE=1 SV=1	YKT6	SNARE interactions in vesicular transport		14.5081	28.7879	6	19	6	1	61.5772	6	395.9	398.6	392.7	433.2	496.5	496.4	360.9	355.9	95.1083	95.7569	94.3395	104.069	119.276	119.252	86.7001	85.4989	+	0.00289593	4721.62	-0.0854402	0.0769184	-1.11079	0.266659	0.518685	5093.7	0.0335851	0.0830416	0.404437	0.685891	0.841787	4843.9	-0.0832204	0.0972649	-0.855606	0.392216	0.847366
O75083	WD repeat-containing protein 1 OS=Homo sapiens GN=WDR1 PE=1 SV=4	WDR1			155.097	43.2343	21	90	21	1	374.725	21	2142.7	2346.6	2518.8	2683	2729.8	2717.4	1871.2	1908.4	90.6105	99.233	106.515	113.459	115.438	114.913	79.1293	80.7024	+	0.00290548	15374	-0.00499973	0.0876659	-0.0570316	0.95452	0.983154	17006.6	0.167671	0.0889086	1.88588	0.0593117	0.212622	16083.8	0.0362298	0.100154	0.361742	0.717545	0.950685
Q7Z6E9	E3 ubiquitin-protein ligase RBBP6 OS=Homo sapiens GN=RBBP6 PE=1 SV=1	RBBP6			41.8646	7.97991	12	23	12	1	88.2704	12	326.5	304.4	330.8	334	284.9	287.4	402.8	380.9	98.5028	91.8354	99.8001	100.766	85.9524	86.7066	121.522	114.915	+	0.00291241	8253.98	-0.106985	0.074211	-1.44163	0.149408	0.362628	8276.28	-0.16225	0.0831671	-1.95089	0.0510697	0.193732	8981.34	0.0307811	0.0817395	0.376575	0.706489	0.948844
Q00534	Cyclin-dependent kinase 6 OS=Homo sapiens GN=CDK6 PE=1 SV=1	CDK6	Cell cycle;Chronic myeloid leukemia;Glioma;Hepatitis B;Measles;Melanoma;MicroRNAs in cancer;Non-small cell lung cancer;p53 signaling pathway;Pancreatic cancer;Pathways in cancer;PI3K-Akt signaling pathway;Small cell lung cancer;Viral carcinogenesis	CCND1-CDK6 complex;CCND2-CDK6 complex;CCND3-CDK6 complex;CyclinD1-CDK4-CDK6 complex;CyclinD3-CDK4-CDK6 complex;CyclinD3-CDK4-CDK6-p21 complex	6.46043	11.9632	3	8	2	1	24.3981	3	21.7	20.6	22.8	22.6	23	26.1	13.8	12.5	106.438	101.042	111.833	110.852	112.814	128.02	67.6885	61.3121	+	0.00293461	3125.41	-0.324521	0.102422	-3.16847	0.00153243	0.012043	3467.5	-0.124721	0.134318	-0.928553	0.353121	0.60016	3879.83	0.115132	0.135284	0.851042	0.394746	0.848454
P30419	Glycylpeptide N-tetradecanoyltransferase 1 OS=Homo sapiens GN=NMT1 PE=1 SV=2	NMT1			101.126	32.0565	13	72	13	1	316.52	13	1568.1	1584.6	1691.8	1667.5	1624.1	1722.6	1370.6	1338.3	99.8186	100.869	107.693	106.146	103.383	109.653	87.2466	85.1905	+	0.00299624	7132.41	-0.0557162	0.0837733	-0.665083	0.505998	0.734565	7930.13	0.131128	0.0852093	1.5389	0.12383	0.332393	7463.38	-0.010751	0.0866231	-0.124113	0.901226	0.98609
Q9H8G2	Caspase activity and apoptosis inhibitor 1 OS=Homo sapiens GN=CAAP1 PE=1 SV=2	CAAP1			5.35594	12.1884	2	5	2	1	15.798	2	55.2	54.1	64.8	69.5	48.3	49.5	59.5	57.3	96.3771	94.4566	113.138	121.344	84.33	86.4251	103.885	100.044	+	0.00301344	2237.24	-0.0674107	0.0915502	-0.736324	0.461533	0.70005	2610.53	0.229895	0.0555845	4.13596	3.53479e-05	0.00125517	2513.15	0.138136	0.0757192	1.82432	0.0681038	0.482072
O75131	Copine-3 OS=Homo sapiens GN=CPNE3 PE=1 SV=1	CPNE3			55.2309	27.0019	11	32	10	1	128.838	11	191.8	209.9	250.1	256.5	222.9	222.3	176.3	159.3	90.8413	99.4139	118.454	121.485	105.571	105.287	83.5001	75.4485	+	0.00303924	3665.1	0.165346	0.0926686	1.78427	0.0743801	0.2296	3529.72	0.0200197	0.0789819	0.253472	0.799904	0.905393	3483.88	-0.0127034	0.0826566	-0.153689	0.877855	0.982325
P15559	NAD(P)H dehydrogenase [quinone] 1 OS=Homo sapiens GN=NQO1 PE=1 SV=1	NQO1	Ubiquinone and other terpenoid-quinone biosynthesis		8.03112	15.3285	4	8	4	1	21.7939	4	103.9	115.7	113.6	123.4	220.9	240.3	123.2	154.1	69.5507	77.4496	76.0438	82.604	147.87	160.857	82.4701	103.155	+	0.00306241	1768.25	-0.112562	0.197444	-0.570094	0.568614	0.77947	2609.14	0.370261	0.291234	1.27135	0.203603	0.443194	1827.82	-0.0749994	0.177305	-0.422995	0.672299	0.94151
P52888	Thimet oligopeptidase OS=Homo sapiens GN=THOP1 PE=1 SV=2	THOP1	African trypanosomiasis;Renin-angiotensin system		35.7649	15.2395	8	13	8	1	50.9124	8	278	261.4	321.3	350.8	388.9	370	266.6	256.4	89.1955	83.8694	103.088	112.553	124.777	118.713	85.5378	82.2652	+	0.00306505	3784.71	0.13718	0.105805	1.29654	0.194789	0.429634	4128.46	0.270928	0.102671	2.6388	0.0083201	0.0611719	3674.03	0.00783348	0.123536	0.0634107	0.949439	0.992889
P05937	Calbindin OS=Homo sapiens GN=CALB1 PE=1 SV=2	CALB1	Endocrine and other factor-regulated calcium reabsorption		41.9147	30.2682	8	25	8	1	89.7855	8	283.7	276.1	503	443.1	256.1	229.4	202.1	249.9	92.887	90.3986	164.689	145.077	83.8504	75.1085	66.1701	81.8204	+	0.00308756	3196.87	0.734639	0.134058	5.47999	4.25e-08	1.22e-06	1877.64	-0.496492	0.147965	-3.35547	0.000792294	0.0122652	1702.3	-0.735658	0.120065	-6.12718	8.94475e-10	7.12509e-07
P07741	Adenine phosphoribosyltransferase OS=Homo sapiens GN=APRT PE=1 SV=2	APRT	Metabolic pathways;Purine metabolism		48.1775	56.1111	9	34	9	1	134.256	9	530.3	589.3	619.9	713.4	909	868	468.6	509.2	81.464	90.5275	95.2282	109.592	139.639	133.341	71.9857	78.2226	+	0.00308901	5801.82	-0.0248194	0.0797518	-0.311209	0.755642	0.890132	5893.94	-0.0488671	0.0471405	-1.03663	0.29991	0.548379	5654.69	-0.148768	0.0654492	-2.27304	0.0230238	0.297737
Q14194	Dihydropyrimidinase-related protein 1 OS=Homo sapiens GN=CRMP1 PE=1 SV=1	CRMP1		CRMP-MICAL-PlexinA1 complex, induced by SEMA3A	130.383	47.9021	21	103	16	1	386.558	21	745.4	853.6	912.3	974.2	1098.4	1090.5	697	682.5	84.5376	96.8089	103.466	110.486	124.572	123.676	79.0485	77.404	+	0.00309609	8419.36	0.0641561	0.0816991	0.785273	0.432294	0.676924	8707.28	0.0771088	0.15694	0.491328	0.623195	0.80183	8177.6	-0.0661945	0.074875	-0.884067	0.37666	0.839493
Q96IR7	4-hydroxyphenylpyruvate dioxygenase-like protein OS=Homo sapiens GN=HPDL PE=1 SV=1	HPDL			14.1685	16.9811	5	12	5	1	44.2455	5	51.7	49.4	31.9	30.9	55.3	46.5	62	62.4	106.024	101.307	65.4191	63.3684	113.407	95.3602	127.147	127.967	+	0.00311772	768.676	0.265869	0.141732	1.87586	0.0606744	0.199527	1097.46	0.882201	0.161675	5.45664	4.85226e-08	7.17184e-06	852.626	0.377286	0.138532	2.72345	0.00646036	0.149451
O60493	Sorting nexin-3 OS=Homo sapiens GN=SNX3 PE=1 SV=3	SNX3	Endocytosis		21.6903	20.3704	4	15	3	1	57.9847	4	541.9	538.2	487.6	493.7	531.7	515.7	487.3	479	106.383	105.656	95.7228	96.9203	104.38	101.239	95.6639	94.0345	+	0.00314356	3744.16	0.00176767	0.0697153	0.0253556	0.979771	0.992516	4131.63	0.170202	0.0744877	2.28497	0.0223145	0.114825	4008.09	0.0961283	0.0803238	1.19676	0.2314	0.74919
P53004	Biliverdin reductase A OS=Homo sapiens GN=BLVRA PE=1 SV=2	BLVRA	Porphyrin and chlorophyll metabolism		4.73439	9.12162	3	3	3	1	8.8291	3	37.8	43.6	44.9	43.6	44.6	43.3	24.3	26.4	98.0227	113.063	116.434	113.063	115.656	112.285	63.0146	68.4603	+	0.00315174	860.838	-0.00889059	0.0861147	-0.103241	0.917771	0.966958	727.363	-0.490169	0.110374	-4.44096	8.95578e-06	0.000448407	770.967	-0.321645	0.11123	-2.89172	0.00383142	0.109652
Q9ULM3	YEATS domain-containing protein 2 OS=Homo sapiens GN=YEATS2 PE=1 SV=2	YEATS2			4.06131	3.02391	2	2	2	1	6.93712	2	49.8	52.2	50.5	49	60.3	66.4	40.8	40.1	97.3845	102.078	98.7534	95.8201	117.917	129.846	79.7849	78.416	+	0.00315279	4963.1	0.16585	0.102983	1.61046	0.107297	0.293108	5377.62	0.280082	0.120372	2.32682	0.0199751	0.106901	5177.39	0.188589	0.106288	1.77431	0.0760111	0.502611
Q96GC5	39S ribosomal protein L48, mitochondrial OS=Homo sapiens GN=MRPL48 PE=1 SV=2	MRPL48		39S ribosomal subunit, mitochondrial;55S ribosome, mitochondrial	19.3495	25	5	9	5	1	35.5969	5	896.9	908.3	816	789.7	803.9	782.6	844.1	841.3	107.368	108.733	97.6836	94.5352	96.2351	93.6853	101.047	100.712	+	0.00318743	1070.35	-0.0334842	0.0740976	-0.451893	0.651346	0.832659	1148.75	0.0733994	0.0889207	0.825449	0.409117	0.647655	1079.23	-0.0738213	0.075629	-0.976098	0.329016	0.815326
P36871	Phosphoglucomutase-1 OS=Homo sapiens GN=PGM1 PE=1 SV=3	PGM1	Amino sugar and nucleotide sugar metabolism;Galactose metabolism;Glycolysis / Gluconeogenesis;Metabolic pathways;Pentose phosphate pathway;Purine metabolism;Starch and sucrose metabolism		73.8808	37.9004	19	60	19	1	230.349	19	973.5	980.6	1095.3	1151.2	1300.1	1475.2	719.9	779.4	91.8916	92.5618	103.389	108.665	122.72	139.249	67.9536	73.5699	+	0.00321982	5188.54	0.0203162	0.141325	0.143756	0.885693	0.95228	5844.09	0.20413	0.203321	1.00398	0.315389	0.563552	6046.24	0.259268	0.142462	1.81991	0.0687728	0.483799
P37837	Transaldolase OS=Homo sapiens GN=TALDO1 PE=1 SV=2	TALDO1	Biosynthesis of amino acids;Carbon metabolism;Metabolic pathways;Pentose phosphate pathway		95.0469	46.5875	18	114	18	1	428.969	18	4861.7	5144.8	6018.5	6600.2	6437.5	7142.6	3696.2	3892.4	88.8105	93.982	109.942	120.568	117.596	130.477	67.5199	71.104	+	0.003225	10698.8	0.0758646	0.0744408	1.01913	0.308143	0.563683	10731.3	0.0228553	0.0648344	0.352519	0.724449	0.864319	10862.8	0.0490957	0.054561	0.899831	0.36821	0.835977
Q9Y3S1	Serine/threonine-protein kinase WNK2 OS=Homo sapiens GN=WNK2 PE=1 SV=4	WNK2			19.7757	3.13452	5	11	4	1	34.5822	5	172.4	174.1	198.4	206.4	174.5	183.6	131	145.8	99.495	100.476	114.5	119.117	100.707	105.959	75.6024	84.1437	+	0.00327507	5312.82	-0.130975	0.088014	-1.48812	0.13672	0.343306	4956.65	-0.363094	0.120292	-3.01844	0.00254077	0.0276905	5069.67	-0.305768	0.0837696	-3.6501	0.000262137	0.0186437
Q14677	Clathrin interactor 1 OS=Homo sapiens GN=CLINT1 PE=1 SV=1	CLINT1			74.2404	26.88	13	47	13	1	192.144	13	910.8	862	874.1	908.4	1023	987.9	1138.7	1207.7	92.086	87.1521	88.3755	91.8434	103.43	99.8812	115.128	122.104	+	0.00328154	6191.59	-0.0928532	0.0682166	-1.36115	0.173465	0.39941	6952.46	0.116949	0.113596	1.02952	0.303234	0.551295	6728.38	0.0413155	0.0686746	0.601613	0.547432	0.91184
P49407	Beta-arrestin-1 OS=Homo sapiens GN=ARRB1 PE=1 SV=2	ARRB1	Chemokine signaling pathway;Endocytosis;MAPK signaling pathway;Morphine addiction;Olfactory transduction		37.7799	30.1435	10	21	9	1	71.5054	10	162.1	153.6	76.5	106.5	218.8	204.1	128	139.7	109.039	103.321	51.4588	71.6388	147.179	137.291	86.1011	93.9712	+	0.00329668	2168.72	-1.99183	0.14411	-13.8216	1.89e-43	1.32e-40	5263.57	0.515713	0.133852	3.85285	0.00011675	0.00307052	5445.53	0.482109	0.155617	3.09805	0.00194796	0.0702116
P50402	Emerin OS=Homo sapiens GN=EMD PE=1 SV=1	EMD	Arrhythmogenic right ventricular cardiomyopathy (ARVC);Dilated cardiomyopathy;Hypertrophic cardiomyopathy (HCM)	Emerin architectural complex;Emerin complex 1;Emerin complex 24;Emerin complex 25;Emerin complex 32;Emerin complex 52;Emerin regulatory complex;Emerin-actin-NMI complex;Emerin-actin-NMI-(alphaII)spectrin complex	50.2903	43.3071	7	26	7	1	122.871	7	702.9	725.7	604.9	628.2	628	572.8	815.1	790.9	102.829	106.164	88.4923	91.9009	91.8716	83.7963	119.243	115.703	+	0.00329779	2400.55	-0.270272	0.102692	-2.63187	0.0084917	0.0470987	2814.33	0.050997	0.138748	0.367551	0.713208	0.857319	2980.72	0.16359	0.123253	1.32728	0.184417	0.700526
Q96HL8	SH3 domain-containing YSC84-like protein 1 OS=Homo sapiens GN=SH3YL1 PE=1 SV=1	SH3YL1			1.03419	2.92398	1	1	1	1	3.28863	1	38.8	37.8	51.1	53.3	58.4	52.4	58.3	58.6	75.9481	73.9907	100.024	104.331	114.314	102.569	114.118	114.705	+	0.00330111	1429.83	0.0378464	0.0901689	0.419728	0.674684	0.845931	1417.54	-0.0408773	0.0826386	-0.494651	0.620846	0.800362	1554.46	0.162506	0.0925378	1.7561	0.0790709	0.512909
Q9BWF3	RNA-binding protein 4 OS=Homo sapiens GN=RBM4 PE=1 SV=1	RBM4			120.951	61.2637	18	83	18	1	354.38	18	2350.3	2123.8	2229.1	2282.6	2261.3	2165.9	2926.4	2922.3	97.6155	88.2082	92.5816	94.8037	93.919	89.9568	121.543	121.372	+	0.00333208	1251.82	0.165528	0.0785201	2.1081	0.0350227	0.134739	1250.79	0.103784	0.067865	1.52927	0.126198	0.33585	1253.32	0.105342	0.0753261	1.39848	0.161969	0.673321
P35080	Profilin-2 OS=Homo sapiens GN=PFN2 PE=1 SV=3	PFN2	Rap1 signaling pathway;Regulation of actin cytoskeleton;Salmonella infection;Shigellosis	Profilin 2 complex	31.3268	35	4	27	4	1	121.785	4	330	364.8	402	427.8	492.8	473.4	324	293.9	84.923	93.8785	103.452	110.091	126.818	121.826	83.3789	75.6329	+	0.00338498	10883.3	-0.0597384	0.0793104	-0.753224	0.451316	0.692006	10669.6	-0.1681	0.104994	-1.60105	0.109366	0.308517	10630.1	-0.176538	0.0810738	-2.17749	0.0294438	0.332027
Q8IWW6	Rho GTPase-activating protein 12 OS=Homo sapiens GN=ARHGAP12 PE=1 SV=1	ARHGAP12			15.2071	6.26478	5	11	5	1	37.406	5	127.5	128.8	162.1	156.5	147.6	156.9	121.4	111.4	91.7101	92.6452	116.598	112.57	106.168	112.857	87.3224	80.1295	+	0.00344554	3599.83	0.147254	0.0649709	2.26646	0.023423	0.100413	3786.15	0.201608	0.0785576	2.56637	0.010277	0.0697922	3634.45	0.106365	0.0612752	1.73586	0.0825878	0.521565
P23511	Nuclear transcription factor Y subunit alpha OS=Homo sapiens GN=NFYA PE=1 SV=2	NFYA	Antigen processing and presentation;Tuberculosis	CBF-DNA complex;p32-CBF-DNA complex	8.39012	5.4755	1	6	1	1	31.1526	1	35.4	34.7	34.3	39.7	35.6	30.8	54.4	56.8	88.0323	86.2916	85.2969	98.7255	88.5297	76.5931	135.281	141.25	+	0.00346297	2816.85	0.0420316	0.0910319	0.461724	0.644279	0.828375	3083.56	0.185907	0.1118	1.66285	0.0963428	0.285686	2933.26	0.0699431	0.102892	0.67977	0.49665	0.891467
Q9P055	JNK1/MAPK8-associated membrane protein OS=Homo sapiens GN=JKAMP PE=2 SV=2	JKAMP			1.50446	2.76074	1	2	1	1	7.32864	1	164.8	173.1	216.6	244.9	234.8	229.1	147.7	154.7	84.2051	88.4461	110.673	125.133	119.972	117.059	75.4678	79.0445	+	0.00348454	2301.88	0.0350502	0.0789072	0.444195	0.656902	0.836494	2389.19	0.0617789	0.080013	0.772112	0.440048	0.673166	2423.4	0.0877346	0.0971673	0.902923	0.366567	0.835751
Q8NE01	Metal transporter CNNM3 OS=Homo sapiens GN=CNNM3 PE=1 SV=1	CNNM3			10.9136	8.06223	4	10	4	1	38.1706	4	59.3	54.9	40.6	45.6	41	44.9	65.9	63.8	114.038	105.577	78.0769	87.6923	78.8462	86.3462	126.731	122.692	+	0.00348595	1723.89	0.130704	0.0746986	1.74975	0.0801619	0.241268	1772.74	0.133943	0.08371	1.60008	0.109581	0.308746	1870.63	0.238744	0.0989643	2.41243	0.0158468	0.245314
P50453	Serpin B9 OS=Homo sapiens GN=SERPINB9 PE=1 SV=1	SERPINB9	Amoebiasis		90.7935	51.0638	18	114	18	1	436.145	18	3470	3634	3365	4474.6	6843.7	5928.1	1547.7	1682.4	89.7061	93.9458	86.9916	115.677	176.923	153.253	40.011	43.4932	+	0.00355739	10706.2	0.0452806	0.189187	0.239343	0.81084	0.918172	17057.1	0.743213	0.249716	2.97623	0.00291813	0.0304444	14894	0.305783	0.188111	1.62554	0.104048	0.574365
Q93050	V-type proton ATPase 116 kDa subunit a isoform 1 OS=Homo sapiens GN=ATP6V0A1 PE=1 SV=3	ATP6V0A1	Collecting duct acid secretion;Epithelial cell signaling in Helicobacter pylori infection;Lysosome;Metabolic pathways;Oxidative phosphorylation;Phagosome;Rheumatoid arthritis;Synaptic vesicle cycle;Tuberculosis;Vibrio cholerae infection		24.7461	10.1553	8	15	7	1	51.3016	8	89.2	93.7	88.6	79.2	71.4	91.2	154.9	174.1	84.7204	88.9944	84.1505	75.2226	67.8143	86.62	147.121	165.357	+	0.003564	2409.07	0.165487	0.0951429	1.73935	0.0819736	0.24512	2592.83	0.274313	0.0660191	4.15505	3.25217e-05	0.0011865	2614.79	0.268317	0.108275	2.4781	0.0132085	0.221506
Q9P0L0	Vesicle-associated membrane protein-associated protein A OS=Homo sapiens GN=VAPA PE=1 SV=3	VAPA	Tight junction		63.0722	43.7751	11	85	10	1	344.801	11	2637.3	2804.4	2316.9	2207.6	2282.7	2196.3	2783.4	2813.8	105.269	111.939	92.4799	88.1172	91.1148	87.6661	111.1	112.314	+	0.00357422	4865.8	-0.19086	0.0730923	-2.61123	0.00902184	0.0493019	5510.41	0.048316	0.0499335	0.967607	0.333241	0.582107	5549.91	0.0603405	0.0865184	0.69743	0.485534	0.886203
Q02750	Dual specificity mitogen-activated protein kinase kinase 1 OS=Homo sapiens GN=MAP2K1 PE=1 SV=2	MAP2K1	Acute myeloid leukemia;Alcoholism;Apoptosis;B cell receptor signaling pathway;Bladder cancer;cAMP signaling pathway;Central carbon metabolism in cancer;cGMP-PKG signaling pathway;Chemokine signaling pathway;Choline metabolism in cancer;Cholinergic synapse;Chronic myeloid leukemia;Colorectal cancer;Dorso-ventral axis formation;Endometrial cancer;ErbB signaling pathway;Estrogen signaling pathway;Fc…	BRAF-MAP2K1-MAP2K2-YWHAE complex;MAP2K1-BRAF-RAF1-YWHAE-KSR1 complex;p14-Mp1-MEK1 complex;RAF1-MAP2K1-YWHAE complex	20.8743	19.084	7	14	4	1	51.9504	7	245.5	271.4	258.1	257.1	369.2	349.4	225.7	250.6	88.1904	97.4944	92.7167	92.3574	132.627	125.514	81.0777	90.0225	+	0.00369096	3722.25	-0.274799	0.0816403	-3.36596	0.000762765	0.00672637	4090.06	-0.102372	0.0883441	-1.15878	0.246544	0.494224	3996.93	-0.154092	0.0926556	-1.66306	0.0963001	0.557752
Q13586	Stromal interaction molecule 1 OS=Homo sapiens GN=STIM1 PE=1 SV=3	STIM1	Calcium signaling pathway;Platelet activation		3.06013	1.45985	1	1	1	1	3.4801	1	28	28.1	30	30.2	24.3	27.3	20.5	20.9	107.023	107.406	114.668	115.432	92.881	104.348	78.3564	79.8853	+	0.0037145	1152.14	0.0738442	0.0945556	0.780961	0.434825	0.678845	1089.52	-0.116867	0.114815	-1.01788	0.308736	0.556779	1202.67	0.105956	0.0920657	1.15088	0.249782	0.766249
Q9H2W6	39S ribosomal protein L46, mitochondrial OS=Homo sapiens GN=MRPL46 PE=1 SV=1	MRPL46		39S ribosomal subunit, mitochondrial;55S ribosome, mitochondrial	31.6487	28.3154	6	14	6	1	53.4587	6	293.5	271.6	254	231.1	254.2	258.8	338.6	349.3	104.305	96.5217	90.267	82.1287	90.3381	91.9728	120.332	124.135	+	0.00374346	662.165	0.101075	0.103454	0.977001	0.328569	0.583801	702.135	0.171399	0.117667	1.45664	0.145214	0.363804	671.54	0.0675581	0.106485	0.634437	0.525796	0.903433
Q16658	Fascin OS=Homo sapiens GN=FSCN1 PE=1 SV=3	FSCN1	MicroRNAs in cancer		303.027	62.4746	25	464	25	1	1958.56	25	10244.9	10960.9	9025.1	8978.2	13420	15255.2	8558.8	8623.6	96.347	103.081	84.8755	84.4344	126.207	143.466	80.4902	81.0997	+	0.00376275	31884.2	-0.467522	0.095557	-4.89259	9.95e-07	2.1e-05	39795.1	0.0225207	0.172509	0.130548	0.896133	0.955226	36951.6	-0.146501	0.102395	-1.43074	0.152506	0.659506
P28161	Glutathione S-transferase Mu 2 OS=Homo sapiens GN=GSTM2 PE=1 SV=2	GSTM2	Chemical carcinogenesis;Drug metabolism - cytochrome P450;Glutathione metabolism;Metabolism of xenobiotics by cytochrome P450		7.84369	14.6789	3	5	3	1	15.0391	3	91.3	104.8	159.6	182.2	129.5	141.5	80.1	86.7	74.8591	85.9281	130.86	149.39	106.18	116.019	65.6759	71.0874	+	0.00379294	459.001	0.510226	0.0939057	5.43339	5.53e-08	1.56e-06	327.247	-0.312607	0.118744	-2.63262	0.008473	0.0618811	381.487	0.0473691	0.100184	0.472822	0.63634	0.934547
Q9UKS6	Protein kinase C and casein kinase substrate in neurons protein 3 OS=Homo sapiens GN=PACSIN3 PE=1 SV=2	PACSIN3			24.6696	17.6887	6	10	6	1	42.5765	6	265.4	240.9	238.5	245.2	259.5	242.6	330	344.1	98.015	88.9669	88.0805	90.5549	95.836	89.5947	121.872	127.08	+	0.00381651	2486.04	0.145374	0.0686704	2.11699	0.0342609	0.132496	2622.24	0.206761	0.0769791	2.68594	0.00723258	0.0559824	2509.99	0.104973	0.0643772	1.63059	0.102978	0.571793
P78310	Coxsackievirus and adenovirus receptor OS=Homo sapiens GN=CXADR PE=1 SV=1	CXADR	Viral myocarditis		52.917	29.3151	10	43	10	1	173.184	10	733.3	751	697.4	665.9	688.3	630.5	870.5	909.5	98.6546	101.036	93.8248	89.587	92.6006	84.8244	117.113	122.36	+	0.00381847	11268	-0.300947	0.0909817	-3.30777	0.000940405	0.00797096	12822	-0.0432184	0.120119	-0.359798	0.718998	0.860863	14193.7	0.183554	0.079154	2.31895	0.0203976	0.279175
P48147	Prolyl endopeptidase OS=Homo sapiens GN=PREP PE=1 SV=2	PREP	Renin-angiotensin system		72.0217	31.5493	17	55	17	1	214.792	17	1375.3	1600.7	1772.4	1864.8	2107.8	2256.3	1251.5	1331	81.1398	94.438	104.568	110.019	124.356	133.117	73.8359	78.5262	+	0.00384869	4056.13	0.0935648	0.0783572	1.19408	0.232446	0.478354	4090.35	0.0522579	0.0981874	0.532226	0.594569	0.782934	3915.98	-0.0501705	0.0848963	-0.590962	0.554546	0.914342
Q9BVJ6	U3 small nucleolar RNA-associated protein 14 homolog A OS=Homo sapiens GN=UTP14A PE=1 SV=1	UTP14A	Ribosome biogenesis in eukaryotes		128.422	43.4501	25	64	25	1	264.523	25	1084.8	951	979.2	945.7	841.5	879.1	1294	1322.6	104.585	91.6858	94.4046	91.1749	81.129	84.754	124.754	127.512	+	0.00387022	1677.95	0.116492	0.132764	0.877435	0.38025	0.631695	1968.21	0.400315	0.12559	3.18748	0.00143517	0.0186863	1752.95	0.145303	0.112778	1.2884	0.197608	0.717262
Q9Y3E0	Vesicle transport protein GOT1B OS=Homo sapiens GN=GOLT1B PE=1 SV=1	GOLT1B			1.02164	7.97101	1	1	1	1	2.52943	1	21.7	20.1	24.2	26.6	18.7	17.6	29.2	27.6	93.4841	86.5913	104.254	114.593	80.56	75.8212	125.794	118.901	+	0.00390756	3426.65	-0.251778	0.114912	-2.19106	0.0284476	0.115731	3475.59	-0.278478	0.111751	-2.49195	0.0127045	0.0801205	3816.92	-0.0503377	0.109558	-0.459462	0.645902	0.936047
Q9ULA0	Aspartyl aminopeptidase OS=Homo sapiens GN=DNPEP PE=1 SV=1	DNPEP			21.0098	17.4737	5	9	5	1	32.2673	5	52.9	54.4	62.5	60.3	58.7	57.6	42.4	35.4	99.7643	102.593	117.869	113.72	110.702	108.628	79.9623	66.761	+	0.0039255	2286.86	0.222564	0.0678807	3.27876	0.00104265	0.0087186	2067.85	-0.068602	0.121335	-0.565395	0.571805	0.768464	2134.77	0.0030448	0.0703639	0.0432721	0.965485	0.994243
Q9NUU7	ATP-dependent RNA helicase DDX19A OS=Homo sapiens GN=DDX19A PE=1 SV=1	DDX19A			86.8646	44.5607	18	85	18	1	323.551	18	1126.9	1151.3	1164.3	1267.6	1259.6	1282.6	942.7	897.6	99.1488	101.296	102.439	111.528	110.824	112.848	82.9422	78.9741	+	0.0039538	1509.23	0.0615759	0.0783802	0.785606	0.432099	0.676856	1650.56	0.206229	0.0763543	2.70094	0.00691432	0.0543	1535.09	0.0377046	0.0774457	0.486852	0.626363	0.931553
P09661	U2 small nuclear ribonucleoprotein A' OS=Homo sapiens GN=SNRPA1 PE=1 SV=2	SNRPA1	Spliceosome	17S U2 snRNP;C complex spliceosome;CDC5L complex;Spliceosome;SRm160/300 complex	94.3755	54.5098	13	111	13	1	470.389	13	2651.1	2563.6	2661.9	2591.1	2487	2483.5	2900.1	3002.9	99.3796	96.0996	99.7845	97.1304	93.2281	93.0969	108.714	112.567	+	0.00399159	4515.69	-0.0860252	0.0623857	-1.37892	0.167918	0.392041	4355.63	-0.237837	0.0819563	-2.902	0.00370791	0.0356965	4540.25	-0.133538	0.075142	-1.77714	0.0755447	0.502054
Q01844	RNA-binding protein EWS OS=Homo sapiens GN=EWSR1 PE=1 SV=1	EWSR1	Transcriptional misregulation in cancer	CPSF6-EWSR1-ITCH-NUDT21-POLR2A-UBAP2L complex;Large Drosha complex	85.1983	14.1768	6	79	6	1	349.627	6	2045.9	1855.2	2048.4	1903.5	1754.7	1739.8	2554.2	2730.6	98.4061	89.2336	98.5264	91.5568	84.3996	83.683	122.855	131.34	+	0.00399277	24717.4	0.0411064	0.0699925	0.587297	0.557004	0.772177	25221.3	0.0277422	0.0729779	0.380145	0.703837	0.852217	24777.8	-0.0151426	0.0898118	-0.168604	0.866108	0.980028
Q9NX63	MICOS complex subunit MIC19 OS=Homo sapiens GN=CHCHD3 PE=1 SV=1	CHCHD3			57.8688	41.4097	9	32	9	1	153.814	9	936.3	948	864	831.6	856.4	790	1098	1177.8	99.844	101.092	92.1342	88.6792	91.3238	84.2431	117.087	125.597	+	0.00399546	3818	-0.142957	0.0765487	-1.86753	0.0618278	0.202317	4662.38	0.261515	0.0804936	3.24889	0.00115856	0.0160091	4313.51	0.0840283	0.0587776	1.4296	0.152833	0.659796
O75874	Isocitrate dehydrogenase [NADP] cytoplasmic OS=Homo sapiens GN=IDH1 PE=1 SV=2	IDH1	2-Oxocarboxylic acid metabolism;Biosynthesis of amino acids;Carbon metabolism;Central carbon metabolism in cancer;Citrate cycle (TCA cycle);Glutathione metabolism;Metabolic pathways;Peroxisome	Isocitrate dehydrogenase, cytoplasmic	239.071	71.4976	26	297	25	1	1231.4	26	5841.8	5983.6	6129	7178.1	9083.3	9770.3	5367.9	5816.4	84.7092	86.7654	88.8737	104.086	131.713	141.675	77.8374	84.3409	+	0.00404489	20075.5	0.0256372	0.11593	0.221144	0.82498	0.924548	21160.2	0.0797621	0.187478	0.425447	0.670511	0.831524	18745.7	-0.18119	0.127818	-1.41756	0.156318	0.666102
Q9NQC3	Reticulon-4 OS=Homo sapiens GN=RTN4 PE=1 SV=2	RTN4		Nogo-potassium channel complex	210.071	36.745	22	147	22	1	651.123	22	2073.4	2037	2112.3	2067.5	1932.7	1892.7	2252.9	2356.1	99.1785	97.4373	101.039	98.8962	92.4482	90.5349	107.765	112.701	+	0.00410912	14995.5	0.161064	0.066763	2.41248	0.0158446	0.0755892	15637.6	0.197565	0.0657955	3.00272	0.00267581	0.028782	15298	0.144557	0.0556099	2.59949	0.00933636	0.182647
Q8TE96	ATP-dependent RNA helicase DQX1 OS=Homo sapiens GN=DQX1 PE=2 SV=2	DQX1			1.04881	1.67364	1	1	1	1	2.74881	1	109.3	114.5	161	144.1	171.5	173.9	97.1	114.4	80.5305	84.3618	118.622	106.171	126.358	128.127	71.5417	84.2881	+	0.00411321	50.3418	-0.0899858	0.256225	-0.351198	0.72544	0.874541	55.4528	0.0510534	0.254342	0.200727	0.840912	0.927957	68.4342	0.303845	0.187734	1.61849	0.105558	0.578293
Q969T4	Ubiquitin-conjugating enzyme E2 E3 OS=Homo sapiens GN=UBE2E3 PE=1 SV=1	UBE2E3	Protein processing in endoplasmic reticulum;Ubiquitin mediated proteolysis		24.9196	24.1546	4	24	2	1	94.1748	4	323.4	300.9	358.3	365.5	432.1	421.3	304.2	335.3	91.0665	84.7307	100.894	102.922	121.675	118.634	85.66	94.4175	+	0.00412886	3651.69	0.0219722	0.0622921	0.352729	0.724292	0.873595	3800.88	0.0524683	0.141078	0.371911	0.709959	0.855489	3589.13	-0.0812095	0.0706232	-1.1499	0.250186	0.766795
Q9BXP5	Serrate RNA effector molecule homolog OS=Homo sapiens GN=SRRT PE=1 SV=1	SRRT		CEN complex;Spliceosome	164.702	35.274	29	131	29	1	531.42	29	3165.5	2916.5	2992	3038.6	2917.7	2781.7	3716.9	3868.9	99.7094	91.8662	94.2444	95.7122	91.904	87.6202	117.078	121.866	+	0.00415066	10283.7	0.0425324	0.0831894	0.511271	0.609161	0.804989	11465	0.2288	0.0954209	2.3978	0.0164941	0.0943706	10827.7	0.0908491	0.1198	0.758341	0.448247	0.873107
Q5VWQ0	Round spermatid basic protein 1 OS=Homo sapiens GN=RSBN1 PE=1 SV=2	RSBN1			5.54954	3.11721	2	4	2	1	12.6807	2	110.2	112.1	116.7	108	101.2	107.1	160.7	182.5	88.2924	89.8147	93.5003	86.5298	81.0816	85.8087	128.753	146.219	+	0.00415363	1306.76	0.0922771	0.103997	0.887304	0.374915	0.627315	1412.15	0.205703	0.111647	1.84243	0.0654119	0.225902	1367.47	0.128037	0.101543	1.26091	0.20734	0.728111
P22314	Ubiquitin-like modifier-activating enzyme 1 OS=Homo sapiens GN=UBA1 PE=1 SV=3	UBA1	Parkinson's disease;Ubiquitin mediated proteolysis		398.051	56.7108	38	346	38	1	1533.15	38	6985.1	7914	8608.5	8813.6	9629.5	10482.1	6031.1	6264.1	86.3317	97.8124	106.396	108.931	119.015	129.553	74.5408	77.4206	+	0.00418128	22136.6	0.00656935	0.0612456	0.107262	0.914581	0.965695	22379.9	-0.0289234	0.0607893	-0.475798	0.634218	0.8088	22375.9	-0.0304526	0.0675209	-0.45101	0.651983	0.937238
Q9Y383	Putative RNA-binding protein Luc7-like 2 OS=Homo sapiens GN=LUC7L2 PE=1 SV=2	LUC7L2		Nop56p-associated pre-rRNA complex	75.5681	28.3163	10	51	6	1	230.71	10	584.7	549.2	619.1	676.4	681.1	693	859	947.2	83.3841	78.3215	88.2899	96.4615	97.1318	98.8288	122.502	135.08	+	0.0042449	2660.89	-0.267007	0.107347	-2.48733	0.0128706	0.0646409	2835.27	-0.167534	0.133953	-1.2507	0.211045	0.451222	3010.92	-0.0288344	0.0862613	-0.334268	0.738178	0.954495
Q5T8P6	RNA-binding protein 26 OS=Homo sapiens GN=RBM26 PE=1 SV=3	RBM26			106.842	23.5353	21	64	20	1	257.78	21	1093.9	1175.7	1084.9	1074.2	1034.3	1036.4	1277.1	1306.4	96.3481	103.553	95.5554	94.613	91.0987	91.2836	112.484	115.065	+	0.00434656	6284.24	-0.0142882	0.066978	-0.213326	0.831072	0.927704	6814.59	0.115062	0.0618027	1.86176	0.0626371	0.219648	6721.74	0.0807931	0.0556678	1.45134	0.146684	0.648657
P11766	Alcohol dehydrogenase class-3 OS=Homo sapiens GN=ADH5 PE=1 SV=4	ADH5	Carbon metabolism;Chemical carcinogenesis;Drug metabolism - cytochrome P450;Fatty acid degradation;Glycolysis / Gluconeogenesis;Metabolic pathways;Metabolism of xenobiotics by cytochrome P450;Retinol metabolism;Tyrosine metabolism		85.717	35.2941	12	63	12	1	276.75	12	1787.1	2025.9	2295.5	2438.8	2417.2	2648.7	1511.7	1387.8	86.5806	98.1499	111.211	118.154	117.107	128.323	73.2382	67.2355	+	0.00439168	13571.4	0.0160397	0.0891264	0.179966	0.857179	0.940025	13049.4	-0.139639	0.0822427	-1.69789	0.0895287	0.273651	12401.6	-0.262174	0.0791792	-3.31115	0.000929139	0.0425357
P42892	Endothelin-converting enzyme 1 OS=Homo sapiens GN=ECE1 PE=1 SV=2	ECE1			5.36676	5.06494	3	5	3	1	17.0805	3	64.4	66	52.8	54.6	54.5	53.5	56.2	59.5	111.636	114.41	91.5276	94.6479	94.4745	92.7411	97.4215	103.142	+	0.0044151	3159.46	-0.223335	0.0835036	-2.67456	0.00748282	0.0426136	3422.17	-0.0894945	0.090896	-0.984581	0.32483	0.57357	3540.1	-0.0110861	0.0572081	-0.193786	0.846344	0.97734
P17544	Cyclic AMP-dependent transcription factor ATF-7 OS=Homo sapiens GN=ATF7 PE=1 SV=2	ATF7			8.92013	7.28745	3	4	3	1	13.1027	3	169.1	171.5	167.7	153.3	199.9	176.3	238.1	245.2	88.9356	90.1979	88.1993	80.6259	105.134	92.7224	125.225	128.959	+	0.00453759	1286.22	-0.128035	0.0750556	-1.70587	0.088032	0.257088	1434.71	0.0713707	0.0772907	0.923407	0.355795	0.602885	1404.72	0.0204784	0.0766925	0.267019	0.789455	0.967824
Q9BT73	Proteasome assembly chaperone 3 OS=Homo sapiens GN=PSMG3 PE=1 SV=1	PSMG3		PAC3-PAC4 complex	1.99268	10.6557	1	1	1	1	3.08983	1	9.3	8.7	10.3	10.2	19	16	8.9	9.8	80.6941	75.4881	89.3709	88.5033	164.859	138.829	77.2234	85.0325	+	0.00459475	819.09	0.00466524	0.101245	0.0460789	0.963247	0.98714	703.585	-0.426406	0.126019	-3.38365	0.000715297	0.0113976	765.255	-0.215858	0.0884279	-2.44107	0.0146439	0.235653
P10809	60 kDa heat shock protein, mitochondrial OS=Homo sapiens GN=HSPD1 PE=1 SV=2	HSPD1	Legionellosis;RNA degradation;Tuberculosis;Type I diabetes mellitus	17S U2 snRNP;Frataxin complex	976.59	78.8831	41	3196	41	1	14215.8	41	60577.7	60931.3	49995.5	48767.3	54136	47971.6	66362.7	65801.7	106.617	107.239	87.9924	85.8308	95.2797	84.4303	116.799	115.811	+	0.00460419	59301.4	-0.157018	0.0805665	-1.94892	0.0513048	0.177768	66060.4	0.041348	0.0395001	1.04678	0.295201	0.544428	64264.3	-0.0252951	0.0810269	-0.312181	0.754903	0.958907
A1X283	SH3 and PX domain-containing protein 2B OS=Homo sapiens GN=SH3PXD2B PE=1 SV=3	SH3PXD2B			49.9743	19.6487	13	36	13	1	139.181	13	562.4	574.2	642.7	656	660	663.4	546.1	496	93.7177	95.6841	107.099	109.315	109.982	110.548	91.0015	82.6529	+	0.00460787	5344.6	0.290301	0.12761	2.27491	0.0229116	0.0986786	5292.94	0.212062	0.124811	1.69907	0.0893068	0.273322	4639.49	-0.0823078	0.107449	-0.76602	0.443664	0.872685
Q15287	RNA-binding protein with serine-rich domain 1 OS=Homo sapiens GN=RNPS1 PE=1 SV=1	RNPS1	mRNA surveillance pathway;RNA transport	Apoptosis- and splicing-associated protein complex (ASAP-L), SAP18-RNPS1-Acinus-L;Apoptosis- and splicing-associated protein complex (ASAP-S), SAP18-RNPS1-Acinus-S;Exon junction complex;Postsplicing complex;Spliceosome;Splicing-associated factors complex	63.569	23.2787	5	45	5	1	208.708	5	822.1	807.3	879.9	828	729.5	716.2	1002.4	1096.6	95.5652	93.8448	102.284	96.2511	84.8009	83.2549	116.524	127.475	+	0.00461111	11844.2	-0.0577987	0.0641225	-0.90138	0.367386	0.620052	12084.6	-0.0716007	0.056696	-1.26289	0.206629	0.446569	11836.7	-0.11973	0.0793958	-1.50801	0.131551	0.627045
P19623	Spermidine synthase OS=Homo sapiens GN=SRM PE=1 SV=1	SRM	Arginine and proline metabolism;beta-Alanine metabolism;Cysteine and methionine metabolism;Glutathione metabolism;Metabolic pathways		32.926	43.3775	10	33	10	1	112.552	10	327.7	310.3	309.5	314	378.2	392.1	289.2	309.7	99.6541	94.3627	94.1194	95.4879	115.011	119.238	87.9462	94.1803	+	0.00465731	3964.17	-0.012848	0.0906205	-0.141778	0.887255	0.953365	4569.63	0.246311	0.119158	2.06709	0.0387253	0.163108	3913.05	-0.10052	0.106233	-0.946223	0.344035	0.825276
P06744	Glucose-6-phosphate isomerase OS=Homo sapiens GN=GPI PE=1 SV=4	GPI	Amino sugar and nucleotide sugar metabolism;Carbon metabolism;Glycolysis / Gluconeogenesis;Metabolic pathways;Pentose phosphate pathway;Starch and sucrose metabolism		235.104	40.1434	20	187	20	1	761.684	20	3616.5	3912.9	4795.2	4590.9	4468.4	4975.5	3127.1	3106.2	88.7683	96.0436	117.7	112.685	109.679	122.126	76.7558	76.2428	+	0.0047233	14486.8	0.103815	0.115032	0.902485	0.3668	0.619551	15138.3	0.141808	0.128731	1.10158	0.270643	0.520369	14227.1	0.00171069	0.0873163	0.0195919	0.984369	0.997901
O94826	Mitochondrial import receptor subunit TOM70 OS=Homo sapiens GN=TOMM70A PE=1 SV=1	TOMM70A			170.951	49.1776	24	167	24	1	656.783	24	4557.9	4378.9	4101.3	4052.3	4286	3899.9	5278.3	5537.3	101.029	97.0611	90.9079	89.8218	95.0019	86.4438	116.997	122.738	+	0.00476546	6235.69	-0.0505166	0.0940798	-0.536955	0.591299	0.792744	7100.23	0.19021	0.0758257	2.50852	0.0121238	0.0776031	6678.77	0.0463217	0.0899494	0.514975	0.606571	0.928059
Q9Y2K7	Lysine-specific demethylase 2A OS=Homo sapiens GN=KDM2A PE=1 SV=3	KDM2A			11.3045	4.30293	4	7	4	1	25.2495	4	124.7	118.5	112.2	102.6	76.6	82.2	110.6	104.3	119.947	113.983	107.924	98.6894	73.6804	79.067	106.385	100.325	+	0.00479019	6662.76	0.000892695	0.0726732	0.0122837	0.990199	0.996047	6911.81	0.0262614	0.0913512	0.287477	0.773747	0.891797	6923.45	0.0279569	0.0812732	0.343987	0.730856	0.954274
Q9NVA2	Septin-11 OS=Homo sapiens GN=SEPT11 PE=1 SV=3	SEPT11	Bacterial invasion of epithelial cells	Septin complex	94.1717	32.8671	11	84	5	1	314.448	11	320.5	344.4	332.4	308.2	399.5	425.4	276.5	287.3	95.1674	102.264	98.7009	91.5151	118.625	126.316	82.1023	85.3092	+	0.00480985	9082.09	-0.191758	0.121699	-1.57567	0.115102	0.306553	10793.3	0.143065	0.16018	0.893148	0.371778	0.617171	9730.01	-0.0845077	0.112406	-0.751805	0.452168	0.874954
P18583	Protein SON OS=Homo sapiens GN=SON PE=1 SV=4	SON			171.563	23.9077	36	138	35	1	528.878	36	1890.2	1833.3	1870.1	1773.6	1710.2	1603.3	2114.8	2142.1	101.232	98.1844	100.155	94.9871	91.5917	85.8665	113.26	114.723	+	0.00482327	21451.7	0.0274423	0.0862676	0.318107	0.750404	0.88802	22802.7	0.108482	0.0885306	1.22536	0.220439	0.462422	21837.7	0.00656463	0.0837094	0.0784217	0.937493	0.990948
P32320	Cytidine deaminase OS=Homo sapiens GN=CDA PE=1 SV=2	CDA	Drug metabolism - other enzymes;Metabolic pathways;Pyrimidine metabolism		13.2628	15.0685	1	4	1	1	12.124	1	37	51.5	108.7	92.4	130.5	154.3	52.1	66.9	42.6882	59.4174	125.411	106.605	150.562	178.021	60.1096	77.1849	+	0.0048426	510.851	0.352855	0.167705	2.10402	0.0353769	0.135626	412.584	-0.146054	0.231947	-0.629685	0.528901	0.739596	420.35	-0.0952663	0.17357	-0.548863	0.5831	0.921432
Q96BX8	MOB kinase activator 3A OS=Homo sapiens GN=MOB3A PE=1 SV=1	MOB3A			2.60642	4.14747	1	1	1	1	2.51028	1	45.3	42.3	57.8	54.5	70	63.9	42.8	47.2	85.512	79.849	109.108	102.879	132.138	120.623	80.7928	89.0986	+	0.00485786	441.082	-0.275621	0.0954768	-2.88678	0.00389202	0.0254715	520.383	0.0642143	0.100716	0.637577	0.523749	0.735835	484.918	-0.091877	0.119092	-0.771481	0.440422	0.871394
Q13813	Spectrin alpha chain, non-erythrocytic 1 OS=Homo sapiens GN=SPTAN1 PE=1 SV=3	SPTAN1	Apoptosis;Tight junction	Emerin architectural complex;Emerin complex 1;Emerin complex 32;Emerin-actin-NMI-(alphaII)spectrin complex	1193.31	65.0485	137	980	137	1	4149.27	137	24734.6	25992.7	24819.1	23732.2	24921.7	23437.8	30134.2	31250.9	94.6674	99.4825	94.9908	90.8309	95.3835	89.7041	115.333	119.607	+	0.00487437	21711.6	-0.0784254	0.0614929	-1.27536	0.202183	0.440142	22593.9	-0.0437113	0.0716615	-0.609969	0.541883	0.747615	23531.5	0.0483088	0.0883242	0.546949	0.584414	0.921432
P43246	DNA mismatch repair protein Msh2 OS=Homo sapiens GN=MSH2 PE=1 SV=1	MSH2	Colorectal cancer;Mismatch repair;Pathways in cancer	BASC (Ab 80) complex (BRCA1-associated genome surveillance complex);BASC complex (BRCA1-associated genome surveillance complex);ERCC1-ERCC4-MSH2 complex;GCN5-TRRAP histone acetyltransferase complex;MSH2/6-BLM-p53-RAD51 complex;MSH2-MLH1-PMS2 DNA-repair initiation complex;MSH2-MLH1-PMS2-PCNA DNA-repair initiation complex;MSH2-MSH3 complex;MSH2-MSH6 complex;MSH2-MSH6-PMS1-MLH1 complex;MSH2-MSH6-PMS…	165.451	41.7559	32	136	32	1	546.068	32	2113.3	2059.3	2319.5	2378.7	2098.5	2251.8	1830.2	1757.8	100.579	98.0088	110.393	113.21	99.8745	107.171	87.1052	83.6594	+	0.00490884	17637.4	0.0554909	0.08474	0.654837	0.512573	0.739377	17697.6	0.00310011	0.0820303	0.0377923	0.969853	0.987093	16631.6	-0.146006	0.0700699	-2.08372	0.037186	0.370909
Q5T7N2	LINE-1 type transposase domain-containing protein 1 OS=Homo sapiens GN=L1TD1 PE=1 SV=1	L1TD1			345.193	50.8671	46	476	46	1	1873.74	46	15058.5	14246.8	15770.3	15412.5	12204.6	12009.6	15170.8	14356.6	105.461	99.7765	110.446	107.94	85.4741	84.1084	106.248	100.545	+	0.00493594	63442.6	0.175182	0.100038	1.75117	0.0799172	0.240776	63212.7	0.110218	0.0684322	1.61062	0.107262	0.305353	64145.1	0.135866	0.0869491	1.56259	0.118149	0.605753
P35613	Basigin OS=Homo sapiens GN=BSG PE=1 SV=2	BSG		CD147-gamma-secretase complex (APH-1a, PS-1, PEN-2, NCT variant);ITGA3-ITGB1-BSG complex	126.494	35.5844	10	94	10	1	418.026	10	2283	2308.7	1877.9	1772.1	2016.4	1894.1	2356.5	2522.4	107.239	108.446	88.2104	83.2407	94.7161	88.9714	110.692	118.484	+	0.00501221	37899.8	-0.00357045	0.103146	-0.0346155	0.972386	0.990594	37637.6	-0.0783289	0.133596	-0.586313	0.557665	0.757899	38712.2	-0.0143622	0.116514	-0.123266	0.901896	0.986184
Q05519	Serine/arginine-rich splicing factor 11 OS=Homo sapiens GN=SRSF11 PE=1 SV=1	SRSF11		Spliceosome	40.5558	17.1488	7	32	7	1	123.592	7	1297.5	1144.6	1268.3	1340.4	1174.3	1180.1	1629.2	1650.2	97.1492	85.7009	94.9628	100.361	87.9247	88.3589	121.985	123.557	+	0.00503411	18385.8	0.0930593	0.0930008	1.00063	0.317006	0.572833	17997.3	-0.0162139	0.10314	-0.157203	0.875085	0.944761	19029.9	0.107515	0.0876739	1.22631	0.220083	0.740306
Q9UNS2	COP9 signalosome complex subunit 3 OS=Homo sapiens GN=COPS3 PE=1 SV=3	COPS3		CNS-P53 complex;COP9 signalosome complex;CSA complex;CSA-POLIIa complex;DDB2 complex	63.4828	37.8251	10	25	10	1	94.3584	10	262.4	250.9	291.4	262	314.4	298.4	202.1	186.8	101.489	97.0412	112.705	101.334	121.601	115.413	78.1667	72.2491	+	0.00504323	3755.68	-0.0615374	0.10639	-0.578411	0.562987	0.77602	4063.66	0.0611095	0.117575	0.519749	0.603239	0.788192	3795.88	-0.094267	0.105838	-0.890676	0.373103	0.83822
Q13409	Cytoplasmic dynein 1 intermediate chain 2 OS=Homo sapiens GN=DYNC1I2 PE=1 SV=3	DYNC1I2	Phagosome;Salmonella infection;Vasopressin-regulated water reabsorption		132.428	42.163	16	64	16	1	272.563	16	1489.9	1621.8	1824.9	1981.4	2087.3	2050.9	1399.2	1510.1	85.3475	92.9032	104.538	113.503	119.569	117.484	80.1518	86.5046	+	0.00508962	4100.45	0.20776	0.0788719	2.63415	0.00843494	0.0468457	4318.61	0.264724	0.0778315	3.40124	0.00067081	0.0108918	3883.31	0.0212771	0.0786058	0.270681	0.786637	0.967686
Q8NCW5	NAD(P)H-hydrate epimerase OS=Homo sapiens GN=APOA1BP PE=1 SV=2	APOA1BP			37.1934	42.7083	8	45	8	1	168.288	8	1137	1386.2	1283.3	1440.2	1948.4	2012.2	1152.1	1163.5	78.9385	96.2397	89.0956	99.9887	135.271	139.701	79.9868	80.7783	+	0.00509307	1883.66	-0.0027043	0.0705767	-0.0383171	0.969435	0.989228	2142.42	0.231068	0.0870379	2.6548	0.00793562	0.0594253	1927.74	-0.0105102	0.0733967	-0.143197	0.886134	0.983932
Q9P032	NADH dehydrogenase [ubiquinone] 1 alpha subcomplex assembly factor 4 OS=Homo sapiens GN=NDUFAF4 PE=1 SV=1	NDUFAF4			22.0518	38.2857	7	19	7	1	78.845	7	437	437.8	411.4	370.6	396.9	371.4	558.4	524	99.6721	99.8546	93.8332	84.5274	90.526	84.7099	127.361	119.515	+	0.00509356	1446.87	-0.0186774	0.0880618	-0.212095	0.832033	0.928111	1588.88	0.136705	0.0909412	1.50322	0.132782	0.345722	1466.88	-0.0476314	0.0920095	-0.517679	0.604682	0.927917
Q8WWI1	LIM domain only protein 7 OS=Homo sapiens GN=LMO7 PE=1 SV=3	LMO7	Adherens junction	Emerin complex 1;Emerin regulatory complex	23.284	5.52585	7	13	7	1	42.3275	7	160.3	158.1	135.1	113.3	109.5	116	174.5	170.9	112.719	111.172	94.9987	79.6695	76.9975	81.5681	122.704	120.172	+	0.00509492	1703.25	-0.493635	0.108931	-4.53164	5.85e-06	0.00010062	1773.23	-0.432603	0.15745	-2.74755	0.00600426	0.0493137	1895.66	-0.263276	0.112951	-2.33089	0.0197592	0.275487
P48431	Transcription factor SOX-2 OS=Homo sapiens GN=SOX2 PE=1 SV=1	SOX2	Hippo signaling pathway;Signaling pathways regulating pluripotency of stem cells	OCT1-SOX2 DNA-protein complex;OCT4-SOX2 DNA-protein complex;PAX6-SOX2 DNA-protein complex	11.8248	13.2492	4	11	2	1	39.0586	4	160.7	147.7	183.9	183.1	131.9	108.8	190.9	194.2	98.8011	90.8085	113.065	112.573	81.0944	66.8921	117.369	119.397	+	0.00517479	17854.7	0.244378	0.112973	2.16315	0.0305294	0.121875	17214.9	0.103488	0.134126	0.771575	0.440366	0.673437	18399.5	0.223059	0.133025	1.67682	0.0935777	0.551363
Q14232	Translation initiation factor eIF-2B subunit alpha OS=Homo sapiens GN=EIF2B1 PE=1 SV=1	EIF2B1	RNA transport		16.7784	15.7377	5	16	5	1	60.5563	5	304.2	294.2	318.9	340.7	349.8	374.3	265	255.1	97.2584	94.0612	101.958	108.928	111.838	119.671	84.7254	81.5602	+	0.0051842	2893.86	0.0448596	0.081964	0.547309	0.584166	0.788198	3204.04	0.216682	0.087263	2.48309	0.0130248	0.0814113	2890.15	-0.0196538	0.100835	-0.194911	0.845463	0.976985
P52701	DNA mismatch repair protein Msh6 OS=Homo sapiens GN=MSH6 PE=1 SV=2	MSH6	Colorectal cancer;Mismatch repair;Pathways in cancer	BASC (Ab 80) complex (BRCA1-associated genome surveillance complex);BASC (Ab C-20) complex (BRCA1-associated genome surveillance complex);BASC complex (BRCA1-associated genome surveillance complex);BRCA1-BARD1-BACH1-DNA damage complex I;GCN5-TRRAP histone acetyltransferase complex;MSH2/6-BLM-p53-RAD51 complex;MSH2-MSH6 complex;MSH2-MSH6-PMS1-MLH1 complex;MSH2-MSH6-PMS2-MLH1 complex;MutS-alpha com…	298.946	42.6471	45	195	45	1	807.307	45	5295.7	5235.1	5922.7	6145.2	5479.2	5955.5	4447.4	4111.2	99.4684	98.3302	111.245	115.424	102.915	111.861	83.5349	77.2201	+	0.00518536	15012.9	0.276927	0.115205	2.40377	0.0162268	0.0768875	15211.2	0.247977	0.111226	2.22949	0.0257816	0.126072	14193.6	0.0884838	0.109367	0.809056	0.418483	0.859558
Q9UI26	Importin-11 OS=Homo sapiens GN=IPO11 PE=1 SV=1	IPO11			21.0888	9.4359	7	9	7	1	35.6791	7	262.2	261.7	285.2	266	294.2	304.2	229.7	214.4	99.0555	98.8666	107.745	100.491	111.145	114.923	86.7775	80.9974	+	0.00518699	3176	0.137331	0.145467	0.94407	0.345134	0.600337	3337.79	0.1865	0.143846	1.29652	0.194797	0.432394	3052.38	-0.010641	0.123592	-0.0860975	0.931389	0.990448
P09104	Gamma-enolase OS=Homo sapiens GN=ENO2 PE=1 SV=3	ENO2	Biosynthesis of amino acids;Carbon metabolism;Glycolysis / Gluconeogenesis;HIF-1 signaling pathway;Metabolic pathways;RNA degradation		105.532	39.8618	10	248	6	1	1110.82	10	113.5	132.4	167.3	187.3	145.8	127.5	68.5	79.8	88.8367	103.63	130.946	146.6	114.118	99.7945	53.6151	62.4596	+	0.00520576	5341.64	0.148993	0.160954	0.925683	0.354611	0.609469	5762.48	0.192579	0.266736	0.721984	0.470304	0.698441	5904.42	0.220427	0.177449	1.2422	0.214163	0.736201
Q15126	Phosphomevalonate kinase OS=Homo sapiens GN=PMVK PE=1 SV=3	PMVK	Metabolic pathways;Peroxisome;Terpenoid backbone biosynthesis		7.40368	23.4375	4	5	4	1	15.9306	4	56.6	51.7	73.2	72.7	68.7	70.5	70.8	66.4	85.3374	77.9495	110.366	109.612	103.581	106.295	106.747	100.113	+	0.00523371	1006.75	0.206399	0.0813556	2.53699	0.0111809	0.0580418	997.203	0.120102	0.131647	0.912301	0.36161	0.608095	929.148	-0.0400163	0.0840726	-0.475974	0.634093	0.933898
Q14103	Heterogeneous nuclear ribonucleoprotein D0 OS=Homo sapiens GN=HNRNPD PE=1 SV=1	HNRNPD		Multiprotein complex (mRNA turnover);PABPC1-HSPA8-HNRPD-EIF4G1 complex;PIN1-AUF1 complex	127.045	30.9859	13	284	11	1	1122.05	13	7589.2	7186.1	7418	7482.1	7527.6	7386.4	8509.9	8463.1	98.6212	93.383	96.3965	97.2295	97.8207	95.9859	110.586	109.978	+	0.00523629	29836.9	0.127629	0.0851559	1.49877	0.133935	0.338838	29631	0.0501896	0.131613	0.381343	0.702949	0.851765	28409.6	-0.0451034	0.112093	-0.402374	0.687409	0.943879
Q13155	Aminoacyl tRNA synthase complex-interacting multifunctional protein 2 OS=Homo sapiens GN=AIMP2 PE=1 SV=2	AIMP2		Multisynthetase complex	79.647	44.6875	12	54	12	1	228.264	12	1054.4	1015.4	1034.6	1075.2	1150.2	1131.5	935.4	884	101.866	98.098	99.9529	103.875	111.121	109.314	90.3692	85.4034	+	0.00525166	2637.17	-0.0501268	0.084717	-0.591697	0.554054	0.769762	2818.4	0.0441479	0.129402	0.341167	0.732978	0.868778	2607.79	-0.137618	0.0814116	-1.69039	0.0909528	0.545941
O95372	Acyl-protein thioesterase 2 OS=Homo sapiens GN=LYPLA2 PE=1 SV=1	LYPLA2	Glycerophospholipid metabolism		36.5437	45.4545	8	26	8	1	95.2908	8	731.7	753.8	731.1	833.8	1074.7	1041.1	743.3	794.2	87.3189	89.9563	87.2473	99.5033	128.252	124.242	88.7033	94.7775	+	0.00526277	4534.19	-0.143317	0.0758682	-1.88902	0.0588888	0.195081	5119.86	0.0849243	0.07418	1.14484	0.252275	0.500489	4837.89	-0.0475852	0.0924527	-0.514698	0.606764	0.928059
Q6ZU65	Ubinuclein-2 OS=Homo sapiens GN=UBN2 PE=1 SV=2	UBN2			17.0786	5.34521	6	13	6	1	49.1857	6	109.3	110.8	110.7	108.8	75.5	89.4	124.5	130.7	101.71	103.106	103.013	101.245	70.2571	83.1918	115.854	121.624	+	0.00534045	6057.93	0.46692	0.120062	3.88901	0.000100656	0.00119718	5802.74	0.307174	0.161194	1.90561	0.056701	0.206612	5356.67	0.130103	0.136059	0.956223	0.33896	0.820847
Q15424	Scaffold attachment factor B1 OS=Homo sapiens GN=SAFB PE=1 SV=4	SAFB			206.014	35.847	26	186	18	1	836.091	26	2585.5	2617.9	2616	2392.5	2306.9	2220.5	2972.5	3073.1	99.5145	100.762	100.688	92.0861	88.7914	85.4659	114.41	118.282	+	0.00534713	6657.52	0.103015	0.0917116	1.12325	0.26133	0.513632	7299.46	0.247628	0.108068	2.29142	0.0219393	0.113825	6680.43	0.0473471	0.098783	0.479305	0.631722	0.933672
Q07157	Tight junction protein ZO-1 OS=Homo sapiens GN=TJP1 PE=1 SV=3	TJP1	Adherens junction;Epithelial cell signaling in Helicobacter pylori infection;Gap junction;Salmonella infection;Tight junction;Vibrio cholerae infection	Alpha-dystrobrevin-ZO-1-actin complex;CF IIAm complex (Cleavage factor IIAm complex);ZO1-(beta)cadherin-(VE)cadherin-VEGFR2 complex	252.846	34.2105	42	159	42	1	657.26	42	3002.3	3119	2915.6	2953.9	2935.9	2654	3865.7	4219.2	93.5821	97.2196	90.8796	92.0734	91.5124	82.7255	120.494	131.513	+	0.00534826	4186.21	-0.148233	0.128871	-1.15024	0.250045	0.499277	4694.99	0.0592154	0.114356	0.517816	0.604587	0.789409	4635.01	0.0242467	0.138708	0.174803	0.861234	0.979703
A6NDB9	Paralemmin-3 OS=Homo sapiens GN=PALM3 PE=1 SV=2	PALM3			25.2631	16.0475	9	12	9	1	45.1412	9	216.9	220	337.6	312.6	193.6	145.7	251.8	249.2	90.028	91.3147	140.127	129.75	80.357	60.4753	104.514	103.435	+	0.0054434	1267.77	0.727987	0.112463	6.47314	9.6e-11	4.36e-09	683.874	-0.749051	0.155144	-4.82811	1.37837e-06	0.000107454	824.236	-0.260202	0.105317	-2.47065	0.0134866	0.22404
Q5JTV8	Torsin-1A-interacting protein 1 OS=Homo sapiens GN=TOR1AIP1 PE=1 SV=2	TOR1AIP1			63.6882	28.1304	13	45	12	1	182.297	13	441.5	453.2	408.5	375.7	419.1	406.6	492.2	499.7	101.015	103.692	93.4649	85.9602	95.8902	93.0302	112.615	114.331	+	0.005467	2066.27	-0.0328006	0.0655018	-0.500758	0.616541	0.810024	2207.4	0.062374	0.0716089	0.871037	0.383734	0.627402	2296.47	0.141851	0.100933	1.4054	0.159903	0.670641
O60216	Double-strand-break repair protein rad21 homolog OS=Homo sapiens GN=RAD21 PE=1 SV=2	RAD21	Cell cycle	CDCA5-PDS5A-RAD21-SMC1A-PDS5B-SMC3 complex;Cohesin-SA1 complex;Cohesin-SA2 complex;Mitotic 14S cohesin 1 complex;Mitotic 14S cohesin 2 complex;SNF2h-cohesin-NuRD complex;Sororin-cohesin complex	104.21	37.5594	16	64	16	1	273.076	16	734.9	702.6	722.1	659.1	657.3	631.1	879.8	941.4	99.1718	94.813	97.4445	88.9429	88.7	85.1644	118.725	127.038	+	0.00546805	13552.8	0.0868868	0.0829251	1.04777	0.294743	0.550048	13227.6	-0.0305232	0.0610543	-0.499935	0.617121	0.79775	13100.2	-0.0549354	0.0606173	-0.906267	0.364795	0.835751
Q15418	Ribosomal protein S6 kinase alpha-1 OS=Homo sapiens GN=RPS6KA1 PE=1 SV=2	RPS6KA1	Insulin resistance;Long-term potentiation;MAPK signaling pathway;mTOR signaling pathway;Neurotrophin signaling pathway;Oocyte meiosis;Progesterone-mediated oocyte maturation		15.2781	9.2517	5	12	3	1	38.5424	5	200.6	233.7	239.1	241	286.3	287.4	166	185.6	87.2316	101.625	103.973	104.8	124.499	124.977	72.1857	80.7088	+	0.00547211	2506.59	-0.116857	0.0865909	-1.34953	0.177168	0.404709	2643.85	-0.0491629	0.107494	-0.457355	0.647416	0.816611	2699.89	-0.00212388	0.107736	-0.0197138	0.984272	0.997901
Q9HCU5	Prolactin regulatory element-binding protein OS=Homo sapiens GN=PREB PE=1 SV=2	PREB	Protein processing in endoplasmic reticulum		25.6894	15.5875	4	9	4	1	50.3017	4	43.9	53.5	43.7	51.5	59.1	52.5	98.1	87.2	71.7467	87.4362	71.4198	84.1675	96.5884	85.8018	160.327	142.513	+	0.00552994	2342.35	0.0465621	0.060086	0.774924	0.438385	0.68176	2484.02	0.121581	0.0813628	1.49431	0.135096	0.349276	2315.24	-0.0436116	0.0600537	-0.72621	0.46771	0.880055
Q9NPH2	Inositol-3-phosphate synthase 1 OS=Homo sapiens GN=ISYNA1 PE=1 SV=1	ISYNA1	Inositol phosphate metabolism;Metabolic pathways		75.9216	24.1935	10	47	10	1	183.978	10	328	377.2	391.1	433.1	527.7	559.4	312.9	347.5	80.0757	92.087	95.4805	105.734	128.829	136.568	76.3893	84.8363	+	0.00554088	6867.18	-0.0574444	0.086355	-0.665213	0.505915	0.734565	7274.34	0.018576	0.0694611	0.26743	0.789138	0.899398	7591.51	0.114256	0.0657116	1.73875	0.0820782	0.520615
Q08380	Galectin-3-binding protein OS=Homo sapiens GN=LGALS3BP PE=1 SV=1	LGALS3BP			2.79371	2.90598	1	1	1	1	3.40751	1	18.8	18.1	19.3	16.9	10.3	11.8	11.3	9	130.216	125.368	133.68	117.056	71.342	81.7316	78.2684	62.3377	+	0.00554268	1260.67	-0.343062	0.133696	-2.56599	0.0102882	0.0544617	1172.17	-0.51982	0.225078	-2.30951	0.0209153	0.110208	1480.98	-0.0145879	0.128756	-0.113299	0.909794	0.987158
Q16629	Serine/arginine-rich splicing factor 7 OS=Homo sapiens GN=SRSF7 PE=1 SV=1	SRSF7	Herpes simplex infection;Spliceosome	12S U11 snRNP;Spliceosome	37.9571	24.3697	6	95	5	1	370.001	6	1466.2	1351.5	1409.5	1326.6	1270.6	1204.1	1877.4	2110.2	97.6157	89.9793	93.8408	88.3215	84.5932	80.1658	124.992	140.492	+	0.00554515	16748.3	0.0504567	0.0926385	0.544663	0.585985	0.789321	17638.8	0.10576	0.139387	0.75875	0.448002	0.68055	16813.8	-0.00255539	0.0983102	-0.0259931	0.979263	0.996612
O15013	Rho guanine nucleotide exchange factor 10 OS=Homo sapiens GN=ARHGEF10 PE=1 SV=4	ARHGEF10			13.749	4.6019	5	6	5	1	19.7606	5	159.8	143.1	136.4	150	183.9	188.3	120.1	123.8	106.056	94.9726	90.526	99.552	122.051	124.971	79.708	82.1636	+	0.00555646	5154.02	-0.188562	0.0636236	-2.96371	0.0030395	0.0209933	5209.82	-0.222742	0.0922136	-2.4155	0.0157136	0.0917699	5843.97	0.04874	0.0937413	0.519941	0.603104	0.927332
Q8IZP0	Abl interactor 1 OS=Homo sapiens GN=ABI1 PE=1 SV=4	ABI1		ABI1-WASF2 complex;ABI1-WASL complex;Wave-2 complex	24.062	12.7953	5	15	3	1	52.8558	5	153.8	156.4	167.9	157.4	209.3	195	197.2	190.2	86.2108	87.6682	94.1143	88.2287	117.321	109.305	110.538	106.614	+	0.00558228	2080.78	-0.0326044	0.0717407	-0.454476	0.649486	0.831825	2345.39	0.183168	0.0962822	1.90241	0.0571178	0.207454	2223.93	0.0610715	0.0726791	0.84029	0.400746	0.850878
Q5VT66	Mitochondrial amidoxime-reducing component 1 OS=Homo sapiens GN=MARC1 PE=1 SV=1	MARC1			8.30459	7.71513	2	4	2	1	15.0132	2	120.7	116.6	112.5	96.4	70.2	67.4	83.4	90	127.522	123.191	118.859	101.849	74.168	71.2097	88.1141	95.0872	+	0.00558874	1652.73	0.108865	0.0970926	1.12125	0.262184	0.514044	1570.95	-0.0666894	0.141289	-0.472007	0.636921	0.809992	1670.47	0.0627459	0.135907	0.461683	0.644309	0.936047
Q9H223	EH domain-containing protein 4 OS=Homo sapiens GN=EHD4 PE=1 SV=1	EHD4	Endocytosis		38.7674	17.1904	8	23	5	1	83.231	8	220.1	210	194.5	203.2	239.5	256	191.3	188.7	103.376	98.6321	91.3521	95.4383	112.488	120.237	89.8491	88.628	+	0.00567907	2648.72	-0.105371	0.105809	-0.995859	0.319318	0.574924	2745.15	-0.0823462	0.0727359	-1.13213	0.257582	0.50576	2559.6	-0.240299	0.106473	-2.2569	0.0240145	0.301405
Q96IJ6	Mannose-1-phosphate guanyltransferase alpha OS=Homo sapiens GN=GMPPA PE=1 SV=1	GMPPA	Amino sugar and nucleotide sugar metabolism;Fructose and mannose metabolism;Metabolic pathways		22.4311	19.2857	6	7	6	1	29.9888	6	92	86	92.3	91.9	104.5	107.5	75.3	82	100.615	94.0533	100.943	100.506	114.286	117.567	82.3513	89.6787	+	0.00569948	1283.81	-0.335246	0.0862897	-3.88512	0.00010228	0.00121306	1560.34	0.0764525	0.136369	0.560631	0.575049	0.770326	1493.14	-0.0234094	0.105751	-0.221364	0.824809	0.973269
P11171	Protein 4.1 OS=Homo sapiens GN=EPB41 PE=1 SV=4	EPB41	Tight junction		70.3882	29.3981	15	37	15	1	142.22	15	515.4	519.1	530.3	535.3	440.7	401.9	447.1	466.5	106.921	107.689	110.012	111.049	91.4244	83.3753	92.7521	96.7767	+	0.005704	6353.98	0.210297	0.114271	1.84033	0.0657192	0.21105	5912.54	-0.0107672	0.108793	-0.0989697	0.921162	0.965138	5948.61	0.00116875	0.0910825	0.0128317	0.989762	0.998879
P25208	Nuclear transcription factor Y subunit beta OS=Homo sapiens GN=NFYB PE=1 SV=2	NFYB	Antigen processing and presentation;HTLV-I infection;Tuberculosis	CBF-DNA complex;p32-CBF-DNA complex	4.07276	10.1449	2	3	2	1	10.8426	2	17.4	20.9	25.3	23.9	13.4	16.4	27.7	29	80	96.092	116.322	109.885	61.6092	75.4023	127.356	133.333	+	0.00572519	3799.43	0.104562	0.0846115	1.23579	0.216538	0.460192	3711.15	-0.0101355	0.110251	-0.0919308	0.926753	0.967795	3626.96	-0.0659197	0.0677713	-0.972679	0.330713	0.816009
P52597	Heterogeneous nuclear ribonucleoprotein F OS=Homo sapiens GN=HNRNPF PE=1 SV=3	HNRNPF		C complex spliceosome;DCS complex (PTBP1, PTBP2, HNRPH1, HNRPF);HNRPF-HNRPH1 complex	203.833	53.494	13	349	11	1	1640.99	13	3281.8	3085	2947.1	3065.1	3177.7	3083.7	3785.7	3677.7	100.577	94.5456	90.3194	93.9357	97.3866	94.5058	116.02	112.71	+	0.00572646	19057.8	0.00563783	0.0817813	0.0689378	0.945039	0.980089	21258.9	0.197268	0.078683	2.50713	0.0121717	0.0778501	20291.9	0.0883333	0.0692573	1.27544	0.202155	0.722071
O95394	Phosphoacetylglucosamine mutase OS=Homo sapiens GN=PGM3 PE=1 SV=1	PGM3	Amino sugar and nucleotide sugar metabolism;Metabolic pathways		13.5024	14.3911	7	12	7	1	38.5481	7	101.9	98.1	117.9	134.1	152.7	157.8	111.9	100.2	83.6446	80.5253	96.7782	110.076	125.344	129.53	91.8531	82.2491	+	0.0057315	3665.4	-0.317963	0.140793	-2.25838	0.0239219	0.101962	3808.42	-0.279543	0.149423	-1.87081	0.061371	0.217277	4219.6	-0.032431	0.167856	-0.193207	0.846797	0.977392
Q5VZK9	Leucine-rich repeat-containing protein 16A OS=Homo sapiens GN=LRRC16A PE=1 SV=1	LRRC16A			40.199	11.6703	11	23	11	1	86.5582	11	304.9	336.6	419.7	433	420.7	430	349.1	374.2	79.4994	87.7648	109.432	112.9	109.693	112.118	91.0241	97.5686	+	0.00576551	2700.24	0.257667	0.112217	2.29615	0.0216671	0.0947883	2769.07	0.25641	0.0998239	2.56863	0.0102102	0.0695591	2619.12	0.126683	0.0923329	1.37203	0.170055	0.680975
O60678	Protein arginine N-methyltransferase 3 OS=Homo sapiens GN=PRMT3 PE=1 SV=3	PRMT3			28.843	15.0659	6	24	6	1	92.232	6	275.8	289.3	277.4	298.1	348.4	383.1	245.4	232.5	93.8894	98.4851	94.434	101.481	118.604	130.417	83.5404	79.1489	+	0.0057704	2428.26	0.0887326	0.105264	0.842956	0.399253	0.649311	2750.02	0.300278	0.125097	2.40036	0.0163792	0.0939488	2344.26	-0.0529921	0.100752	-0.525965	0.598912	0.926206
P07942	Laminin subunit beta-1 OS=Homo sapiens GN=LAMB1 PE=1 SV=2	LAMB1	Amoebiasis;ECM-receptor interaction;Focal adhesion;Pathways in cancer;PI3K-Akt signaling pathway;Small cell lung cancer;Toxoplasmosis	ITGA6-ITGB4-Laminin10/12 complex	112.959	13.6058	18	40	18	1	181.859	18	660.2	615.5	514.7	480.2	454.4	437.7	504.2	539.2	125.57	117.068	97.8959	91.334	86.4269	83.2505	95.8988	102.556	+	0.00579017	11521.6	-0.0614713	0.109589	-0.560927	0.574847	0.782848	11840	-0.0575138	0.100102	-0.574554	0.565593	0.763859	12100.7	-0.00816202	0.0841358	-0.0970101	0.922718	0.98937
Q13885	Tubulin beta-2A chain OS=Homo sapiens GN=TUBB2A PE=1 SV=1	TUBB2A	Gap junction;Pathogenic Escherichia coli infection;Phagosome		572.795	73.7079	26	1309	1	1	5458.66	26	513.7	448.7	342.7	398.5	827.4	783.4	562.2	688.6	90.0201	78.6296	60.0543	69.8326	144.993	137.282	98.5192	120.669	+	0.00579867	6121.02	-0.657118	0.122793	-5.35143	8.73e-08	2.34e-06	11656.5	0.695578	0.187759	3.70464	0.000211691	0.0048664	9199.06	0.243913	0.135305	1.80269	0.0714377	0.492683
Q5T5Y3	Calmodulin-regulated spectrin-associated protein 1 OS=Homo sapiens GN=CAMSAP1 PE=1 SV=2	CAMSAP1			1.04847	0.499376	1	1	1	1	2.81995	1	14	12.8	11.5	11.7	12.7	13.5	15.9	15.7	103.896	94.9907	85.3432	86.8275	94.2486	100.186	117.996	116.512	+	0.00581119	3728.52	-0.0713605	0.113488	-0.628796	0.529483	0.752412	4421.54	0.25429	0.11346	2.24123	0.025011	0.123906	4104.48	0.0845531	0.106649	0.792817	0.427884	0.863876
O43491	Band 4.1-like protein 2 OS=Homo sapiens GN=EPB41L2 PE=1 SV=1	EPB41L2	Tight junction		279.276	48.7562	39	170	37	1	731.563	39	5921.1	6047.9	4800.2	4249.1	5240.4	5245.5	5913.7	6106.6	108.832	111.163	88.2299	78.1004	96.3209	96.4147	108.696	112.242	+	0.00581497	9301.24	-0.25051	0.0982563	-2.54955	0.0107861	0.0564219	9958.14	-0.139493	0.138595	-1.00648	0.314187	0.56236	10225.6	-0.0768813	0.110709	-0.694447	0.487402	0.886707
P48637	Glutathione synthetase OS=Homo sapiens GN=GSS PE=1 SV=1	GSS	Cysteine and methionine metabolism;Glutathione metabolism;Metabolic pathways		13.4705	11.6034	4	8	4	1	26.8658	4	54.1	62.6	85.8	77.1	95.8	91.2	67.4	64.6	72.302	83.6619	114.668	103.04	128.032	121.884	90.0768	86.3348	+	0.00582329	1810.95	0.0673272	0.0803701	0.837714	0.402191	0.651704	1800.88	-0.00619221	0.085719	-0.0722384	0.942412	0.975003	1704.95	-0.130797	0.104242	-1.25473	0.209575	0.731005
Q9BTW9	Tubulin-specific chaperone D OS=Homo sapiens GN=TBCD PE=1 SV=2	TBCD			104.603	27.1812	23	66	23	1	252.292	23	985.1	1133.6	1185.4	1220.1	1354.8	1445.8	910.2	907.4	86.2006	99.195	103.728	106.764	118.551	126.514	79.6465	79.4015	+	0.00587769	9869.05	0.0312077	0.0889506	0.350843	0.725706	0.874658	10267.7	0.0625728	0.101433	0.616889	0.537308	0.744685	10410.2	0.0875825	0.101578	0.862223	0.388565	0.846521
Q16740	ATP-dependent Clp protease proteolytic subunit, mitochondrial OS=Homo sapiens GN=CLPP PE=1 SV=1	CLPP		ClpP complex, heptameric;ClpXP complex	29.4435	31.0469	6	13	6	1	57.3495	6	219.1	205.7	161.4	147.4	186.3	191.4	196.4	191.8	116.892	109.743	86.1087	78.6395	99.3931	102.114	104.782	102.327	+	0.00589532	1371.35	-0.151825	0.0835794	-1.81654	0.0692873	0.218697	1537.01	0.0588564	0.092602	0.635585	0.525047	0.736531	1498.53	-0.000868995	0.0869401	-0.00999532	0.992025	0.999134
Q96KG9	N-terminal kinase-like protein OS=Homo sapiens GN=SCYL1 PE=1 SV=1	SCYL1		NUMAC complex (nucleosomal methylation activator complex)	2.36967	0.990099	1	1	1	1	3.25874	1	48.9	43.1	51.4	51.1	43	41.8	34.7	34.6	112.22	98.9099	117.958	117.269	98.6804	95.9266	79.6328	79.4033	+	0.00595045	2647.62	-0.159703	0.0857915	-1.86153	0.0626692	0.20409	2564.77	-0.302975	0.0849231	-3.56764	0.000360211	0.00703749	2593.96	-0.25431	0.1148	-2.21524	0.0267435	0.316695
P15151	Poliovirus receptor OS=Homo sapiens GN=PVR PE=1 SV=2	PVR	Cell adhesion molecules (CAMs)		4.15126	3.11751	1	1	1	1	4.40934	1	17	17.2	11.5	13.5	16.2	14.2	7.1	8.9	128.788	130.303	87.1212	102.273	122.727	107.576	53.7879	67.4242	+	0.00595427	1437.75	-0.40557	0.096518	-4.20201	2.65e-05	0.000381218	2079.8	0.380892	0.155725	2.44593	0.014448	0.0871872	1998	0.294549	0.10748	2.74051	0.00613433	0.144284
Q13123	Protein Red OS=Homo sapiens GN=IK PE=1 SV=3	IK		Spliceosome	62.3558	33.5727	17	44	17	1	159.573	17	1234.2	1188	1316.9	1185.5	1142.9	1114.3	1529.4	1507.8	96.62	93.0032	103.094	92.8075	89.4725	87.2336	119.73	118.039	+	0.00599461	3662.97	-0.154064	0.0647113	-2.38079	0.0172758	0.0805851	4132.61	0.0749654	0.0433433	1.72957	0.0837063	0.262813	3964.18	-0.0247981	0.073268	-0.338458	0.735018	0.954415
Q9BUF5	Tubulin beta-6 chain OS=Homo sapiens GN=TUBB6 PE=1 SV=1	TUBB6	Gap junction;Pathogenic Escherichia coli infection;Phagosome		289.359	70.6278	22	522	11	1	2127.73	22	1708.6	1768.1	2054.7	2224.2	2349.1	2447.4	1469.5	1709.8	86.8886	89.9144	104.489	113.109	119.46	124.459	74.7295	86.9497	+	0.00602591	16307.3	0.74233	0.140639	5.27826	1.3e-07	3.36e-06	11837.9	0.0270956	0.203446	0.133183	0.894049	0.954417	10207.4	-0.263413	0.160876	-1.63736	0.101555	0.569051
Q5UIP0	Telomere-associated protein RIF1 OS=Homo sapiens GN=RIF1 PE=1 SV=2	RIF1	Signaling pathways regulating pluripotency of stem cells		364.404	33.5356	62	210	62	1	866.261	62	4022.6	3748.5	3754.6	3617.3	3107.5	3129.4	4089.3	3946.9	109.399	101.944	102.11	98.3761	84.5115	85.1071	111.213	107.34	+	0.00603784	13501	0.122064	0.136205	0.896182	0.370155	0.623254	14418	0.205695	0.140167	1.4675	0.142241	0.359756	14290.3	0.172492	0.126198	1.36684	0.171675	0.683185
Q7LBR1	Charged multivesicular body protein 1b OS=Homo sapiens GN=CHMP1B PE=1 SV=1	CHMP1B	Endocytosis	ESCRT-III complex	6.05307	7.53769	2	8	2	1	26.8291	2	245.7	251.7	265.8	286.2	331.7	308.6	210.2	228.9	92.3337	94.5885	99.8873	107.554	124.652	115.971	78.9929	86.0203	+	0.00604485	3048.47	-0.0755326	0.0782352	-0.965455	0.334317	0.589436	3423.86	0.13667	0.076155	1.79463	0.0727127	0.240929	3315.94	0.0583082	0.0886159	0.657988	0.510546	0.897676
P20073	Annexin A7 OS=Homo sapiens GN=ANXA7 PE=1 SV=3	ANXA7			43.2216	28.2787	12	29	12	1	107.869	12	356.9	355.5	358.4	414	482.8	484.3	334.4	316.2	92.029	91.668	92.4158	106.753	124.493	124.88	86.2272	81.5342	+	0.00605254	2939.88	-0.139864	0.0815405	-1.71526	0.0862969	0.253578	3448.12	0.173209	0.0880583	1.96699	0.0491848	0.189159	3044.04	-0.111227	0.107009	-1.03941	0.298612	0.794204
P46940	Ras GTPase-activating-like protein IQGAP1 OS=Homo sapiens GN=IQGAP1 PE=1 SV=1	IQGAP1	Adherens junction;Proteoglycans in cancer;Regulation of actin cytoskeleton	60S APC containing complex;APC-IQGAP1 complex;APC-IQGAP1-Cdc42 complex;APC-IQGAP1-CLIP-170 complex;APC-IQGAP1-Rac1 complex;Emerin complex 52	487.89	50.2112	64	377	59	1	1558.55	64	8526.5	8515.2	7781.1	8483.7	10751.9	11540.4	10124.1	9614	90.5426	90.4226	82.6272	90.0881	114.174	122.547	107.507	102.091	+	0.00605867	17266.2	-0.100095	0.0892727	-1.12122	0.262192	0.514044	21943.7	0.384741	0.0838326	4.58939	4.44539e-06	0.000256984	23337.7	0.47479	0.109747	4.32623	1.51686e-05	0.00213226
Q8IYB3	Serine/arginine repetitive matrix protein 1 OS=Homo sapiens GN=SRRM1 PE=1 SV=2	SRRM1	mRNA surveillance pathway;RNA transport	C complex spliceosome;CDC5L complex;Exon junction complex;Exon junction complex (mRNA splicing-dependent);Spliceosome;Splicing-associated factors complex;SRm160/300 complex;SRm160-SRm300 complex	99.7213	13.2743	9	73	9	1	322.166	9	2190.8	2041.3	2282.4	2209.9	2067.8	1835.8	2869.7	3151.2	93.9809	87.5676	97.9103	94.8002	88.7044	78.7521	123.104	135.18	+	0.00607153	11460.9	0.0849306	0.0647899	1.31086	0.189905	0.422994	11181.4	-0.034184	0.0767331	-0.445492	0.655964	0.822507	11247	-0.0217401	0.0658576	-0.330108	0.741318	0.955521
Q9ULD9	Zinc finger protein 608 OS=Homo sapiens GN=ZNF608 PE=1 SV=4	ZNF608			0.9813	0.595238	1	1	1	1	2.05129	1	43.9	48.6	49.5	54.6	65.3	66.9	49.2	46.1	82.8107	91.6765	93.3742	102.995	123.178	126.197	92.8083	86.9606	+	0.00609192	2012.26	0.0982285	0.0984124	0.998131	0.318216	0.573872	2202.68	0.240471	0.106774	2.25216	0.0243121	0.121742	2004.9	0.0240605	0.143228	0.167988	0.866593	0.980028
Q9Y4G6	Talin-2 OS=Homo sapiens GN=TLN2 PE=1 SV=4	TLN2	Focal adhesion;HTLV-I infection;Platelet activation;Rap1 signaling pathway		92.472	8.92998	19	68	8	1	249.189	19	131.8	128	115.5	122.9	174.5	165.5	150.1	166.4	91.3138	88.681	80.0208	85.1477	120.897	114.662	103.992	115.285	+	0.00615832	1548.13	0.109223	0.118935	0.918338	0.358442	0.612462	1720.62	0.269733	0.160255	1.68315	0.0923466	0.278845	1538.87	0.0318622	0.110914	0.28727	0.773905	0.965652
Q9NX58	Cell growth-regulating nucleolar protein OS=Homo sapiens GN=LYAR PE=1 SV=2	LYAR		Nop56p-associated pre-rRNA complex	104.889	43.5356	15	70	15	1	296.813	15	2183.6	2106.6	1947.8	1763	1539.7	1713.7	2491.3	2745.5	105.928	102.193	94.4892	85.5244	74.692	83.1328	120.855	133.186	+	0.00617127	2322.13	-0.0301356	0.0962936	-0.312955	0.754315	0.889842	2609.58	0.179762	0.0807392	2.22645	0.0259843	0.126621	2479.7	0.0589179	0.0904929	0.651078	0.514996	0.898588
O43169	Cytochrome b5 type B OS=Homo sapiens GN=CYB5B PE=1 SV=2	CYB5B			41.7355	55.4795	5	48	5	1	247.41	5	645.8	683.6	703	658.6	650.6	605.4	881.4	972.9	89.0559	94.2685	96.9438	90.821	89.7178	83.4847	121.545	134.163	+	0.00623225	4594.62	0.0338504	0.0896545	0.377565	0.705754	0.862589	5015.25	0.168371	0.136356	1.23479	0.216908	0.457661	4423.52	-0.11521	0.0914826	-1.25936	0.207899	0.728687
P09211	Glutathione S-transferase P OS=Homo sapiens GN=GSTP1 PE=1 SV=2	GSTP1	Chemical carcinogenesis;Drug metabolism - cytochrome P450;Glutathione metabolism;Metabolism of xenobiotics by cytochrome P450;Pathways in cancer;Prostate cancer		300.862	70	14	558	14	1	2375.87	14	8171.5	9230.4	7512.2	9809.3	17396	15579.3	8133.2	9376.9	76.7198	86.6615	70.5298	92.0966	163.326	146.269	76.3602	88.0369	+	0.00624378	23847.2	-0.473364	0.0661503	-7.15589	8.31e-13	5.05e-11	35098.8	0.386391	0.104936	3.68216	0.000231264	0.00517275	32904.1	0.237251	0.0970799	2.44388	0.0145304	0.234301
P12081	Histidine--tRNA ligase, cytoplasmic OS=Homo sapiens GN=HARS PE=1 SV=2	HARS	Aminoacyl-tRNA biosynthesis		50.9106	29.4695	14	28	9	1	98.9159	14	614.6	585.9	622.2	656.2	744.4	790.8	582.1	608.5	94.4685	90.0571	95.6366	100.863	114.42	121.552	89.473	93.5308	+	0.00630213	3286.87	-0.189529	0.0721362	-2.62738	0.00860455	0.0475155	3805.68	0.100645	0.0619223	1.62534	0.104089	0.299063	3550.48	-0.0625718	0.078195	-0.800203	0.423593	0.861958
Q8NDF8	Non-canonical poly(A) RNA polymerase PAPD5 OS=Homo sapiens GN=PAPD5 PE=1 SV=2	PAPD5	RNA degradation		5.09188	4.37063	2	2	2	1	7.98181	2	9.2	10.2	10.5	10.3	9.7	8	14	14.1	85.5814	94.8837	97.6744	95.814	90.2326	74.4186	130.233	131.163	+	0.00638563	1452.51	0.135239	0.107533	1.25765	0.208518	0.449324	1605.99	0.297132	0.105958	2.80425	0.00504334	0.043812	1501.58	0.142382	0.101317	1.40531	0.159929	0.670641
Q99618	Cell division cycle-associated protein 3 OS=Homo sapiens GN=CDCA3 PE=1 SV=1	CDCA3			22.326	20.1493	3	14	3	1	56.5613	3	64.6	72.7	79.6	71.1	52.4	58.2	92	97.7	87.8463	98.8611	108.244	96.6854	71.2562	79.1433	125.106	132.857	+	0.00638777	2126.45	0.00874034	0.0878776	0.0994604	0.920773	0.968482	2294.8	0.124056	0.0973965	1.27372	0.202762	0.442303	2117.62	-0.0585543	0.110324	-0.530748	0.595593	0.925121
Q9UKV3	Apoptotic chromatin condensation inducer in the nucleus OS=Homo sapiens GN=ACIN1 PE=1 SV=2	ACIN1	mRNA surveillance pathway;RNA transport;Spliceosome	Apoptosis- and splicing-associated protein complex (ASAP-L), SAP18-RNPS1-Acinus-L;Apoptosis- and splicing-associated protein complex (ASAP-S), SAP18-RNPS1-Acinus-S;Spliceosome	218.071	30.4251	32	193	32	1	803.985	32	5684.6	5393.4	5570.2	5223.3	4933.6	4703.9	6436.9	6865.3	101.485	96.2866	99.443	93.2499	88.078	83.9772	114.916	122.564	+	0.00639641	17256.2	0.0388083	0.0955566	0.406128	0.684648	0.851478	18440.6	0.131691	0.0879709	1.49699	0.134396	0.348498	17624.4	0.0253279	0.091052	0.278169	0.780883	0.967229
Q6DKJ4	Nucleoredoxin OS=Homo sapiens GN=NXN PE=1 SV=2	NXN			23.831	15.6322	5	16	5	1	59.5797	5	187.9	209.1	172.1	177.5	242.4	255.4	198.5	207.3	91.092	101.37	83.4323	86.0502	117.513	123.815	96.2308	100.497	+	0.00644487	4401.58	-0.186078	0.098625	-1.88672	0.0591979	0.195822	5088.57	0.0925049	0.149136	0.620273	0.535078	0.743427	4887.36	0.00169422	0.0957723	0.01769	0.985886	0.998041
P63151	Serine/threonine-protein phosphatase 2A 55 kDa regulatory subunit B alpha isoform OS=Homo sapiens GN=PPP2R2A PE=1 SV=1	PPP2R2A	Adrenergic signaling in cardiomyocytes;AMPK signaling pathway;Chagas disease (American trypanosomiasis);Dopaminergic synapse;Hepatitis C;Hippo signaling pathway;mRNA surveillance pathway;PI3K-Akt signaling pathway;Sphingolipid signaling pathway;Tight junction	RAF1-PPP2-PIN1 complex	27.9023	25.7271	8	19	8	1	71.2337	8	381.3	361.9	398.6	421.7	418.1	423.2	344.1	344.8	98.6004	93.5837	103.074	109.047	108.116	109.435	88.9808	89.1618	+	0.00645617	4213.19	0.066734	0.0655518	1.01803	0.308661	0.5642	4472.15	0.14402	0.0673268	2.13911	0.0324265	0.145548	4234.49	0.0152836	0.0786139	0.194413	0.845852	0.97707
Q9BZD4	Kinetochore protein Nuf2 OS=Homo sapiens GN=NUF2 PE=1 SV=2	NUF2		NDC80 kinetochore complex	7.84075	7.32759	3	3	3	1	10.7956	3	67.4	66.1	66.7	69.2	75.1	66.4	88.8	91.5	91.2043	89.4452	90.2571	93.6401	101.624	89.8512	120.162	123.816	+	0.00646378	2474.04	-0.152527	0.0889425	-1.7149	0.0863641	0.253717	2603.98	-0.0901721	0.0859403	-1.04924	0.294067	0.543174	2639.03	-0.0567441	0.0963529	-0.588919	0.555916	0.915035
P52565	Rho GDP-dissociation inhibitor 1 OS=Homo sapiens GN=ARHGDIA PE=1 SV=3	ARHGDIA	Neurotrophin signaling pathway;Vasopressin-regulated water reabsorption		31.0909	25	6	30	6	1	125.837	6	472.2	481.1	455.2	541.5	803.7	769.3	461.3	549	83.33	84.9006	80.33	95.5595	141.83	135.76	81.4065	96.8831	+	0.00649222	7585.17	-0.0730682	0.0882201	-0.828249	0.40753	0.656166	9634.49	0.396154	0.1236	3.20513	0.00135003	0.0178663	8239.34	0.0568407	0.0919535	0.618146	0.536479	0.908234
Q92667	A-kinase anchor protein 1, mitochondrial OS=Homo sapiens GN=AKAP1 PE=1 SV=1	AKAP1		AMY-1-S-AKAP84-RII-beta complex	68.2873	19.2691	16	32	16	1	131.985	16	468	486	568.1	546.6	475.7	469.2	548	580.5	90.3889	93.8654	109.722	105.57	91.8761	90.6207	105.84	112.117	+	0.00651273	7123.94	0.737537	0.149187	4.94371	7.66e-07	1.67e-05	7409.67	0.713869	0.18795	3.79819	0.000145758	0.00364517	6782.04	0.423902	0.17727	2.39128	0.0167896	0.253574
Q9C0E8	Protein lunapark OS=Homo sapiens GN=LNP PE=1 SV=2	LNP			5.25399	3.03738	1	3	1	1	10.5911	1	7.1	9.6	5.1	7	7.8	9.3	NaN	NaN	92.8105	125.49	66.6667	91.5033	101.961	121.569	0	0	+	0.00653095	953.142	0.0594273	0.0943636	0.629769	0.528846	0.751791	1051.73	0.22344	0.088612	2.52155	0.0116838	0.0758211	973.312	0.044483	0.107708	0.412997	0.679609	0.942337
O43847	Nardilysin OS=Homo sapiens GN=NRD1 PE=1 SV=2	NRD1			74.9712	19.1304	19	48	19	1	184.365	19	669.9	640.9	754.2	817.9	842.6	814.9	660.9	669.4	91.2872	87.3354	102.775	111.455	114.821	111.046	90.0608	91.2191	+	0.00654274	12093.5	0.128173	0.0568682	2.25385	0.0242053	0.102909	12068.9	0.0631409	0.0703996	0.896893	0.369776	0.615687	11927.7	0.0331636	0.0662146	0.500851	0.616476	0.930281
Q9BVC6	Transmembrane protein 109 OS=Homo sapiens GN=TMEM109 PE=1 SV=1	TMEM109			19.365	12.7572	3	14	3	1	57.0843	3	384.1	396.2	305.8	348.8	370.3	376.7	453.6	473.8	98.8261	101.939	78.6801	89.7437	95.2755	96.9221	116.708	121.905	+	0.00654439	1515.59	-0.150591	0.0911633	-1.65188	0.0985586	0.277667	1913.88	0.312176	0.138738	2.25011	0.024442	0.12211	1807.33	0.164596	0.148357	1.10946	0.267233	0.777601
Q96JB5	CDK5 regulatory subunit-associated protein 3 OS=Homo sapiens GN=CDK5RAP3 PE=1 SV=2	CDK5RAP3			31.804	17.9842	9	21	9	1	71.9364	9	553.9	523.6	528.7	545.9	562	516	681.7	725.7	95.5515	90.3245	91.2043	94.1714	96.9488	89.0135	117.598	125.188	+	0.00668423	3950.64	-0.0230429	0.133857	-0.172145	0.863323	0.942014	4180.61	0.0491538	0.0978432	0.502373	0.615405	0.796867	4154.69	0.0307484	0.112718	0.272791	0.785014	0.967686
P60953	Cell division control protein 42 homolog OS=Homo sapiens GN=CDC42 PE=1 SV=2	CDC42	Adherens junction;AGE-RAGE signaling pathway in diabetic complications;Axon guidance;Bacterial invasion of epithelial cells;Chemokine signaling pathway;Endocytosis;Epithelial cell signaling in Helicobacter pylori infection;Fc gamma R-mediated phagocytosis;Focal adhesion;GnRH signaling pathway;Leukocyte transendothelial migration;MAPK signaling pathway;Neurotrophin signaling pathway;Non-alcoholic …	APC-IQGAP1-Cdc42 complex;PAR6-CDC42 complex	106.206	62.8272	9	96	8	1	381.935	9	3256.2	3175.8	3059.2	3192.5	3850	3671.5	3723.5	3938	93.4793	91.1712	87.8238	91.6506	110.526	105.402	106.895	113.052	+	0.00670653	10390	-0.0243629	0.0858239	-0.28387	0.77651	0.901154	11235.5	0.0979024	0.0871584	1.12327	0.261323	0.5103	10654.3	-0.026322	0.0976915	-0.26944	0.787591	0.967824
Q9NQW7	Xaa-Pro aminopeptidase 1 OS=Homo sapiens GN=XPNPEP1 PE=1 SV=3	XPNPEP1			25.9478	12.6806	6	15	6	1	54.4213	6	279.4	318.4	431.6	472.5	377.1	426.4	263.5	273.5	78.6378	89.6144	121.475	132.986	106.136	120.011	74.1627	76.9772	+	0.00671717	3637.44	0.347935	0.0765247	4.5467	5.45e-06	9.48e-05	3092.71	-0.0809756	0.0832119	-0.973126	0.330491	0.579522	3011.48	-0.14283	0.0847145	-1.68602	0.0917925	0.548203
O15144	Actin-related protein 2/3 complex subunit 2 OS=Homo sapiens GN=ARPC2 PE=1 SV=1	ARPC2	Bacterial invasion of epithelial cells;Endocytosis;Fc gamma R-mediated phagocytosis;Pathogenic Escherichia coli infection;Regulation of actin cytoskeleton;Salmonella infection;Shigellosis	Arp2/3 protein complex	51.1368	38.6667	12	54	12	1	183.301	12	1704.8	1839.4	1890.9	1833.1	1698.4	1755.4	1454.6	1434.4	100.201	108.113	111.14	107.742	99.8251	103.175	85.4956	84.3083	+	0.00673112	8929.69	-0.0741225	0.081719	-0.907041	0.364385	0.617925	9466.54	0.00373915	0.0963234	0.0388187	0.969035	0.986661	8905.05	-0.139849	0.0881014	-1.58736	0.11243	0.596366
P68371	Tubulin beta-4B chain OS=Homo sapiens GN=TUBB4B PE=1 SV=1	TUBB4B	Gap junction;Pathogenic Escherichia coli infection;Phagosome		595.109	73.7079	26	1312	1	1	5434.83	26	118.5	136.7	148.7	147.4	167.5	178.8	118.5	113.1	83.9532	96.8473	105.349	104.428	118.668	126.674	83.9532	80.1275	+	0.00674672	15240.9	0.019843	0.0788981	0.251501	0.801427	0.913487	16215.8	0.103683	0.0771897	1.34322	0.179201	0.412387	14734.9	-0.123207	0.0653936	-1.88408	0.0595538	0.458196
P06396	Gelsolin OS=Homo sapiens GN=GSN PE=1 SV=1	GSN	Fc gamma R-mediated phagocytosis;Regulation of actin cytoskeleton;Viral carcinogenesis	Prune-Gelsolin complex	36.3338	13.2992	8	22	8	1	83.7857	8	358.6	392.6	505.8	559.2	530.3	483.7	315	350.1	82.0759	89.8578	115.767	127.989	121.374	110.709	72.0968	80.1305	+	0.00675424	2398.81	0.81255	0.101389	8.01419	1.11e-15	9.28e-14	1410.51	-0.415888	0.135217	-3.07571	0.00210003	0.0243018	1528.01	-0.210762	0.105107	-2.00522	0.0449392	0.40312
Q8N6U8	G-protein coupled receptor 161 OS=Homo sapiens GN=GPR161 PE=2 SV=1	GPR161			1.30303	1.32325	1	2	1	1	5.67644	1	218.6	206.3	165.2	164.7	207.4	220.4	197.1	187.9	111.559	105.282	84.3072	84.0521	105.843	112.478	100.587	95.8918	+	0.00676806	1720.31	0.390679	0.130823	2.98631	0.0028237	0.0198288	1282.02	-0.318528	0.178061	-1.78887	0.0736357	0.242716	1414.62	-0.084803	0.147427	-0.57522	0.565142	0.917162
Q93008	Probable ubiquitin carboxyl-terminal hydrolase FAF-X OS=Homo sapiens GN=USP9X PE=1 SV=3	USP9X		ITCH-FAM/USP9x complex	103.55	14.1634	33	62	16	1	213.995	33	693.7	786.8	946.7	1006.2	801.2	780.6	641.6	678.5	87.5981	99.3544	119.546	127.059	101.173	98.5715	81.0191	85.6787	+	0.0067728	25352	0.446788	0.127346	3.50846	0.000450703	0.00432943	20831.5	-0.0340143	0.200361	-0.169765	0.865195	0.939885	22852.4	0.140923	0.153821	0.916154	0.359586	0.833741
Q66K74	Microtubule-associated protein 1S OS=Homo sapiens GN=MAP1S PE=1 SV=2	MAP1S			66.3062	18.6025	14	36	14	1	147.53	14	739.5	783.6	873.5	906.1	837.6	865.1	748.4	739	91.1163	96.55	107.627	111.644	103.204	106.592	92.2129	91.0547	+	0.00684525	2850.07	-0.0113609	0.0842082	-0.134915	0.892679	0.955758	2973.79	0.0277568	0.0986734	0.2813	0.77848	0.894489	2839.23	-0.080986	0.080467	-1.00645	0.314199	0.80433
Q8TAE8	Growth arrest and DNA damage-inducible proteins-interacting protein 1 OS=Homo sapiens GN=GADD45GIP1 PE=1 SV=1	GADD45GIP1			63.7611	46.3964	7	35	7	1	139.515	7	687.2	636.6	646.4	598.1	594.2	556.5	807.4	871.2	101.853	94.353	95.8055	88.6468	88.0688	82.4811	119.668	129.124	+	0.00686099	3269.42	0.0181345	0.0876806	0.206824	0.836147	0.929983	3384.45	0.0386082	0.0712699	0.541718	0.588013	0.778671	3298.25	-0.0234414	0.0699461	-0.335135	0.737523	0.954495
P15170	Eukaryotic peptide chain release factor GTP-binding subunit ERF3A OS=Homo sapiens GN=GSPT1 PE=1 SV=1	GSPT1	mRNA surveillance pathway		85.7326	32.0641	12	67	6	1	279.209	12	591.2	591.9	593.2	654.9	672.3	683.4	505.5	510.4	98.4759	98.5925	98.809	109.086	111.985	113.834	84.2009	85.0171	+	0.00686313	11984.1	0.111045	0.0997178	1.1136	0.265453	0.517617	12460.5	0.14013	0.0984049	1.42401	0.154443	0.377634	11458.1	-0.0531901	0.093536	-0.56866	0.569587	0.918512
P55786	Puromycin-sensitive aminopeptidase OS=Homo sapiens GN=NPEPPS PE=1 SV=2	NPEPPS			146.492	35.5822	25	126	25	1	483.568	25	2456.6	2644.1	2802.2	3163.3	3287.1	3496.9	2220.7	2162.4	88.3935	95.1402	100.829	113.822	118.277	125.826	79.9054	77.8076	+	0.00690994	6500.33	0.275658	0.0897606	3.07103	0.00213318	0.0157385	6674.59	0.274983	0.0945902	2.9071	0.00364799	0.0352398	6167.5	0.0933569	0.0986543	0.946304	0.343994	0.82526
Q9Y624	Junctional adhesion molecule A OS=Homo sapiens GN=F11R PE=1 SV=1	F11R	Cell adhesion molecules (CAMs);Epithelial cell signaling in Helicobacter pylori infection;Leukocyte transendothelial migration;Tight junction	ITAGV-ITGB3-F11R complex;ITGA2B-ITGB3-F11R complex	76.4643	45.4849	11	74	11	1	299.942	11	1530.5	1576.6	1349.1	1308.4	1514.1	1325	1855.4	1962	98.5742	101.543	86.8909	84.2695	97.5179	85.3387	119.5	126.366	+	0.00691694	12532.9	-0.436417	0.10885	-4.00936	6.09e-05	0.000782897	13878.5	-0.235708	0.114858	-2.05216	0.0401539	0.166957	15571.2	0.0343786	0.100372	0.342512	0.731966	0.954274
P22061	Protein-L-isoaspartate(D-aspartate) O-methyltransferase OS=Homo sapiens GN=PCMT1 PE=1 SV=4	PCMT1			59.4642	48.0176	8	49	8	1	206.697	8	1278.8	1331.5	1292.1	1403.9	1871.3	1755.3	1401.3	1515.8	86.3325	89.8903	87.2304	94.7781	126.332	118.501	94.6025	102.332	+	0.00695211	3852.74	-0.0671516	0.0722905	-0.928914	0.352934	0.608261	4018.02	-0.0285335	0.0485995	-0.587114	0.557127	0.757731	4091.11	0.0120391	0.0801601	0.150189	0.880616	0.983256
Q0VF96	Cingulin-like protein 1 OS=Homo sapiens GN=CGNL1 PE=1 SV=2	CGNL1			155.342	26.1137	30	103	29	1	350.57	30	1155	1298.9	1134.8	1159	1038.4	992.1	1476.2	1600.4	93.7614	105.443	92.1216	94.0861	84.296	80.5374	119.836	129.918	+	0.00696144	10343.9	0.14033	0.111957	1.25344	0.210047	0.451345	9654.81	-0.0754834	0.151483	-0.498295	0.618276	0.798426	11136.8	0.22516	0.117964	1.90871	0.0562993	0.445492
P21399	Cytoplasmic aconitate hydratase OS=Homo sapiens GN=ACO1 PE=1 SV=3	ACO1	2-Oxocarboxylic acid metabolism;Biosynthesis of amino acids;Carbon metabolism;Citrate cycle (TCA cycle);Glyoxylate and dicarboxylate metabolism;Metabolic pathways		60.2406	20.5849	13	30	13	1	124.573	13	426.7	494.2	621.2	556.2	596.8	677.1	332.8	304.2	85.1442	98.6132	123.955	110.985	119.086	135.109	66.4073	60.7004	+	0.00696509	4162.79	0.193827	0.106345	1.82263	0.0683597	0.21655	3726.44	-0.122302	0.0876381	-1.39553	0.162855	0.389684	3711.28	-0.129182	0.0933429	-1.38395	0.166374	0.677215
Q13630	GDP-L-fucose synthase OS=Homo sapiens GN=TSTA3 PE=1 SV=1	TSTA3	Amino sugar and nucleotide sugar metabolism;Fructose and mannose metabolism;Metabolic pathways		44.7702	26.4798	6	13	6	1	63.2248	6	218.8	229.5	257.3	300.2	334	344.2	230.4	240.1	81.2439	85.217	95.5396	111.469	124.019	127.807	85.5512	89.1529	+	0.00703119	1931.61	0.128212	0.0767781	1.66991	0.0949379	0.270242	2069.52	0.226563	0.0559322	4.05067	5.10702e-05	0.00166294	1962.35	0.100293	0.0819609	1.22367	0.221078	0.741436
Q9UKD2	mRNA turnover protein 4 homolog OS=Homo sapiens GN=MRTO4 PE=1 SV=2	MRTO4			45.6151	47.2803	10	44	10	1	166.968	10	1271.7	1267.3	1128	1044.8	1020.3	1011.1	1168.9	1122.8	112.603	112.214	99.8794	92.5124	90.343	89.5284	103.501	99.4189	+	0.00703332	3841.41	-0.00818003	0.114815	-0.0712454	0.943202	0.978897	4419.8	0.245691	0.12157	2.02099	0.0432808	0.174661	3929.7	-0.0161236	0.119021	-0.135468	0.892242	0.984436
Q14353	Guanidinoacetate N-methyltransferase OS=Homo sapiens GN=GAMT PE=1 SV=1	GAMT	Arginine and proline metabolism;Glycine, serine and threonine metabolism;Metabolic pathways		9.05325	14.8305	2	3	2	1	12.7036	2	10.7	13.5	16	19.5	25.7	23.1	10.4	12	65.3934	82.5057	97.7846	119.175	157.066	141.176	63.56	73.3384	+	0.00704376	495.967	-0.33568	0.117819	-2.84911	0.00438423	0.0281446	580.04	-0.0121686	0.133109	-0.0914184	0.92716	0.967969	581.271	-0.00793376	0.104946	-0.0755982	0.939739	0.990948
Q13190	Syntaxin-5 OS=Homo sapiens GN=STX5 PE=1 SV=2	STX5	SNARE interactions in vesicular transport		20.9203	11.2676	3	6	3	1	27.9403	3	14.8	15.4	11	10.9	8.4	10.5	14.6	13.7	119.235	124.068	88.6203	87.8147	67.6737	84.5921	117.623	110.373	+	0.00704808	1175.72	-0.315136	0.110661	-2.84775	0.004403	0.0282507	1296.29	-0.132711	0.119881	-1.10702	0.268286	0.518023	1409.27	0.0537986	0.126316	0.425903	0.670178	0.940952
P05556	Integrin beta-1 OS=Homo sapiens GN=ITGB1 PE=1 SV=2	ITGB1	Arrhythmogenic right ventricular cardiomyopathy (ARVC);Axon guidance;Bacterial invasion of epithelial cells;Cell adhesion molecules (CAMs);Dilated cardiomyopathy;ECM-receptor interaction;Focal adhesion;Hypertrophic cardiomyopathy (HCM);Leishmaniasis;Leukocyte transendothelial migration;Pathogenic Escherichia coli infection;Pathways in cancer;Pertussis;Phagosome;PI3K-Akt signaling pathway;Platelet…	CD98-LAT2-ITGB1 complex;ITGA10-ITGB1 complex;ITGA11-ITGB1 complex;ITGA11-ITGB1-COL1A1 complex;ITGA1-ITGB1-COL6A3 complex;ITGA1-ITGB1-PTPN2 complex;ITGA2-ITGB1 complex;ITGA2-ITGB1-CD47 complex;ITGA2-ITGB1-CHAD complex;ITGA2-ITGB1-COL6A3 complex;ITGA3-ITGB1 complex;ITGA3-ITGB1-BSG complex;ITGA3-ITGB1-CD151 complex;ITGA3-ITGB1-CD63 complex;ITGA3-ITGB1-THBS1 complex;ITGA4-ITGB1 complex;ITGA4-ITGB1-CD…	173.931	33.584	22	195	22	1	807.718	22	5446.1	4723.2	4339.7	3911.3	4891.4	4547	6506.5	6872.6	105.653	91.6286	84.1888	75.878	94.8916	88.2103	126.224	133.326	+	0.00711732	30282.2	-0.125589	0.12002	-1.0464	0.295376	0.550782	33111.9	0.0245175	0.0913113	0.268504	0.788311	0.899072	37792.3	0.293368	0.114226	2.5683	0.0102197	0.192064
Q9NPI1	Bromodomain-containing protein 7 OS=Homo sapiens GN=BRD7 PE=1 SV=1	BRD7			22.4222	10.5991	5	11	5	1	45.3755	5	185.5	182.4	196.9	170.4	100	77.3	191.1	168.1	116.694	114.744	123.866	107.195	62.9079	48.6278	120.217	105.748	+	0.00713351	6941.93	0.144157	0.0564487	2.55378	0.0106562	0.0559284	7346.12	0.21448	0.0459003	4.67273	2.97222e-06	0.000188508	6952.92	0.0848082	0.0598851	1.41618	0.156722	0.666102
P14735	Insulin-degrading enzyme OS=Homo sapiens GN=IDE PE=1 SV=4	IDE	Alzheimer's disease		59.6294	19.9215	18	34	18	1	132.566	18	693	649.9	677.2	714	772.6	814.9	604	581.2	100.676	94.4142	98.3802	103.726	112.239	118.385	87.7461	84.4338	+	0.00722684	3240.44	-0.017618	0.103178	-0.170754	0.864417	0.942542	3580.68	0.152415	0.0885665	1.72091	0.0852666	0.266046	3284.9	-0.0478369	0.0817724	-0.585001	0.558547	0.916136
Q9BWH6	RNA polymerase II-associated protein 1 OS=Homo sapiens GN=RPAP1 PE=1 SV=3	RPAP1		RNA polymerase II (RNAPII);RPAP1-RPB2-RPB3 complex	11.0087	2.01005	2	4	2	1	13.3087	2	103	114.8	113.6	117.8	155.4	158.7	140.3	126	80.0311	89.1997	88.2673	91.5307	120.746	123.31	109.013	97.9021	+	0.00727972	2688.03	-0.138859	0.0804813	-1.72535	0.084464	0.249765	2813.41	-0.0900996	0.0749062	-1.20283	0.229041	0.472615	2839.49	-0.0685015	0.063931	-1.07149	0.283949	0.784295
O60256	Phosphoribosyl pyrophosphate synthase-associated protein 2 OS=Homo sapiens GN=PRPSAP2 PE=1 SV=1	PRPSAP2			24.4167	16.5312	5	18	3	1	66.888	5	95.7	88.1	101.3	98.2	118.2	116.9	62.6	78.1	100.856	92.8468	106.758	103.491	124.569	123.199	65.9729	82.308	+	0.00730543	2213.55	-0.00131038	0.0688335	-0.019037	0.984812	0.994066	2310.62	0.0392115	0.0616563	0.635969	0.524797	0.736368	2215.03	-0.059706	0.0844618	-0.706899	0.479629	0.885022
Q96M96	FYVE, RhoGEF and PH domain-containing protein 4 OS=Homo sapiens GN=FGD4 PE=1 SV=2	FGD4			10.9635	3.39426	2	6	2	1	22.8747	2	10.5	11.6	7.9	9.7	7	6.1	2.9	NaN	131.957	145.781	99.2819	121.903	87.9713	76.6607	36.4452	0	+	0.00733353	4209.32	0.0289227	0.162707	0.177759	0.858912	0.940632	4447.4	0.0900143	0.171151	0.525934	0.598934	0.785915	4511.94	0.110943	0.137863	0.804734	0.420973	0.861006
Q9H307	Pinin OS=Homo sapiens GN=PNN PE=1 SV=4	PNN	mRNA surveillance pathway;RNA transport	C complex spliceosome	125.199	36.8201	22	89	22	1	372.774	22	3250.5	3112.4	3427.4	3253	2361	2732.9	3816.4	4112.6	99.7614	95.5229	105.191	99.8381	72.4617	83.8757	117.129	126.22	+	0.00737875	21870.9	0.246175	0.0946017	2.60222	0.00926223	0.0503095	23188.6	0.318952	0.0795762	4.00813	6.1202e-05	0.0018998	22499.2	0.245509	0.0755519	3.24954	0.00115592	0.048977
Q9NQ88	Fructose-2,6-bisphosphatase TIGAR OS=Homo sapiens GN=TIGAR PE=1 SV=1	TIGAR			2.7178	8.14815	2	4	2	1	13.852	2	530.4	566.6	513.2	632.7	815.5	821.8	459.5	504.3	87.597	93.5756	84.7564	104.492	134.682	135.723	75.8877	83.2865	+	0.00740078	1031.36	-0.36882	0.103307	-3.57013	0.000356799	0.00355571	1292.34	0.115583	0.105239	1.0983	0.272074	0.52201	1269.79	0.0657206	0.135818	0.483886	0.628467	0.932648
P02792	Ferritin light chain OS=Homo sapiens GN=FTL PE=1 SV=2	FTL	Mineral absorption		15.5584	26.2857	4	8	4	1	30.5391	4	233.8	212.3	184.7	193.7	314	287.9	364.9	443.9	83.6793	75.9843	66.1059	69.3271	112.384	103.042	130.601	158.876	+	0.00746083	33291.9	-0.156641	0.101051	-1.55012	0.121112	0.317347	38573.6	0.128794	0.105951	1.2156	0.224139	0.466868	38198.5	0.0949588	0.124413	0.763255	0.445312	0.872685
Q9NQ29	Putative RNA-binding protein Luc7-like 1 OS=Homo sapiens GN=LUC7L PE=1 SV=1	LUC7L			69.1568	29.9191	10	50	6	1	215.756	10	511.9	487.4	527.8	506	421.8	530.4	761.3	740	91.2762	86.9077	94.1114	90.2242	75.2106	94.575	135.746	131.948	+	0.00746558	5617.15	0.265693	0.122955	2.16091	0.0307024	0.122319	5550.21	0.183764	0.112354	1.63558	0.101928	0.29544	5574.88	0.165608	0.143029	1.15786	0.246922	0.763944
Q96SQ9	Cytochrome P450 2S1 OS=Homo sapiens GN=CYP2S1 PE=1 SV=2	CYP2S1	Metabolic pathways;Metabolism of xenobiotics by cytochrome P450;Retinol metabolism		81.1945	37.6984	15	81	15	1	309.581	15	2148.1	2246.7	2290.8	2284	1751.8	1662.4	1942.2	1727.3	107.048	111.962	114.16	113.821	87.2992	82.844	96.7876	86.0783	+	0.00747291	11778.1	0.425964	0.111796	3.81018	0.000138867	0.00156945	10671.2	0.154308	0.136129	1.13354	0.256987	0.505172	11369.6	0.268337	0.123514	2.17253	0.0298159	0.333009
O60673	DNA polymerase zeta catalytic subunit OS=Homo sapiens GN=REV3L PE=1 SV=2	REV3L	Fanconi anemia pathway;Metabolic pathways		1.62233	0.223642	1	4	1	1	12.2907	1	117.1	151.8	174.2	199.7	239	222.6	119	104.1	70.5687	91.4802	104.979	120.347	144.03	134.147	71.7137	62.7345	+	0.00747682	745.815	-0.538331	0.12394	-4.34349	1.4e-05	0.000219522	1003.34	0.126213	0.1055	1.19633	0.231566	0.475469	1068.4	0.212739	0.157015	1.35489	0.175451	0.689486
Q16352	Alpha-internexin OS=Homo sapiens GN=INA PE=1 SV=2	INA			23.5412	15.2305	8	22	6	1	76.8387	8	257.6	243	385.2	461	239.9	240.1	275.5	271.3	86.8217	81.9009	129.828	155.376	80.8561	80.9235	92.8547	91.4392	+	0.00749115	3836.71	0.495062	0.0835978	5.92195	3.18e-09	1.13e-07	2838.14	-0.246592	0.114592	-2.15191	0.0314044	0.142484	3004.48	-0.108033	0.0921466	-1.1724	0.241036	0.75785
Q96N64	PWWP domain-containing protein 2A OS=Homo sapiens GN=PWWP2A PE=1 SV=2	PWWP2A			28.862	19.4702	9	14	9	1	49.5265	9	314.5	326.5	443.1	378.3	286.9	291.3	441.9	460.5	85.491	88.753	120.449	102.834	77.9884	79.1845	120.122	125.178	+	0.00750448	4616.99	0.420722	0.121159	3.47247	0.000515694	0.00483341	4160.57	0.141396	0.120203	1.17631	0.239473	0.48558	4206.91	0.152666	0.119973	1.27251	0.203193	0.722327
Q96GF1	E3 ubiquitin-protein ligase RNF185 OS=Homo sapiens GN=RNF185 PE=1 SV=1	RNF185	Protein processing in endoplasmic reticulum		1.11936	7.8125	1	1	1	1	3.26025	1	25.3	27.8	21	26.9	22.3	24.5	39.1	41.7	88.5389	97.2878	73.4908	94.1382	78.0402	85.7393	136.833	145.932	+	0.00754571	1935.79	-0.141502	0.100788	-1.40396	0.16033	0.380226	2225.11	0.124128	0.103863	1.19511	0.232043	0.47603	2112.58	0.00345151	0.0936632	0.0368502	0.970604	0.995086
Q9UM54	Unconventional myosin-VI OS=Homo sapiens GN=MYO6 PE=1 SV=4	MYO6			69.6113	15.9969	14	34	14	1	150.629	14	445.1	532.3	455.4	424.7	553.7	554.7	317.2	305.8	99.217	118.655	101.513	94.6697	123.425	123.648	70.7069	68.1657	+	0.00755705	5147.3	-0.359431	0.0938445	-3.83007	0.000128108	0.00146692	6024.1	-0.0294965	0.153181	-0.192559	0.847304	0.931105	6168.36	0.0200128	0.130267	0.153629	0.877902	0.982325
P00167	Cytochrome b5 OS=Homo sapiens GN=CYB5A PE=1 SV=2	CYB5A			34.0677	49.2537	5	32	5	1	133.728	5	2592.8	2956.7	1973.1	1980.2	2830.7	2758.7	3171.5	3524.7	95.1993	108.561	72.4459	72.7066	103.934	101.291	116.447	129.416	+	0.00756987	3183.2	-0.559124	0.0774388	-7.2202	5.19e-13	3.22e-11	3908.73	-0.0885919	0.0871449	-1.0166	0.309342	0.55749	4009.94	-0.0271492	0.111642	-0.24318	0.807866	0.970876
Q92945	Far upstream element-binding protein 2 OS=Homo sapiens GN=KHSRP PE=1 SV=4	KHSRP			366.487	59.6343	32	417	28	1	1696.79	32	6213.5	5513.4	5990.4	5870.4	6038.2	5739.8	7687.5	8223.6	96.9405	86.0178	93.4598	91.5876	94.2056	89.55	119.937	128.301	+	0.00765518	20244.6	-0.048972	0.06763	-0.724117	0.468994	0.705802	22591.1	0.147079	0.0712852	2.06324	0.0390898	0.163949	21476.3	0.0280598	0.0624287	0.449469	0.653094	0.937339
P14635	G2/mitotic-specific cyclin-B1 OS=Homo sapiens GN=CCNB1 PE=1 SV=1	CCNB1	Cell cycle;FoxO signaling pathway;Oocyte meiosis;p53 signaling pathway;Progesterone-mediated oocyte maturation	CCNB1-CDC2 complex;CDC2-CCNB1-CCNF complex;CDC2-CCNB1-PTCH1 complex;CDC2-PCNA-CCNB1-GADD45A complex;CDC2-PCNA-CCNB1-GADD45B complex;CDC2-PCNA-CCNB1-GADD45G complex;Cell cycle kinase complex CDC2;RalBP1-CCNB1-AP2A-NUMB-EPN1 complex;RalBP1-CDC2-CCNB1 complex;RC complex during G2/M-phase of cell cycle	41.6738	23.0947	8	38	8	1	142.73	8	610.4	628.5	664.4	650.7	555.7	581.6	589.2	594.4	100.17	103.141	109.032	106.784	91.1937	95.444	96.6912	97.5446	+	0.00765998	13806.7	0.0413372	0.077061	0.536421	0.591668	0.793138	13870.2	-0.0086358	0.092608	-0.0932511	0.925704	0.967312	13653.8	-0.0476286	0.061035	-0.780349	0.435185	0.868291
Q07960	Rho GTPase-activating protein 1 OS=Homo sapiens GN=ARHGAP1 PE=1 SV=1	ARHGAP1			34.9514	23.0068	7	25	7	1	99.5423	7	362.3	373.3	424.2	517.2	607.7	604.2	417.6	407.4	78.042	80.4114	91.3756	111.408	130.903	130.149	89.954	87.7568	+	0.00768364	3034.78	0.0458257	0.10906	0.42019	0.674347	0.845635	3222.61	0.114168	0.17873	0.638771	0.522972	0.7353	2971.81	-0.0595764	0.12511	-0.476193	0.633937	0.933898
P17480	Nucleolar transcription factor 1 OS=Homo sapiens GN=UBTF PE=1 SV=1	UBTF			99.2584	34.9476	25	76	25	1	291.805	25	3254.2	3031.3	3268.5	3299.8	3113.8	2911.4	3806.8	4001.3	97.5513	90.8694	97.9799	98.9182	93.3425	87.2751	114.117	119.947	+	0.00769471	8253.52	0.267746	0.114154	2.34548	0.0190026	0.0862468	8791.09	0.329841	0.159764	2.06455	0.0389657	0.16375	7490.84	-0.00895646	0.119745	-0.0747959	0.940377	0.991
Q9Y608	Leucine-rich repeat flightless-interacting protein 2 OS=Homo sapiens GN=LRRFIP2 PE=1 SV=1	LRRFIP2			18.8101	6.65742	4	6	3	1	25.2099	4	20.1	21.7	21.2	18.4	20.9	21.1	30	27.9	88.6928	95.7529	93.5466	81.1914	92.2228	93.1053	132.377	123.111	+	0.00769632	1556.01	-0.0380101	0.0796597	-0.477156	0.633251	0.820768	1715.19	0.129178	0.0741695	1.74166	0.0815671	0.258974	1629.89	0.0102794	0.080157	0.128241	0.897958	0.985556
Q01813	ATP-dependent 6-phosphofructokinase, platelet type OS=Homo sapiens GN=PFKP PE=1 SV=2	PFKP	AMPK signaling pathway;Biosynthesis of amino acids;Carbon metabolism;Central carbon metabolism in cancer;Fructose and mannose metabolism;Galactose metabolism;Glycolysis / Gluconeogenesis;Metabolic pathways;Pentose phosphate pathway;RNA degradation;Thyroid hormone signaling pathway		138.065	29.3367	17	77	14	1	315.074	17	631	642.1	706.6	677.4	709.9	691.9	618.6	601.4	95.626	97.3082	107.083	102.658	107.583	104.855	93.7468	91.1402	+	0.00772742	4052.27	-0.0501793	0.079867	-0.628285	0.529817	0.752535	4149.33	-0.0542363	0.0921088	-0.588829	0.555976	0.756965	4200.19	-0.0262522	0.0927393	-0.283075	0.777119	0.966375
Q9NQZ5	StAR-related lipid transfer protein 7, mitochondrial OS=Homo sapiens GN=STARD7 PE=1 SV=2	STARD7			3.15437	5.40541	2	3	2	1	9.90402	2	37.5	38.4	41.2	45.3	35.2	34.7	49.9	46.6	91.2409	93.4307	100.243	110.219	85.6448	84.4282	121.411	113.382	+	0.00773914	10864.6	0.226573	0.113045	2.00427	0.0450408	0.162004	11022.6	0.198339	0.122103	1.62435	0.1043	0.299399	10475.5	0.0793477	0.116326	0.682115	0.495166	0.890749
Q9H0R4	Haloacid dehalogenase-like hydrolase domain-containing protein 2 OS=Homo sapiens GN=HDHD2 PE=1 SV=1	HDHD2			6.83136	8.10811	2	4	2	1	13.6281	2	72	91.1	105.1	109.9	144.8	127.2	71.7	64.4	73.2638	92.6991	106.945	111.829	147.342	129.433	72.9585	65.5304	+	0.00774172	2008.57	-0.0555241	0.0733813	-0.756651	0.449259	0.690112	2021.61	-0.1017	0.0647976	-1.5695	0.116532	0.320932	2095.26	-0.0169144	0.0802308	-0.210822	0.833027	0.974563
P51580	Thiopurine S-methyltransferase OS=Homo sapiens GN=TPMT PE=1 SV=1	TPMT	Drug metabolism - other enzymes		1.02205	3.26531	1	1	1	1	2.81495	1	16.1	16.4	26.2	30.6	28.4	24.7	17	15.4	73.6842	75.0572	119.908	140.046	129.977	113.043	77.8032	70.4806	+	0.00776011	1811.22	0.213198	0.118985	1.79181	0.073164	0.227144	1695.39	0.00546768	0.15779	0.0346515	0.972358	0.988059	1612.78	-0.106983	0.110812	-0.965443	0.334323	0.817405
O43815	Striatin OS=Homo sapiens GN=STRN PE=1 SV=4	STRN			29.1767	11.7949	6	13	5	1	55.0039	6	94.1	96.7	111.9	110.1	92.3	96	83.6	91.3	97.0103	99.6907	115.361	113.505	95.1546	98.9691	86.1856	94.1237	+	0.00777328	4179.73	0.169274	0.0961456	1.7606	0.0783063	0.237777	4171.4	0.105676	0.0969854	1.08961	0.275886	0.526351	4152.79	0.0861806	0.115896	0.743602	0.457117	0.876094
Q13435	Splicing factor 3B subunit 2 OS=Homo sapiens GN=SF3B2 PE=1 SV=2	SF3B2	Spliceosome	17S U2 snRNP;18S U11/U12 snRNP;C complex spliceosome;CDC5L complex;SF3b complex;Spliceosome	297.179	45.9218	34	216	34	1	868.33	34	7794.9	6869.6	7834.3	7510.6	7019.8	6962.9	9778.9	10717.3	96.6985	85.2198	97.1872	93.1716	87.0831	86.3772	121.311	132.952	+	0.00780139	13562.2	0.0163588	0.0736027	0.222258	0.824113	0.924226	14323.6	0.0841751	0.0541534	1.55438	0.120093	0.326305	13413.9	-0.0712258	0.0779305	-0.913965	0.360735	0.833741
P36639	7,8-dihydro-8-oxoguanine triphosphatase OS=Homo sapiens GN=NUDT1 PE=1 SV=3	NUDT1			32.3672	32.9949	6	15	6	1	60.0996	6	448.9	536.4	521.5	649.8	1011.8	926.2	558.3	634	67.9264	81.1667	78.912	98.326	153.103	140.15	84.4805	95.9352	+	0.00781258	2340.57	-0.0844113	0.0890471	-0.94794	0.34316	0.598772	2478.66	-0.00860796	0.101882	-0.0844898	0.932667	0.970662	2405.02	-0.0796216	0.0866157	-0.919251	0.357964	0.832614
Q9ULE0	Protein WWC3 OS=Homo sapiens GN=WWC3 PE=1 SV=3	WWC3			1.31319	0.641026	1	1	1	1	2.94138	1	86.9	91.5	71.4	64.5	59.4	50.5	68	72.4	123.131	129.649	101.169	91.3921	84.1658	71.5551	96.3514	102.586	+	0.00783734	2222.2	-0.100513	0.089817	-1.11909	0.263103	0.515187	2266.92	-0.110563	0.140135	-0.788976	0.430126	0.664971	2346.7	-0.0320372	0.101748	-0.314866	0.752863	0.957959
Q9NTK5	Obg-like ATPase 1 OS=Homo sapiens GN=OLA1 PE=1 SV=2	OLA1			82.3096	50	17	71	17	1	247.139	17	2522.2	2443.4	2500	2861	3269.7	3257.8	2310.6	2361.4	93.7355	90.807	92.9105	106.327	121.516	121.073	85.8716	87.7595	+	0.00784187	6999.5	-0.0366731	0.0791889	-0.463109	0.643286	0.827983	7670.67	0.117525	0.0661623	1.77632	0.0756804	0.247203	7351.1	0.0160065	0.0827328	0.193473	0.846589	0.977392
P56270	Myc-associated zinc finger protein OS=Homo sapiens GN=MAZ PE=1 SV=1	MAZ			24.4685	9.43396	4	18	3	1	61.8307	4	543.3	489.5	524.9	540.4	513	449.1	693.4	739.4	96.7371	87.1578	93.4609	96.2208	91.3421	79.9644	123.463	131.654	+	0.00784877	11782.5	-0.0328322	0.0634229	-0.517671	0.604688	0.80259	12416.1	0.0300507	0.095572	0.31443	0.753194	0.880443	12319.1	0.00990058	0.0653099	0.151594	0.879507	0.982797
P29401	Transketolase OS=Homo sapiens GN=TKT PE=1 SV=3	TKT	Biosynthesis of amino acids;Carbon metabolism;Metabolic pathways;Pentose phosphate pathway		426.407	73.1942	32	498	32	1	2125.63	32	20034.4	20954	14719.5	16216.9	23805	28308.7	14463.8	14765.1	104.572	109.372	76.8304	84.6463	124.253	147.761	75.4958	77.0684	+	0.00787437	43303	-0.995961	0.0758899	-13.1238	2.41e-39	1.35e-36	59365.5	-0.168209	0.0861843	-1.95174	0.0509692	0.193503	61997.4	-0.0612325	0.10126	-0.604708	0.545373	0.911339
P28799	Granulins OS=Homo sapiens GN=GRN PE=1 SV=2	GRN		Heterotrimeric complex (CCNT1, CDK9, GRN)	63.666	18.7184	7	32	7	1	147.238	7	410.7	414.1	457.8	439	410.2	369.3	520.6	562.1	91.6792	92.4382	102.193	97.9965	91.5676	82.4376	116.212	125.476	+	0.00790614	5864.47	0.333318	0.0925793	3.60036	0.000317782	0.00321133	5619.45	0.181878	0.0968658	1.87763	0.0604314	0.215228	5812.24	0.240709	0.103441	2.32702	0.0199641	0.27673
Q9BVL2	Nucleoporin p58/p45 OS=Homo sapiens GN=NUPL1 PE=1 SV=1	NUPL1	RNA transport		62.1331	15.3589	7	35	7	1	133.763	7	350.1	340.5	339.1	355.1	364.7	351.7	397.2	403.9	96.5028	93.8566	93.4707	97.881	100.527	96.9438	109.486	111.332	+	0.00790826	5146.47	-0.13462	0.0845277	-1.59262	0.111246	0.299769	5418.06	-0.0720036	0.0878885	-0.819261	0.412637	0.650956	5291.34	-0.123439	0.103837	-1.18877	0.234531	0.752922
Q12906	Interleukin enhancer-binding factor 3 OS=Homo sapiens GN=ILF3 PE=1 SV=3	ILF3		DGCR8 multiprotein complex;DGCR8-ILF3 complex;DNA-PK-Ku-eIF2-NF90-NF45 complex;Emerin complex 52;ILF3-XPO5 complex;Large Drosha complex;Nop56p-associated pre-rRNA complex	410.37	56.7114	37	548	31	1	2209.18	37	14655	14403.3	13831.2	13045.7	12979.2	12895.3	15183	14874.1	104.803	103.003	98.9119	93.2945	92.819	92.219	108.579	106.37	+	0.00792174	50656.5	-0.0124468	0.069359	-0.179454	0.857581	0.940083	53207.2	0.0425385	0.0705741	0.60275	0.546675	0.751282	50899.2	-0.0612207	0.094426	-0.648346	0.516761	0.898915
O14757	Serine/threonine-protein kinase Chk1 OS=Homo sapiens GN=CHEK1 PE=1 SV=2	CHEK1	Cell cycle;HTLV-I infection;p53 signaling pathway;Viral carcinogenesis	Ubiquitin E3 ligase (CHEK1, CUL1);Ubiquitin E3 ligase (CHEK1, CUL4A)	9.90841	8.82353	4	6	4	1	21.0519	4	62.1	60.5	65.8	72.7	73.4	70.5	53.5	53.6	97.0123	94.5128	102.792	113.572	114.665	110.135	83.5774	83.7336	+	0.00798747	4806.54	0.173878	0.0878027	1.98033	0.0476665	0.16906	4855.61	0.135315	0.114264	1.18423	0.23632	0.481638	4401.9	-0.0890901	0.0933651	-0.954212	0.339976	0.82159
Q6P161	39S ribosomal protein L54, mitochondrial OS=Homo sapiens GN=MRPL54 PE=1 SV=1	MRPL54		39S ribosomal subunit, mitochondrial;55S ribosome, mitochondrial	7.80647	48.5507	3	6	3	1	21.5362	3	139	130.8	124.5	139.2	125.3	122.7	185.3	212.2	94.3172	88.7532	84.4784	94.4529	85.0212	83.257	125.734	143.986	+	0.00800165	818.998	-0.110757	0.085783	-1.29113	0.196658	0.432345	882.395	0.00788296	0.0895357	0.0880427	0.929843	0.969121	858.109	-0.0586946	0.081527	-0.719941	0.471562	0.881968
Q96G21	U3 small nucleolar ribonucleoprotein protein IMP4 OS=Homo sapiens GN=IMP4 PE=1 SV=1	IMP4	Ribosome biogenesis in eukaryotes	IMP3-IMP4-MPP10 complex	19.9052	16.8385	3	11	3	1	53.5371	3	151.3	157.2	137.8	134.4	97.8	108.7	139.1	124.5	115.188	119.68	104.911	102.322	74.4576	82.756	105.9	94.7849	+	0.00800469	3386.78	0.0349478	0.0887474	0.39379	0.693736	0.856613	3626.45	0.133454	0.0733254	1.82003	0.0687551	0.233506	3556.82	0.0845092	0.0779959	1.08351	0.278583	0.782809
Q86U42	Polyadenylate-binding protein 2 OS=Homo sapiens GN=PABPN1 PE=1 SV=3	PABPN1	Influenza A;mRNA surveillance pathway		67.8814	36.6013	7	68	7	1	310.12	7	797.9	824.5	820.6	771.7	719	720.6	894.4	869	99.4624	102.778	102.292	96.1965	89.6271	89.8266	111.492	108.325	+	0.00801568	7979.39	0.233773	0.100729	2.32082	0.0202965	0.0904565	7632.15	0.0759905	0.0889648	0.854164	0.393014	0.635614	7252.05	-0.0393886	0.131752	-0.298959	0.764971	0.96269
P61158	Actin-related protein 3 OS=Homo sapiens GN=ACTR3 PE=1 SV=3	ACTR3		Arp2/3 protein complex	113.254	56.6986	16	101	16	1	429.013	16	883.5	890.2	860.3	840.8	748.3	805	726	681.5	109.827	110.659	106.943	104.519	93.0201	100.068	90.248	84.7163	+	0.0080269	6529.05	0.220887	0.0839892	2.62995	0.00853979	0.0472406	6621.13	0.19294	0.0931213	2.07192	0.0382726	0.161719	6022.62	-0.0253069	0.0756058	-0.334721	0.737836	0.954495
P16401	Histone H1.5 OS=Homo sapiens GN=HIST1H1B PE=1 SV=3	HIST1H1B			109.174	46.4602	18	537	13	1	2000.32	18	35346.2	36038.5	38170.3	34605.4	31062.4	29591.9	40734.4	42359.7	98.215	100.139	106.062	96.1566	86.3118	82.2258	113.187	117.703	+	0.00809248	2.62819	0.348913	0.312609	1.11613	0.264365	0.516805
Q92974	Rho guanine nucleotide exchange factor 2 OS=Homo sapiens GN=ARHGEF2 PE=1 SV=4	ARHGEF2	Pathogenic Escherichia coli infection		57.7517	16.3286	11	34	11	1	128.877	11	187.1	210.6	244.4	239.5	240.9	253.6	188.3	176.8	85.9637	96.7609	112.29	110.039	110.682	116.517	86.515	81.2313	+	0.00810739	3126.16	-0.0134687	0.099461	-0.135417	0.892282	0.955562	3719.04	0.318758	0.0948928	3.35914	0.000781865	0.0121588	3631.67	0.254031	0.0976173	2.60232	0.00925962	0.182271
P28070	Proteasome subunit beta type-4 OS=Homo sapiens GN=PSMB4 PE=1 SV=4	PSMB4	Proteasome	20S proteasome;26S proteasome;PA28-20S proteasome;PA28gamma-20S proteasome;PA700-20S-PA28 complex;SMAD1-OAZ-HsN3 complex	57.9618	36.3636	6	45	6	1	196.287	6	621.5	628.5	680.1	738.7	686.8	686.5	546	494.1	97.8316	98.9335	107.056	116.28	108.111	108.063	85.947	77.7773	+	0.00821715	8889.35	0.0229734	0.0676875	0.339404	0.734305	0.879512	9500.78	0.118136	0.0572894	2.06209	0.0391992	0.164248	8828.8	-0.0559474	0.0572586	-0.9771	0.32852	0.814635
P51572	B-cell receptor-associated protein 31 OS=Homo sapiens GN=BCAP31 PE=1 SV=3	BCAP31	Protein processing in endoplasmic reticulum		54.0006	43.9024	14	48	14	1	173.358	14	2413.9	2452	2015.7	1866.8	1833.4	1780.6	2105	1913.9	117.886	119.746	98.4391	91.1674	89.5362	86.9577	102.8	93.4676	+	0.00822174	4387.97	-0.00971102	0.0886577	-0.109534	0.912779	0.965254	4635.76	0.0580542	0.109225	0.531508	0.595067	0.783129	4655.95	0.0610026	0.119686	0.509688	0.61027	0.92884
P26038	Moesin OS=Homo sapiens GN=MSN PE=1 SV=3	MSN	Leukocyte transendothelial migration;Measles;Proteoglycans in cancer;Regulation of actin cytoskeleton		173.142	48.7002	30	169	17	1	582.51	30	954.5	887.4	690	770.9	944.3	943.6	746.4	740.3	114.356	106.317	82.6669	92.3593	113.134	113.05	89.424	88.6932	+	0.0082276	6992.32	-0.691432	0.128598	-5.37669	7.59e-08	2.06e-06	7666.51	-0.487373	0.155288	-3.13851	0.00169808	0.020884	7786.98	-0.398343	0.14641	-2.72073	0.00651374	0.149927
Q9NUP9	Protein lin-7 homolog C OS=Homo sapiens GN=LIN7C PE=1 SV=1	LIN7C		CASK-LIN7C-APBA1 complex	29.1953	43.1472	8	26	6	1	102.807	8	518.9	509.2	474.2	470.8	523.8	518.6	754.7	908.5	88.7255	87.0669	81.0824	80.501	89.5633	88.6742	129.044	155.342	+	0.00827046	1934.38	0.0136627	0.0841974	0.16227	0.871093	0.945536	1919.88	-0.0678494	0.0562502	-1.20621	0.227737	0.471201	1986.34	0.0129451	0.09023	0.143467	0.885921	0.983932
P15927	Replication protein A 32 kDa subunit OS=Homo sapiens GN=RPA2 PE=1 SV=1	RPA2	DNA replication;Fanconi anemia pathway;Homologous recombination;Mismatch repair;Nucleotide excision repair	53BP1-containing complex;BLM complex II;BRAFT complex;RC complex during G2/M-phase of cell cycle;RC complex during S-phase of cell cycle;RPA complex	38.5229	40.3704	6	32	6	1	118.342	6	362.9	356.9	381.2	409.3	454.4	429.2	326.6	345.7	94.684	93.1185	99.4586	106.79	118.557	111.982	85.213	90.1963	+	0.00827279	3040.87	-0.0481556	0.0997816	-0.48261	0.629373	0.818389	3357.51	0.121926	0.0850514	1.43356	0.151699	0.373328	3162.99	-0.0176286	0.0789161	-0.223384	0.823237	0.973085
P49902	Cytosolic purine 5'-nucleotidase OS=Homo sapiens GN=NT5C2 PE=1 SV=1	NT5C2	Metabolic pathways;Nicotinate and nicotinamide metabolism;Purine metabolism;Pyrimidine metabolism		23.0443	9.80392	4	10	4	1	40.6025	4	324.8	344.8	362.6	369.4	439.5	485	284	323.4	88.5768	94.031	98.8853	100.74	119.857	132.265	77.4501	88.195	+	0.0082783	5923.18	-0.415892	0.13948	-2.98174	0.00286619	0.0200824	6427.24	-0.266269	0.150073	-1.77426	0.0760201	0.247713	7692.22	0.120651	0.151897	0.794294	0.427024	0.863758
Q5JV73	FERM and PDZ domain-containing protein 3 OS=Homo sapiens GN=FRMPD3 PE=2 SV=2	FRMPD3			2.5616	0.828729	2	4	1	1	10.9958	2	23.4	26.4	24.8	27.6	33.2	34.3	19.5	22.2	88.5525	99.9054	93.8505	104.447	125.639	129.801	73.7938	84.0114	+	0.0084198	340.936	-0.14745	0.17349	-0.849909	0.395376	0.645624	270.337	-0.799129	0.177094	-4.51247	6.40785e-06	0.000344312	372.013	-0.00742349	0.181296	-0.0409468	0.967338	0.994814
P46013	Antigen KI-67 OS=Homo sapiens GN=MKI67 PE=1 SV=2	MKI67			460.015	42.8133	96	296	96	1	1180.12	96	8234.3	7659.7	7586.9	6706.3	6027.6	6157.9	8809.9	9313.9	108.89	101.291	100.328	88.6835	79.7084	81.4315	116.501	123.166	+	0.00843054	20215.8	0.285642	0.122828	2.32554	0.0200433	0.0896613	19175.1	0.11257	0.120518	0.93405	0.350278	0.597819	18696.1	0.0518613	0.105073	0.493575	0.621606	0.930968
P16152	Carbonyl reductase [NADPH] 1 OS=Homo sapiens GN=CBR1 PE=1 SV=3	CBR1	Arachidonic acid metabolism;Chemical carcinogenesis;Metabolic pathways;Metabolism of xenobiotics by cytochrome P450		153.886	72.5632	16	129	13	1	585.418	16	1832.1	2081.3	1977.8	2096	2397.6	2448.7	1701.1	1697	90.2979	102.58	97.479	103.305	118.169	120.688	83.8414	83.6393	+	0.00847971	8273.62	-0.0719775	0.110471	-0.651552	0.51469	0.74103	8017.75	-0.211778	0.0902941	-2.34543	0.0190053	0.103541	8755.84	-0.001106	0.10153	-0.0108933	0.991309	0.999021
P61201	COP9 signalosome complex subunit 2 OS=Homo sapiens GN=COPS2 PE=1 SV=1	COPS2		CNS-P53 complex;COP9 signalosome complex;CSA complex;CSA-POLIIa complex;DDB2 complex	30.1471	17.833	8	24	8	1	81.873	8	1031.4	1007	1116.4	1194.9	1221.3	1210.1	955.1	1015.7	94.279	92.0486	102.049	109.224	111.637	110.614	87.3045	92.8438	+	0.00854348	4754.14	-0.0276229	0.0954522	-0.28939	0.772283	0.899017	4997.45	0.0297029	0.0502042	0.591641	0.554091	0.755875	4793.44	-0.0697404	0.0782442	-0.891317	0.372759	0.838193
P82909	28S ribosomal protein S36, mitochondrial OS=Homo sapiens GN=MRPS36 PE=1 SV=2	MRPS36		28S ribosomal subunit, mitochondrial;55S ribosome, mitochondrial	12.3815	35.9223	3	5	3	1	18.0463	3	358.8	331.3	336.3	312.7	355.7	296.2	486.6	533.9	95.3146	88.0093	89.3375	83.0682	94.4911	78.685	129.264	141.83	+	0.00857381	853.001	-0.100997	0.0984428	-1.02594	0.30492	0.560532	962.067	0.119923	0.0775924	1.54555	0.122212	0.329976	929.406	0.038821	0.0678185	0.572425	0.567034	0.918128
Q13247	Serine/arginine-rich splicing factor 6 OS=Homo sapiens GN=SRSF6 PE=1 SV=2	SRSF6	Herpes simplex infection;Spliceosome	PGC-1-SRp40-SRp55-SRp75 complex;Spliceosome;SRp30c-SRp55 complex;TRA2B1-SRp30c-SRp55 complex	49.5643	23.5465	8	71	3	1	262.811	8	120.4	107.1	120	121.5	95.8	96.4	145.8	135	102.251	90.9554	101.911	103.185	81.3588	81.8684	123.822	114.65	+	0.00859479	17608.1	0.0207084	0.0899506	0.23022	0.817921	0.921212	18086	0.0224146	0.11177	0.200543	0.841056	0.928034	18211.7	0.0350932	0.101736	0.344945	0.730136	0.954274
O95071	E3 ubiquitin-protein ligase UBR5 OS=Homo sapiens GN=UBR5 PE=1 SV=2	UBR5	Ubiquitin mediated proteolysis	SNW1 complex	98.3031	11.2897	24	49	24	1	188.52	24	491.9	460.9	504.7	516.3	468.9	469.9	386.5	335.2	108.279	101.456	111.097	113.65	103.217	103.437	85.0783	73.7859	+	0.00867859	20861.8	0.330312	0.0911766	3.62277	0.00029146	0.00298221	18908.9	0.0516756	0.113591	0.454926	0.649163	0.817834	19390.1	0.103978	0.0940837	1.10516	0.269091	0.778296
Q15532	Protein SSXT OS=Homo sapiens GN=SS18 PE=1 SV=3	SS18	Transcriptional misregulation in cancer		18.3512	7.17703	2	12	2	1	56.421	2	361.7	303.7	197.8	213.6	305.5	265.1	416.6	478.6	113.805	95.5557	62.2355	67.2068	96.1221	83.4107	131.078	150.586	+	0.00870257	7368.4	0.10475	0.0812925	1.28855	0.197553	0.433504	7237.1	0.00268611	0.090907	0.0295479	0.976428	0.989878	6977.16	-0.0847629	0.0737274	-1.14968	0.250276	0.766874
O75964	ATP synthase subunit g, mitochondrial OS=Homo sapiens GN=ATP5L PE=1 SV=3	ATP5L	Metabolic pathways;Oxidative phosphorylation	F1F0-ATP synthase (EC 3.6.3.14), mitochondrial;Frataxin complex	31.0477	47.5728	5	43	5	1	194.124	5	918.8	909.6	757.2	684.8	617.4	624.3	663.9	552.3	128.317	127.032	105.749	95.6375	86.2245	87.1882	92.7186	77.1328	+	0.00875491	5918.83	0.0197251	0.081857	0.240971	0.809578	0.917683	6365.6	0.12977	0.0485907	2.67067	0.00757007	0.0576071	6000.2	-0.0105972	0.0557551	-0.190067	0.849257	0.977775
P08397	Porphobilinogen deaminase OS=Homo sapiens GN=HMBS PE=1 SV=2	HMBS	Metabolic pathways;Porphyrin and chlorophyll metabolism		19.1543	26.3158	7	12	7	1	45.6409	7	703.3	655.3	755.7	892.3	942.9	1001.9	575	603.2	91.7907	85.526	98.6296	116.458	123.062	130.762	75.0457	78.7262	+	0.00878767	1828.53	-0.158039	0.0682326	-2.31618	0.0205485	0.0913055	1851.03	-0.19053	0.0880036	-2.16502	0.030386	0.139556	1876.08	-0.157144	0.0699824	-2.24548	0.0247376	0.307413
Q9BZE9	Tether containing UBX domain for GLUT4 OS=Homo sapiens GN=ASPSCR1 PE=1 SV=1	ASPSCR1	Transcriptional misregulation in cancer		34.5621	21.519	8	16	8	1	63.7438	8	213.8	230.3	222.9	235	267.4	278.8	219.8	212.8	90.94	97.9583	94.8107	99.9575	113.739	118.588	93.4921	90.5147	+	0.0088015	2176.66	-0.146883	0.102906	-1.42736	0.153477	0.369167	2283.12	-0.0934616	0.0700823	-1.3336	0.182336	0.416089	2281	-0.0941885	0.0824506	-1.14236	0.253303	0.770126
P55039	Developmentally-regulated GTP-binding protein 2 OS=Homo sapiens GN=DRG2 PE=1 SV=1	DRG2			18.9804	11.2637	4	12	3	1	40.781	4	523.5	558.8	540.8	590.8	633.9	664.4	477.2	462.2	94.0785	100.422	97.1875	106.173	113.919	119.4	85.7579	83.0623	+	0.00880951	1881.94	-0.15204	0.0850698	-1.78724	0.0738988	0.228756	2015.26	-0.0487395	0.0823202	-0.592072	0.553802	0.755872	1964.41	-0.109083	0.0750545	-1.45338	0.146119	0.647085
Q9H0L4	Cleavage stimulation factor subunit 2 tau variant OS=Homo sapiens GN=CSTF2T PE=1 SV=1	CSTF2T	mRNA surveillance pathway		124.051	42.2078	15	87	8	1	323.414	15	68.5	76.1	90.1	86.6	76.2	65.8	100.3	101	82.4556	91.604	108.456	104.243	91.7243	79.2055	120.734	121.577	+	0.00882737	3326.93	0.134405	0.10689	1.25742	0.208603	0.449387	3454.55	0.158822	0.113489	1.39945	0.161678	0.388263	3233.52	0.00763764	0.104128	0.0733488	0.941529	0.991227
P11047	Laminin subunit gamma-1 OS=Homo sapiens GN=LAMC1 PE=1 SV=3	LAMC1	Amoebiasis;ECM-receptor interaction;Focal adhesion;Pathways in cancer;PI3K-Akt signaling pathway;Prion diseases;Small cell lung cancer;Toxoplasmosis	ITGA6-ITGB4-Laminin10/12 complex	168.007	27.2219	33	82	33	1	361.384	33	1005	911.9	814.8	775.6	1114.1	1077.1	972.8	928.8	105.788	95.9882	85.7673	81.641	117.272	113.377	102.399	97.7671	+	0.00883785	16866.5	-0.0500379	0.10843	-0.461476	0.644457	0.828511	24895.4	0.691837	0.154578	4.47565	7.61803e-06	0.0003953	22215.5	0.449024	0.124377	3.61018	0.00030598	0.0207139
O95232	Luc7-like protein 3 OS=Homo sapiens GN=LUC7L3 PE=1 SV=2	LUC7L3		Spliceosome	78.768	26.1574	11	37	11	1	182.939	11	984.3	799.3	959.6	948	891.5	905.1	1292.5	1331.8	97.0698	78.8255	94.6339	93.49	87.918	89.2593	127.464	131.34	+	0.00883838	12257.9	0.258952	0.1062	2.43834	0.0147549	0.0714994	12562	0.249846	0.129117	1.93504	0.0529852	0.198233	12278.2	0.18763	0.118065	1.58921	0.112014	0.595239
Q14684	Ribosomal RNA processing protein 1 homolog B OS=Homo sapiens GN=RRP1B PE=1 SV=3	RRP1B			119.274	30.4749	18	75	18	1	297.363	18	2379.2	2296.4	2154.8	1944.9	1523	1691.4	2386.5	2631.6	111.911	108.016	101.356	91.4827	71.6377	79.5588	112.254	123.783	+	0.00883958	7290.23	0.0188959	0.136461	0.138471	0.889868	0.954411	8008.64	0.166168	0.150138	1.10677	0.268394	0.518135	7195.36	-0.0658738	0.132547	-0.496984	0.619201	0.930787
Q96D71	RalBP1-associated Eps domain-containing protein 1 OS=Homo sapiens GN=REPS1 PE=1 SV=3	REPS1			23.9635	11.3065	7	11	7	1	44.1529	7	316.9	316.1	327.4	345.5	363.8	360.2	408.5	451.7	87.7201	87.4987	90.6266	95.6368	100.702	99.7059	113.076	125.034	+	0.00891075	3331.13	-0.00983158	0.0871085	-0.112866	0.910137	0.964006	3544.43	0.0742789	0.0843968	0.880115	0.378797	0.62387	3416.36	-0.0127919	0.0856679	-0.14932	0.881301	0.983256
Q12824	SWI/SNF-related matrix-associated actin-dependent regulator of chromatin subfamily B member 1 OS=Homo sapiens GN=SMARCB1 PE=1 SV=2	SMARCB1		ALL-1 supercomplex;BAF complex;BRG1-associated complex;Brg1-associated complex I;Brg1-associated complex II;Brg1-based SWI/SNF chromatin remodeling complex;BRG1-SIN3A complex;BRG1-SIN3A-HDAC containing SWI/SNF remodeling complex I;Brm-associated complex;BRM-associated complex;BRM-SIN3A complex;BRM-SIN3A-HDAC complex;EBAFa complex;EBAFb complex;Emerin complex 32;ETS2-SMARCA4-INI1 complex;LARC comp…	26.2934	24.6753	6	13	6	1	57.6826	6	60.7	56.2	41.8	43.6	42.5	33.3	65.5	60.6	120.139	111.232	82.7313	86.2939	84.1168	65.908	129.639	119.941	+	0.00891756	3961.65	-0.0664651	0.0836425	-0.794633	0.426827	0.672206	4068.57	-0.0647091	0.0475264	-1.36154	0.173343	0.40427	4089.82	-0.0529514	0.0667005	-0.793868	0.427272	0.863835
Q99497	Protein deglycase DJ-1 OS=Homo sapiens GN=PARK7 PE=1 SV=2	PARK7	Parkinson's disease	DJ-1-SNCA complex, high molecular weight complex;PPD complex	98.1554	69.3122	11	106	11	1	429.867	11	3148.2	3224.7	3347.5	4058.4	5487.6	5428.7	3419.7	4029.4	78.3519	80.2558	83.3121	101.005	136.575	135.109	85.109	100.283	+	0.00893313	5939.6	-0.08425	0.0771285	-1.09233	0.274687	0.5271	6415.97	0.0371557	0.121528	0.305738	0.759804	0.884454	6060.82	-0.096018	0.0834522	-1.15057	0.249908	0.766334
P34896	Serine hydroxymethyltransferase, cytosolic OS=Homo sapiens GN=SHMT1 PE=1 SV=1	SHMT1	Biosynthesis of amino acids;Carbon metabolism;Cyanoamino acid metabolism;Glycine, serine and threonine metabolism;Glyoxylate and dicarboxylate metabolism;Metabolic pathways;One carbon pool by folate		23.0737	16.3561	5	19	4	1	82.6211	5	67.4	74.7	67.4	77.7	85.8	91.6	53.6	51.3	94.6795	104.934	94.6795	109.148	120.527	128.674	75.2941	72.0632	+	0.00894565	2623.25	-0.00190379	0.0632622	-0.0300937	0.975992	0.991373	2868.84	0.145622	0.07604	1.91507	0.0554842	0.203791	2698.08	0.00203217	0.0719989	0.0282251	0.977483	0.9962
Q00059	Transcription factor A, mitochondrial OS=Homo sapiens GN=TFAM PE=1 SV=1	TFAM	Huntington's disease		44.8125	33.3333	10	46	10	1	176.955	10	1977.9	1930.4	1748.7	1608.5	1665	1495.3	2211.8	2434	104.987	102.466	92.8209	85.3791	88.3781	79.3705	117.402	129.197	+	0.00898767	5882	0.0169677	0.120694	0.140585	0.888198	0.953847	6427.05	0.156887	0.122364	1.28214	0.199795	0.438727	5997.43	1.91856e-05	0.115702	0.000165819	0.999868	0.999939
Q86X55	Histone-arginine methyltransferase CARM1 OS=Homo sapiens GN=CARM1 PE=1 SV=3	CARM1		NUMAC complex (nucleosomal methylation activator complex)	30.3307	17.9276	9	28	9	1	101.149	9	850.1	913.9	994.5	973.4	988.4	1099.6	732.7	677.2	94.0662	101.126	110.045	107.71	109.37	121.674	81.0755	74.9343	+	0.00902104	10058.4	0.0447469	0.0772196	0.579476	0.562268	0.775592	9980.26	-0.0341902	0.0970456	-0.35231	0.724606	0.864463	9894.91	-0.0558841	0.0732804	-0.762606	0.445698	0.872685
P05186	Alkaline phosphatase, tissue-nonspecific isozyme OS=Homo sapiens GN=ALPL PE=1 SV=4	ALPL	Folate biosynthesis;Metabolic pathways		125.615	46.1832	19	133	19	1	546.015	19	2478.3	2462.4	2188.6	2377.4	2471.5	2230.4	3148	3488.4	95.1135	94.5032	83.9952	91.2411	94.8525	85.5994	120.816	133.88	+	0.00902146	9904	-0.0919254	0.0852203	-1.07868	0.280731	0.534546	11389.4	0.173546	0.0845963	2.05146	0.040222	0.167182	12067.5	0.258314	0.13747	1.87906	0.0602366	0.460779
Q9HAB8	Phosphopantothenate--cysteine ligase OS=Homo sapiens GN=PPCS PE=1 SV=2	PPCS	Metabolic pathways;Pantothenate and CoA biosynthesis		9.00447	9.6463	3	7	3	1	25.0901	3	158.7	162.7	172.6	197.8	209.2	233.4	131.7	136.2	90.537	92.8189	98.4668	112.843	119.347	133.153	75.1337	77.7009	+	0.00912137	1668.3	-0.0102951	0.0986004	-0.104412	0.916842	0.966835	1698.09	-0.0280217	0.087399	-0.320618	0.7485	0.878016	1713.18	-0.00910776	0.109461	-0.0832058	0.933688	0.990735
P55081	Microfibrillar-associated protein 1 OS=Homo sapiens GN=MFAP1 PE=1 SV=2	MFAP1		Spliceosome	67.2433	25.9681	9	36	8	1	151.122	9	245.7	236.5	251.9	264.4	240.5	220.4	326.1	370.9	91.1519	87.7388	93.452	98.0894	89.2228	81.7659	120.979	137.6	+	0.00917373	2364.59	0.102022	0.103946	0.981491	0.326351	0.581655	2479.8	0.146839	0.129337	1.13532	0.25624	0.504492	2303.04	-0.0198984	0.0993775	-0.20023	0.8413	0.976241
P25440	Bromodomain-containing protein 2 OS=Homo sapiens GN=BRD2 PE=1 SV=2	BRD2			19.8211	8.98876	7	18	4	1	56.8888	7	273.8	268.8	269.5	244.3	259.7	232.1	331.9	339.5	98.6844	96.8823	97.1346	88.0519	93.6024	83.6547	119.625	122.364	+	0.00919454	5655.29	-0.0931543	0.0632018	-1.47392	0.140504	0.348717	5733.38	-0.121701	0.0730846	-1.66521	0.0958714	0.284888	6118.3	0.0315627	0.0606454	0.520446	0.602752	0.927332
Q96KP4	Cytosolic non-specific dipeptidase OS=Homo sapiens GN=CNDP2 PE=1 SV=2	CNDP2	Arginine and proline metabolism;beta-Alanine metabolism;Histidine metabolism;Metabolic pathways		171.575	48.6316	18	128	18	1	615.135	18	2110	2162.8	2030.5	2505.4	3145	3157.9	1838.7	2030.5	88.932	91.1574	85.5812	105.597	132.555	133.099	77.4973	85.5812	+	0.00927493	7694.28	-0.265679	0.11371	-2.33645	0.0194677	0.087709	8895.31	0.021224	0.146395	0.144977	0.884729	0.949602	8192.36	-0.162972	0.116617	-1.39751	0.162262	0.673321
Q8N4H5	Mitochondrial import receptor subunit TOM5 homolog OS=Homo sapiens GN=TOMM5 PE=1 SV=1	TOMM5			2.86945	33.3333	2	5	2	1	13.0887	2	454.7	404.5	368.4	363.4	361.1	360.7	505	563.8	107.57	95.6943	87.154	85.9711	85.427	85.3324	119.47	133.381	+	0.00928177	1425.78	0.0791328	0.0948863	0.833975	0.404295	0.653274	1455.18	0.0646987	0.121035	0.534547	0.592963	0.781902	1409.76	-0.00900662	0.0963138	-0.0935132	0.925496	0.989711
Q9H7B4	Histone-lysine N-methyltransferase SMYD3 OS=Homo sapiens GN=SMYD3 PE=1 SV=4	SMYD3			8.69875	10.514	3	3	3	1	11.8178	3	45.6	50.8	59.6	60.4	69.9	65.5	38.5	46.9	83.4401	92.9552	109.058	110.521	127.905	119.854	70.4483	85.8188	+	0.009285	775.862	0.0538916	0.0919111	0.586345	0.557644	0.772723	779.25	0.00439407	0.0710664	0.0618304	0.950698	0.978927	816.778	0.107854	0.0850867	1.26758	0.204949	0.724086
O60749	Sorting nexin-2 OS=Homo sapiens GN=SNX2 PE=1 SV=2	SNX2	Endocytosis	Retromer complex (SNX1, SNX2, VPS35, VPS29, VPS26A);Retromer complex (SNX1, SNX2, VPS35, VPS29, VPS26B);SNX complex (SNX1,1a,2,4, PDGF receptor);SNX complex (SNX1a, SNX2, SNX4);SNX complex (SNX1a, SNX2, SNX4, EGFR);SNX complex (SNX1a, SNX2, SNX4, INSR);SNX complex (SNX1a, SNX2, SNX4, LEPR);SNX complex (SNX1a, SNX2, SNX4, TFRC);SNX complex (SNX2), oligomeric	45.0768	21.7726	11	37	10	1	145.045	11	252.3	250.1	282.8	294	319.5	292.9	239.9	244	92.7787	91.9697	103.994	108.113	117.49	107.709	88.2188	89.7265	+	0.00935632	2965.42	-0.155434	0.0871719	-1.78308	0.0745739	0.229912	3126.73	-0.0883673	0.0889963	-0.992933	0.320743	0.569588	3166.54	-0.0574843	0.0914677	-0.628465	0.529699	0.905672
P22234	Multifunctional protein ADE2 OS=Homo sapiens GN=PAICS PE=1 SV=3	PAICS	Metabolic pathways;Purine metabolism		174.751	52	22	192	22	1	786.676	22	4088.1	4117.4	4502	4957.6	5096.7	5223.5	3516.5	3915.1	92.3424	93.0042	101.692	111.983	115.125	117.989	79.431	88.4346	+	0.00941771	33841.2	0.0427445	0.0762604	0.560507	0.575133	0.78301	35368.4	0.0852856	0.0709079	1.20277	0.229067	0.472615	33840.8	-0.01971	0.0645104	-0.305532	0.759961	0.960698
Q8WVY7	Ubiquitin-like domain-containing CTD phosphatase 1 OS=Homo sapiens GN=UBLCP1 PE=1 SV=2	UBLCP1			8.53905	7.54717	2	8	2	1	25.858	2	398.1	374.5	487.2	536.3	502.4	563.5	370.1	354.1	88.8071	83.5425	108.683	119.636	112.074	125.704	82.5609	78.9917	+	0.00944558	2064.34	0.183114	0.112443	1.6285	0.10342	0.286874	1985.25	0.0324038	0.200453	0.161653	0.871579	0.943173	1780.15	-0.208972	0.11759	-1.77712	0.075549	0.502054
Q96G03	Phosphoglucomutase-2 OS=Homo sapiens GN=PGM2 PE=1 SV=4	PGM2	Amino sugar and nucleotide sugar metabolism;Galactose metabolism;Glycolysis / Gluconeogenesis;Metabolic pathways;Pentose phosphate pathway;Purine metabolism;Starch and sucrose metabolism		15.8125	10.1307	5	9	5	1	31.8726	5	126.9	133.7	145.1	159.2	189	173.9	136.7	130.4	84.9611	89.5138	97.1462	106.586	126.538	116.428	91.5223	87.3044	+	0.00949825	2135.48	0.129914	0.0998868	1.30061	0.193391	0.427623	2400.73	0.314864	0.150795	2.08802	0.0367959	0.157755	2108.18	0.0366912	0.107791	0.340393	0.733561	0.954312
Q8WXA9	Splicing regulatory glutamine/lysine-rich protein 1 OS=Homo sapiens GN=SREK1 PE=1 SV=1	SREK1			36.6848	17.7165	7	32	7	1	97.3576	7	739.1	663.6	739.9	697.1	641.4	643	1022.3	1214.1	92.9612	83.4651	93.0619	87.6786	80.6729	80.8741	128.581	152.705	+	0.00953066	4854.76	0.173751	0.0942969	1.84259	0.0653884	0.210444	4844.04	0.11002	0.090936	1.20986	0.226332	0.469475	4857.64	0.109475	0.0983979	1.11257	0.265892	0.777601
Q5T6V5	UPF0553 protein C9orf64 OS=Homo sapiens GN=C9orf64 PE=1 SV=1	C9orf64			12.9203	12.61	4	8	4	1	27.4058	4	280.1	290.7	274.2	346.7	422.8	416.8	217.3	241.1	90.0028	93.4088	88.107	111.403	135.856	133.928	69.8237	77.4712	+	0.00953415	885.396	-0.260266	0.112694	-2.30948	0.0209167	0.0925173	949.826	-0.139839	0.177495	-0.78785	0.430785	0.665288	894.903	-0.2576	0.143223	-1.79859	0.0720832	0.494024
P82979	SAP domain-containing ribonucleoprotein OS=Homo sapiens GN=SARNP PE=1 SV=3	SARNP			49.1131	34.2857	6	60	6	1	244.275	6	1890.9	1786.7	2193.7	1972.7	1762	1801.7	2436.6	2669.2	91.605	86.5571	106.274	95.5679	85.3605	87.2837	118.042	129.31	+	0.00958033	95.1911	0.0432729	0.149322	0.289795	0.771973	0.898828	94.5901	-0.0262492	0.14196	-0.184906	0.853303	0.934265	99.9745	0.0904404	0.131833	0.686023	0.492699	0.889035
P22102	Trifunctional purine biosynthetic protein adenosine-3 OS=Homo sapiens GN=GART PE=1 SV=1	GART	Metabolic pathways;One carbon pool by folate;Purine metabolism		220.417	45.0495	32	145	32	1	642.9	32	3940.8	3808.4	4082.3	4543.3	4844.2	5141.5	3672.3	3686.9	93.4955	90.3543	96.8526	107.79	114.929	121.982	87.1253	87.4717	+	0.00964849	7056.05	0.116383	0.101598	1.14552	0.251992	0.501814	7504.35	0.194837	0.106203	1.83457	0.0665689	0.228415	6973.42	0.0260237	0.109126	0.238474	0.811514	0.97127
P55809	Succinyl-CoA:3-ketoacid coenzyme A transferase 1, mitochondrial OS=Homo sapiens GN=OXCT1 PE=1 SV=1	OXCT1	Butanoate metabolism;Synthesis and degradation of ketone bodies;Valine, leucine and isoleucine degradation		45.7573	18.6538	7	29	7	1	107.946	7	235.4	245.3	230.2	237.6	158.9	131.7	182.1	146	120.163	125.217	117.509	121.286	81.1128	67.2282	92.9556	74.5278	+	0.00968519	1735.49	0.281525	0.113023	2.49087	0.0127432	0.0642411	1327.55	-0.387463	0.174209	-2.22412	0.0261402	0.127044	1324.58	-0.380557	0.128489	-2.96179	0.00305859	0.0955439
P27694	Replication protein A 70 kDa DNA-binding subunit OS=Homo sapiens GN=RPA1 PE=1 SV=2	RPA1	DNA replication;Fanconi anemia pathway;Homologous recombination;Mismatch repair;Nucleotide excision repair	53BP1-containing complex;BLM complex II;BRAFT complex;DNA synthesome complex (13 subunits);DNA synthesome complex (17 subunits);FA complex (Fanconi anemia complex);KIN17-PCNA-RPA70 complex;PCNA complex;RC complex during G2/M-phase of cell cycle;RC complex during S-phase of cell cycle;RPA complex	118.698	41.8831	20	90	20	1	364.108	20	1193.5	1210.1	1332.4	1327.6	1360.4	1468.3	1100.8	989	95.6512	96.9816	106.783	106.398	109.027	117.675	88.2219	79.2619	+	0.00970161	6472.84	-0.0200581	0.0793379	-0.252818	0.800409	0.912998	7013.22	0.106943	0.0702941	1.52136	0.12817	0.339024	6610.77	-0.0323516	0.0770637	-0.419804	0.674629	0.942288
P41227	N-alpha-acetyltransferase 10 OS=Homo sapiens GN=NAA10 PE=1 SV=1	NAA10			30.0386	23.8298	5	26	5	1	100.565	5	1064.6	1060.5	1134	1129.3	1179.1	1223.9	1014	930.3	97.4942	97.1187	103.85	103.419	107.98	112.083	92.8603	85.1952	+	0.00970948	1564.16	-0.0269287	0.0888629	-0.303036	0.761862	0.893288	1685.16	0.0872971	0.0578876	1.50805	0.131543	0.343729	1638.97	0.0207946	0.0888701	0.233989	0.814994	0.971889
Q15008	26S proteasome non-ATPase regulatory subunit 6 OS=Homo sapiens GN=PSMD6 PE=1 SV=1	PSMD6	Epstein-Barr virus infection;Proteasome	PA700 complex;PA700-20S-PA28 complex	74.869	46.2725	18	77	18	1	294.049	18	2215.2	2150.2	2209.6	2380.6	2405.3	2603.5	1853.7	1810.1	100.53	97.58	100.276	108.036	109.157	118.152	84.1243	82.1457	+	0.00971063	4366.95	-0.0634841	0.0720937	-0.880578	0.378546	0.630152	4757.33	0.0777484	0.0749762	1.03697	0.299748	0.548167	4342.69	-0.139077	0.0682725	-2.03709	0.041641	0.389165
Q12765	Secernin-1 OS=Homo sapiens GN=SCRN1 PE=1 SV=2	SCRN1			72.9512	38.8889	12	50	12	1	212.929	12	983.8	1031.1	955.7	1064.2	1618	1689.4	1042	1304.1	81.2361	85.1419	78.9158	87.8751	133.604	139.5	86.0419	107.685	+	0.0097115	11593.8	-0.194852	0.113977	-1.70958	0.0873439	0.255908	14580.9	0.266246	0.136692	1.94778	0.0514411	0.194339	13475.6	0.0818767	0.146931	0.557246	0.577359	0.920737
Q5ZPR3	CD276 antigen OS=Homo sapiens GN=CD276 PE=1 SV=1	CD276	Cell adhesion molecules (CAMs)		30.86	18.3521	5	20	5	1	82.3893	5	427.4	406.3	348.8	326.4	344.7	316	434.5	476.4	110.995	105.515	90.5827	84.7655	89.5179	82.0646	112.839	123.72	+	0.00971942	6864.91	-0.0599418	0.0719925	-0.832612	0.405064	0.653992	6546.63	-0.238499	0.0917904	-2.5983	0.00936855	0.0661159	7112.64	-0.036058	0.104071	-0.346473	0.728987	0.954274
Q9Y2T7	Y-box-binding protein 2 OS=Homo sapiens GN=YBX2 PE=1 SV=2	YBX2			60.2388	26.9231	6	92	3	1	439.783	6	73.9	81.9	131.5	109.4	68	74.1	65.2	66	88.2388	97.791	157.015	130.627	81.194	88.4776	77.8507	78.806	+	0.00976484	1951.26	0.479203	0.158058	3.03181	0.00243094	0.0175174	1571.35	-0.0298516	0.184956	-0.161398	0.87178	0.943174	1699.4	0.119327	0.153318	0.778302	0.436391	0.868685
P49916	DNA ligase 3 OS=Homo sapiens GN=LIG3 PE=1 SV=2	LIG3	Base excision repair	DNA ligase III-XRCC1 complex;DNA ligase III-XRCC1-PNK-DNA-pol III multiprotein complex;DNA repair complex NEIL1-PNK-Pol(beta)-LigIII(alpha)-XRCC1;DNA repair complex NEIL2-PNK-Pol(beta)-LigIII(alpha)-XRCC1;XRCC1-LIG3-PNK-TDP1 complex	114.703	34.7869	29	60	29	1	224.611	29	1777	1880.2	1912.9	1875.6	1846.7	1829.5	1605	1508	99.8672	105.667	107.505	105.409	103.784	102.818	90.2008	84.7495	+	0.00982225	5864.57	-0.058611	0.0624066	-0.939178	0.347639	0.603122	6253.49	0.03317	0.0706925	0.469214	0.638916	0.811333	6058.97	-0.0411589	0.0991109	-0.415281	0.677936	0.942337
O14646	Chromodomain-helicase-DNA-binding protein 1 OS=Homo sapiens GN=CHD1 PE=1 SV=2	CHD1			30.1855	6.84211	11	21	6	1	65.0547	11	136.9	133.7	142.3	137.2	127	122.7	144.2	149.2	100.183	97.8412	104.135	100.402	92.9382	89.7914	105.525	109.184	+	0.00984988	4550.44	0.133605	0.143284	0.932446	0.351106	0.606589	5344.28	0.412788	0.143102	2.88457	0.00391948	0.0368875	4512.96	0.0506562	0.13527	0.374482	0.708046	0.94907
O14732	Inositol monophosphatase 2 OS=Homo sapiens GN=IMPA2 PE=1 SV=1	IMPA2	Inositol phosphate metabolism;Metabolic pathways;Phosphatidylinositol signaling system		2.00349	3.125	1	1	1	1	3.32536	1	16.3	16.9	19.6	14.7	26.8	25	12.8	10.3	91.573	94.9438	110.112	82.5843	150.562	140.449	71.9101	57.8652	+	0.00990639	3077.76	0.154543	0.139085	1.11114	0.266507	0.51847	2976.4	0.0205556	0.177108	0.116062	0.907603	0.959992	2746.4	-0.144133	0.146916	-0.98106	0.326563	0.812829
O00515	Ladinin-1 OS=Homo sapiens GN=LAD1 PE=1 SV=2	LAD1			35.8562	15.4739	6	18	6	1	70.1298	6	188.3	171.2	192	171.8	104.7	115.8	200.5	233.4	109.342	99.4121	111.49	99.7605	60.797	67.2425	116.426	135.53	+	0.00992358	900.767	0.13939	0.115618	1.2056	0.227971	0.47405	952.808	0.202624	0.131416	1.54185	0.12311	0.331277	926.677	0.130037	0.120654	1.07777	0.281137	0.783405
P35998	26S protease regulatory subunit 7 OS=Homo sapiens GN=PSMC2 PE=1 SV=3	PSMC2	Epstein-Barr virus infection;Proteasome	26S proteasome;PA700 complex;PA700-20S-PA28 complex	154.521	58.6605	21	130	21	1	538.635	21	3401.1	3155.3	3377.6	3522.8	3526.6	3634.6	2878.2	2777.8	103.558	96.0737	102.842	107.263	107.379	110.668	87.6364	84.5794	+	0.00997814	3930.24	0.0764717	0.0855467	0.893918	0.371366	0.624376	4387.87	0.260541	0.112625	2.31336	0.0207031	0.109503	3846.46	-0.0358223	0.0793961	-0.451185	0.651856	0.937238
P49591	Serine--tRNA ligase, cytoplasmic OS=Homo sapiens GN=SARS PE=1 SV=3	SARS	Aminoacyl-tRNA biosynthesis		67.9518	33.6576	13	46	13	1	192.955	13	810.5	830.7	862.1	1020.4	1038.4	1063.6	647	674.2	93.3366	95.6628	99.2788	117.509	119.581	122.483	74.5081	77.6404	+	0.00997926	5857.44	-0.195293	0.100171	-1.94958	0.0512256	0.177707	6130.63	-0.145442	0.0928695	-1.56609	0.117329	0.322206	6575.95	0.0174279	0.120629	0.144475	0.885125	0.983838
P58317	Zinc finger protein 121 OS=Homo sapiens GN=ZNF121 PE=3 SV=2	ZNF121			14.0649	15.641	5	10	2	1	25.0717	5	78.2	81	63.1	63.6	73.8	61.3	92.5	98.4	102.239	105.9	82.4971	83.1508	96.4864	80.1438	120.935	128.648	+	0.0100483	12768.7	-0.0184388	0.128322	-0.143691	0.885744	0.952283	13464.8	0.0393349	0.210091	0.187228	0.851482	0.933522	14434.9	0.177869	0.131425	1.35339	0.17593	0.689852
P01024	Complement C3 OS=Homo sapiens GN=C3 PE=1 SV=2	C3	Chagas disease (American trypanosomiasis);Complement and coagulation cascades;Herpes simplex infection;Legionellosis;Leishmaniasis;Pertussis;Phagosome;Staphylococcus aureus infection;Systemic lupus erythematosus;Tuberculosis;Viral carcinogenesis		1.04494	1.14251	1	1	1	1	2.96824	1	34.6	45.7	139.7	105.1	42	49.4	61.1	58.7	51.6129	68.1708	208.391	156.778	62.6515	73.6901	91.143	87.5629	+	0.0101207	702.705	0.879331	0.167543	5.2484	1.53e-07	3.88e-06	399.153	-0.243326	0.278253	-0.874476	0.381859	0.625833	697.389	0.386227	0.188582	2.04806	0.0405545	0.385567
Q15019	Septin-2 OS=Homo sapiens GN=SEPT2 PE=1 SV=1	SEPT2	Bacterial invasion of epithelial cells	Septin complex	171.815	67.313	17	127	16	1	527.533	17	1877.6	1951.9	2016.8	1923.2	2040.2	2266.6	1544	1514.8	99.2448	103.172	106.603	101.655	107.839	119.806	81.6116	80.0682	+	0.0101249	24602.7	-0.0685307	0.0762192	-0.899126	0.368585	0.621535	26062.2	0.00770037	0.0678588	0.113476	0.909653	0.960806	25669.2	-0.0298496	0.0671466	-0.444543	0.65665	0.937489
P07737	Profilin-1 OS=Homo sapiens GN=PFN1 PE=1 SV=2	PFN1	Rap1 signaling pathway;Regulation of actin cytoskeleton;Salmonella infection;Shigellosis	Profilin 1 complex;RIAM-profilin complex;RIAM-Rap1-GTP-profilin complex	173.566	77.8571	13	526	13	1	2428.47	13	12963.6	13618.1	14849.3	17343	23758	20767.8	13043.8	14129.2	79.4869	83.5	91.0492	106.339	145.673	127.339	79.9787	86.6338	+	0.0101644	37748.4	-0.00404414	0.0789161	-0.0512461	0.959129	0.985202	39174.1	0.0220009	0.129435	0.169977	0.865028	0.939885	37224.8	-0.096148	0.0948163	-1.01405	0.310561	0.801802
Q9NPA0	ER membrane protein complex subunit 7 OS=Homo sapiens GN=EMC7 PE=1 SV=1	EMC7			12.1657	26.4463	4	11	4	1	43.1375	4	457	440.2	340.3	323.7	339.1	342.7	447.5	395.5	118.471	114.115	88.2178	83.9145	87.9067	88.8399	116.008	102.528	+	0.0102209	1706.69	-0.210096	0.0920327	-2.28284	0.0224398	0.0973576	1909.98	0.00185704	0.0970468	0.0191355	0.984733	0.992906	1915.69	0.0059124	0.11428	0.0517359	0.958739	0.993499
Q15691	Microtubule-associated protein RP/EB family member 1 OS=Homo sapiens GN=MAPRE1 PE=1 SV=3	MAPRE1			131.619	59.3284	12	97	12	1	412.56	12	2852.6	2996.7	3151.8	3460.3	4007.7	3697.6	2521.3	2756.6	89.6882	94.2188	99.0953	108.795	126.006	116.256	79.2718	86.6699	+	0.0102431	14856.7	-0.0115813	0.0940167	-0.123183	0.901962	0.960169	16025.9	0.105101	0.0721108	1.4575	0.144979	0.363481	14985.2	-0.0525781	0.0853807	-0.615807	0.538022	0.908332
Q13523	Serine/threonine-protein kinase PRP4 homolog OS=Homo sapiens GN=PRPF4B PE=1 SV=3	PRPF4B		C complex spliceosome;Spliceosome	62.5088	14.5978	13	35	13	1	156.618	13	538.4	506.6	528	516.4	419.5	459.8	597.7	650.8	102.134	96.1017	100.161	97.9607	79.5789	87.2237	113.383	123.456	+	0.010393	9368.73	0.387602	0.132064	2.93495	0.00333598	0.0225649	9694.68	0.398004	0.13811	2.8818	0.00395413	0.0370609	9058.51	0.231641	0.135723	1.70672	0.0878738	0.536949
P68366	Tubulin alpha-4A chain OS=Homo sapiens GN=TUBA4A PE=1 SV=1	TUBA4A	Apoptosis;Gap junction;Pathogenic Escherichia coli infection;Phagosome	ASCOM complex	355.036	60.9375	21	1111	5	1	4798.76	21	2497.1	2949.2	2971.6	3438.9	3595.9	3688.3	2122.3	2048.8	85.6928	101.208	101.976	118.013	123.4	126.571	72.8308	70.3086	+	0.010403	1681.56	-0.160214	0.107812	-1.48605	0.137265	0.344022	1415.35	-0.63381	0.179787	-3.52534	0.000422943	0.00786502	1537.38	-0.441331	0.095025	-4.64437	3.41122e-06	0.00069083
Q9H0E9	Bromodomain-containing protein 8 OS=Homo sapiens GN=BRD8 PE=1 SV=2	BRD8		DMAP1-associated complex;NuA4/Tip60 HAT complex;NuA4/Tip60-HAT complex A	19.1103	7.53036	6	11	6	1	42.3212	6	248.7	224	228.5	202.9	191.9	179.3	279.1	274.8	108.769	97.9663	99.9344	88.7382	83.9274	78.4168	122.064	120.184	+	0.0104292	4204.07	0.263912	0.0988427	2.67002	0.00758475	0.0430246	4284.59	0.23532	0.155543	1.5129	0.130305	0.341989	4071.69	0.110608	0.149737	0.738684	0.460099	0.877222
Q15067	Peroxisomal acyl-coenzyme A oxidase 1 OS=Homo sapiens GN=ACOX1 PE=1 SV=3	ACOX1	alpha-Linolenic acid metabolism;Biosynthesis of unsaturated fatty acids;cAMP signaling pathway;Fatty acid degradation;Fatty acid metabolism;Metabolic pathways;Peroxisome;PPAR signaling pathway		49.5232	25.6061	11	20	11	1	89.6139	11	407	449.8	459.4	442	352.3	376.1	339.6	320.3	103.48	114.362	116.803	112.379	89.5725	95.6237	86.3436	81.4365	+	0.0104598	2450.53	0.461614	0.0641556	7.19523	6.24e-13	3.84e-11	2155.59	0.123396	0.0629629	1.95983	0.0500162	0.191557	2178.11	0.135852	0.0969381	1.40143	0.161085	0.672276
Q13614	Myotubularin-related protein 2 OS=Homo sapiens GN=MTMR2 PE=1 SV=4	MTMR2	Inositol phosphate metabolism;Metabolic pathways;Phosphatidylinositol signaling system		2.4908	1.55521	1	1	1	1	2.59779	1	56	45.3	62.2	59.4	78.5	76.7	55.2	50.6	92.5811	74.8915	102.831	98.2021	129.779	126.803	91.2585	83.6536	+	0.0104957	3765.05	-0.0816579	0.0908716	-0.898607	0.368862	0.621918	3873.1	-0.0734294	0.130798	-0.561395	0.574528	0.770073	3742.39	-0.15468	0.0923213	-1.67546	0.0938446	0.551958
P82932	28S ribosomal protein S6, mitochondrial OS=Homo sapiens GN=MRPS6 PE=1 SV=3	MRPS6	Ribosome	28S ribosomal subunit, mitochondrial;55S ribosome, mitochondrial	17.6565	32.8	4	16	4	1	64.9801	4	497.3	458.9	475.4	425.2	399.8	370.3	551.3	562.2	106.363	98.1499	101.679	90.9421	85.5096	79.2001	117.913	120.244	+	0.0105211	2929.43	0.288133	0.0939118	3.06813	0.00215404	0.0158617	2441.35	-0.193288	0.0989055	-1.95427	0.0506698	0.19301	2405.07	-0.204087	0.134126	-1.5216	0.128108	0.621606
Q86WW8	Cytochrome c oxidase assembly factor 5 OS=Homo sapiens GN=COA5 PE=1 SV=1	COA5			6.33546	54.0541	3	6	3	1	20.0688	3	89.3	89.1	93	80	84.7	77.2	117.4	129.1	94.0247	93.8142	97.9205	84.2327	89.1814	81.2845	123.611	135.931	+	0.0105426	1274.26	0.0680482	0.0726413	0.936769	0.348877	0.60423	1285.35	0.0285804	0.0815643	0.350403	0.726036	0.865177	1327.4	0.0992813	0.0726787	1.36603	0.17193	0.683263
Q13405	39S ribosomal protein L49, mitochondrial OS=Homo sapiens GN=MRPL49 PE=1 SV=1	MRPL49		39S ribosomal subunit, mitochondrial;55S ribosome, mitochondrial	34.0231	34.9398	5	31	5	1	129.649	5	563.5	503.1	458.3	503.1	522	436.5	714.5	749.6	101.29	90.4327	82.3799	90.4327	93.83	78.4613	128.432	134.741	+	0.010589	2842.82	-0.0728504	0.0956937	-0.761288	0.446485	0.688272	3119.08	0.0827124	0.103962	0.795605	0.426262	0.662326	2901.04	-0.0823051	0.109632	-0.750738	0.45281	0.875389
Q9NUD5	Zinc finger CCHC domain-containing protein 3 OS=Homo sapiens GN=ZCCHC3 PE=1 SV=1	ZCCHC3			34.8556	21.7822	9	23	9	1	85.1136	9	256.1	265.5	277.3	276	265.9	261.6	228.6	204.8	100.639	104.332	108.969	108.459	104.49	102.8	89.832	80.4794	+	0.0106164	3276.93	0.0648135	0.0783802	0.826911	0.408288	0.656665	3166.56	-0.0773364	0.0820852	-0.942149	0.346117	0.593954	3172.69	-0.0722263	0.0791166	-0.912909	0.36129	0.834195
Q03252	Lamin-B2 OS=Homo sapiens GN=LMNB2 PE=1 SV=4	LMNB2	Apoptosis		218.82	58.3871	35	216	32	1	801.496	35	5045.9	5431.2	4620.1	4518.4	5079.9	4823.1	5769	5673.9	98.5491	106.074	90.233	88.2468	99.2132	94.1977	112.672	110.814	+	0.0106356	14543	-0.0167736	0.109792	-0.152777	0.878574	0.949086	16302.6	0.179254	0.134942	1.32838	0.184054	0.418642	14623.1	-0.0632435	0.104464	-0.60541	0.544906	0.911311
P53634	Dipeptidyl peptidase 1 OS=Homo sapiens GN=CTSC PE=1 SV=2	CTSC	Apoptosis;Lysosome		115.164	30.0216	11	111	11	1	477.199	11	4768.1	5274.5	5395.7	5340.6	3889.5	3150.1	3663.8	3230.7	109.886	121.557	124.35	123.08	89.6379	72.5976	84.4364	74.4551	+	0.0107422	18412.7	0.541695	0.0803374	6.74275	1.55e-11	7.9e-10	14014.5	-0.122444	0.131465	-0.931382	0.351656	0.599059	14416.9	-0.0504767	0.14452	-0.349272	0.726885	0.953159
Q6WCQ1	Myosin phosphatase Rho-interacting protein OS=Homo sapiens GN=MPRIP PE=1 SV=3	MPRIP		MRIP-MBS complex;MRIP-MBS-RHOA complex;MRIP-RHOA complex	26.0104	8.78049	8	12	8	1	53.1857	8	137.3	129	132.5	120.7	107.9	118.7	157.2	155.9	103.701	97.432	100.076	91.1631	81.4955	89.6526	118.731	117.749	+	0.0107488	8501.96	-0.101578	0.0842406	-1.2058	0.227893	0.473933	9199.27	0.0248298	0.0823558	0.301494	0.763038	0.886193	8744.83	-0.0933672	0.0926651	-1.00758	0.313657	0.803986
P62258	14-3-3 protein epsilon OS=Homo sapiens GN=YWHAE PE=1 SV=1	YWHAE	Cell cycle;Epstein-Barr virus infection;Hippo signaling pathway;Neurotrophin signaling pathway;Oocyte meiosis;PI3K-Akt signaling pathway;Viral carcinogenesis	BRAF-MAP2K1-MAP2K2-YWHAE complex;BRAF-RAF1-14-3-3 complex;Emerin complex 25;Emerin complex 52;HSF1-YWHAE complex;Kinase maturation complex 1;MAP2K1-BRAF-RAF1-YWHAE-KSR1 complex;RAF1-MAP2K1-YWHAE complex	219.257	68.6275	18	513	16	1	2005.9	18	5271.4	5969.2	6367.2	6847.1	8124.1	7538.1	5231	5622.4	82.7365	93.6887	99.9355	107.468	127.511	118.313	82.1024	88.2456	+	0.0107981	16021.6	-0.0291569	0.0785398	-0.371238	0.71046	0.86522	16362.2	-0.0404337	0.0760125	-0.531934	0.594772	0.783002	16458	-0.0277994	0.072899	-0.381342	0.70295	0.94799
Q9NQX7	Integral membrane protein 2C OS=Homo sapiens GN=ITM2C PE=1 SV=1	ITM2C			43.2793	35.5805	7	29	7	1	120.111	7	522.3	466.7	316.1	245.3	340	333.3	366.8	358.1	141.708	126.623	85.7627	66.5536	92.2472	90.4294	99.5184	97.158	+	0.0108363	15526.6	-0.379659	0.0980704	-3.87129	0.000108263	0.00127264	16578.1	-0.272149	0.112648	-2.41592	0.0156956	0.0917098	18503.5	-0.00872717	0.116437	-0.0749517	0.940253	0.990969
P09234	U1 small nuclear ribonucleoprotein C OS=Homo sapiens GN=SNRPC PE=1 SV=1	SNRPC	Spliceosome	Spliceosome	17.125	13.2075	2	46	2	1	168.665	2	733.4	669.7	753.9	752	768.9	663.3	993.5	1100.8	91.1693	83.2507	93.7177	93.4815	95.5823	82.4551	123.502	136.841	+	0.0108622	5090.19	0.00335019	0.0821034	0.0408045	0.967452	0.988754	5413.7	0.0871315	0.0685927	1.27027	0.203988	0.443607	5173.35	-0.0209285	0.0682559	-0.306618	0.759134	0.960499
O43615	Mitochondrial import inner membrane translocase subunit TIM44 OS=Homo sapiens GN=TIMM44 PE=1 SV=2	TIMM44		TIM (TIMM17ab, TIMM23, TIMM44) complex, mitochondrial	92.41	39.823	17	69	17	1	273.775	17	2465.6	2407.6	2116.2	1945.1	1550.4	1800.8	2166.3	2106.1	119.125	116.323	102.244	93.977	74.9071	87.0051	104.664	101.756	+	0.0108734	3356.97	-0.0650617	0.070747	-0.91964	0.357761	0.612046	3582.3	0.0287255	0.0587976	0.488549	0.625161	0.802848	3646.23	0.0666635	0.0687237	0.970023	0.332035	0.816065
P23258	Tubulin gamma-1 chain OS=Homo sapiens GN=TUBG1 PE=1 SV=2	TUBG1			49.7828	25.2772	7	20	7	1	79.0561	7	242.2	230.7	226.7	225.4	254.7	254	229.2	233.4	102.178	97.3264	95.6389	95.0904	107.451	107.156	96.6936	98.4654	+	0.0109145	3492.22	-0.21551	0.0750686	-2.87084	0.00409389	0.026568	4014.75	0.0598159	0.0727163	0.822593	0.41074	0.649074	3839.3	-0.0457878	0.079202	-0.578114	0.563187	0.916564
Q9NWH9	SAFB-like transcription modulator OS=Homo sapiens GN=SLTM PE=1 SV=2	SLTM			113.267	22.9207	19	93	19	1	363.351	19	2200.7	2240.3	2028.8	1810	1698.7	1784.3	2246.5	2354.1	107.591	109.527	99.1872	88.4902	83.0488	87.2337	109.83	115.091	+	0.0109196	8012.29	0.349766	0.134485	2.60078	0.00930126	0.050478	8749.7	0.469912	0.139099	3.37825	0.000729489	0.0115775	7580.07	0.140093	0.160773	0.871373	0.38355	0.843939
Q96AE4	Far upstream element-binding protein 1 OS=Homo sapiens GN=FUBP1 PE=1 SV=3	FUBP1			240.341	54.3478	28	289	22	1	1063.48	28	4285.6	3926.5	4861	4753.8	4819.9	4130.9	5897.2	6233.2	88.1174	80.7338	99.9483	97.7442	99.1033	84.9366	121.254	128.163	+	0.0109204	14305.3	0.215064	0.0971544	2.21364	0.0268538	0.111079	15417.4	0.317719	0.10905	2.91351	0.00357389	0.0347557	14026.7	0.104861	0.102846	1.01959	0.307921	0.801275
Q9UGH3	Solute carrier family 23 member 2 OS=Homo sapiens GN=SLC23A2 PE=1 SV=1	SLC23A2			2.37799	2.15385	1	1	1	1	3.44534	1	7.6	5.6	7.1	4.9	9.5	7.1	16.2	14.3	84.0941	61.964	78.5615	54.2185	105.118	78.5615	179.253	158.23	+	0.0109233	2235.53	0.18225	0.144682	1.25966	0.207791	0.448147	2640.99	0.459632	0.162094	2.83558	0.00457426	0.0410483	2355.29	0.19989	0.152185	1.31346	0.189027	0.70592
P25788	Proteasome subunit alpha type-3 OS=Homo sapiens GN=PSMA3 PE=1 SV=2	PSMA3	Proteasome	20S proteasome;26S proteasome;DNAJB2-HSPA8-PSMA3 complex;PA28-20S proteasome;PA28gamma-20S proteasome;PA700-20S-PA28 complex	36.4262	24.7059	6	36	6	1	141.693	6	1178.9	1119.4	1179.7	1251.7	1183.1	1189.4	957.7	1005.4	104.036	98.7855	104.107	110.461	104.407	104.963	84.5157	88.7251	+	0.010953	6494.54	-0.0760761	0.0824435	-0.922765	0.356129	0.610331	6652.14	-0.0810815	0.0613208	-1.32225	0.186085	0.420823	6279.47	-0.220599	0.0703382	-3.13626	0.00171117	0.0643966
P38159	RNA-binding motif protein, X chromosome OS=Homo sapiens GN=RBMX PE=1 SV=3	RBMX	Spliceosome	C complex spliceosome;CDC5L complex	92.8929	32.2251	12	146	4	1	580.84	12	2665	2798.1	2516.1	2132.8	2007.9	2269.1	3208.8	3395.7	101.555	106.627	95.8811	81.2747	76.5151	86.4687	122.278	129.4	+	0.010963	26889	0.0336741	0.0774005	0.435063	0.663517	0.840295	27682	0.0407433	0.0924564	0.440675	0.659448	0.824704	27294.3	0.00600348	0.0836457	0.0717728	0.942783	0.991781
Q92947	Glutaryl-CoA dehydrogenase, mitochondrial OS=Homo sapiens GN=GCDH PE=1 SV=1	GCDH	Fatty acid degradation;Lysine degradation;Metabolic pathways;Tryptophan metabolism		55.705	29.6804	10	30	10	1	124.707	10	667.8	691.8	656.8	627.3	455.5	484.3	533.6	437	117.31	121.526	115.377	110.195	80.0158	85.075	93.7353	76.766	+	0.0110255	1487.13	0.155987	0.0834909	1.86831	0.0617194	0.202094	1390.45	-0.06053	0.0864575	-0.700113	0.483857	0.707861	1309.32	-0.20364	0.0836277	-2.43508	0.0148884	0.23735
Q9BVA1	Tubulin beta-2B chain OS=Homo sapiens GN=TUBB2B PE=1 SV=1	TUBB2B	Gap junction;Pathogenic Escherichia coli infection;Phagosome	Profilin 1 complex	577.074	73.7079	26	1314	1	1	5476.13	26	345.8	317.9	309.8	344.8	477.7	471.4	297.2	355.2	94.7462	87.1019	84.8825	94.4722	130.886	129.16	81.4302	97.3217	+	0.0110458	16311.9	-0.238899	0.0821941	-2.90653	0.00365465	0.0242645	22241.5	0.394802	0.149264	2.64499	0.00816938	0.0605131	18208.6	-0.0322163	0.0916542	-0.351498	0.725215	0.952582
Q9UPN4	Centrosomal protein of 131 kDa OS=Homo sapiens GN=CEP131 PE=1 SV=3	CEP131			9.72332	7.9409	5	5	5	1	13.3008	5	250.6	225.2	209.6	206.3	194.9	192.1	258.6	280.8	110.269	99.0925	92.2281	90.7761	85.7599	84.5278	113.789	123.558	+	0.0110552	1363.71	0.286594	0.0868234	3.30089	0.000963786	0.00814291	1348.05	0.204182	0.0798273	2.5578	0.0105336	0.070727	1183.49	-0.0926181	0.10336	-0.896073	0.370214	0.837062
P22392	Nucleoside diphosphate kinase B OS=Homo sapiens GN=NME2 PE=1 SV=1	NME2	Metabolic pathways;Purine metabolism;Pyrimidine metabolism		81.7935	75	10	150	6	1	567.477	10	3919.3	3830.3	3858.8	4292.2	4725.4	4571.1	3183	3470.8	98.4412	96.2058	96.9216	107.807	118.688	114.812	79.9475	87.1762	+	0.011114	2744.76	-0.0590616	0.0824834	-0.716042	0.473965	0.709007	2777.33	-0.0917262	0.0978381	-0.937531	0.348486	0.596333	2815	-0.0602324	0.083535	-0.721044	0.470882	0.881481
Q96EX1	Small integral membrane protein 12 OS=Homo sapiens GN=SMIM12 PE=1 SV=3	SMIM12			2.25057	8.69565	1	3	1	1	9.34011	1	352.9	328.9	272.4	281.4	226	245.4	328.8	296.1	121.069	112.835	93.4517	96.5393	77.5333	84.1889	112.801	101.582	+	0.011131	1247.62	0.133155	0.0669776	1.98806	0.0468054	0.166757	1324.4	0.208376	0.0728968	2.85851	0.00425635	0.0390446	1251.49	0.0763437	0.0708698	1.07724	0.281374	0.783405
P62491	Ras-related protein Rab-11A OS=Homo sapiens GN=RAB11A PE=1 SV=3	RAB11A	Endocrine and other factor-regulated calcium reabsorption;Endocytosis;Pancreatic secretion;Vasopressin-regulated water reabsorption	RCP-Rab11 complex	64.9036	56.4815	11	85	1	1	334.393	11	274.4	297.1	299	272.9	239.7	263.3	196.3	172.2	108.948	117.961	118.716	108.353	95.171	104.541	77.9394	68.3706	+	0.0111539	7839.01	0.00739084	0.0776148	0.0952247	0.924136	0.970133	7780.57	-0.0719445	0.05122	-1.40462	0.160135	0.386224	7541.05	-0.145147	0.0816189	-1.77835	0.0753465	0.501547
P11413	Glucose-6-phosphate 1-dehydrogenase OS=Homo sapiens GN=G6PD PE=1 SV=4	G6PD	Carbon metabolism;Central carbon metabolism in cancer;Glutathione metabolism;Metabolic pathways;Pentose phosphate pathway		108.389	51.4563	19	56	19	1	235.168	19	853.6	984.3	1022	1059.9	1135.7	1270.5	721.5	764.4	87.4154	100.8	104.661	108.542	116.305	130.109	73.8873	78.2806	+	0.0111962	2744.62	-0.0343742	0.0646182	-0.531959	0.594755	0.795456	2940.4	0.0648968	0.118026	0.549851	0.582422	0.775084	2714.61	-0.121015	0.0823755	-1.46906	0.141816	0.641943
Q16181	Septin-7 OS=Homo sapiens GN=SEPT7 PE=1 SV=2	SEPT7		Septin complex	153.143	57.6659	19	98	17	1	401.704	19	1019.5	1094.9	1112.6	1137.7	1152.5	1231.7	924	936.6	94.7326	101.739	103.383	105.716	107.091	114.45	85.8586	87.0294	+	0.0112096	8911.11	0.0715482	0.065135	1.09846	0.272003	0.523868	9256.91	0.097834	0.103832	0.942236	0.346072	0.593954	8791.97	-0.02273	0.0525376	-0.432644	0.665274	0.939989
Q9NYF8	Bcl-2-associated transcription factor 1 OS=Homo sapiens GN=BCLAF1 PE=1 SV=2	BCLAF1			130.673	24.8913	20	89	19	1	382.501	20	2370.9	2131.3	2436.2	2311.6	2042.2	2171.8	2985.5	3364.5	95.7263	86.0523	98.3628	93.332	82.4548	87.6875	120.541	135.843	+	0.0112208	12388	0.178728	0.123188	1.45086	0.146819	0.358414	12828.1	0.195631	0.129676	1.50862	0.131396	0.343422	11502	-0.047781	0.107989	-0.442461	0.658156	0.938105
P55072	Transitional endoplasmic reticulum ATPase OS=Homo sapiens GN=VCP PE=1 SV=4	VCP	Legionellosis;Protein processing in endoplasmic reticulum	BRCA1-VCP complex;gp78-p97/VCP-DERL1 complex;Membrane protein complex (DERL1, SELS, VCP);Membrane protein complex (VCP, UFD1L, SEC61B);p97/VCP-VIMP-DERL1 complex;p97/VCP-VIMP-DERL1-DERL2-HRD1-SEL1L complex;p97/VCP-VIMP-DERL2 complex;Profilin 1 complex;SVIP-p97/VCP-DERL1 complex	582.215	70.9677	48	644	48	1	2643.76	48	20979.1	19760	19661.1	20797.4	23197.7	22811.8	19011.1	18489.2	101.898	95.9763	95.4959	101.015	112.674	110.799	92.3388	89.8039	+	0.0112308	22780.3	-0.042535	0.0993161	-0.428279	0.668448	0.842667	25953.1	0.194683	0.112757	1.72657	0.0842456	0.263817	22715.2	-0.108753	0.0928534	-1.17124	0.241503	0.758568
Q9Y276	Mitochondrial chaperone BCS1 OS=Homo sapiens GN=BCS1L PE=1 SV=1	BCS1L			18.7345	12.4105	3	7	3	1	27.6866	3	49.6	47.6	48.3	50.4	42.7	45.4	41.2	40.8	108.415	104.044	105.574	110.164	93.3333	99.235	90.0546	89.1803	+	0.0112515	1181.69	-0.0715806	0.121092	-0.591124	0.554437	0.770016	1384.1	0.23192	0.0753359	3.07848	0.00208058	0.0241956	1294.37	0.0745278	0.107455	0.693573	0.48795	0.886927
Q14204	Cytoplasmic dynein 1 heavy chain 1 OS=Homo sapiens GN=DYNC1H1 PE=1 SV=5	DYNC1H1	Phagosome;Salmonella infection;Vasopressin-regulated water reabsorption	CDC5L complex	969.989	41.6057	156	725	156	1	2842.44	156	13278.8	14562.9	15608	16515.4	16477.6	18052.8	12388.5	11610.8	89.6498	98.3193	105.375	111.501	111.246	121.881	83.6391	78.3886	+	0.0112835	29443.4	0.128608	0.121397	1.0594	0.289417	0.544179	32233.1	0.273989	0.0893579	3.06619	0.00216803	0.0248742	30775	0.161444	0.0988668	1.63294	0.102481	0.570861
Q9Y3T9	Nucleolar complex protein 2 homolog OS=Homo sapiens GN=NOC2L PE=1 SV=4	NOC2L			54.3698	21.2283	16	44	16	1	144.516	16	1627.2	1659.9	1404	1300.5	1229.5	1295.8	1439.9	1334.2	115.292	117.609	99.4775	92.1442	87.1136	91.8112	102.021	94.5319	+	0.011286	7299.42	-0.0301543	0.066072	-0.456386	0.648113	0.830928	8042.34	0.135666	0.0751342	1.80565	0.0709736	0.237801	7454.06	-0.0427998	0.0629721	-0.679663	0.496718	0.891467
Q5VT06	Centrosome-associated protein 350 OS=Homo sapiens GN=CEP350 PE=1 SV=1	CEP350			3.38477	0.641643	2	3	2	1	10.2083	2	54.6	53.7	58.1	54.9	64	69.9	51.3	52	95.2672	93.6968	101.374	95.7906	111.668	121.963	89.5093	90.7306	+	0.0113102	3883.59	0.0686823	0.118932	0.577494	0.563606	0.776127	4195.13	0.185172	0.0934908	1.98065	0.047631	0.185328	4208.47	0.183295	0.0915988	2.00106	0.0453858	0.405301
P17050	Alpha-N-acetylgalactosaminidase OS=Homo sapiens GN=NAGA PE=1 SV=2	NAGA	Glycosphingolipid biosynthesis - globo series;Lysosome		18.2728	13.1387	4	5	4	1	18.9564	4	56.9	61.7	42.7	37	47.2	52	40.7	42.4	119.601	129.69	89.753	77.7719	99.2118	109.301	85.5491	89.1224	+	0.0113774	2702.11	0.0185349	0.0876968	0.211351	0.832613	0.928429	2772.98	0.018198	0.122447	0.148619	0.881854	0.948047	2825.81	0.0583438	0.0884964	0.659279	0.509717	0.896768
P16422	Epithelial cell adhesion molecule OS=Homo sapiens GN=EPCAM PE=1 SV=2	EPCAM			148.959	42.6752	11	114	11	1	419.555	11	1461.6	1520.6	1381.3	1238	1435.3	1345.8	1824.8	1723.5	98.0043	101.96	92.62	83.0113	96.2409	90.2396	122.358	115.565	+	0.0114056	15175.1	-0.18719	0.118766	-1.57613	0.114997	0.306428	16497	-0.0470152	0.129867	-0.362026	0.717333	0.859643	18838.1	0.237058	0.10503	2.25706	0.0240046	0.301405
P35520	Cystathionine beta-synthase OS=Homo sapiens GN=CBS PE=1 SV=2	CBS	Biosynthesis of amino acids;Cysteine and methionine metabolism;Glycine, serine and threonine metabolism;Metabolic pathways		136.936	46.2795	18	92	18	1	413.477	18	1413.7	1659.3	1584	1679.8	1790.8	1883.2	1175.6	1181.6	91.4424	107.329	102.458	108.655	115.834	121.811	76.0414	76.4295	+	0.0114263	2057.94	-0.141272	0.101433	-1.39277	0.163691	0.385164	2094.79	-0.158535	0.11501	-1.37845	0.168066	0.396297	2059.56	-0.190298	0.11267	-1.68899	0.091222	0.546422
Q53F19	Uncharacterized protein C17orf85 OS=Homo sapiens GN=C17orf85 PE=1 SV=2	C17orf85			14.6446	10.6452	6	9	6	1	28.071	6	170.2	180	165.8	181.4	141.2	158.7	219.6	209.7	95.4437	100.939	92.9763	101.724	79.1813	88.9948	123.146	117.594	+	0.0114857	5354.13	0.330249	0.135769	2.43244	0.0149975	0.0725213	5480.97	0.325083	0.123721	2.62754	0.00860046	0.0625447	5008.21	0.10995	0.149856	0.733708	0.463127	0.87763
Q06124	Tyrosine-protein phosphatase non-receptor type 11 OS=Homo sapiens GN=PTPN11 PE=1 SV=2	PTPN11	Adipocytokine signaling pathway;Chronic myeloid leukemia;Epithelial cell signaling in Helicobacter pylori infection;Herpes simplex infection;Insulin resistance;Jak-STAT signaling pathway;Leukocyte transendothelial migration;Natural killer cell mediated cytotoxicity;Neurotrophin signaling pathway;Phospholipase D signaling pathway;Proteoglycans in cancer;Ras signaling pathway;Renal cell carcinoma	GRB2-SHP-2 complex, PDGF stimulated;LMO4-gp130 complex;PDGFRA-PLC-gamma-1-PI3K-SHP-2 complex, PDGF stimulated;PDGFRA-SHP-2 complex, PDGF stimulated	51.1003	24.2881	9	22	9	1	95.1461	9	476	495.7	490.3	548.6	619	620.5	418.6	465	92.1209	95.9334	94.8884	106.171	119.796	120.086	81.0122	89.992	+	0.0115462	9227.58	-0.0144152	0.112949	-0.127626	0.898445	0.958333	10393.9	0.198955	0.0870956	2.28433	0.022352	0.114865	9445.34	-0.0210434	0.10644	-0.197703	0.843278	0.976868
O95159	Zinc finger protein-like 1 OS=Homo sapiens GN=ZFPL1 PE=1 SV=2	ZFPL1			12.4618	20.9677	3	9	3	1	26.7334	3	178.8	175.6	149.8	160.8	156.9	157.1	148.5	140.7	112.79	110.771	94.4961	101.435	98.9749	99.1011	93.6761	88.7557	+	0.0115592	951.547	-0.501409	0.133611	-3.75275	0.000174908	0.00193004	1033.77	-0.345919	0.136849	-2.52774	0.01148	0.0749437	1083.26	-0.204728	0.142309	-1.43862	0.150258	0.656378
Q13162	Peroxiredoxin-4 OS=Homo sapiens GN=PRDX4 PE=1 SV=1	PRDX4			71.3745	54.2435	11	135	8	1	501.953	11	2231.6	2341.2	1802.2	1699.5	2216.5	2439.3	2202.9	2253.2	103.877	108.979	83.8896	79.1091	103.175	113.546	102.542	104.883	+	0.0115958	4722.84	-0.201942	0.0940644	-2.14685	0.0318056	0.125354	5874.04	0.248956	0.0756378	3.29142	0.000996824	0.0144939	5920.61	0.244245	0.110313	2.21411	0.0268215	0.317073
Q9NQ55	Suppressor of SWI4 1 homolog OS=Homo sapiens GN=PPAN PE=2 SV=1	PPAN			52.2099	33.6152	11	28	11	1	106.469	11	546.2	542.1	491.7	446	421	472.9	603.3	590.5	106.221	105.423	95.6219	86.7346	81.8728	91.9659	117.325	114.836	+	0.0116048	712.199	-0.238145	0.116319	-2.04735	0.0406238	0.149772	763.769	-0.131097	0.0919907	-1.42512	0.154123	0.377084	775.145	-0.0932965	0.0945863	-0.986364	0.323955	0.810548
Q99829	Copine-1 OS=Homo sapiens GN=CPNE1 PE=1 SV=1	CPNE1			33.3708	14.3389	7	21	7	1	76.1998	7	549.7	646.1	700	809.9	936.6	849.1	481.7	524.4	79.9927	94.0209	101.864	117.857	136.295	123.562	70.0973	76.3111	+	0.0116577	4763.66	-0.115035	0.108845	-1.05686	0.290573	0.545237	4771.26	-0.17173	0.110986	-1.54731	0.121788	0.329238	4958.64	-0.076551	0.109245	-0.700728	0.483473	0.88605
Q99590	Protein SCAF11 OS=Homo sapiens GN=SCAF11 PE=1 SV=2	SCAF11			88.6269	14.6275	16	36	16	1	176.553	16	334.8	304.6	320.5	273.8	251.3	264.9	419.2	391.5	104.6	95.1652	100.133	85.5424	78.5128	82.7619	130.969	122.315	+	0.0116595	5488.29	-0.025002	0.0823897	-0.303461	0.761539	0.893152	6029.66	0.133108	0.0830656	1.60245	0.109057	0.30802	5638.63	-0.0236948	0.0688966	-0.343919	0.730907	0.954274
Q92665	28S ribosomal protein S31, mitochondrial OS=Homo sapiens GN=MRPS31 PE=1 SV=3	MRPS31		28S ribosomal subunit, mitochondrial;55S ribosome, mitochondrial	57.9744	30.3797	12	47	12	1	161.873	12	1323.2	1240.7	1241.2	1155.7	997	1122.1	1464.6	1461.7	105.79	99.1945	99.2345	92.3987	79.7106	89.7124	117.095	116.864	+	0.0117304	1309.95	-0.132214	0.0779682	-1.69574	0.089935	0.260712	1422.55	0.00407822	0.0752553	0.0541918	0.956782	0.98118	1412.58	-0.0137862	0.0692912	-0.19896	0.842294	0.976439
Q9Y376	Calcium-binding protein 39 OS=Homo sapiens GN=CAB39 PE=1 SV=1	CAB39	AMPK signaling pathway;mTOR signaling pathway	LKB1-STRAD-MO25 complex	28.2758	23.7537	9	25	9	1	85.0631	9	330.9	375.5	376.9	403.5	432.2	428.1	291	311.8	89.7386	101.834	102.214	109.427	117.211	116.099	78.9179	84.5588	+	0.011763	3593.23	-0.108848	0.0827557	-1.31529	0.188412	0.420709	3915.55	0.0353101	0.065048	0.542832	0.587246	0.778119	3842.04	-0.0115614	0.0812662	-0.142265	0.88687	0.983932
P12955	Xaa-Pro dipeptidase OS=Homo sapiens GN=PEPD PE=1 SV=3	PEPD			19.8277	12.1704	5	10	5	1	35.933	5	157.7	170.8	167.8	166.4	178.8	170.2	137.9	139.9	97.8364	105.964	104.102	103.234	110.927	105.591	85.5525	86.7933	+	0.0118186	2202.67	0.0498291	0.100002	0.498281	0.618286	0.811175	2482.59	0.257622	0.107551	2.39535	0.0166045	0.0947983	2199.96	-0.0146889	0.100897	-0.145584	0.88425	0.983749
Q16822	Phosphoenolpyruvate carboxykinase [GTP], mitochondrial OS=Homo sapiens GN=PCK2 PE=1 SV=3	PCK2	Adipocytokine signaling pathway;AMPK signaling pathway;Citrate cycle (TCA cycle);FoxO signaling pathway;Glucagon signaling pathway;Glycolysis / Gluconeogenesis;Insulin resistance;Insulin signaling pathway;Metabolic pathways;PI3K-Akt signaling pathway;PPAR signaling pathway;Proximal tubule bicarbonate reclamation;Pyruvate metabolism		74.611	31.4062	16	64	16	1	233.444	16	875.9	1003.1	925.5	929.1	665.6	636.1	714	615.8	110.088	126.075	116.322	116.774	83.6562	79.9485	89.7394	77.3971	+	0.0118687	2342.14	-0.332573	0.190664	-1.74429	0.0811086	0.243413	1865.63	-0.937384	0.2254	-4.15877	3.19972e-05	0.0011713	2305.4	-0.326689	0.178109	-1.83421	0.0666223	0.47789
O43715	TP53-regulated inhibitor of apoptosis 1 OS=Homo sapiens GN=TRIAP1 PE=1 SV=1	TRIAP1			14.6645	44.7368	3	7	3	1	30.3174	3	124.5	127.7	119.1	122.4	136.7	114.1	184.9	217	86.8807	89.1137	83.1124	85.4152	95.3943	79.6232	129.03	151.431	+	0.0118821	2406.23	-0.143448	0.10868	-1.31991	0.186865	0.418702	2807.3	0.155196	0.0980392	1.583	0.113422	0.315862	2666.4	0.035192	0.102153	0.344503	0.730468	0.954274
P35221	Catenin alpha-1 OS=Homo sapiens GN=CTNNA1 PE=1 SV=1	CTNNA1	Adherens junction;Arrhythmogenic right ventricular cardiomyopathy (ARVC);Bacterial invasion of epithelial cells;Endometrial cancer;Hippo signaling pathway;Leukocyte transendothelial migration;Pathways in cancer;Tight junction	Catenin (alpha) - catenin (beta) complex;Cell-cell junction complex (ARHGAP10-CTNNA1);SDCBP-CTNNB1-CTNNA1-CDH1 complex	471.383	67.2185	45	368	45	1	1567.95	45	8528.3	8504.9	9095.7	8451.3	7514	7791.3	9754.4	9357.4	98.8827	98.6114	105.462	97.9899	87.1223	90.3374	113.099	108.496	+	0.0119491	24870.3	0.166729	0.0729081	2.28684	0.0222054	0.0966187	24435.9	0.0671204	0.061121	1.09816	0.272136	0.522044	23599.9	-0.0163093	0.0817116	-0.199596	0.841797	0.976241
O75122	CLIP-associating protein 2 OS=Homo sapiens GN=CLASP2 PE=1 SV=2	CLASP2			59.6802	17.2334	16	39	13	1	148.124	16	351.9	331.9	369.7	393.5	355.5	372.3	303.8	297.9	101.394	95.6312	106.523	113.38	102.431	107.272	87.5347	85.8347	+	0.011976	3829.61	0.0587014	0.0640343	0.916718	0.359291	0.613039	4072.13	0.1405	0.0730988	1.92205	0.054599	0.201911	3896.38	0.0357671	0.0752611	0.47524	0.634616	0.934004
O00461	Golgi integral membrane protein 4 OS=Homo sapiens GN=GOLIM4 PE=1 SV=1	GOLIM4			46.8842	15.9483	7	17	7	1	74.7323	7	194.3	198	198.6	186	206.3	191.3	277.3	329	87.2866	88.9488	89.2183	83.558	92.6775	85.9389	124.573	147.799	+	0.0120555	2732.08	0.179906	0.0951708	1.89035	0.058711	0.194791	2990.07	0.317501	0.102871	3.08641	0.00202589	0.0237791	2853.98	0.201217	0.110769	1.81654	0.0692875	0.485989
O60502	Protein O-GlcNAcase OS=Homo sapiens GN=MGEA5 PE=1 SV=2	MGEA5	Insulin resistance		53.0771	18.0131	11	33	11	1	130.801	11	387.5	412.7	518.9	601.2	546.3	490.8	342.8	350.7	84.9106	90.4325	113.703	131.737	119.707	107.546	75.1157	76.8468	+	0.012058	14196.7	0.0878357	0.0664475	1.32188	0.186208	0.417767	13478.6	-0.0961532	0.0802417	-1.19829	0.230803	0.474471	13471.1	-0.0966313	0.08149	-1.18581	0.235699	0.753612
Q9NWB6	Arginine and glutamate-rich protein 1 OS=Homo sapiens GN=ARGLU1 PE=1 SV=1	ARGLU1			12.8061	16.8498	6	13	6	1	44.0588	6	1253.2	1151.5	1271.8	1188.4	1080.6	1068.5	1646.5	1951.1	94.4777	86.8107	95.88	89.5925	81.4656	80.5534	124.128	147.092	+	0.0120618	11597.6	0.356615	0.0882389	4.04147	5.31e-05	0.000697778	11221.4	0.224043	0.111868	2.00273	0.0452058	0.179511	11125.2	0.193569	0.106523	1.81715	0.0691937	0.485901
P12814	Alpha-actinin-1 OS=Homo sapiens GN=ACTN1 PE=1 SV=2	ACTN1	Adherens junction;Amoebiasis;Arrhythmogenic right ventricular cardiomyopathy (ARVC);Focal adhesion;Leukocyte transendothelial migration;Regulation of actin cytoskeleton;Systemic lupus erythematosus;Tight junction;Viral carcinogenesis	Affixin-actinin(alpha) complex;Polycystin-1 multiprotein complex (ACTN1, CDH1, SRC, JUP, VCL, CTNNB1, PXN, BCAR1, PKD1, PTK2, TLN1)	426.942	61.3229	46	392	28	1	1619.21	46	5830.9	5716.5	5286.3	5665.1	7551.7	6703.1	8283.1	7556.8	88.6938	86.9537	80.4099	86.1719	114.869	101.961	125.994	114.947	+	0.012065	10922.9	-0.291634	0.0649903	-4.48735	7.21e-06	0.000121166	13987.7	0.23698	0.0846026	2.80109	0.00509301	0.0440836	13361.4	0.131451	0.0647089	2.03142	0.0422129	0.391656
P52948	Nuclear pore complex protein Nup98-Nup96 OS=Homo sapiens GN=NUP98 PE=1 SV=4	NUP98	Influenza A;RNA transport	NPC subcomplex (NUP98, NUP107, NUP133, NUP160);Nuclear pore complex;Nup 107-160 subcomplex	147.891	22.2345	32	107	32	1	411.591	32	2553.5	2583.9	2339.8	2214.6	1985.7	2084.1	2429.1	2270.3	110.655	111.972	101.394	95.9688	86.0495	90.3136	105.264	98.3825	+	0.0120899	7235.56	0.0435208	0.100515	0.432978	0.665031	0.841066	8290.39	0.288122	0.102012	2.82441	0.00473683	0.0420343	7478.64	0.0552188	0.100377	0.550115	0.582241	0.921308
Q92905	COP9 signalosome complex subunit 5 OS=Homo sapiens GN=COPS5 PE=1 SV=4	COPS5		CNS-P53 complex;COP9 signalosome complex;CSA complex;CSA-POLIIa complex;DDB2 complex	31.0299	28.4431	7	17	7	1	68.4165	7	377.1	390.4	426	453.2	461.2	508.6	360.8	333	91.1337	94.3479	102.951	109.525	111.458	122.913	87.1945	80.4761	+	0.0120929	2911.03	0.0506342	0.0693109	0.730537	0.465062	0.702906	3010.54	0.0673808	0.101951	0.660911	0.508669	0.72585	2917.1	-0.00681627	0.0811655	-0.0839799	0.933072	0.990571
P30046	D-dopachrome decarboxylase OS=Homo sapiens GN=DDT PE=1 SV=3	DDT			14.1505	22.0339	3	20	3	1	70.9995	3	595.4	542.7	619.8	767.4	1116	1031.7	616.8	757	78.7722	71.8	82.0004	101.528	147.648	136.495	81.6035	100.152	+	0.0121047	686.88	0.0283096	0.0977941	0.289482	0.772213	0.898983	783.884	0.2672	0.101071	2.6437	0.00820056	0.0606127	735.233	0.120804	0.0918556	1.31515	0.188458	0.705228
Q9UNM6	26S proteasome non-ATPase regulatory subunit 13 OS=Homo sapiens GN=PSMD13 PE=1 SV=2	PSMD13	Epstein-Barr virus infection;Proteasome	26S proteasome;PA700 complex;PA700-20S-PA28 complex	87.5775	49.4681	16	93	16	1	341.218	16	2077.3	1950.2	2055	2245.9	2445.1	2303.4	1750.1	1751	100.244	94.1103	99.1676	108.38	117.993	111.155	84.4541	84.4975	+	0.0121679	4839.78	-0.16847	0.0644657	-2.61332	0.00896671	0.0491064	5385.41	0.0282352	0.053968	0.523184	0.600846	0.786482	5001.91	-0.148627	0.0688989	-2.15717	0.0309924	0.340848
Q9BSD7	Cancer-related nucleoside-triphosphatase OS=Homo sapiens GN=NTPCR PE=1 SV=1	NTPCR	Metabolic pathways;Purine metabolism		22.1778	34.2105	5	11	5	1	41.4788	5	262.2	264.1	222.9	259.5	360.2	359.8	259.5	212.2	95.3281	96.0189	81.0398	94.3465	130.958	130.813	94.3465	77.1496	+	0.012215	2139.1	-0.546128	0.0768061	-7.11048	1.16e-12	6.89e-11	2643.99	-0.0628576	0.0812991	-0.773165	0.439425	0.672716	2726.14	0.00832336	0.108374	0.0768021	0.938781	0.990948
P25786	Proteasome subunit alpha type-1 OS=Homo sapiens GN=PSMA1 PE=1 SV=1	PSMA1	Proteasome	20S proteasome;26S proteasome;PA28-20S proteasome;PA28gamma-20S proteasome;PA700-20S-PA28 complex;Ubiquilin-proteasome complex	105.22	65.7795	14	93	14	1	349.54	14	4304.5	3920.8	4200.9	4490.9	4131.6	4262.4	3307.3	3180.5	108.293	98.6399	105.687	112.983	103.943	107.234	83.2054	80.0153	+	0.0122576	4081.27	-0.0137059	0.0667813	-0.205236	0.837388	0.930571	4545.6	0.17587	0.072235	2.43469	0.0149047	0.0888897	4216.26	0.000735879	0.0610754	0.0120487	0.990387	0.998957
P62195	26S protease regulatory subunit 8 OS=Homo sapiens GN=PSMC5 PE=1 SV=1	PSMC5	Epstein-Barr virus infection;Proteasome	26S proteasome;PA700 complex;PA700-20S-PA28 complex	129.817	57.1429	21	117	19	1	439.874	21	3130.4	2944.6	3130.1	3423.8	3546.6	3605.2	2752.5	2556.5	99.8147	93.8903	99.8051	109.17	113.085	114.954	87.7651	81.5155	+	0.0122694	6143.43	-0.0312701	0.0735517	-0.425145	0.670731	0.843745	6899.48	0.175052	0.102522	1.70746	0.0877367	0.270712	6312.99	-0.02812	0.0915063	-0.307301	0.758614	0.960043
P36969	Phospholipid hydroperoxide glutathione peroxidase, mitochondrial OS=Homo sapiens GN=GPX4 PE=1 SV=3	GPX4	Glutathione metabolism		15.1466	20.3046	4	9	4	1	29.889	4	278.1	327.5	335.3	352.3	421.2	384.6	259.1	256.9	85.0784	100.191	102.577	107.778	128.857	117.66	79.2658	78.5927	+	0.0122807	7391.47	-0.0245534	0.064728	-0.379332	0.704441	0.861804	7490.74	-0.0537341	0.0639751	-0.839923	0.400952	0.641606	7615.81	-0.0159238	0.0601984	-0.264522	0.791378	0.967939
P31939	Bifunctional purine biosynthesis protein PURH OS=Homo sapiens GN=ATIC PE=1 SV=3	ATIC	Metabolic pathways;One carbon pool by folate;Purine metabolism		323.408	81.0811	35	322	35	1	1356.83	35	5116	5202.6	5408.8	6361.4	7041.5	7540.9	4520.5	4951.7	88.6974	90.1988	93.7738	110.289	122.08	130.739	78.3731	85.8489	+	0.012316	10664.3	0.0176518	0.0711408	0.248124	0.804038	0.914726	11558.1	0.143889	0.0748274	1.92294	0.0544878	0.201665	10929.5	0.0124053	0.0725524	0.170984	0.864236	0.979703
Q71F23	Centromere protein U OS=Homo sapiens GN=CENPU PE=1 SV=1	CENPU		CEN complex;CENP-A NAC-CAD complex;CENP-A nucleosome associated complex	5.6103	4.30622	1	2	1	1	8.62914	1	12.4	10.2	10.5	7.3	9.5	10.6	22.3	18.6	97.8304	80.4734	82.8402	57.5937	74.9507	83.6292	175.937	146.746	+	0.0123705	3940.6	0.0289352	0.116161	0.249097	0.803286	0.914196	4179.8	0.10307	0.116962	0.881229	0.378194	0.623326	3886.37	-0.0619425	0.106285	-0.582795	0.560032	0.916211
P46063	ATP-dependent DNA helicase Q1 OS=Homo sapiens GN=RECQL PE=1 SV=3	RECQL			126.138	37.5963	18	53	18	1	213.801	18	898.4	902.2	957.8	965.1	872.5	993.3	710.9	669.1	103.127	103.563	109.945	110.783	100.154	114.02	81.6036	76.8054	+	0.0123982	2951.89	0.0917761	0.0877161	1.04629	0.295429	0.55084	3111.69	0.151811	0.0911601	1.66532	0.0958489	0.284857	2843.24	-0.0583402	0.0707549	-0.824539	0.409633	0.855384
P29558	RNA-binding motif, single-stranded-interacting protein 1 OS=Homo sapiens GN=RBMS1 PE=1 SV=3	RBMS1			14.2845	7.88177	3	7	3	1	28.5136	3	115.4	111.8	98	93	128.2	118.4	130.2	144.3	98.286	95.2198	83.4664	79.2079	109.188	100.841	110.891	122.9	+	0.0124643	4649.94	-0.486356	0.060423	-8.04919	8.33e-16	7.03e-14	5885.66	0.0462458	0.0874302	0.528945	0.596844	0.784629	5678.64	-0.0380064	0.0877968	-0.432891	0.665094	0.939989
P07195	L-lactate dehydrogenase B chain OS=Homo sapiens GN=LDHB PE=1 SV=2	LDHB	Cysteine and methionine metabolism;Glucagon signaling pathway;Glycolysis / Gluconeogenesis;Metabolic pathways;Propanoate metabolism;Pyruvate metabolism		183.341	61.976	19	385	18	1	1556.4	19	11119.7	12559.1	14781.6	17374.5	15479.9	16993.3	9792.1	9773.3	82.4647	93.1395	109.622	128.851	114.8	126.024	72.6191	72.4797	+	0.0124867	45040.3	0.152118	0.0756083	2.01192	0.0442282	0.160018	40908.2	-0.135129	0.0914952	-1.47689	0.139704	0.356469	40082.9	-0.183033	0.0792169	-2.31053	0.0208588	0.283539
P02787	Serotransferrin OS=Homo sapiens GN=TF PE=1 SV=3	TF	HIF-1 signaling pathway;Mineral absorption		60.3496	27.5072	16	31	16	1	122.962	16	509.2	529.7	470.6	515.4	675.8	524.1	820.3	855.2	83.1296	86.4763	76.8279	84.1418	110.328	85.5621	133.918	139.616	+	0.0124916	9.60491	-0.5047	0.30818	-1.63768	0.101489	0.283258	9.80839	-0.443629	0.288756	-1.53634	0.124454	0.333194	11.6782	-0.110947	0.18769	-0.591119	0.55444	0.914342
Q96QD8	Sodium-coupled neutral amino acid transporter 2 OS=Homo sapiens GN=SLC38A2 PE=1 SV=2	SLC38A2	GABAergic synapse;Glutamatergic synapse;Protein digestion and absorption		43.6671	13.6364	4	25	4	1	110.239	4	198.4	214.7	147.8	139.7	143	121.1	155.5	135.1	126.44	136.828	94.1926	89.0305	91.1336	77.1768	99.0998	86.0989	+	0.0125477	36686.6	0.0774318	0.105593	0.733302	0.463374	0.701566	36756.3	0.0197694	0.199842	0.0989252	0.921198	0.965138	43804.9	0.378112	0.112983	3.34662	0.000818038	0.0390193
Q9H299	SH3 domain-binding glutamic acid-rich-like protein 3 OS=Homo sapiens GN=SH3BGRL3 PE=1 SV=1	SH3BGRL3			17.0582	34.4086	3	14	3	1	57.4589	3	338.4	406.6	491.5	498.3	674.6	608.4	452.2	516.6	67.9075	81.5933	98.6304	99.995	135.374	122.089	90.744	103.667	+	0.0125523	1966.41	0.0633225	0.124899	0.506988	0.612163	0.807217	2010.71	0.0553403	0.13	0.425694	0.670331	0.831524	2057.78	0.102328	0.104218	0.981864	0.326167	0.81251
Q8N5M9	Protein jagunal homolog 1 OS=Homo sapiens GN=JAGN1 PE=1 SV=1	JAGN1			10.903	13.1148	2	4	2	1	17.025	2	127.1	128.3	118.4	121.8	134.6	130.6	120.1	115.4	102.058	103.021	95.0718	97.8019	108.08	104.868	96.4368	92.6628	+	0.0126096	1534.53	-0.057155	0.100305	-0.569814	0.568804	0.779471	1565.43	-0.0687891	0.105047	-0.654843	0.512569	0.728399	1710.64	0.127829	0.0982019	1.3017	0.19302	0.710929
Q14494	Nuclear factor erythroid 2-related factor 1 OS=Homo sapiens GN=NFE2L1 PE=1 SV=1	NFE2L1			1.28777	2.33161	1	1	1	1	0	1	50.9	52.7	49	58.2	38.3	44.2	66.5	69.7	94.8079	98.1607	91.2689	108.405	71.3388	82.3283	123.865	129.825	+	0.0126268	15661.7	-0.110223	0.0843405	-1.30688	0.191253	0.424637	15873.7	-0.139719	0.0798029	-1.7508	0.07998	0.256059	17230.1	0.051808	0.0850738	0.608977	0.54254	0.910212
O15533	Tapasin OS=Homo sapiens GN=TAPBP PE=1 SV=1	TAPBP	Antigen processing and presentation		3.17224	2.90179	1	2	1	1	8.69297	1	9.8	8.2	11.5	11.3	7	6.3	8.4	7.2	112.482	94.1176	131.994	129.699	80.3443	72.3099	96.4132	82.6399	+	0.0127746	601.741	0.674422	0.114114	5.91008	3.42e-09	1.21e-07	385.118	-0.376022	0.107919	-3.4843	0.000493419	0.00881926	473.417	0.111425	0.0866505	1.28591	0.198475	0.71763
Q9UBQ7	Glyoxylate reductase/hydroxypyruvate reductase OS=Homo sapiens GN=GRHPR PE=1 SV=1	GRHPR	Glycine, serine and threonine metabolism;Glyoxylate and dicarboxylate metabolism;Metabolic pathways;Pyruvate metabolism		39.5746	28.6585	7	23	7	1	102.01	7	294.1	323.3	328.7	357	436.6	400.3	283.7	304.1	86.2527	94.8163	96.4	104.7	128.045	117.399	83.2026	89.1854	+	0.012781	2787.05	-0.0751916	0.0685592	-1.09674	0.272755	0.524832	2985.94	0.0268614	0.0770805	0.348485	0.727476	0.865885	2910.9	-0.0342868	0.0641316	-0.534631	0.592905	0.924032
Q8NI22	Multiple coagulation factor deficiency protein 2 OS=Homo sapiens GN=MCFD2 PE=1 SV=1	MCFD2			10.1654	11.6438	1	10	1	1	52.4847	1	65.4	79.6	62.6	62.8	63.4	59.9	92.1	100.6	89.2224	108.595	85.4025	85.6753	86.4939	81.719	125.648	137.244	+	0.0128582	5968.22	-0.0180003	0.0855794	-0.210335	0.833406	0.928849	6447.25	0.102322	0.0702753	1.45602	0.145386	0.364081	6513.78	0.117414	0.094453	1.24309	0.213834	0.735932
Q86W56	Poly(ADP-ribose) glycohydrolase OS=Homo sapiens GN=PARG PE=1 SV=1	PARG			3.95718	1.12705	1	3	1	1	11.1162	1	52.1	58	71.3	68.8	71.4	73.9	66.1	61.6	79.6636	88.685	109.021	105.199	109.174	112.997	101.07	94.1896	+	0.0129131	2814.65	0.0673147	0.0926327	0.726683	0.46742	0.704822	3056.31	0.195649	0.0814144	2.40313	0.0162554	0.0935935	2882.24	0.0581929	0.0841634	0.691428	0.489297	0.887426
Q969G3	SWI/SNF-related matrix-associated actin-dependent regulator of chromatin subfamily E member 1 OS=Homo sapiens GN=SMARCE1 PE=1 SV=2	SMARCE1		BAF complex;BRG1-associated complex;Brg1-associated complex I;BRG1-SIN3A complex;BRG1-SIN3A-HDAC containing SWI/SNF remodeling complex I;Brm-associated complex;BRM-associated complex;BRM-SIN3A complex;BRM-SIN3A-HDAC complex;EBAFa complex;EBAFb complex;LARC complex (LCR-associated remodeling complex);NUMAC complex (nucleosomal methylation activator complex);PBAF complex (Polybromo- and BAF contain…	98.304	49.3917	15	51	14	1	208.852	15	953.1	970.5	666.3	709.7	921.5	780.2	1013.1	1001	108.687	110.671	75.9814	80.9305	105.083	88.97	115.529	114.149	+	0.0129614	3846.54	-0.0524652	0.0651549	-0.805238	0.420682	0.667241	4072.8	0.0220436	0.0659821	0.334085	0.738315	0.872167	3894.89	-0.0843483	0.0712005	-1.18466	0.236152	0.753951
Q5VYK3	Proteasome-associated protein ECM29 homolog OS=Homo sapiens GN=ECM29 PE=1 SV=2	ECM29			308.905	38.2114	53	169	53	1	697.218	53	3280.9	3115	3647.7	3873.8	3770.9	4002.8	3144.4	2887	94.6783	89.8909	105.263	111.788	108.818	115.511	90.7393	83.3114	+	0.0129838	12243.6	0.193114	0.105628	1.82824	0.0675132	0.214759	13187.6	0.293674	0.121361	2.41983	0.0155277	0.0909727	11757.7	0.038393	0.109011	0.352194	0.724693	0.952477
Q9P003	Protein cornichon homolog 4 OS=Homo sapiens GN=CNIH4 PE=1 SV=1	CNIH4			16.7156	14.3885	1	11	1	1	59.5462	1	88.8	95.4	106.8	95.8	79	74.5	74	74	103.211	110.882	124.132	111.347	91.8204	86.5901	86.009	86.009	+	0.0129914	4472.48	0.195982	0.104562	1.87432	0.0608859	0.20004	4703.68	0.229964	0.181339	1.26814	0.204748	0.444248	4907.84	0.309526	0.121794	2.54139	0.0110413	0.201598
Q9H9A6	Leucine-rich repeat-containing protein 40 OS=Homo sapiens GN=LRRC40 PE=1 SV=1	LRRC40			47.5047	28.4053	13	32	13	1	126.619	13	352.9	398.5	386.9	423.6	471.7	485.8	342.2	314.3	88.8945	100.381	97.459	106.704	118.82	122.372	86.1992	79.1713	+	0.0129964	2983.04	-0.055393	0.0838101	-0.660935	0.508654	0.736329	3182.39	0.0362346	0.0673719	0.537829	0.590695	0.780452	3202.2	0.048194	0.066616	0.72346	0.469397	0.88062
Q7Z6Z7	E3 ubiquitin-protein ligase HUWE1 OS=Homo sapiens GN=HUWE1 PE=1 SV=3	HUWE1	Ubiquitin mediated proteolysis	ARF-Mule complex	344.699	24.0969	73	202	73	1	788.275	73	3117.3	3097.4	3311.4	3592.4	3365.4	3505.5	2843.2	2775.4	97.3852	96.7635	103.449	112.227	105.136	109.513	88.8222	86.7042	+	0.0130418	22886	0.102525	0.101678	1.00834	0.313293	0.569225	23817.5	0.134004	0.0970065	1.38139	0.167158	0.395394	22712.2	0.02264	0.0957631	0.236417	0.813109	0.971592
P08236	Beta-glucuronidase OS=Homo sapiens GN=GUSB PE=1 SV=2	GUSB	Drug metabolism - other enzymes;Glycosaminoglycan degradation;Lysosome;Metabolic pathways;Pentose and glucuronate interconversions;Porphyrin and chlorophyll metabolism;Starch and sucrose metabolism		1.71534	1.38249	1	2	1	1	5.9478	1	27.5	27.5	27.1	27.8	24.4	26.2	12.2	18.1	115.304	115.304	113.627	116.562	102.306	109.853	51.153	75.891	+	0.0130755	2370.97	0.0413231	0.103439	0.399492	0.689531	0.85443	2692.69	0.261092	0.134905	1.93538	0.0529435	0.198139	2657.77	0.225242	0.104901	2.14719	0.0317778	0.345217
P26599	Polypyrimidine tract-binding protein 1 OS=Homo sapiens GN=PTBP1 PE=1 SV=1	PTBP1		CF IIAm complex (Cleavage factor IIAm complex);DCS complex (PTBP1, PTBP2, HNRPH1, HNRPF)	367.005	68.3616	20	513	17	1	2015.04	20	3696.6	3723.3	3270.2	3229.5	3054.5	3242.2	3360.8	3183.4	110.509	111.307	97.762	96.5453	91.3137	96.9249	100.47	95.1671	+	0.0131129	26851	0.0183556	0.0848256	0.216392	0.828682	0.926299	29165.4	0.146697	0.109247	1.3428	0.179337	0.412541	27217.6	-0.011874	0.0944052	-0.125777	0.899908	0.98609
Q9Y4Z0	U6 snRNA-associated Sm-like protein LSm4 OS=Homo sapiens GN=LSM4 PE=1 SV=1	LSM4	RNA degradation;Spliceosome	LSm1-7 complex;LSm2-8 complex;Spliceosome	12.8572	15.8273	2	16	2	1	55.4969	2	341.2	336.9	381.8	372.9	400.5	397.7	364.1	388.3	91.4929	90.3399	102.38	99.9933	107.394	106.643	97.6336	104.123	+	0.0131202	9123.55	-0.112325	0.0730185	-1.53831	0.123973	0.322344	9144.21	-0.168966	0.0835682	-2.02189	0.0431874	0.174512	9238.06	-0.144748	0.0622198	-2.32639	0.0199976	0.276805
Q86VP6	Cullin-associated NEDD8-dissociated protein 1 OS=Homo sapiens GN=CAND1 PE=1 SV=2	CAND1		CAND1-CUL1-RBX1 complex;CAND1-CUL2-RBX1 complex;CAND1-CUL3-RBX1 complex;CAND1-CUL4A-RBX1 complex;CAND1-CUL4B-RBX1 complex	237.234	39.5935	41	243	39	1	954.929	41	6586	6830.6	7431.1	7908	7534.5	8493.7	5751.9	5599.3	93.8593	97.3452	105.903	112.7	107.377	121.047	81.9722	79.7975	+	0.0131361	11347.2	0.163381	0.101746	1.60577	0.108325	0.29494	11553.8	0.143004	0.118648	1.20528	0.228097	0.471542	10715.6	-0.0282246	0.0970671	-0.290774	0.771224	0.965322
Q13177	Serine/threonine-protein kinase PAK 2 OS=Homo sapiens GN=PAK2 PE=1 SV=3	PAK2	Axon guidance;ErbB signaling pathway;Focal adhesion;MAPK signaling pathway;Ras signaling pathway;Regulation of actin cytoskeleton;Renal cell carcinoma;T cell receptor signaling pathway		103.578	41.2214	16	75	12	1	341.919	16	780.6	781.4	847.3	962.7	1216.2	1201.2	846.4	998.1	81.8035	81.8874	88.7934	100.887	127.453	125.881	88.6991	104.597	+	0.0131973	5935.49	-0.220822	0.0949867	-2.32476	0.0200847	0.0897712	6873.87	0.0694893	0.105977	0.655701	0.512016	0.72798	6789.12	0.0345218	0.13532	0.255113	0.798636	0.968556
O94832	Unconventional myosin-Id OS=Homo sapiens GN=MYO1D PE=1 SV=2	MYO1D			14.8947	7.25646	6	9	6	1	32.4012	6	148.9	150.8	130.5	140	155	155.2	137.9	139.6	102.876	104.189	90.1632	96.7268	107.09	107.229	95.2759	96.4505	+	0.0132571	1894.75	0.0225305	0.123292	0.182742	0.855001	0.939011	1926.28	0.000488636	0.135892	0.00359577	0.997131	0.998397	1847.76	-0.0924303	0.115415	-0.80085	0.423219	0.861958
O75746	Calcium-binding mitochondrial carrier protein Aralar1 OS=Homo sapiens GN=SLC25A12 PE=1 SV=2	SLC25A12			37.2569	14.0118	10	45	2	1	160.389	10	57.2	60.5	59.2	60.6	35.5	43.8	61.2	56.2	105.389	111.469	109.074	111.654	65.4076	80.7001	112.759	103.547	+	0.0132575	672.838	0.149924	0.113797	1.31747	0.187682	0.419785	707.678	0.19956	0.127893	1.56037	0.118672	0.324176	610.91	-0.132855	0.090853	-1.46231	0.143657	0.644654
P49915	GMP synthase [glutamine-hydrolyzing] OS=Homo sapiens GN=GMPS PE=1 SV=1	GMPS	Drug metabolism - other enzymes;Metabolic pathways;Purine metabolism		178.532	50.6494	26	126	26	1	542.197	26	2396.7	2358.8	2515.2	2689.1	2472.7	2805.8	1886.6	1760.1	101.528	99.9227	106.548	113.915	104.748	118.858	79.9195	74.5608	+	0.0132681	7121.24	-0.000107087	0.0810847	-0.00132068	0.998946	0.999515	7191	-0.0385392	0.0714403	-0.53946	0.58957	0.779481	6791.11	-0.17705	0.0679611	-2.60517	0.00918291	0.181509
P02751	Fibronectin OS=Homo sapiens GN=FN1 PE=1 SV=4	FN1	AGE-RAGE signaling pathway in diabetic complications;Amoebiasis;Bacterial invasion of epithelial cells;ECM-receptor interaction;Focal adhesion;Pathways in cancer;PI3K-Akt signaling pathway;Proteoglycans in cancer;Regulation of actin cytoskeleton;Small cell lung cancer	FN1-TGM2 complex;ITGA2B-ITGB3-FN1-TGM2 complex;ITGA5-ITGB1-FN-1-NOV complex;ITGA5-ITGB1-FN1-TGM2 complex;ITGB6-FYN-FN1 complex	140.809	17.5608	28	70	28	1	299.1	28	921	876.1	563.4	658.1	1005.6	1215.2	705	655	111.647	106.204	68.2971	79.7769	121.902	147.31	85.4623	79.4012	+	0.0132689	17348.1	-0.61473	0.100649	-6.10768	1.01e-09	3.9e-08	27473.7	0.414985	0.14116	2.93982	0.00328405	0.0328624	27164	0.379039	0.108502	3.49338	0.000476947	0.0282063
P43034	Platelet-activating factor acetylhydrolase IB subunit alpha OS=Homo sapiens GN=PAFAH1B1 PE=1 SV=2	PAFAH1B1	Ether lipid metabolism;Metabolic pathways		58.8097	38.2927	13	43	12	1	182.469	13	305.6	339	346.8	366.3	396	390.6	312.7	311	88.3237	97.9769	100.231	105.867	114.451	112.89	90.3757	89.8844	+	0.0133623	7846.86	-0.0420042	0.0787688	-0.533259	0.593854	0.794759	8378.85	0.0519392	0.0755699	0.687301	0.491893	0.712706	8315.07	0.0313238	0.081474	0.384464	0.700635	0.947541
Q86VM9	Zinc finger CCCH domain-containing protein 18 OS=Homo sapiens GN=ZC3H18 PE=1 SV=2	ZC3H18			71.5681	23.7146	18	56	18	1	195.635	18	1218	1173.8	1257.1	1213.6	1164	1062.2	1426.1	1548.7	96.8252	93.3115	99.9334	96.4754	92.5324	84.4398	113.368	123.114	+	0.0133702	4049.71	0.0173725	0.0645245	0.269239	0.787746	0.906602	4588.5	0.245116	0.0583243	4.20264	2.63817e-05	0.0010151	4284.63	0.0864564	0.0610377	1.41644	0.156646	0.666102
P14868	Aspartate--tRNA ligase, cytoplasmic OS=Homo sapiens GN=DARS PE=1 SV=2	DARS	Aminoacyl-tRNA biosynthesis	Multisynthetase complex	164.183	67.8643	31	156	31	1	603.734	31	5661.9	5970	6687.8	6355.9	5963.6	6406	5080.1	4670.3	96.7937	102.061	114.332	108.658	101.951	109.515	86.8475	79.8417	+	0.0134034	6449.21	0.0746955	0.119465	0.625249	0.531808	0.753786	6578.92	0.0607661	0.115975	0.523961	0.600306	0.786451	6329.64	-0.0282596	0.0981008	-0.288067	0.773296	0.965652
Q13445	Transmembrane emp24 domain-containing protein 1 OS=Homo sapiens GN=TMED1 PE=1 SV=1	TMED1			6.65768	15.4185	3	6	3	1	18.7817	3	193.9	213	184.9	187.5	227.6	171.7	331.4	399.2	81.2487	89.252	77.4775	78.5669	95.3698	71.9464	138.864	167.274	+	0.0134097	1140.43	-0.202912	0.0966545	-2.09936	0.0357853	0.136755	1203.92	-0.131042	0.0857108	-1.52888	0.126293	0.336028	1301.58	0.049639	0.0900909	0.550987	0.581642	0.921308
P27695	DNA-(apurinic or apyrimidinic site) lyase OS=Homo sapiens GN=APEX1 PE=1 SV=2	APEX1	Base excision repair	RAD9-RAD1-HUS1-APE1 complex;VEGF transcriptional complex	175.832	57.8616	15	172	15	1	780.594	15	3279.1	3266.6	3245.8	3414.3	3454.1	3839	2711.8	2674.5	101.343	100.957	100.314	105.521	106.751	118.647	83.8101	82.6573	+	0.0134498	12860.3	0.0343231	0.0792405	0.433151	0.664905	0.841023	14510.8	0.245906	0.104043	2.3635	0.0181033	0.100293	13271.8	0.0435524	0.0918148	0.474351	0.63525	0.934121
P07814	Bifunctional glutamate/proline--tRNA ligase OS=Homo sapiens GN=EPRS PE=1 SV=5	EPRS	Aminoacyl-tRNA biosynthesis;Metabolic pathways;Porphyrin and chlorophyll metabolism	GAIT complex;Multisynthetase complex	418.718	47.6852	53	311	53	1	1272.5	53	7671.4	7563.8	7438.7	7843.1	7779.6	8276.9	6639.3	6428.8	102.9	101.457	99.7787	105.203	104.351	111.022	89.056	86.2324	+	0.0135092	11871.7	-0.124024	0.11219	-1.10548	0.268951	0.521093	12990.4	0.0277438	0.115627	0.239943	0.810374	0.911919	12618.7	-0.03839	0.121793	-0.315206	0.752605	0.957959
O43681	ATPase ASNA1 OS=Homo sapiens GN=ASNA1 PE=1 SV=2	ASNA1			40.8073	30.7471	8	34	8	1	126.994	8	767.9	806.1	818.6	929.3	1034.8	966.4	677.1	709.2	91.5611	96.1159	97.6063	110.806	123.385	115.229	80.7345	84.562	+	0.0136024	2889.35	0.10706	0.0873948	1.22502	0.220569	0.46589	3019.45	0.147058	0.0906769	1.62178	0.104851	0.300528	2799.49	-0.0283294	0.0798599	-0.354738	0.722786	0.952011
Q96BK5	PIN2/TERF1-interacting telomerase inhibitor 1 OS=Homo sapiens GN=PINX1 PE=1 SV=2	PINX1			31.2198	26.2195	6	15	6	1	61.5608	6	377.2	341.5	332.4	305.2	204.2	275.8	425.3	442.9	111.577	101.017	98.325	90.2792	60.403	81.5826	125.805	131.011	+	0.0136271	983.529	0.088616	0.120974	0.732523	0.463849	0.70182	1109.73	0.296569	0.112851	2.62798	0.00858945	0.0624837	967.478	-0.00913208	0.110492	-0.0826489	0.934131	0.990746
O15344	E3 ubiquitin-protein ligase Midline-1 OS=Homo sapiens GN=MID1 PE=1 SV=1	MID1	Ubiquitin mediated proteolysis		6.5735	4.7976	3	4	3	1	12.2464	3	61.7	58.3	57.8	64.3	58.7	59.2	74.8	73.2	97.1654	91.811	91.0236	101.26	92.4409	93.2283	117.795	115.276	+	0.0136642	3569.88	-0.300532	0.0903752	-3.32538	0.000882983	0.0075848	4484.44	0.183367	0.0852741	2.15032	0.0315299	0.142972	4268.82	0.0641938	0.112436	0.570934	0.568044	0.918235
Q15904	V-type proton ATPase subunit S1 OS=Homo sapiens GN=ATP6AP1 PE=1 SV=2	ATP6AP1	Epithelial cell signaling in Helicobacter pylori infection;Hepatitis B;Lysosome;Metabolic pathways;Oxidative phosphorylation;Phagosome;Rheumatoid arthritis;Tuberculosis;Vibrio cholerae infection		18.2966	12.766	5	14	5	1	47.1481	5	187.3	197	181.3	167.8	141.4	133.4	168.9	152.5	112.696	118.532	109.085	100.963	85.0782	80.2647	101.625	91.7569	+	0.0137073	2777.1	-0.108386	0.102035	-1.06224	0.288127	0.542709	3093.77	0.083729	0.120769	0.693296	0.488124	0.710557	3234.72	0.171317	0.11037	1.55222	0.120611	0.609827
Q13451	Peptidyl-prolyl cis-trans isomerase FKBP5 OS=Homo sapiens GN=FKBP5 PE=1 SV=2	FKBP5	Estrogen signaling pathway	TNF-alpha/NF-kappa B signaling complex 7;TNF-alpha/NF-kappa B signaling complex 8;TNF-alpha/NF-kappa B signaling complex 9	33.6318	27.1335	10	17	10	1	66.9556	10	265.3	241.7	270	322.2	220.6	230.1	169.6	159.5	112.954	102.906	114.955	137.179	93.9223	97.967	72.2086	67.9085	+	0.0137264	2922.18	0.244333	0.120736	2.02369	0.0430019	0.156933	2494.61	-0.174509	0.13195	-1.32254	0.185989	0.420725	2386.41	-0.272988	0.111515	-2.448	0.0143653	0.232579
P28482	Mitogen-activated protein kinase 1 OS=Homo sapiens GN=MAPK1 PE=1 SV=3	MAPK1	Acute myeloid leukemia;Adherens junction;Adrenergic signaling in cardiomyocytes;AGE-RAGE signaling pathway in diabetic complications;Alcoholism;Aldosterone-regulated sodium reabsorption;Alzheimer's disease;Apoptosis;Axon guidance;B cell receptor signaling pathway;Bladder cancer;cAMP signaling pathway;Central carbon metabolism in cancer;cGMP-PKG signaling pathway;Chagas disease (American trypanoso…	HDAC4-ERK2 complex;p14-Mp1-ERK2 complex	57.5612	35.8333	9	30	6	1	119.025	9	447.5	480	457.8	507.1	578.9	552.2	422.7	418.5	92.6333	99.3609	94.7654	104.971	119.833	114.306	87.4997	86.6303	+	0.0137403	6330.12	-0.136214	0.0810543	-1.68053	0.0928537	0.266173	7297.17	0.137833	0.0897172	1.53631	0.124462	0.333194	7045.26	0.0537545	0.0895258	0.600436	0.548216	0.91184
P98179	RNA-binding protein 3 OS=Homo sapiens GN=RBM3 PE=1 SV=1	RBM3			5.20937	17.8344	2	3	2	1	11.2338	2	91.3	59.4	75	85.3	115.2	100.5	147.8	155.3	88.0212	57.2668	72.3066	82.2367	111.063	96.8908	142.492	149.723	+	0.013756	7810.01	-0.0870792	0.108424	-0.803137	0.421896	0.668039	9135.91	0.2081	0.130461	1.59512	0.110686	0.310812	8005.56	-0.084125	0.119394	-0.7046	0.481059	0.885334
Q9BYC8	39S ribosomal protein L32, mitochondrial OS=Homo sapiens GN=MRPL32 PE=1 SV=1	MRPL32	Ribosome	39S ribosomal subunit, mitochondrial;55S ribosome, mitochondrial	16.6214	17.0213	2	8	2	1	38.1218	2	112.4	99.4	84.3	96.4	73.7	80.6	117.5	118.5	114.87	101.584	86.1523	98.5181	75.3194	82.371	120.082	121.104	+	0.0137595	3907.51	0.0205494	0.0822411	0.249867	0.80269	0.914056	4005.23	0.0182812	0.0566492	0.322708	0.746917	0.87752	4230.92	0.139958	0.0722522	1.93708	0.0527354	0.433362
Q86YS6	Ras-related protein Rab-43 OS=Homo sapiens GN=RAB43 PE=1 SV=1	RAB43			22.4269	32.5472	5	26	4	1	100.952	5	79.5	81.1	68.3	69.8	67	56.7	55	47.1	121.258	123.699	104.175	106.463	102.193	86.4824	83.8894	71.8398	+	0.0138246	155.952	-0.115979	0.147056	-0.788674	0.430303	0.675424	159.111	-0.129864	0.149635	-0.867873	0.385464	0.628812	154.097	-0.181413	0.146275	-1.24022	0.214895	0.736545
Q8NEZ5	F-box only protein 22 OS=Homo sapiens GN=FBXO22 PE=1 SV=1	FBXO22			4.50772	4.4665	2	2	2	1	6.6159	2	25.5	26.5	21.3	26.8	41.4	36	19.1	22.4	93.1507	96.8036	77.8082	97.8995	151.233	131.507	69.7717	81.8265	+	0.0140375	3888.68	-0.311653	0.104626	-2.97874	0.00289439	0.0202463	4928.09	0.190196	0.104378	1.82219	0.0684267	0.232655	4653.93	0.0582148	0.0930337	0.625739	0.531486	0.90632
O14979	Heterogeneous nuclear ribonucleoprotein D-like OS=Homo sapiens GN=HNRNPDL PE=1 SV=3	HNRNPDL		Large Drosha complex	144.442	35	13	235	11	1	977.157	13	3905	3087.7	3580.6	3662.2	3668.9	3165.6	5232.9	5435.2	98.4306	77.8295	90.2537	92.3105	92.4794	79.7931	131.902	137.001	+	0.0140693	26303.7	0.180229	0.0974354	1.84973	0.0643526	0.208227	28010.2	0.261682	0.0901098	2.90403	0.00368387	0.0355324	25998	0.0869828	0.110558	0.78676	0.431423	0.86614
Q99426	Tubulin-folding cofactor B OS=Homo sapiens GN=TBCB PE=1 SV=2	TBCB			29.6267	30.7377	6	28	6	1	115.944	6	214.9	243.4	229.4	257.2	341.9	309.4	196.1	217.7	85.5323	96.8756	91.3035	102.368	136.08	123.144	78.0498	86.6468	+	0.0140817	2815.03	-0.14095	0.0728629	-1.93445	0.0530576	0.18181	3132.02	0.0541982	0.0695501	0.779268	0.435822	0.669998	3015.63	-0.0362674	0.0625547	-0.579771	0.562069	0.916564
Q8WUM4	Programmed cell death 6-interacting protein OS=Homo sapiens GN=PDCD6IP PE=1 SV=1	PDCD6IP	Endocytosis		174.738	45.9677	32	115	32	1	431.78	32	2478.5	2580.3	2751.3	3010.1	3087.3	3076.6	2347.7	2517.5	90.7489	94.4762	100.737	110.213	113.04	112.648	85.9597	92.1769	+	0.0140978	6529.79	0.0979764	0.0808852	1.2113	0.22578	0.471093	6985.67	0.191758	0.0848258	2.26061	0.0237834	0.119732	6590.33	0.0556924	0.0820377	0.678864	0.497224	0.891467
Q86TE4	Leucine zipper protein 2 OS=Homo sapiens GN=LUZP2 PE=2 SV=2	LUZP2			2.41718	4.91329	2	2	2	1	6.34344	2	32.1	34.9	33.2	36.9	48.8	45.9	40.5	44.9	80.9584	88.0202	83.7327	93.0643	123.077	115.763	102.144	113.241	+	0.0141179	362.455	-0.476773	0.310106	-1.53745	0.124183	0.322759	633.089	0.285201	0.292238	0.97592	0.329104	0.578236	571.509	0.117237	0.181212	0.64696	0.517658	0.899186
Q9NRW7	Vacuolar protein sorting-associated protein 45 OS=Homo sapiens GN=VPS45 PE=1 SV=1	VPS45	Endocytosis		14.9879	8.24561	4	8	4	1	32.3827	4	154.9	171.9	137.8	130.7	131.1	130.8	125.6	123.5	112.013	124.306	99.6475	94.5132	94.8025	94.5856	90.8253	89.3067	+	0.0141307	1574.94	0.193927	0.0629459	3.08085	0.00206411	0.015314	1599	0.169794	0.0565897	3.00044	0.00269593	0.0289594	1460.34	-0.0425765	0.0746089	-0.570663	0.568228	0.918235
Q9P2D1	Chromodomain-helicase-DNA-binding protein 7 OS=Homo sapiens GN=CHD7 PE=1 SV=3	CHD7			65.7175	8.57524	21	31	16	1	115.98	21	284	281.1	246.7	250	199.5	212.7	247.6	216	117.258	116.061	101.858	103.22	82.3699	87.82	102.23	89.1825	+	0.0141798	6562.8	-0.170881	0.110915	-1.54064	0.123405	0.321282	7185.26	-0.0157133	0.118597	-0.132494	0.894594	0.954709	6602.77	-0.214852	0.0903983	-2.37673	0.0174668	0.259066
Q9BW83	Intraflagellar transport protein 27 homolog OS=Homo sapiens GN=IFT27 PE=1 SV=1	IFT27			13.9007	25.8065	3	7	3	1	30.3159	3	108.1	123.9	137	161.8	174.5	190.5	119.3	119	76.2543	87.3997	96.6405	114.135	123.093	134.38	84.1548	83.9432	+	0.0141823	1482.11	0.0313623	0.0849899	0.369012	0.712119	0.866243	1690.57	0.269044	0.0931691	2.88769	0.00388081	0.0366909	1643.13	0.194952	0.100769	1.93465	0.0530333	0.43402
Q14195	Dihydropyrimidinase-related protein 3 OS=Homo sapiens GN=DPYSL3 PE=1 SV=1	DPYSL3			293.271	68.0702	28	319	22	1	1390.9	28	3850.2	4536.6	6304.1	7744.9	5790.3	5832.4	3600.8	3902.5	74.1104	87.3225	121.344	149.077	111.454	112.265	69.3098	75.1171	+	0.0141841	56303.9	0.66927	0.0951988	7.03024	2.06e-12	1.2e-10	48248.7	0.287474	0.122537	2.34601	0.0189754	0.103401	47539.2	0.241575	0.110857	2.17916	0.0293199	0.330968
Q9Y3U8	60S ribosomal protein L36 OS=Homo sapiens GN=RPL36 PE=1 SV=3	RPL36	Ribosome	60S ribosomal subunit, cytoplasmic;Nop56p-associated pre-rRNA complex;Ribosome, cytoplasmic;TRBP containing complex (DICER, RPL7A, EIF6, MOV10 and subunits of the 60S ribosomal particle)	28.3331	29.5238	4	48	4	1	173.028	4	2249.9	2006.1	2213.8	2068	1626.8	2244	864.6	733.2	128.507	114.582	126.445	118.117	92.9175	128.17	49.3831	41.878	+	0.0142126	16251	-0.0886654	0.0729436	-1.21553	0.224163	0.469936	17971.5	0.0893406	0.0677769	1.31816	0.187451	0.422936	17371.5	0.00781002	0.0631329	0.123708	0.901547	0.98609
P29762	Cellular retinoic acid-binding protein 1 OS=Homo sapiens GN=CRABP1 PE=1 SV=2	CRABP1			52.8102	61.3139	8	43	8	1	177.294	8	758.6	777	614.7	916.2	1458.7	1379.9	804.1	933.1	79.4107	81.3368	64.3471	95.9083	152.697	144.449	84.1736	97.6774	+	0.0142237	4332.26	-0.603949	0.0954872	-6.32492	2.53e-10	1.08e-08	4845.76	-0.370628	0.0661422	-5.6035	2.10066e-08	3.56561e-06	4631.63	-0.456102	0.109824	-4.15304	3.28089e-05	0.00358006
Q9UJQ4	Sal-like protein 4 OS=Homo sapiens GN=SALL4 PE=1 SV=1	SALL4			134.095	30.7692	24	92	23	1	346.095	24	1641.5	1600.3	1522.6	1413.6	1617.9	1432.6	1909.5	1963	100.237	97.7208	92.9761	86.3201	98.7955	87.4803	116.602	119.869	+	0.0142291	9814.77	-0.0932293	0.0847507	-1.10004	0.271313	0.523437	10987.6	0.110966	0.0959198	1.15687	0.247328	0.494978	10621.5	0.0303865	0.0869465	0.349485	0.726725	0.953142
Q9Y5J9	Mitochondrial import inner membrane translocase subunit Tim8 B OS=Homo sapiens GN=TIMM8B PE=1 SV=1	TIMM8B			21.0426	65.0602	5	45	5	1	156.241	5	1368.4	1108.8	1172.4	1224.4	1099.8	979	1747.7	2028.4	102.035	82.6776	87.42	91.2973	82.0065	72.9991	130.317	151.248	+	0.0142384	1982.39	0.202584	0.090812	2.23081	0.0256937	0.107354	2017.93	0.182626	0.0981008	1.86162	0.0626571	0.219685	1789.12	-0.091693	0.102441	-0.89508	0.370744	0.837478
P49903	Selenide, water dikinase 1 OS=Homo sapiens GN=SEPHS1 PE=1 SV=2	SEPHS1	Metabolic pathways;Selenocompound metabolism		94.836	48.7245	10	77	10	1	326.282	10	1409.8	1511.2	1760.1	1932.2	1915.3	1950.6	1225.5	1460.8	85.6663	91.8279	106.952	117.41	116.383	118.528	74.4674	88.7653	+	0.0142425	40757.7	0.0728282	0.0816784	0.891646	0.372583	0.625264	45768.7	0.267754	0.122892	2.17878	0.0293483	0.136759	42130.3	0.0850977	0.0813072	1.04662	0.295275	0.792666
Q7Z7K6	Centromere protein V OS=Homo sapiens GN=CENPV PE=1 SV=1	CENPV			44.9566	54.9091	9	53	9	1	188.624	9	1164.3	1270.1	999.7	932.9	896.4	876.9	1096.5	1010.8	112.935	123.197	96.9688	90.4894	86.9489	85.0575	106.358	98.0455	+	0.0142428	3782.56	-0.183948	0.10183	-1.80642	0.0708523	0.221963	4005.69	-0.105803	0.113563	-0.931671	0.351507	0.599059	3884.22	-0.169616	0.116066	-1.46137	0.143913	0.644654
Q9H1E3	Nuclear ubiquitous casein and cyclin-dependent kinase substrate 1 OS=Homo sapiens GN=NUCKS1 PE=1 SV=1	NUCKS1			69.1957	26.3374	8	59	8	1	262.715	8	860.3	906.2	1014.7	1050.5	1029.8	1084.6	586.4	759.5	94.3829	99.4185	111.322	115.25	112.979	118.991	64.3335	83.3242	+	0.0142479	36677.2	0.064657	0.124059	0.521181	0.602241	0.800964	35436.9	-0.0718124	0.15434	-0.465288	0.641725	0.813217	34444.7	-0.139427	0.0984366	-1.41641	0.156654	0.666102
P49588	Alanine--tRNA ligase, cytoplasmic OS=Homo sapiens GN=AARS PE=1 SV=2	AARS	Aminoacyl-tRNA biosynthesis		180.06	46.6942	32	149	32	1	603.946	32	2678.1	2871.6	2825.2	3430.5	3694.4	3873.6	2322.7	2348.1	89.1059	95.544	94.0002	114.14	122.92	128.883	77.281	78.1261	+	0.014265	13432.3	-0.177871	0.120494	-1.47618	0.139897	0.347851	13986.9	-0.140533	0.11661	-1.20515	0.228144	0.471598	14619.8	-0.0343843	0.132957	-0.258612	0.795934	0.968556
P34897	Serine hydroxymethyltransferase, mitochondrial OS=Homo sapiens GN=SHMT2 PE=1 SV=3	SHMT2	Biosynthesis of amino acids;Carbon metabolism;Cyanoamino acid metabolism;Glycine, serine and threonine metabolism;Glyoxylate and dicarboxylate metabolism;Metabolic pathways;One carbon pool by folate		182.771	57.3413	23	209	22	1	879.414	23	5557.6	6002.9	5207.3	4683.5	3529.6	3399.2	4070.9	3086.4	125.11	135.134	117.224	105.433	79.4566	76.5211	91.642	69.4795	+	0.0143204	10128.6	-0.210443	0.10709	-1.9651	0.0494023	0.17329	9020.26	-0.55721	0.152369	-3.65697	0.000255211	0.005552	9338.4	-0.431461	0.134276	-3.21324	0.00131245	0.0533396
Q9NR45	Sialic acid synthase OS=Homo sapiens GN=NANS PE=1 SV=2	NANS	Amino sugar and nucleotide sugar metabolism;Metabolic pathways		40.8847	36.7688	8	19	8	1	74.856	8	195.9	208	222.3	262.2	311.8	308.9	151.1	199.1	84.2898	89.496	95.6489	112.817	134.158	132.91	65.0137	85.6666	+	0.0143597	1606.23	-0.16479	0.0896942	-1.83724	0.0661745	0.212082	1711.78	-0.0736464	0.0767017	-0.960166	0.336972	0.585759	1717.82	-0.0640974	0.090447	-0.708673	0.478528	0.884904
O95865	N(G),N(G)-dimethylarginine dimethylaminohydrolase 2 OS=Homo sapiens GN=DDAH2 PE=1 SV=1	DDAH2			40.6304	31.9298	6	27	5	1	118.963	6	95.5	112.6	134.8	125.4	152	170.5	114.2	107.2	75.4792	88.9943	106.54	99.1108	120.134	134.756	90.2588	84.7263	+	0.0144223	1674.29	-0.0242218	0.0822963	-0.294324	0.76851	0.896743	1600.35	-0.19289	0.112442	-1.71546	0.0862618	0.267952	1653.76	-0.109392	0.105069	-1.04115	0.297807	0.794092
Q9BVP2	Guanine nucleotide-binding protein-like 3 OS=Homo sapiens GN=GNL3 PE=1 SV=2	GNL3	Ribosome biogenesis in eukaryotes	Nop56p-associated pre-rRNA complex	121.998	40.9836	17	71	16	1	312.172	17	1976.4	1706.4	1649.5	1599.2	1412.4	1472.8	2115.9	2027.2	113.262	97.7894	94.5286	91.646	80.941	84.4024	121.257	116.174	+	0.0144693	11660.6	0.0472421	0.0898075	0.526038	0.598862	0.798701	12927	0.222622	0.0837707	2.65751	0.007872	0.0591036	12892.7	0.21073	0.0743002	2.8362	0.00456534	0.122251
Q8N4Q1	Mitochondrial intermembrane space import and assembly protein 40 OS=Homo sapiens GN=CHCHD4 PE=1 SV=1	CHCHD4			44.8934	35.9155	5	20	5	1	102.032	5	195.7	184.6	190.3	171	235.6	200.5	302.7	367.9	84.7049	79.9005	82.3676	74.014	101.975	86.7824	131.018	159.238	+	0.0144876	878.395	-0.223441	0.122405	-1.82543	0.0679368	0.215644	1014.49	0.0525322	0.176595	0.297472	0.766106	0.887961	901.309	-0.199992	0.135434	-1.47667	0.139763	0.637742
P09960	Leukotriene A-4 hydrolase OS=Homo sapiens GN=LTA4H PE=1 SV=2	LTA4H	Arachidonic acid metabolism;Metabolic pathways		95.035	40.4255	20	64	20	1	223.126	20	1565.1	1558.5	1755	2028.6	1950.4	2041.3	1391.4	1449.2	91.13	90.7457	102.187	118.118	113.565	118.857	81.0161	84.3815	+	0.0145132	7968.06	0.0153435	0.0599297	0.256026	0.797931	0.911616	8363.43	0.0679468	0.094657	0.717821	0.472868	0.699986	8310.34	0.0502543	0.0819372	0.613327	0.53966	0.908507
Q8IUR0	Trafficking protein particle complex subunit 5 OS=Homo sapiens GN=TRAPPC5 PE=1 SV=1	TRAPPC5			3.05105	4.78723	1	2	1	1	7.23618	1	26.8	24.2	30.2	35.4	37.8	37.4	27.1	24.6	88.0493	79.5072	99.2197	116.304	124.189	122.875	89.0349	80.8214	+	0.0145529	173.388	0.175003	0.146509	1.19449	0.232288	0.478258	180.011	0.204825	0.158697	1.29067	0.196819	0.434786	179.452	0.17081	0.148437	1.15072	0.249846	0.766249
Q8N8Q8	Mitochondrial inner membrane protein COX18 OS=Homo sapiens GN=COX18 PE=2 SV=1	COX18			2.09561	2.4024	1	1	1	1	2.66333	1	13.8	13.8	27.8	21.4	13.4	13.1	11.8	11.7	87.0662	87.0662	175.394	135.016	84.5426	82.6498	74.448	73.817	+	0.0145865	1548	-0.193822	0.0919855	-2.1071	0.0351092	0.134928	1555.83	-0.246073	0.0852334	-2.88705	0.00388869	0.0367407	1596.27	-0.175727	0.0949568	-1.8506	0.0642268	0.471828
O00592	Podocalyxin OS=Homo sapiens GN=PODXL PE=1 SV=2	PODXL			161.663	26.3441	13	303	13	1	1198.55	13	3553.5	3493.5	3169.9	2861.6	2713.7	2361.9	3704.2	4167.6	109.23	107.385	97.4383	87.9616	83.4154	72.6015	113.862	128.106	+	0.0146692	80107	-0.0833604	0.100722	-0.827627	0.407882	0.65644	87628.3	0.0599462	0.193018	0.310574	0.756125	0.882134	96512.6	0.2583	0.115703	2.23244	0.0255856	0.311472
Q15643	Thyroid receptor-interacting protein 11 OS=Homo sapiens GN=TRIP11 PE=1 SV=3	TRIP11			18.7782	3.89085	7	9	7	1	30.1588	7	86.2	77.7	74.3	85.1	77.4	72.3	104.2	106.9	100.804	90.8639	86.8879	99.5176	90.5131	84.549	121.854	125.011	+	0.014723	1812.49	-0.051378	0.11484	-0.447386	0.654597	0.834909	1985.74	0.0998714	0.0954389	1.04644	0.295356	0.544485	2035.72	0.144675	0.106358	1.36026	0.173749	0.686861
P09471	Guanine nucleotide-binding protein G(o) subunit alpha OS=Homo sapiens GN=GNAO1 PE=1 SV=4	GNAO1	Alcoholism;Chagas disease (American trypanosomiasis);Cholinergic synapse;Circadian entrainment;Dopaminergic synapse;Estrogen signaling pathway;GABAergic synapse;Glutamatergic synapse;Long-term depression;Melanogenesis;Morphine addiction;Oxytocin signaling pathway;Rap1 signaling pathway;Retrograde endocannabinoid signaling;Serotonergic synapse;Toxoplasmosis		18.5888	11.8644	3	25	1	1	100.15	3	12.9	13.6	22.5	16.5	3	3.5	NaN	6.3	115.326	121.584	201.149	147.51	26.8199	31.2899	0	56.3218	+	0.014735	985.345	0.432779	0.125242	3.45555	0.00054918	0.00508486	672.371	-0.512944	0.131734	-3.89378	9.86949e-05	0.00269335	682.984	-0.436592	0.128006	-3.41072	0.000647909	0.0338058
Q92804	TATA-binding protein-associated factor 2N OS=Homo sapiens GN=TAF15 PE=1 SV=1	TAF15	Basal transcription factors;Transcriptional misregulation in cancer	Large Drosha complex;TFIID complex	179.59	21.6216	8	252	6	1	861.135	8	829.6	603.1	736	697.7	591.9	597.2	1089.5	1237.2	103.989	75.5978	92.2566	87.4557	74.1939	74.8582	136.567	155.081	+	0.0147912	7996.66	0.0836356	0.11638	0.718641	0.472362	0.707912	7937.11	0.00681679	0.169836	0.0401374	0.967984	0.986201	7613.12	-0.0865396	0.113863	-0.760032	0.447236	0.872685
Q14004	Cyclin-dependent kinase 13 OS=Homo sapiens GN=CDK13 PE=1 SV=2	CDK13			31.0919	7.87037	9	20	5	1	72.4987	9	251	249.1	268.1	249	230.5	219.9	314.6	287.9	97.0001	96.2659	103.609	96.2272	89.0778	84.9814	121.579	111.26	+	0.0148095	3700.96	0.120855	0.123983	0.97477	0.329674	0.584672	3941.63	0.200136	0.128391	1.5588	0.119044	0.324645	3767.2	0.0934044	0.120808	0.773162	0.439427	0.871088
P60174	Triosephosphate isomerase OS=Homo sapiens GN=TPI1 PE=1 SV=3	TPI1	Biosynthesis of amino acids;Carbon metabolism;Fructose and mannose metabolism;Glycolysis / Gluconeogenesis;Inositol phosphate metabolism;Metabolic pathways		212.089	73.7762	17	444	17	1	1956.54	17	9741.2	9737.6	12050.8	13828.4	14426.9	13902.7	8568.7	10330.7	84.1691	84.1379	104.125	119.485	124.656	120.127	74.038	89.2626	+	0.0148433	28430.2	0.0770772	0.137439	0.56081	0.574927	0.782848	29245	0.079249	0.157686	0.502576	0.615262	0.796803	28593.4	0.0277593	0.12647	0.219494	0.826265	0.973351
Q6DKI1	60S ribosomal protein L7-like 1 OS=Homo sapiens GN=RPL7L1 PE=1 SV=1	RPL7L1			29.3507	26.4228	6	21	6	1	86.3953	6	830.6	753.7	651.2	638.3	599.4	604	735.4	689	120.779	109.597	94.6925	92.8166	87.1601	87.829	106.936	100.189	+	0.0148689	6594.43	-0.0634414	0.0955691	-0.663827	0.506801	0.735003	7459.68	0.161496	0.0956904	1.68769	0.0914704	0.277425	7045.67	0.0279567	0.104647	0.267154	0.789351	0.967824
Q92917	G patch domain and KOW motifs-containing protein OS=Homo sapiens GN=GPKOW PE=1 SV=2	GPKOW			17.8049	15.5462	6	12	6	1	39.92	6	408.1	396.5	388.7	401	403	392.9	438.5	457.5	99.3488	96.5249	94.626	97.6204	98.1072	95.6485	106.749	111.375	+	0.0149684	751.174	-0.205059	0.0941719	-2.1775	0.0294435	0.118655	813.024	-0.0766621	0.074979	-1.02245	0.306569	0.554478	790.145	-0.143303	0.077046	-1.85997	0.0628903	0.467753
P23381	Tryptophan--tRNA ligase, cytoplasmic OS=Homo sapiens GN=WARS PE=1 SV=2	WARS	Aminoacyl-tRNA biosynthesis		72.3504	30.5732	11	44	11	1	184.472	11	1087.8	1055.7	1121.1	1265.4	1166.8	1163.9	894.9	893.3	100.619	97.6494	103.699	117.046	107.926	107.658	82.7758	82.6278	+	0.0149824	4508.35	-0.12488	0.157878	-0.790989	0.42895	0.674314	4544.54	-0.157739	0.184993	-0.852674	0.39384	0.636146	4336.05	-0.243548	0.150086	-1.62273	0.104648	0.576127
Q5JRX3	Presequence protease, mitochondrial OS=Homo sapiens GN=PITRM1 PE=1 SV=3	PITRM1			20.1317	8.77531	6	10	6	1	33.2789	6	123.4	123.3	117.8	123.8	107.8	97.5	147.6	135	101.127	101.045	96.5376	101.455	88.3426	79.9017	120.959	110.633	+	0.0150889	1768.84	0.0047543	0.076272	0.0623335	0.950297	0.982256	1866.83	0.0700182	0.0786587	0.890151	0.373385	0.618725	1851.42	0.0478632	0.0675359	0.708707	0.478506	0.884904
P34949	Mannose-6-phosphate isomerase OS=Homo sapiens GN=MPI PE=1 SV=2	MPI	Amino sugar and nucleotide sugar metabolism;Fructose and mannose metabolism;Metabolic pathways		3.99057	3.5461	1	3	1	1	7.38584	1	36.7	39.7	50.9	44.8	52.2	52.3	41.2	42.3	81.5329	88.1977	113.08	99.5279	115.968	116.19	91.5301	93.9739	+	0.0152676	1724.5	0.00739562	0.136794	0.054064	0.956884	0.984294	1804.29	0.0514335	0.134095	0.383559	0.701305	0.85092	1884.76	0.139961	0.112694	1.24195	0.214253	0.736233
Q9BU76	Multiple myeloma tumor-associated protein 2 OS=Homo sapiens GN=MMTAG2 PE=1 SV=1	MMTAG2			11.5057	12.9278	3	4	3	1	15.896	3	62.5	53.2	62.3	53.6	42.5	47.1	76.9	74	105.91	90.1504	105.571	90.8282	72.0186	79.8136	130.311	125.397	+	0.0152853	1182.91	0.00968912	0.110454	0.0877212	0.930098	0.973477	1210.95	0.00503284	0.100741	0.0499579	0.960156	0.98232	1223.5	0.0270105	0.101743	0.265478	0.790641	0.967824
P57105	Synaptojanin-2-binding protein OS=Homo sapiens GN=SYNJ2BP PE=1 SV=2	SYNJ2BP			40.8955	66.2069	7	25	7	1	98.6626	7	497.8	501.5	452.4	448.5	447.7	390.4	553	603.1	102.26	103.02	92.9334	92.1323	91.968	80.1972	113.599	123.891	+	0.0153033	2176.24	0.205057	0.0882682	2.32311	0.0201732	0.0900726	2280.53	0.250293	0.0939395	2.66441	0.00771234	0.0583005	2158.61	0.119782	0.100129	1.19628	0.231588	0.749595
P47985	Cytochrome b-c1 complex subunit Rieske, mitochondrial OS=Homo sapiens GN=UQCRFS1 PE=1 SV=2	UQCRFS1	Alzheimer's disease;Cardiac muscle contraction;Huntington's disease;Metabolic pathways;Non-alcoholic fatty liver disease (NAFLD);Oxidative phosphorylation;Parkinson's disease		50.3036	36.4964	7	50	7	1	209.974	7	2371.3	2378.7	1999.7	1878.8	1954.4	1900	2068.6	1871.6	115.51	115.871	97.4091	91.5199	95.2025	92.5526	100.765	91.1691	+	0.0153625	4689.5	-0.181924	0.077232	-2.35556	0.018495	0.0846893	5096.87	-0.0415676	0.0552373	-0.752526	0.451735	0.683182	5071.29	-0.0544342	0.0666235	-0.817041	0.413905	0.857559
Q07021	Complement component 1 Q subcomponent-binding protein, mitochondrial OS=Homo sapiens GN=C1QBP PE=1 SV=1	C1QBP	Herpes simplex infection	Emerin complex 24;Emerin complex 52;FIB-associated protein complex;p32-CBF-DNA complex	179.658	42.9078	8	350	8	1	1850.13	8	2604.6	2453.6	2385.1	2370.5	2632.9	2178.8	3553.4	4185.7	93.1687	87.7673	85.317	84.7947	94.181	77.9375	127.108	149.726	+	0.0153958	11208.5	0.00191631	0.0842763	0.0227384	0.981859	0.993177	12939.1	0.267749	0.0915438	2.92481	0.00344663	0.0340297	11739.6	0.0459725	0.0897442	0.512262	0.608468	0.928516
Q8IX12	Cell division cycle and apoptosis regulator protein 1 OS=Homo sapiens GN=CCAR1 PE=1 SV=2	CCAR1		TNF-alpha/NF-kappa B signaling complex 10	83.8585	21.2174	20	66	20	1	242.386	20	1795.9	1646.5	1705.2	1672.5	1650.3	1516.2	2025.2	2006	102.493	93.9662	97.3163	95.4501	94.1831	86.53	115.579	114.483	+	0.0153996	7699.22	0.236646	0.0850459	2.78256	0.00539312	0.0331519	8050.34	0.270504	0.119539	2.2629	0.0236421	0.119247	7671.99	0.155073	0.114502	1.35433	0.175632	0.689628
P63096	Guanine nucleotide-binding protein G(i) subunit alpha-1 OS=Homo sapiens GN=GNAI1 PE=1 SV=2	GNAI1	Adrenergic signaling in cardiomyocytes;Alcoholism;Axon guidance;cAMP signaling pathway;cGMP-PKG signaling pathway;Chagas disease (American trypanosomiasis);Chemokine signaling pathway;Cholinergic synapse;Circadian entrainment;Cocaine addiction;Dopaminergic synapse;Estrogen signaling pathway;GABAergic synapse;Gap junction;Gastric acid secretion;Glutamatergic synapse;Leukocyte transendothelial migr…	NuMA-LGN-G-alpha-i-1 complex	27.4451	18.3616	6	43	1	1	154.138	6	10	11.4	7.8	8.3	3.1	7	13.7	14.8	105.125	119.842	81.9974	87.2536	32.5887	73.5874	144.021	155.585	+	0.0154109	1086.32	-0.529273	0.0891078	-5.93969	2.86e-09	1.02e-07	1335.94	-0.063119	0.0678782	-0.929887	0.35243	0.599439	1293.7	-0.131418	0.112451	-1.16866	0.24254	0.760329
A0AVT1	Ubiquitin-like modifier-activating enzyme 6 OS=Homo sapiens GN=UBA6 PE=1 SV=1	UBA6	Ubiquitin mediated proteolysis		54.0962	17.7757	16	34	16	1	128.094	16	559	625.4	663.4	767.3	820.9	922.8	546.6	550.5	81.9663	91.7026	97.2745	112.509	120.369	135.31	80.1481	80.72	+	0.0154376	3673	0.0151056	0.0747026	0.20221	0.839753	0.931841	3992.37	0.148035	0.0807966	1.83219	0.0669226	0.229333	3867.81	0.0696648	0.100059	0.696237	0.48628	0.886445
Q9BWD1	Acetyl-CoA acetyltransferase, cytosolic OS=Homo sapiens GN=ACAT2 PE=1 SV=2	ACAT2	Butanoate metabolism;Carbon metabolism;Fat digestion and absorption;Fatty acid degradation;Fatty acid metabolism;Glyoxylate and dicarboxylate metabolism;Lysine degradation;Metabolic pathways;Propanoate metabolism;Pyruvate metabolism;Synthesis and degradation of ketone bodies;Terpenoid backbone biosynthesis;Tryptophan metabolism;Valine, leucine and isoleucine degradation		178.92	59.6977	13	134	13	1	615.971	13	1707.9	1663.6	1825.9	2196.7	2216.5	2444.7	1430.8	1395.5	91.8127	89.4312	98.1561	118.089	119.154	131.421	76.9165	75.0188	+	0.0154477	6633.83	0.106508	0.0871309	1.22239	0.221559	0.466831	6627.55	0.0418782	0.156939	0.266844	0.789589	0.899581	5837.74	-0.251113	0.0996147	-2.52084	0.0117075	0.207107
P14550	Alcohol dehydrogenase [NADP(+)] OS=Homo sapiens GN=AKR1A1 PE=1 SV=3	AKR1A1	Glycerolipid metabolism;Glycolysis / Gluconeogenesis;Metabolic pathways;Pentose and glucuronate interconversions		81.6333	47.6923	13	64	12	1	254.182	13	972.4	1254.3	1155.8	1272.3	1694.4	1963.2	919.8	1018.9	75.8865	97.8861	90.1991	99.2908	132.232	153.209	71.7816	79.5154	+	0.0155203	6485.94	-0.145116	0.0803039	-1.80708	0.0707495	0.221723	6943.69	-0.0415868	0.0790164	-0.526306	0.598676	0.785799	7566.51	0.150987	0.0829611	1.81998	0.0687623	0.483799
Q9HD26	Golgi-associated PDZ and coiled-coil motif-containing protein OS=Homo sapiens GN=GOPC PE=1 SV=1	GOPC			7.30018	5.84416	3	7	3	1	19.6627	3	129.7	119.8	124.9	131.4	125.3	115.9	150.1	154.4	98.6781	91.146	95.0262	99.9715	95.3305	88.1788	114.199	117.47	+	0.0155369	2323.79	0.178439	0.0973222	1.83349	0.0667299	0.21302	2509.52	0.280506	0.135667	2.06761	0.0386767	0.162938	2486.65	0.249145	0.112917	2.20643	0.0273536	0.319486
P48449	Lanosterol synthase OS=Homo sapiens GN=LSS PE=1 SV=1	LSS	Metabolic pathways;Steroid biosynthesis		78.2511	34.2896	21	52	21	1	203.587	21	942.4	945.7	938.3	942.1	728.2	783.5	855.5	767.2	109.218	109.6	108.743	109.183	84.3935	90.8024	99.1467	88.9134	+	0.0155482	2781.24	0.328647	0.156337	2.10217	0.0355386	0.13608	2665.67	0.172465	0.195096	0.884	0.376696	0.621542	2403.69	-0.0420601	0.124663	-0.337389	0.735823	0.954495
Q92520	Protein FAM3C OS=Homo sapiens GN=FAM3C PE=1 SV=1	FAM3C			60.0124	43.1718	8	35	8	1	148.145	8	594.4	580.7	498.4	496.9	525	474.7	690.2	623.1	106.062	103.618	88.9325	88.6649	93.6789	84.7036	123.157	111.183	+	0.0157122	2262.2	-0.2581	0.0971625	-2.65638	0.00789856	0.0443753	2471.78	-0.101314	0.103695	-0.977042	0.328548	0.577578	2575.3	-0.00622329	0.110819	-0.0561572	0.955217	0.993436
Q6ZUX7	Lipoma HMGIC fusion partner-like 2 protein OS=Homo sapiens GN=LHFPL2 PE=2 SV=2	LHFPL2			3.05809	3.94737	1	2	1	1	6.74485	1	12.5	17.2	15.7	16	7.3	9	21	18.9	85.034	117.007	106.803	108.844	49.6599	61.2245	142.857	128.571	+	0.0157313	3632.28	0.05887	0.0729437	0.80706	0.419632	0.666413	3702.19	0.0427964	0.0814441	0.52547	0.599256	0.785983	3533.8	-0.0606775	0.131443	-0.461626	0.64435	0.936047
Q7Z4H8	KDEL motif-containing protein 2 OS=Homo sapiens GN=KDELC2 PE=1 SV=2	KDELC2			18.6097	13.6095	5	11	5	1	41.3285	5	132.8	148.2	168.1	156.3	134.1	125.8	118	116.2	96.6257	107.831	122.31	113.724	97.5716	91.5325	85.8572	84.5475	+	0.0157399	2310.54	0.149568	0.0970621	1.54095	0.123329	0.321168	2122.18	-0.109332	0.0917907	-1.1911	0.233616	0.478314	2246.19	0.0222021	0.089111	0.249151	0.803244	0.969606
O95486	Protein transport protein Sec24A OS=Homo sapiens GN=SEC24A PE=1 SV=2	SEC24A	Protein processing in endoplasmic reticulum		31.4652	9.69808	7	14	6	1	62.6474	7	464.2	454.7	450.9	463.3	547.4	542.1	452	397.4	98.4518	96.4369	95.631	98.2609	116.098	114.973	95.8643	84.2842	+	0.0157889	3078.42	-0.428861	0.13885	-3.08866	0.00201061	0.0150055	3630.84	-0.083253	0.132635	-0.627683	0.530211	0.740262	3903.01	0.060786	0.168023	0.361771	0.717523	0.950685
Q14118	Dystroglycan OS=Homo sapiens GN=DAG1 PE=1 SV=2	DAG1	Arrhythmogenic right ventricular cardiomyopathy (ARVC);Dilated cardiomyopathy;ECM-receptor interaction;Hypertrophic cardiomyopathy (HCM);Viral myocarditis	Beta-dystroglycan-caveolin-3 complex;UTM-SGCE-DAG1-CAV1-NOS3 complex	55.4699	16.0894	9	33	9	1	134.902	9	672.4	613.9	572.5	568.5	715.3	607.7	915.4	1092	93.4262	85.298	79.5457	78.9899	99.3869	84.4365	127.19	151.727	+	0.0158272	12506.3	0.00221962	0.107454	0.0206564	0.98352	0.993851	14112.1	0.212737	0.125088	1.70069	0.0890007	0.272664	14467.1	0.250943	0.112362	2.23335	0.0255262	0.311065
P49790	Nuclear pore complex protein Nup153 OS=Homo sapiens GN=NUP153 PE=1 SV=2	NUP153	RNA transport		177.73	31.5254	32	100	32	1	413.809	32	1214.9	1135.7	1112.6	1012.4	925.2	946.1	1398.8	1263.8	107.877	100.845	98.7935	89.8962	82.1533	84.0091	124.207	112.219	+	0.0158473	8322.46	0.133886	0.147442	0.908062	0.363846	0.617342	9295.4	0.307595	0.15387	1.99906	0.0456018	0.180275	8155.83	0.026477	0.138842	0.190698	0.848762	0.977613
P17174	Aspartate aminotransferase, cytoplasmic OS=Homo sapiens GN=GOT1 PE=1 SV=3	GOT1	2-Oxocarboxylic acid metabolism;Alanine, aspartate and glutamate metabolism;Arginine and proline metabolism;Arginine biosynthesis;Biosynthesis of amino acids;Carbon metabolism;Cysteine and methionine metabolism;Metabolic pathways;Phenylalanine metabolism;Phenylalanine, tyrosine and tryptophan biosynthesis;Tyrosine metabolism		64.0562	41.8886	15	64	15	1	248.083	15	808.2	958.7	846.1	988	1131.7	1207.3	672.9	695.9	88.4632	104.937	92.6116	108.144	123.873	132.148	73.6537	76.1712	+	0.015848	2629.99	-0.311621	0.106987	-2.91271	0.00358313	0.0238904	2911.33	-0.12247	0.095357	-1.28433	0.199026	0.437649	2953.96	-0.0837237	0.110271	-0.759255	0.4477	0.872685
Q6UN15	Pre-mRNA 3'-end-processing factor FIP1 OS=Homo sapiens GN=FIP1L1 PE=1 SV=1	FIP1L1	mRNA surveillance pathway	Cleavage and polyadenylation factor (CPSF)	91.6702	33.5017	12	72	12	1	290.023	12	692.6	640.8	732.1	674.5	663.6	599.2	833.8	878	96.9587	89.7071	102.488	94.4248	92.8989	83.8834	116.726	122.913	+	0.0158938	2021.59	0.072322	0.0932418	0.775638	0.437962	0.681482	2211.32	0.218228	0.0669605	3.25905	0.00111785	0.015682	2047.86	0.0404505	0.0660983	0.611975	0.540554	0.908888
Q9UNH7	Sorting nexin-6 OS=Homo sapiens GN=SNX6 PE=1 SV=1	SNX6	Endocytosis	SNX complex (SNX1, SNX6)	26.2526	20.4433	8	20	7	1	70.9286	8	572.9	605	590.3	648.5	792.6	723.4	551.9	569.3	90.6864	95.7676	93.4407	102.653	125.464	114.51	87.3622	90.1165	+	0.0159482	3601.14	-0.0558167	0.0860496	-0.648657	0.51656	0.742552	3920.2	0.0833257	0.0644678	1.29252	0.196178	0.434051	3818.29	0.0188881	0.0926258	0.203918	0.838418	0.975351
O60885	Bromodomain-containing protein 4 OS=Homo sapiens GN=BRD4 PE=1 SV=2	BRD4		BRD4 complex;BRD4-P-TEFb complex;BRD4-RFC complex;P-TEFb-BRD4-TRAP220 complex	103.59	21.3656	25	78	19	1	284.605	25	1441.5	1330.1	1445.8	1378.2	1415.6	1313.8	1792.9	2037.2	94.8738	87.5419	95.1568	90.7076	93.1691	86.4691	118.001	134.08	+	0.016017	5600.98	-0.0575424	0.0711171	-0.809121	0.418445	0.665452	6122.9	0.0918182	0.0696925	1.31748	0.187679	0.423144	5992.64	0.0393985	0.0711711	0.553575	0.57987	0.921116
O00429	Dynamin-1-like protein OS=Homo sapiens GN=DNM1L PE=1 SV=2	DNM1L	TNF signaling pathway	DLP1-hFIS1 complex	87.0055	27.038	16	44	16	1	183.706	16	1347.5	1483.6	1521.1	1530.6	1479.5	1555.9	1229.8	1217.7	94.8468	104.426	107.066	107.735	104.138	109.515	86.5622	85.7105	+	0.0160324	5779.65	0.0545159	0.0565792	0.963533	0.33528	0.590164	5755.05	-0.0168619	0.0489472	-0.344491	0.730477	0.867485	5596.18	-0.0841733	0.0682015	-1.23419	0.217134	0.737382
Q6PCE3	Glucose 1,6-bisphosphate synthase OS=Homo sapiens GN=PGM2L1 PE=1 SV=3	PGM2L1	Starch and sucrose metabolism		37.2216	13.5048	7	16	7	1	63.9067	7	296.8	417.7	413.9	470	585.9	604.8	318.8	329.7	69.0714	97.2074	96.323	109.379	136.351	140.749	74.1913	76.728	+	0.0160337	3281.84	0.296256	0.121013	2.44812	0.0143602	0.0699634	3276.23	0.227299	0.153375	1.48198	0.138345	0.354414	2873.42	-0.0575478	0.11524	-0.499374	0.617516	0.930459
P40925	Malate dehydrogenase, cytoplasmic OS=Homo sapiens GN=MDH1 PE=1 SV=4	MDH1	Carbon metabolism;Citrate cycle (TCA cycle);Cysteine and methionine metabolism;Glyoxylate and dicarboxylate metabolism;Metabolic pathways;Proximal tubule bicarbonate reclamation;Pyruvate metabolism		70.8268	34.4311	12	57	12	1	226.19	12	1262.1	1358.9	1525.8	1868.1	1764.8	1825.1	1061.1	1127.7	85.6125	92.1788	103.5	126.72	119.712	123.803	71.978	76.4957	+	0.0161106	8883.04	0.0897382	0.0802021	1.1189	0.263182	0.515263	8508.27	-0.0735056	0.0522681	-1.40632	0.15963	0.385658	8416.94	-0.0997795	0.0613471	-1.62647	0.103849	0.574045
P08237	ATP-dependent 6-phosphofructokinase, muscle type OS=Homo sapiens GN=PFKM PE=1 SV=2	PFKM	AMPK signaling pathway;Biosynthesis of amino acids;Carbon metabolism;Central carbon metabolism in cancer;Fructose and mannose metabolism;Galactose metabolism;Glycolysis / Gluconeogenesis;Metabolic pathways;Pentose phosphate pathway;RNA degradation		93.698	30.2564	19	58	17	1	240.542	19	814.8	901.6	953.2	1039.9	961.8	977.5	736.6	763.2	91.1843	100.898	106.673	116.375	107.635	109.392	82.4329	85.4097	+	0.0162487	4228.64	0.0697345	0.0761658	0.915562	0.359897	0.61362	3893.26	-0.192022	0.0559742	-3.43054	0.000602373	0.0101234	4290.18	0.0397879	0.0864119	0.460445	0.645197	0.936047
Q15046	Lysine--tRNA ligase OS=Homo sapiens GN=KARS PE=1 SV=3	KARS	Aminoacyl-tRNA biosynthesis	Multisynthetase complex	103.002	31.3233	18	84	18	1	350.518	18	2527.9	2520.2	2517.5	2590.5	2325.9	2549.3	2102.9	1978.5	105.81	105.488	105.375	108.431	97.3552	106.706	88.0211	82.814	+	0.0162744	9728.79	0.0129643	0.0774671	0.167352	0.867093	0.943704	10005.1	0.0180651	0.0741087	0.243765	0.807413	0.910084	9485.5	-0.106993	0.0881348	-1.21397	0.224759	0.744877
P11586	C-1-tetrahydrofolate synthase, cytoplasmic OS=Homo sapiens GN=MTHFD1 PE=1 SV=3	MTHFD1	Metabolic pathways;One carbon pool by folate		204.473	48.1283	35	174	35	1	695.573	35	4686.1	4578.5	4250	4898	5516.6	5989	4066	3978	98.753	96.4855	89.5628	103.218	116.255	126.21	85.6852	83.8308	+	0.0163244	8159.53	-0.133637	0.0922151	-1.44919	0.147285	0.359206	9797.46	0.23022	0.0897817	2.56422	0.0103407	0.0700097	9005.4	0.0363793	0.0915876	0.397208	0.691214	0.944689
Q5M775	Cytospin-B OS=Homo sapiens GN=SPECC1 PE=1 SV=1	SPECC1			35.7847	13.1086	11	14	10	1	51.8806	11	202.1	210.1	199.2	208.9	206.1	180.1	263.2	249.9	94.0219	97.7437	92.6727	97.1854	95.8828	83.7869	122.447	116.26	+	0.0164078	6187.6	0.25097	0.0735652	3.41153	0.000645998	0.00584389	5900.39	0.0838381	0.0919117	0.912159	0.361685	0.608136	6141.71	0.169264	0.0780071	2.16985	0.0300181	0.334114
Q5BKZ1	DBIRD complex subunit ZNF326 OS=Homo sapiens GN=ZNF326 PE=1 SV=2	ZNF326			54.7931	28.6942	15	35	15	1	131.7	15	763.5	723.9	673.9	654.1	645.1	616.4	801.1	747.3	108.581	102.949	95.8384	93.0226	91.7427	87.6611	113.928	106.277	+	0.0164985	3305.72	0.122076	0.0899464	1.3572	0.174716	0.400961	3816.24	0.374883	0.109826	3.41341	0.00064155	0.0106176	3483.72	0.174551	0.085228	2.04804	0.0405558	0.385567
Q9UBB4	Ataxin-10 OS=Homo sapiens GN=ATXN10 PE=1 SV=1	ATXN10			96.5559	34.3158	14	64	14	1	241.603	14	817.5	823.9	825.3	871.7	1065.8	1000.8	693.3	803.8	94.7538	95.4956	95.6578	101.036	123.533	115.999	80.3582	93.1658	+	0.0165526	6437.25	-0.0530264	0.0792797	-0.668852	0.50359	0.732539	6711.52	-0.0150245	0.0690233	-0.217673	0.827684	0.921559	6559.87	-0.0702349	0.0698386	-1.00567	0.314573	0.804453
Q04760	Lactoylglutathione lyase OS=Homo sapiens GN=GLO1 PE=1 SV=4	GLO1	Pyruvate metabolism		20.971	33.6957	6	42	6	1	152.673	6	1344.9	1557.8	1632.1	1993.7	2626.5	2716.7	1377.7	1817.8	71.4081	82.7121	86.6571	105.856	139.455	144.244	73.1496	96.5169	+	0.0165562	11585	-0.0668319	0.092347	-0.723704	0.469248	0.70593	12308.7	0.0156507	0.0997583	0.156886	0.875335	0.944858	11839.8	-0.0742496	0.0984385	-0.754274	0.450685	0.874025
Q9HC07	Transmembrane protein 165 OS=Homo sapiens GN=TMEM165 PE=1 SV=1	TMEM165			54.2484	30.5556	5	35	5	1	136.354	5	139.6	143	125.9	131.4	125.7	115.6	144.5	142.5	104.55	107.096	94.2895	98.4085	94.1397	86.5755	108.219	106.722	+	0.0165902	4547.4	-0.00521045	0.0909479	-0.0572905	0.954314	0.983154	4812.3	0.0670708	0.0881707	0.760693	0.446841	0.67969	4790.82	0.0503523	0.117025	0.430271	0.666998	0.940146
O00764	Pyridoxal kinase OS=Homo sapiens GN=PDXK PE=1 SV=1	PDXK	Metabolic pathways;Vitamin B6 metabolism	DNA repair complex NEIL1-PNK-Pol(beta)-LigIII(alpha)-XRCC1;DNA repair complex NEIL2-PNK-Pol(beta)-LigIII(alpha)-XRCC1	18.747	12.8205	3	5	3	1	22.893	3	20.9	21.1	19	21.2	24.7	21.8	15.7	14.1	105.489	106.498	95.8991	107.003	124.669	110.032	79.2429	71.1672	+	0.016615	4813.4	-0.253645	0.0833965	-3.04143	0.00235454	0.0170767	4682.25	-0.387595	0.097874	-3.96014	7.49062e-05	0.0022078	5037.39	-0.191259	0.107087	-1.78601	0.0740972	0.497805
P38646	Stress-70 protein, mitochondrial OS=Homo sapiens GN=HSPA9 PE=1 SV=2	HSPA9	RNA degradation;Tuberculosis	Frataxin complex	545.209	63.9175	40	816	39	1	3538.99	40	26916.5	25073.6	22539	21229.7	22031.6	19811.5	27301.8	26340.7	112.595	104.886	94.2835	88.8066	92.161	82.8741	114.207	110.187	+	0.0166618	26501.3	0.0375309	0.0846887	0.443163	0.657648	0.836937	30055.5	0.264638	0.0740595	3.57331	0.0003525	0.00695904	27944.6	0.0959621	0.078929	1.2158	0.22406	0.744283
P22626	Heterogeneous nuclear ribonucleoproteins A2/B1 OS=Homo sapiens GN=HNRNPA2B1 PE=1 SV=2	HNRNPA2B1		C complex spliceosome;p23 protein complex	322.775	60.9065	21	1036	17	1	4777.19	21	17299.5	18634.7	17138.4	17499.6	17985.3	17836.4	20327.9	20034.6	94.3032	101.582	93.425	95.394	98.0417	97.23	110.812	109.213	+	0.0167352	90900.1	0.110299	0.0678527	1.62556	0.104043	0.287585	87519.4	-0.0378329	0.129056	-0.29315	0.769407	0.889595	86278.2	-0.072769	0.0853726	-0.852369	0.394009	0.848299
Q9UJC5	SH3 domain-binding glutamic acid-rich-like protein 2 OS=Homo sapiens GN=SH3BGRL2 PE=1 SV=2	SH3BGRL2			6.48708	15.8879	1	7	1	1	23.9775	1	49	59.6	61	74.5	71.9	69.5	35.1	22	88.5676	107.727	110.258	134.659	129.959	125.621	63.4433	39.765	+	0.0167809	1961.75	0.201474	0.112019	1.79858	0.0720855	0.224876	1916.66	0.0908325	0.108752	0.835223	0.403592	0.643087	1879.65	0.0435392	0.090198	0.482707	0.629304	0.933023
P54105	Methylosome subunit pICln OS=Homo sapiens GN=CLNS1A PE=1 SV=1	CLNS1A	RNA transport	20S methylosome and RG-containing Sm protein complex;20S methylosome-SmD complex;20S methyltransferase complex;20S methyltransferase core complex;6S methyltransferase and RG-containing Sm proteins complex;6S methyltransferase complex;Anti-Sm protein complex;AR coactivator complex;JBP1-pICln complex	41.4387	46.4135	6	21	6	1	83.1978	6	201.7	200.6	232.2	246.6	283.4	264	217.1	240.9	85.5341	85.0676	98.4681	104.575	120.18	111.953	92.0647	102.157	+	0.0168743	5493.28	-0.00634471	0.0561794	-0.112937	0.910081	0.964006	5644.69	-0.00288123	0.0456063	-0.0631763	0.949626	0.978027	5560.06	-0.0399454	0.0628108	-0.635965	0.524799	0.902564
Q15555	Microtubule-associated protein RP/EB family member 2 OS=Homo sapiens GN=MAPRE2 PE=1 SV=1	MAPRE2			14.1524	14.0673	3	4	3	1	18.39	3	60.7	65.2	70.7	67.3	65	70.1	52.6	54.6	95.9305	103.042	111.734	106.361	102.726	110.786	83.1292	86.29	+	0.0168754	2096.48	-0.129223	0.0973381	-1.32757	0.184321	0.415253	2013.47	-0.295315	0.0793671	-3.72087	0.000198536	0.00463336	2046.54	-0.238235	0.107713	-2.21175	0.0269836	0.31814
P53621	Coatomer subunit alpha OS=Homo sapiens GN=COPA PE=1 SV=2	COPA			244.022	47.7941	47	214	47	1	790.476	47	4671.2	4803.4	5707.3	6162.4	6392.6	6423	5045	5708.3	83.204	85.5588	101.659	109.766	113.866	114.407	89.8622	101.677	+	0.0168821	8249.77	-0.255757	0.10294	-2.48454	0.012972	0.0649967	9090.73	-0.0796226	0.0964188	-0.8258	0.408918	0.647655	9347.64	-0.013589	0.14309	-0.0949685	0.92434	0.989652
Q16514	Transcription initiation factor TFIID subunit 12 OS=Homo sapiens GN=TAF12 PE=1 SV=1	TAF12	Basal transcription factors	ALL-1 supercomplex;DA complex;DAB complex;PCAF complex;STAGA complex (SPT3-TAF9-GCN5 acetyltransferase complex);TAF4-TAF12 subcomplex of TFIID complex;TFIID complex;TFIID complex, B-cell specific;TFIID subcomplex;TFIID-beta complex;TFTC complex (TATA-binding protein-free TAF-II-containing complex);Transcription initiation factor complex (TAF1, TAF5, TAF11, TAF12, TBP)	4.10845	18.0124	2	2	2	1	7.62242	2	8.6	7.9	6.6	6.3	2.9	4.1	6.2	8	135.968	124.901	104.348	99.6047	45.8498	64.8221	98.0237	126.482	+	0.0169113	1003.75	-0.185293	0.0927446	-1.99788	0.0457297	0.163851	1115.14	0.00521147	0.0995851	0.0523318	0.958264	0.981415	1076.15	-0.0757371	0.0998639	-0.758404	0.448209	0.873107
Q9ULW0	Targeting protein for Xklp2 OS=Homo sapiens GN=TPX2 PE=1 SV=2	TPX2		Parvulin-associated pre-rRNP complex	147.957	43.3735	26	102	26	1	399.39	26	3308.7	3302.9	3197.9	2856.5	2784.6	2673	3532.6	3430	105.515	105.33	101.981	91.0939	88.801	85.2421	112.655	109.383	+	0.0169778	14899.4	-0.0108128	0.0894091	-0.120936	0.903742	0.9609	15431.7	0.0114114	0.099833	0.114304	0.908997	0.960618	15446.3	0.0109908	0.0973515	0.112898	0.910111	0.987158
Q13098	COP9 signalosome complex subunit 1 OS=Homo sapiens GN=GPS1 PE=1 SV=4	GPS1		CNS-P53 complex;COP9 signalosome complex;CSA complex;CSA-POLIIa complex;DDB2 complex;Ubiquitin E3 ligase (CSN1, CSN8, HRT1, SKP1, SKP2, CUL1, CUL2, CUL3)	43.0357	20.1629	7	22	7	1	75.9403	7	242.1	236.4	250.8	261	251.7	239.6	214.7	196.7	102.314	99.9049	105.99	110.301	106.371	101.257	90.7343	83.1273	+	0.0169821	5524.05	-0.0127831	0.0765641	-0.16696	0.867402	0.943795	6050.93	0.139426	0.0678771	2.0541	0.0399661	0.166465	5632.04	-0.0288635	0.0807651	-0.357376	0.72081	0.951642
P07437	Tubulin beta chain OS=Homo sapiens GN=TUBB PE=1 SV=2	TUBB	Gap junction;Pathogenic Escherichia coli infection;Phagosome	ASCOM complex;SNW1 complex	599.61	73.8739	26	1462	5	1	6123.24	26	3733.6	4464.5	4884.4	5662.6	5632.8	5620	3369.4	3690.4	80.6008	96.3794	105.444	122.244	121.601	121.324	72.7385	79.6682	+	0.0169968	18522.5	-0.0391264	0.0890524	-0.439364	0.660397	0.83832	19895.4	0.0667626	0.111773	0.597304	0.550304	0.753544	18280.7	-0.130475	0.0863529	-1.51095	0.1308	0.626651
Q07955	Serine/arginine-rich splicing factor 1 OS=Homo sapiens GN=SRSF1 PE=1 SV=2	SRSF1	Herpes simplex infection;Spliceosome	17S U2 snRNP;C complex spliceosome;CDC5L complex;Spliceosome	77.0462	44.3548	11	200	11	1	812.312	11	6438.2	5914.7	6503.7	6427.3	6322.8	5341.2	8862	10568.6	91.3568	83.9285	92.2862	91.2021	89.7193	75.7906	125.75	149.966	+	0.0169985	20869	0.290058	0.127646	2.27236	0.023065	0.0991637	23100.6	0.437144	0.143228	3.05209	0.0022725	0.0257274	19198.8	0.0412239	0.144562	0.285165	0.775518	0.965803
Q9Y2D5	A-kinase anchor protein 2 OS=Homo sapiens GN=AKAP2 PE=1 SV=3	AKAP2			31.4545	14.5518	9	20	9	1	79.7562	9	589	531.5	451.1	368.4	441	437.1	588.5	626.5	116.833	105.428	89.4796	73.0753	87.4761	86.7025	116.734	124.272	+	0.0170945	62.6375	-0.490806	0.187873	-2.61244	0.00898981	0.0491817	86.5841	0.184825	0.180653	1.02309	0.306263	0.554196	76.9882	-0.0638027	0.166727	-0.382678	0.701959	0.94768
Q6P4E1	Protein CASC4 OS=Homo sapiens GN=CASC4 PE=1 SV=1	CASC4			4.48037	4.84988	2	2	2	1	7.26366	2	68.5	62	61.9	62.6	54.8	52.1	81.3	97.2	101.406	91.7839	91.6358	92.6721	81.1251	77.1281	120.355	143.893	+	0.017135	2973.84	0.0596098	0.0679588	0.877146	0.380407	0.631817	3066.43	0.0696455	0.100691	0.691678	0.48914	0.711449	3134.25	0.114429	0.0830098	1.37851	0.168047	0.678356
Q9NY33	Dipeptidyl peptidase 3 OS=Homo sapiens GN=DPP3 PE=1 SV=2	DPP3			106.991	28.9009	15	42	15	1	175.405	15	627	671.6	678	814.9	902.2	1028.2	507.2	579.1	86.3607	92.5037	93.3852	112.241	124.266	141.62	69.8599	79.7631	+	0.0171467	3573.66	-0.0106784	0.0815506	-0.130942	0.895821	0.957156	4039.43	0.208904	0.0961849	2.1719	0.0298635	0.138057	3548.61	-0.0888122	0.0824618	-1.07701	0.281476	0.783405
Q9NWM8	Peptidyl-prolyl cis-trans isomerase FKBP14 OS=Homo sapiens GN=FKBP14 PE=1 SV=1	FKBP14			8.24928	5.6872	2	5	2	1	16.373	2	134.2	121.5	160.6	116.5	211.2	202.2	250	317.2	70.9396	64.2262	84.8949	61.5832	111.643	106.885	132.153	167.675	+	0.017164	2379.25	0.13696	0.159004	0.861361	0.38904	0.639336	2749.32	0.341249	0.221561	1.5402	0.123511	0.331854	2714.26	0.24892	0.180611	1.37821	0.168137	0.678356
P63279	SUMO-conjugating enzyme UBC9 OS=Homo sapiens GN=UBE2I PE=1 SV=1	UBE2I	MicroRNAs in cancer;NF-kappa B signaling pathway;RNA transport;Ubiquitin mediated proteolysis	NR3C2-UBC9-SRC-1 complex	47.6914	56.3291	8	45	8	1	166.58	8	1200.4	1263.1	1209	1157	1205.4	1223.9	1062.1	999.4	103.035	108.417	103.773	99.3101	103.464	105.052	91.1644	85.7826	+	0.0172054	9376.04	-0.132563	0.0633612	-2.09218	0.0364224	0.138664	9957.35	-0.0482788	0.075212	-0.641903	0.520936	0.73399	9904.71	-0.0616087	0.0695096	-0.886334	0.375437	0.839037
Q16401	26S proteasome non-ATPase regulatory subunit 5 OS=Homo sapiens GN=PSMD5 PE=1 SV=3	PSMD5		PA700 complex;PA700-20S-PA28 complex	58.2599	29.7619	11	30	11	1	115.819	11	425.2	418	474.7	553	529.5	548.1	392	391	91.159	89.6154	101.771	118.558	113.52	117.508	84.0413	83.8269	+	0.017234	3235.82	-0.133474	0.0695991	-1.91775	0.0551431	0.186366	3556.86	0.0314467	0.0785887	0.400142	0.689052	0.843577	3418.81	-0.0609987	0.0893065	-0.683027	0.49459	0.890401
Q5TH69	Brefeldin A-inhibited guanine nucleotide-exchange protein 3 OS=Homo sapiens GN=ARFGEF3 PE=1 SV=3	ARFGEF3			9.88815	2.75609	4	5	4	1	16.3164	4	12.1	11.7	18.3	16.5	12	10.3	15.4	18.1	84.6154	81.8182	127.972	115.385	83.9161	72.028	107.692	126.573	+	0.0173616	5248.75	0.160747	0.132375	1.21433	0.224622	0.470194	4811.61	-0.0948326	0.126612	-0.749002	0.453856	0.684906	4985.3	-0.0125149	0.155261	-0.0806059	0.935755	0.990948
Q96T23	Remodeling and spacing factor 1 OS=Homo sapiens GN=RSF1 PE=1 SV=2	RSF1		CEN complex;Remodeling and spacing factor (RSF) complex;SNF2L-RSF1 complex	121.17	19.9861	20	47	20	1	205.056	20	807.8	855	890.3	893.6	809.3	745.9	982.8	1079.2	91.4849	96.8304	100.828	101.202	91.6548	84.4746	111.304	122.221	+	0.0174321	5546.1	0.329633	0.121508	2.71285	0.00667083	0.0390772	5436.08	0.229701	0.11713	1.96108	0.0498699	0.19118	5265.64	0.149752	0.112757	1.3281	0.184147	0.700001
P43490	Nicotinamide phosphoribosyltransferase OS=Homo sapiens GN=NAMPT PE=1 SV=1	NAMPT	Metabolic pathways;Nicotinate and nicotinamide metabolism		74.8205	32.1792	13	57	13	1	231.164	13	1034.7	1031.8	1164.2	1295.4	1371.9	1403.9	949.9	1096.6	88.5456	88.2975	99.6277	110.855	117.402	120.14	81.2888	93.8428	+	0.0174824	4587.66	0.0803436	0.0668372	1.20208	0.229333	0.475355	5010.46	0.222821	0.0634162	3.51362	0.000442039	0.00810676	4835.62	0.134282	0.0863504	1.55508	0.119926	0.609181
P78417	Glutathione S-transferase omega-1 OS=Homo sapiens GN=GSTO1 PE=1 SV=2	GSTO1	Chemical carcinogenesis;Drug metabolism - cytochrome P450;Glutathione metabolism;Metabolism of xenobiotics by cytochrome P450		17.294	29.0456	7	17	7	1	59.6051	7	517.1	595	712.3	826.2	1105.2	931.4	552.2	644.1	70.3119	80.9042	96.8539	112.341	150.278	126.646	75.0846	87.5805	+	0.0175417	3387.54	0.158056	0.116305	1.35898	0.174152	0.400251	3297.29	0.0393111	0.10283	0.382291	0.702245	0.851497	3239.86	-0.00266674	0.12952	-0.0205893	0.983573	0.99768
Q9Y5P4	Collagen type IV alpha-3-binding protein OS=Homo sapiens GN=COL4A3BP PE=1 SV=1	COL4A3BP			38.413	13.7821	9	16	9	1	63.6292	9	204.8	193.7	199	203.3	216.6	234.1	179.8	180.6	101.644	96.135	98.7654	100.9	107.5	116.186	89.2363	89.6334	+	0.0175438	3339.27	-0.13835	0.0878703	-1.57448	0.115377	0.306975	3923.22	0.17942	0.0733644	2.4456	0.0144611	0.0871923	3840.2	0.1204	0.103916	1.15863	0.246608	0.763658
Q9H4H8	Protein FAM83D OS=Homo sapiens GN=FAM83D PE=1 SV=3	FAM83D			9.99763	5.81197	3	6	3	1	20.5157	3	206.8	192.7	231.3	226.3	201.8	207.7	187.5	196.1	100.255	93.419	112.132	109.708	97.8306	100.691	90.8981	95.0673	+	0.0175488	3478.81	0.179515	0.130494	1.37565	0.168929	0.393231	3331.3	0.0227969	0.189916	0.120037	0.904454	0.958989	3070.3	-0.158778	0.114711	-1.38415	0.166312	0.677215
P35637	RNA-binding protein FUS OS=Homo sapiens GN=FUS PE=1 SV=1	FUS	Transcriptional misregulation in cancer	DGCR8 multiprotein complex;Large Drosha complex	162.676	22.2433	10	275	8	1	1006.71	10	7191.4	5970.2	7673.4	7236.5	7131.9	6279.9	9576.3	10638.1	93.2469	77.4123	99.4967	93.8317	92.4754	81.428	124.171	137.938	+	0.0175623	38444.3	0.0174317	0.114538	0.152191	0.879036	0.949404	41938.2	0.155639	0.105797	1.47111	0.141261	0.358304	38576.7	-0.0326703	0.129099	-0.253063	0.800219	0.968736
Q12774	Rho guanine nucleotide exchange factor 5 OS=Homo sapiens GN=ARHGEF5 PE=1 SV=3	ARHGEF5			13.3732	3.56919	4	6	3	1	21.8605	4	38.1	36.8	47.5	55.6	41.2	34	59.5	69.6	79.728	77.0076	99.3984	116.348	86.215	71.1483	124.51	145.645	+	0.0175965	1231.22	0.179456	0.0940706	1.90767	0.0564336	0.189412	1079.75	-0.188465	0.106402	-1.77125	0.0765191	0.248704	1223.69	0.096299	0.11522	0.835781	0.403278	0.852451
Q8WU90	Zinc finger CCCH domain-containing protein 15 OS=Homo sapiens GN=ZC3H15 PE=1 SV=1	ZC3H15			87.691	48.3568	16	67	16	1	282.222	16	1390	1288.5	1419.7	1523.9	1414.8	1392.1	1707	1888	92.4817	85.7285	94.4577	101.391	94.1317	92.6214	113.573	125.615	+	0.0176145	4933.42	0.0959804	0.0789444	1.2158	0.224062	0.469765	5294.56	0.194296	0.103581	1.87578	0.0606854	0.215516	4953.84	0.0422911	0.0816579	0.517906	0.604524	0.927917
Q13564	NEDD8-activating enzyme E1 regulatory subunit OS=Homo sapiens GN=NAE1 PE=1 SV=1	NAE1	Alzheimer's disease	APPBP1-UBA3 complex	68.2909	27.7154	10	34	10	1	128.483	10	344.6	323.9	376.8	427.6	423.2	485.6	291.2	289.7	93.0534	87.4637	101.748	115.466	114.278	131.128	78.6336	78.2286	+	0.017649	5599.04	0.0832705	0.0924244	0.900958	0.367611	0.620265	5684.87	0.0572558	0.116213	0.492678	0.62224	0.801468	5239.9	-0.132155	0.0891532	-1.48233	0.138251	0.636091
Q9UHD1	Cysteine and histidine-rich domain-containing protein 1 OS=Homo sapiens GN=CHORDC1 PE=1 SV=2	CHORDC1			61.4488	43.6747	9	33	9	1	146.195	9	689.1	687.4	799.5	934.5	877.1	856.7	645.9	623.2	90.1757	89.9532	104.623	122.289	114.777	112.108	84.5225	81.552	+	0.0176866	3936.98	0.476008	0.0895807	5.31373	1.07e-07	2.82e-06	3869.56	0.373915	0.125186	2.98686	0.00281854	0.0297951	3750.47	0.284231	0.123221	2.30667	0.0210731	0.285317
Q86WR0	Coiled-coil domain-containing protein 25 OS=Homo sapiens GN=CCDC25 PE=1 SV=2	CCDC25			2.63414	7.21154	1	1	1	1	4.68152	1	15.8	16.7	16.4	15.2	11.5	14.7	9.5	9.6	115.539	122.121	119.927	111.152	84.0951	107.495	69.4698	70.2011	+	0.0177016	2900.45	-0.167206	0.11502	-1.4537	0.146028	0.357081	2940.81	-0.198879	0.0845321	-2.3527	0.0186376	0.102189	2952.24	-0.184816	0.0877087	-2.10716	0.0351038	0.36146
Q7L5N1	COP9 signalosome complex subunit 6 OS=Homo sapiens GN=COPS6 PE=1 SV=1	COPS6		CNS-P53 complex;COP9 signalosome complex;CSA complex;CSA-POLIIa complex;DDB2 complex	23.442	18.6544	5	21	5	1	81.2373	5	241.4	262.5	262.9	283.4	314	305.4	255.1	248.9	88.848	96.6139	96.7611	104.306	115.569	112.403	93.8903	91.6084	+	0.0177675	4314.73	0.00808991	0.0818644	0.098821	0.92128	0.968672	4464.92	0.0285594	0.0593816	0.480947	0.630554	0.806092	4317.27	-0.0515677	0.0775135	-0.665274	0.505875	0.895806
A6NK59	Ankyrin repeat and SOCS box protein 14 OS=Homo sapiens GN=ASB14 PE=2 SV=2	ASB14			1.76321	1.1925	1	1	1	1	3.2893	1	10.9	12.6	15.5	19.5	17.7	18.8	20.9	22.4	63.0513	72.885	89.6602	112.798	102.386	108.749	120.897	129.573	+	0.0178736	9.05624	-0.901655	0.297364	-3.03216	0.00242815	0.0175128	8.89885	-0.897122	0.289478	-3.0991	0.0019411	0.0230553	7.43996	-0.829619	0.181641	-4.56734	4.93942e-06	0.000887499
O95292	Vesicle-associated membrane protein-associated protein B/C OS=Homo sapiens GN=VAPB PE=1 SV=3	VAPB			89.6892	50.2058	11	72	10	1	295.846	11	1728.1	1863.4	1758.3	1630.9	1699.8	1516.2	2113.6	2228.8	95.087	102.532	96.7488	89.7387	93.5299	83.4274	116.299	122.638	+	0.0179122	3763.36	-0.155336	0.118576	-1.31001	0.190193	0.423373	3999.06	-0.0686079	0.154091	-0.445242	0.656145	0.822648	4070.76	-0.0296957	0.117084	-0.253628	0.799783	0.96872
Q9Y6Y1	Calmodulin-binding transcription activator 1 OS=Homo sapiens GN=CAMTA1 PE=1 SV=4	CAMTA1			1.09783	0.956366	1	1	1	1	4.11419	1	31.6	31.9	38.8	44.7	53.4	47	42.6	43.3	75.8476	76.5677	93.1293	107.291	128.173	112.811	102.25	103.93	+	0.0179234	1715.06	-0.0627148	0.0805196	-0.778876	0.436053	0.679938	1771.55	-0.0463521	0.0505842	-0.916337	0.35949	0.606108	1845.15	0.0482396	0.0795941	0.60607	0.544468	0.911048
Q8IYM9	E3 ubiquitin-protein ligase TRIM22 OS=Homo sapiens GN=TRIM22 PE=1 SV=1	TRIM22			2.44273	2.40964	1	1	1	1	2.9141	1	15.8	19.7	6.4	5.8	17.6	13.9	16.1	19.6	110.009	137.163	44.5605	40.3829	122.541	96.7798	112.097	136.466	+	0.0179648	764.15	-1.76342	0.108999	-16.1783	7.17e-59	1.13e-55	1525.87	0.190852	0.240125	0.794802	0.426729	0.662467	1295.21	-0.113101	0.16052	-0.704588	0.481066	0.885334
Q99797	Mitochondrial intermediate peptidase OS=Homo sapiens GN=MIPEP PE=1 SV=2	MIPEP			31.0925	19.7756	10	17	10	1	72.3157	10	205.9	209.4	192.7	176.6	171.9	173.6	176	165.6	111.925	113.828	104.75	95.9978	93.443	94.3671	95.6717	90.0183	+	0.0181167	1314.92	0.281314	0.10055	2.79776	0.00514583	0.0319592	1297.21	0.192464	0.103183	1.86527	0.0621438	0.218732	1227.61	0.0623377	0.110438	0.564458	0.572442	0.919255
Q8N9N5	Protein BANP OS=Homo sapiens GN=BANP PE=1 SV=3	BANP			1.59981	1.54143	1	2	1	1	4.60025	1	17.7	15.9	17.1	14	15.9	15.7	22.4	25.1	98.4701	88.4562	95.1321	77.886	88.4562	87.3435	124.618	139.638	+	0.0181569	570.784	0.363778	0.166079	2.19039	0.0284962	0.115837	591.054	0.380873	0.152645	2.49515	0.0125903	0.0796861	570.199	0.300162	0.112543	2.66708	0.00765136	0.164873
O75369	Filamin-B OS=Homo sapiens GN=FLNB PE=1 SV=2	FLNB	Focal adhesion;MAPK signaling pathway;Proteoglycans in cancer;Salmonella infection		856.605	62.6057	108	640	97	1	2776.16	108	10675.3	11859.3	10192.3	10699.1	13141.7	13059.6	11955.9	12184.5	91.0787	101.18	86.9579	91.2818	112.121	111.421	102.004	103.955	+	0.0181727	16479.8	-0.138748	0.0941105	-1.47431	0.140399	0.348618	21540	0.396803	0.130931	3.03062	0.0024405	0.0270035	23629.5	0.533228	0.127402	4.18539	2.84678e-05	0.00317895
Q96NB3	Zinc finger protein 830 OS=Homo sapiens GN=ZNF830 PE=1 SV=2	ZNF830			19.4552	24.7312	6	10	6	1	38.5867	6	414.8	386.7	444.5	416.9	398	388	512.1	584.7	93.5894	87.2493	100.29	94.0632	89.7989	87.5427	115.543	131.923	+	0.0181735	921.027	0.26442	0.078049	3.38788	0.000704357	0.00629054	936.044	0.244171	0.0738128	3.30798	0.000939712	0.0138718	903.438	0.157615	0.0867106	1.81771	0.0691086	0.485589
Q9NYJ1	Cytochrome c oxidase assembly factor 4 homolog, mitochondrial OS=Homo sapiens GN=COA4 PE=1 SV=2	COA4			5.84673	28.7356	2	7	2	1	29.9684	2	59.5	43.5	58.3	49.8	61.8	54.9	92.2	111.8	89.5073	65.4381	87.7021	74.9154	92.9673	82.5874	138.699	168.184	+	0.0181761	2584.46	0.051533	0.0657059	0.784298	0.432865	0.677062	2785.93	0.163429	0.0836629	1.95342	0.0507701	0.193207	2562.26	-0.0307734	0.0739743	-0.416001	0.677409	0.942337
O94808	Glutamine--fructose-6-phosphate aminotransferase [isomerizing] 2 OS=Homo sapiens GN=GFPT2 PE=1 SV=3	GFPT2	Alanine, aspartate and glutamate metabolism;Amino sugar and nucleotide sugar metabolism;Insulin resistance;Metabolic pathways		60.8526	29.6188	15	42	13	1	167.757	15	329.9	325.4	295.8	287.2	322.4	344.5	297	299.2	105.509	104.07	94.603	91.8526	103.11	110.178	94.9868	95.6904	+	0.0182375	9690.92	-0.918107	0.100641	-9.12263	7.33e-20	8.68e-18	12267.2	-0.273446	0.214089	-1.27725	0.201514	0.440897	13547.5	-0.0681499	0.106376	-0.640653	0.521748	0.90151
P08069	Insulin-like growth factor 1 receptor OS=Homo sapiens GN=IGF1R PE=1 SV=1	IGF1R	Adherens junction;AMPK signaling pathway;Endocytosis;Focal adhesion;FoxO signaling pathway;Glioma;HIF-1 signaling pathway;Longevity regulating pathway - mammal;Longevity regulating pathway - multiple species;Long-term depression;Melanoma;Oocyte meiosis;Ovarian steroidogenesis;Pathways in cancer;PI3K-Akt signaling pathway;Progesterone-mediated oocyte maturation;Prostate cancer;Proteoglycans in can…		10.9703	4.38917	3	4	3	1	18.6987	3	60.4	58.6	60.8	60.8	55.3	62	71	73.1	96.255	93.3865	96.8924	96.8924	88.1275	98.8048	113.147	116.494	+	0.0182627	12128.7	0.112596	0.0703964	1.59946	0.109718	0.297415	11744.4	-0.0233682	0.0692864	-0.337269	0.735914	0.870949	12300.4	0.081749	0.0706786	1.15663	0.247423	0.764728
O94888	UBX domain-containing protein 7 OS=Homo sapiens GN=UBXN7 PE=1 SV=2	UBXN7			40.4385	24.9489	8	21	8	1	85.8845	8	272.3	276.8	275.5	295.9	321.7	306.1	260	261.5	95.9732	97.5593	97.1011	104.291	113.384	107.886	91.638	92.1667	+	0.0182826	5217.74	-0.0966185	0.109923	-0.878963	0.379421	0.630942	5454.28	-0.0530616	0.0781152	-0.679274	0.496964	0.716238	5494.46	-0.0354872	0.0978592	-0.362636	0.716877	0.950591
Q7Z2T5	TRMT1-like protein OS=Homo sapiens GN=TRMT1L PE=1 SV=2	TRMT1L			39.3549	17.5989	8	15	8	1	61.9418	8	136	145.1	161.9	170	153.5	166.1	130.1	115.8	92.3207	98.4981	109.902	115.401	104.2	112.754	88.3157	78.6084	+	0.0183572	1699.61	-0.0632074	0.0781604	-0.808688	0.418695	0.665617	1862.59	0.0891028	0.117053	0.761216	0.446528	0.67945	1847.22	0.0658217	0.106378	0.618755	0.536078	0.908192
O95983	Methyl-CpG-binding domain protein 3 OS=Homo sapiens GN=MBD3 PE=1 SV=1	MBD3		ALL-1 supercomplex;HDAC1-associated core complex cII;HDAC1-associated protein complex;HDAC2-asscociated core complex;LARC complex (LCR-associated remodeling complex);MeCP1 complex;Mi2/NuRD complex;Mi2/NuRD-BCL6-MTA3 complex;Mi-2/NuRD-MTA2 complex;MTA1 complex;MTA2 complex;NuRD.1 complex;PID complex;SNF2h-cohesin-NuRD complex	43.1634	37.1134	8	34	7	1	133.318	8	739.2	657.7	649.8	597.7	606.5	607.7	794.1	856.8	107.335	95.5005	94.3534	86.7883	88.0661	88.2403	115.306	124.411	+	0.0183599	3428.28	-0.224918	0.0933288	-2.40995	0.0159546	0.0760533	3907.2	0.0288012	0.0850515	0.338632	0.734887	0.870238	3716.93	-0.0860409	0.1008	-0.85358	0.393338	0.847879
Q99541	Perilipin-2 OS=Homo sapiens GN=PLIN2 PE=1 SV=2	PLIN2			8.93112	10.984	3	3	3	1	12.324	3	61.9	67.9	81.5	70.9	52.3	48	57	53.9	100.365	110.093	132.144	114.957	84.7994	77.8273	92.4199	87.3936	+	0.0184466	2437.85	-0.0748852	0.0896857	-0.834973	0.403733	0.652944	2620.99	0.0356499	0.0902569	0.394983	0.692856	0.845854	2726.04	0.116278	0.103815	1.12005	0.262692	0.777224
Q52LJ0	Protein FAM98B OS=Homo sapiens GN=FAM98B PE=1 SV=1	FAM98B			49.8094	24.8485	8	26	5	1	109.584	8	389.8	357.3	382.2	388.9	390.1	371.1	314.1	315.4	107.202	98.2639	105.112	106.955	107.285	102.059	86.3832	86.7407	+	0.0184828	3564.97	-0.0755938	0.0888621	-0.850687	0.394943	0.645197	3883.32	0.0660274	0.0627519	1.0522	0.292709	0.541836	3608.14	-0.109528	0.0669937	-1.63489	0.102071	0.570039
Q9UJY5	ADP-ribosylation factor-binding protein GGA1 OS=Homo sapiens GN=GGA1 PE=1 SV=1	GGA1	Lysosome		7.81378	5.16432	3	5	3	1	17.3873	3	116.4	112.3	120.8	119.8	152.3	136	151	142.1	88.6266	85.5049	91.9768	91.2154	115.961	103.55	114.971	108.195	+	0.0185163	2775.64	-0.0216503	0.093139	-0.232452	0.816187	0.920786	2802.02	-0.0591111	0.0942447	-0.627209	0.530522	0.740392	2833.58	-0.0336445	0.0773996	-0.434686	0.663791	0.939989
A6NLC5	UPF0524 protein C3orf70 OS=Homo sapiens GN=C3orf70 PE=2 SV=1	C3orf70			1.38195	3.6	1	1	1	1	2.6233	1	8.4	6.7	4.4	4.8	5.9	5.4	7.8	8.1	130.485	104.078	68.3495	74.5631	91.6505	83.8835	121.165	125.825	+	0.0185645	56.9386	0.60122	0.202051	2.97559	0.00292428	0.0203762	37.834	-0.251215	0.220045	-1.14165	0.253599	0.501809	34.2978	-0.449243	0.16479	-2.72615	0.00640783	0.148812
P04406	Glyceraldehyde-3-phosphate dehydrogenase OS=Homo sapiens GN=GAPDH PE=1 SV=3	GAPDH	Alzheimer's disease;Biosynthesis of amino acids;Carbon metabolism;Glycolysis / Gluconeogenesis;HIF-1 signaling pathway;Metabolic pathways	Ecsit complex (ECSIT, MT-CO2, GAPDH, TRAF6, NDUFAF1);GAIT complex;HMGB1-HMGB2-HSC70-ERP60-GAPDH complex	436.168	64.4776	22	1449	22	1	6128.62	22	33579.6	35221.8	38258.4	40845	40430.8	47572.8	27943	28845.1	91.78	96.2685	104.568	111.638	110.506	130.026	76.374	78.8396	+	0.0185984	143719	0.00365409	0.10697	0.0341599	0.97275	0.990594	149619	0.0368395	0.0975483	0.377654	0.705688	0.853266	145245	-0.0326388	0.0911994	-0.357884	0.72043	0.95143
P30048	Thioredoxin-dependent peroxide reductase, mitochondrial OS=Homo sapiens GN=PRDX3 PE=1 SV=3	PRDX3			138.96	43.3594	9	177	9	1	732.351	9	6320.9	6530.2	5414.2	5525.1	6232.7	5447.2	7032.3	7281.8	101.572	104.936	87.0024	88.7844	100.155	87.5326	113.004	117.013	+	0.0186434	8022.23	-0.130248	0.0816722	-1.59477	0.110765	0.299047	8777.77	0.0239056	0.0713293	0.335145	0.737516	0.871805	8494.46	-0.0547785	0.0720232	-0.760568	0.446915	0.872685
Q15050	Ribosome biogenesis regulatory protein homolog OS=Homo sapiens GN=RRS1 PE=1 SV=2	RRS1			80.68	40.274	13	68	13	1	261.877	13	1541.5	1459.5	1435.2	1219.5	1105.1	1134	1560	1636.4	111.187	105.273	103.52	87.9616	79.71	81.7946	112.522	118.032	+	0.0186597	3076.96	0.125734	0.115935	1.08452	0.278134	0.531347	3186.13	0.145033	0.113546	1.2773	0.201497	0.440897	2998.05	0.00545003	0.108326	0.0503112	0.959874	0.993591
Q9Y388	RNA-binding motif protein, X-linked 2 OS=Homo sapiens GN=RBMX2 PE=1 SV=2	RBMX2			5.05086	6.8323	2	3	2	1	11.1021	2	57.7	55.7	57.2	53.1	49.5	55.3	66.4	68.9	99.5257	96.0759	98.6632	91.5912	85.3816	95.3859	114.532	118.844	+	0.01866	1084	-0.207535	0.0756798	-2.74227	0.00610153	0.036438	1148.84	-0.126239	0.0911358	-1.38517	0.165999	0.394054	1160.99	-0.0976697	0.088216	-1.10716	0.268223	0.7781
Q9GZN8	UPF0687 protein C20orf27 OS=Homo sapiens GN=C20orf27 PE=1 SV=3	C20orf27			2.44612	8.04598	1	3	1	1	10.0927	1	41.2	47	51.3	56.7	54.7	57.1	41.7	38.4	84.9266	96.8822	105.746	116.877	112.754	117.702	85.9572	79.1549	+	0.0186605	2471.25	0.167923	0.0836854	2.0066	0.044792	0.161409	2289.83	-0.0711296	0.0697341	-1.02001	0.307723	0.555619	2246.35	-0.114849	0.0803703	-1.429	0.153005	0.659836
Q14244	Ensconsin OS=Homo sapiens GN=MAP7 PE=1 SV=1	MAP7			40.2978	15.8879	11	39	11	1	152.697	11	597.6	617	827.6	727.1	513.1	597.9	510.6	524.5	97.2617	100.419	134.695	118.338	83.509	97.3105	83.1021	85.3644	+	0.0187126	6198.67	0.599024	0.0660885	9.06397	1.26e-19	1.47e-17	4961.21	0.0553401	0.0996382	0.55541	0.578614	0.772508	5256.13	0.177976	0.0903101	1.97072	0.0487554	0.417431
Q9BRX8	Redox-regulatory protein FAM213A OS=Homo sapiens GN=FAM213A PE=1 SV=3	FAM213A			51.1474	36.6812	8	42	8	1	164.827	8	1078.3	1166.6	1399.9	1321.1	1071.7	934.7	978.6	841.7	98.1098	106.144	127.371	120.201	97.5093	85.0442	89.0385	76.5826	+	0.0187184	3804.09	0.373039	0.0780509	4.77944	1.76e-06	3.44e-05	3030.04	-0.211686	0.0807636	-2.62105	0.00876588	0.063344	3127.1	-0.131776	0.0834432	-1.57923	0.114283	0.599006
Q96E39	RNA binding motif protein, X-linked-like-1 OS=Homo sapiens GN=RBMXL1 PE=1 SV=1	RBMXL1	Spliceosome		72.6609	24.8718	9	82	1	1	362.66	9	35.1	35	35.2	36	41.6	41.7	48.4	42.6	88.9734	88.7199	89.2269	91.2548	105.45	105.703	122.687	107.985	+	0.0187733	2149.96	0.157171	0.107027	1.46852	0.141963	0.351188	2253.08	0.204257	0.0889541	2.29621	0.0216637	0.11304	2214.16	0.15453	0.101943	1.51584	0.129559	0.624082
Q96GM5	SWI/SNF-related matrix-associated actin-dependent regulator of chromatin subfamily D member 1 OS=Homo sapiens GN=SMARCD1 PE=1 SV=2	SMARCD1		BAF complex;BRG1-associated complex;BRG1-SIN3A complex;BRG1-SIN3A-HDAC containing SWI/SNF remodeling complex I;BRM-associated complex;BRM-SIN3A complex;BRM-SIN3A-HDAC complex;EBAFa complex;EBAFb complex;NUMAC complex (nucleosomal methylation activator complex);PBAF complex (Polybromo- and BAF containing complex);SIN3-ING1b complex II;WINAC complex	112.695	40.7767	14	65	13	1	265.032	14	463	436.8	343.9	335.6	323	364.8	367.8	331.7	124.857	117.791	92.7392	90.5009	87.1031	98.3752	99.1842	89.4492	+	0.0187868	9638.93	-0.00971538	0.0839013	-0.115795	0.907815	0.962935	9816.05	-0.0274785	0.100712	-0.272842	0.784975	0.89743	9594.72	-0.0814204	0.0860327	-0.946389	0.34395	0.82526
P00558	Phosphoglycerate kinase 1 OS=Homo sapiens GN=PGK1 PE=1 SV=3	PGK1	Biosynthesis of amino acids;Carbon metabolism;Glycolysis / Gluconeogenesis;HIF-1 signaling pathway;Metabolic pathways		285.904	78.6571	30	319	26	1	1396.19	30	6126.1	6761.4	9644.3	7579	10564	10868.6	6513.1	7170.1	75.1362	82.9281	118.287	92.9559	129.567	133.303	79.8827	87.9408	+	0.0188561	32169.1	0.0458515	0.270231	0.169675	0.865266	0.942693	34041.7	0.100065	0.246468	0.405995	0.684746	0.841404	35641.3	0.163986	0.174221	0.941254	0.346574	0.82724
Q14692	Ribosome biogenesis protein BMS1 homolog OS=Homo sapiens GN=BMS1 PE=1 SV=1	BMS1	Ribosome biogenesis in eukaryotes		91.9607	19.7348	19	59	19	1	259.961	19	841.4	874.7	858.9	810.9	726	754.6	867.1	854.5	102.172	106.216	104.297	98.4685	88.159	91.6319	105.293	103.763	+	0.0189146	6101.91	-0.026419	0.101907	-0.259246	0.795446	0.910462	6734.98	0.140911	0.0971124	1.45101	0.146777	0.365917	6167.27	-0.0617326	0.0967621	-0.637983	0.523485	0.90188
P49792	E3 SUMO-protein ligase RanBP2 OS=Homo sapiens GN=RANBP2 PE=1 SV=2	RANBP2	RNA transport	Nuclear pore complex	775.925	48.0149	107	443	107	1	1842.12	107	7629.5	7828.9	6813.6	6671.6	6505.4	6175.8	7187.1	6641.7	110.067	112.943	98.2962	96.2477	93.85	89.095	103.685	95.8163	+	0.0189691	10795.8	0.21522	0.110639	1.94524	0.0517462	0.178816	11359.9	0.266677	0.116549	2.2881	0.0221316	0.114285	10398.9	0.0687761	0.0958234	0.717738	0.472919	0.882504
P10768	S-formylglutathione hydrolase OS=Homo sapiens GN=ESD PE=1 SV=2	ESD	Carbon metabolism		45.2369	21.2766	5	26	5	1	106.287	5	448.8	463.7	482.3	554.7	763.6	648.1	416.2	458.3	84.7652	87.5794	91.0924	104.767	144.222	122.407	78.608	86.5595	+	0.0189728	3227.59	-0.111862	0.0785067	-1.42487	0.154194	0.370499	3463.77	-0.00446365	0.0841354	-0.0530532	0.95769	0.981189	3413.11	-0.0399629	0.0737858	-0.541607	0.588089	0.922274
P27824	Calnexin OS=Homo sapiens GN=CANX PE=1 SV=2	CANX	Antigen processing and presentation;HTLV-I infection;Phagosome;Protein processing in endoplasmic reticulum;Thyroid hormone synthesis		235.944	46.4527	26	343	26	1	1374.47	26	11529.8	10696.1	10547.7	10437.1	10342.6	8909	12907	13669.1	103.594	96.1033	94.7699	93.7762	92.9271	80.0464	115.968	122.815	+	0.0189758	37256.6	0.211118	0.0921821	2.29023	0.0220082	0.0959309	41749.8	0.393861	0.116388	3.38405	0.000714253	0.0113886	40155	0.29799	0.103355	2.88319	0.00393676	0.111996
Q9BXA9	Sal-like protein 3 OS=Homo sapiens GN=SALL3 PE=1 SV=2	SALL3			65.3949	14.0769	12	44	8	1	189.414	12	279.4	304	312.3	283.2	297.5	288.2	358.1	367.9	89.7454	97.6472	100.313	90.966	95.5593	92.5721	115.024	118.172	+	0.0189838	404.104	0.00478461	0.121753	0.0392976	0.968653	0.989079	442.533	0.148465	0.136143	1.09051	0.27549	0.525843	432.986	0.0913662	0.122761	0.744259	0.45672	0.876094
Q9BU23	Lipase maturation factor 2 OS=Homo sapiens GN=LMF2 PE=1 SV=2	LMF2			7.41932	4.10184	2	2	2	1	7.54684	2	26.2	27	21.7	21.6	20.5	14	29.8	30.3	109.681	113.03	90.8425	90.4239	85.8189	58.6081	124.751	126.845	+	0.0190338	1636.49	0.134122	0.103817	1.29191	0.196389	0.431978	1713.02	0.17767	0.107229	1.65692	0.0975362	0.288172	1659.72	0.0971888	0.121222	0.801743	0.422701	0.861958
P42858	Huntingtin OS=Homo sapiens GN=HTT PE=1 SV=2	HTT	Huntington's disease	HD-RAB8A-OPTN complex;TGM2-HD complex;TGM2-HD-CALM1 complex	43.3623	5.98345	14	19	14	1	67.208	14	217.5	204.6	233	247.7	245.3	230.7	175	193.8	99.5651	93.6599	106.661	113.39	112.291	105.608	80.1099	88.716	+	0.019039	8212.16	-0.0215832	0.114209	-0.18898	0.850109	0.936994	8435.82	-0.0193042	0.10521	-0.183482	0.85442	0.934889	7915.51	-0.164399	0.105435	-1.55925	0.118937	0.607113
P53990	IST1 homolog OS=Homo sapiens GN=IST1 PE=1 SV=1	IST1	Endocytosis		35.5389	25	8	29	8	1	126.081	8	676.1	701.6	748.4	830	964.2	865.1	651	677.4	88.4687	91.8054	97.9293	108.607	126.167	113.2	85.1843	88.6388	+	0.0190858	9077.56	-0.034885	0.0601832	-0.579646	0.562153	0.775548	9597.15	0.0364998	0.0633884	0.575811	0.564743	0.763313	9581.12	0.0295663	0.0827976	0.357091	0.721023	0.951709
Q9BYW2	Histone-lysine N-methyltransferase SETD2 OS=Homo sapiens GN=SETD2 PE=1 SV=3	SETD2	Lysine degradation		14.641	2.18409	5	8	5	1	28.4936	5	121.3	112.4	116.4	116.7	110.4	99	144.4	135.1	101.538	94.0881	97.4364	97.6876	92.4139	82.8712	120.875	113.09	+	0.019147	6958.94	0.125561	0.113541	1.10586	0.268786	0.520942	8093.25	0.393689	0.113307	3.47452	0.000511762	0.00904579	7506.11	0.219946	0.108798	2.02161	0.043217	0.394634
O43592	Exportin-T OS=Homo sapiens GN=XPOT PE=1 SV=2	XPOT	RNA transport		68.2149	17.0478	13	41	13	1	168.517	13	307	322.1	344.2	399.3	359.7	354.5	261.4	264.2	94.0132	98.6373	105.405	122.278	110.152	108.559	80.049	80.9064	+	0.0191853	13490	0.1103	0.10636	1.03705	0.299713	0.554569	12605.6	-0.107116	0.110919	-0.965712	0.334188	0.583124	12499.3	-0.124389	0.100946	-1.23224	0.217859	0.73793
P17661	Desmin OS=Homo sapiens GN=DES PE=1 SV=3	DES	Arrhythmogenic right ventricular cardiomyopathy (ARVC);Dilated cardiomyopathy;Hypertrophic cardiomyopathy (HCM)		13.4295	8.08511	4	20	1	1	65.6743	4	39.8	24.4	28.3	31.6	91.3	73.7	49.9	67	78.4236	48.0788	55.7635	62.266	179.901	145.222	98.3251	132.02	+	0.019255	139.325	-0.460735	0.126653	-3.63776	0.00027502	0.00283027	186.74	0.184881	0.150195	1.23094	0.218347	0.459567	186.205	0.154133	0.135128	1.14064	0.254021	0.770665
Q9BTD8	RNA-binding protein 42 OS=Homo sapiens GN=RBM42 PE=1 SV=1	RBM42			33.9508	16.6667	6	19	6	1	67.8851	6	456.9	434.7	418.3	382	384.6	417.2	503.5	492.9	104.731	99.6418	95.8826	87.562	88.1579	95.6305	115.412	112.982	+	0.0192916	2485.31	-0.0838639	0.070167	-1.1952	0.232007	0.478006	2764.35	0.105766	0.0696367	1.51883	0.128805	0.340179	2532.78	-0.10037	0.0696369	-1.44134	0.149489	0.655126
Q9NVH2	Integrator complex subunit 7 OS=Homo sapiens GN=INTS7 PE=1 SV=1	INTS7		DSS1 complex;Integrator complex;Integrator-RNAPII complex	26.5857	5.61331	4	11	4	1	37.3042	4	18.7	15.9	15.3	14.8	6.4	12.6	23.4	26.7	111.809	95.0673	91.4798	88.4903	38.2661	75.3363	139.91	159.641	+	0.019296	1493.89	-0.0133791	0.122605	-0.109124	0.913104	0.965428	1790.83	0.328122	0.120045	2.73334	0.00626965	0.0509167	1582.67	0.0536753	0.11868	0.452268	0.651076	0.937211
Q9NTJ4	Alpha-mannosidase 2C1 OS=Homo sapiens GN=MAN2C1 PE=1 SV=1	MAN2C1	Other glycan degradation		1.18436	0.769231	1	1	1	1	2.29305	1	102.2	131.7	140	157	199.4	180.9	116.9	125.2	70.8922	91.3552	97.1126	108.905	138.316	125.483	81.0891	86.8464	+	0.0193009	3146.08	-0.0850405	0.117611	-0.723069	0.469638	0.706258	3182.23	-0.120044	0.0907427	-1.3229	0.185868	0.420525	3282.39	-0.0448666	0.0962523	-0.466136	0.641118	0.935438
Q92499	ATP-dependent RNA helicase DDX1 OS=Homo sapiens GN=DDX1 PE=1 SV=2	DDX1		Large Drosha complex	176.881	52.7027	31	140	31	1	555.544	31	3594.9	3645.9	3661	3697.4	3734.4	3817.7	3330.1	3041.2	100.83	102.26	102.683	103.704	104.742	107.079	93.4024	85.2994	+	0.0193293	6395.01	-0.0209772	0.0804186	-0.26085	0.794208	0.909942	7121.63	0.165311	0.105901	1.56101	0.118522	0.323928	6375.03	-0.0903958	0.0742821	-1.21693	0.223632	0.744035
Q96QZ7	Membrane-associated guanylate kinase, WW and PDZ domain-containing protein 1 OS=Homo sapiens GN=MAGI1 PE=1 SV=3	MAGI1	Rap1 signaling pathway;Tight junction		14.2945	4.02414	3	5	3	1	25.059	3	16	14.7	19.8	24.7	13.5	17.7	28.3	34.1	75.8294	69.6682	93.8389	117.062	63.981	83.8863	134.123	161.611	+	0.0193891	3774.5	0.0768137	0.0960332	0.799866	0.423788	0.669807	3748.99	0.000948012	0.118527	0.00799825	0.993618	0.996658	3613.51	-0.0856707	0.0869748	-0.985005	0.324621	0.810943
Q8N5P1	Zinc finger CCCH domain-containing protein 8 OS=Homo sapiens GN=ZC3H8 PE=1 SV=2	ZC3H8			9.35551	12.7148	3	5	3	1	16.0914	3	50.7	47.6	48.5	54	34.1	35.9	49.6	56.8	107.529	100.954	102.863	114.528	72.3224	76.14	105.196	120.467	+	0.0194706	675.872	-0.0771225	0.088596	-0.870497	0.384029	0.634806	692.274	-0.0802898	0.0831059	-0.966115	0.333987	0.582942	694.181	-0.0743679	0.0838328	-0.887098	0.375026	0.838613
Q9P0V9	Septin-10 OS=Homo sapiens GN=SEPT10 PE=1 SV=2	SEPT10			57.0984	35.4626	10	29	9	1	125.402	10	261.3	258.9	288.9	298.3	310.2	282.2	233.1	245.9	95.9427	95.0615	106.077	109.528	113.898	103.617	85.5884	90.2882	+	0.0194809	4991.66	-0.0569222	0.0906387	-0.628012	0.529996	0.752619	5126.98	-0.0536831	0.11315	-0.474443	0.635184	0.809122	5141.32	-0.047735	0.0950979	-0.501957	0.615698	0.929908
P50395	Rab GDP dissociation inhibitor beta OS=Homo sapiens GN=GDI2 PE=1 SV=2	GDI2			262.045	74.1573	27	258	19	1	1055.91	27	4116.7	4516.8	4526.1	5088.8	5255.8	6159.6	3451.9	3297.2	90.4449	99.2352	99.4395	111.802	115.471	135.328	75.8391	72.4403	+	0.0195029	21115.3	-0.107191	0.0841079	-1.27445	0.202505	0.44056	22064.7	-0.063026	0.0804404	-0.783512	0.433327	0.667835	21372.5	-0.138724	0.0784013	-1.76941	0.0768248	0.505613
P30049	ATP synthase subunit delta, mitochondrial OS=Homo sapiens GN=ATP5D PE=1 SV=2	ATP5D	Alzheimer's disease;Huntington's disease;Metabolic pathways;Oxidative phosphorylation;Parkinson's disease	F1F0-ATP synthase (EC 3.6.3.14), mitochondrial	42.7794	37.5	3	45	3	1	205.06	3	588.6	572.2	537	544.5	573.4	520	727.5	856.5	95.7132	93.0463	87.3224	88.542	93.2415	84.558	118.3	139.277	+	0.0195468	2444.15	-0.0554282	0.0904621	-0.612723	0.54006	0.759947	2596.21	0.0263754	0.073111	0.360758	0.71828	0.860304	2507.77	-0.0564764	0.060706	-0.930326	0.352202	0.829956
Q9UBT2	SUMO-activating enzyme subunit 2 OS=Homo sapiens GN=UBA2 PE=1 SV=2	UBA2	Ubiquitin mediated proteolysis	SUA1-UBA2 complex;SUMO1-SUA1-UBA2 complex	126.918	39.5312	17	87	17	1	371.636	17	1229.6	1281.4	1364	1494.5	1593.4	1790.5	1007.4	1186.3	89.8576	93.6431	99.6794	109.216	116.444	130.847	73.6195	86.6933	+	0.019597	11297.4	-0.086423	0.0887595	-0.973676	0.330217	0.585306	12723.9	0.132214	0.0719147	1.83849	0.0659904	0.227079	12088.9	0.0113341	0.0746228	0.151886	0.879277	0.982797
P20618	Proteasome subunit beta type-1 OS=Homo sapiens GN=PSMB1 PE=1 SV=2	PSMB1	Proteasome	20S proteasome;26S proteasome;PA28-20S proteasome;PA28gamma-20S proteasome;PA700-20S-PA28 complex	72.5832	44.8133	8	63	8	1	263.031	8	783.6	757.4	814.5	809.5	796.1	880.7	673.5	642.4	101.804	98.4004	105.819	105.169	103.428	114.419	87.5002	83.4597	+	0.019623	6977.39	-0.148619	0.0693869	-2.14188	0.0322028	0.126537	7716.3	0.0323359	0.0707103	0.457301	0.647455	0.816611	7277.98	-0.107317	0.0689357	-1.55676	0.119527	0.607987
Q96M27	Protein PRRC1 OS=Homo sapiens GN=PRRC1 PE=1 SV=1	PRRC1			32.6056	15.9551	7	24	7	1	82.3295	7	575.2	559.1	557.8	566.3	625.4	591.8	508.5	529.1	101.959	99.1049	98.8744	100.381	110.857	104.901	90.1356	93.7871	+	0.0196792	4992.58	-0.25607	0.107762	-2.37626	0.017489	0.0813043	5554.35	-0.0582176	0.0896797	-0.649172	0.516227	0.730727	5649.17	-0.0171713	0.142276	-0.12069	0.903937	0.986815
Q9Y5J1	U3 small nucleolar RNA-associated protein 18 homolog OS=Homo sapiens GN=UTP18 PE=1 SV=3	UTP18	Ribosome biogenesis in eukaryotes		57.2992	22.6619	9	48	9	1	210.914	9	524.7	516.3	492.6	462.6	412.5	423.3	501.5	463.7	110.545	108.775	103.782	97.4613	86.9061	89.1815	105.657	97.693	+	0.0197189	3599.36	0.160503	0.0884026	1.81559	0.0694329	0.218924	3733.98	0.185192	0.0786775	2.35382	0.0185818	0.102041	3509.24	0.0406496	0.0696289	0.583804	0.559352	0.916136
Q8IXM3	39S ribosomal protein L41, mitochondrial OS=Homo sapiens GN=MRPL41 PE=1 SV=1	MRPL41		39S ribosomal subunit, mitochondrial;55S ribosome, mitochondrial	11.172	30.6569	4	11	4	1	35.0445	4	347.2	336.4	312.2	320.2	292.6	298	349	382.1	105.304	102.028	94.6886	97.1149	88.744	90.3818	105.85	115.889	+	0.0197402	1631.09	-0.109307	0.0886752	-1.23267	0.2177	0.461678	1771.59	0.0256966	0.0754045	0.340784	0.733267	0.869034	1658.41	-0.131606	0.068208	-1.92948	0.0536711	0.436399
P37108	Signal recognition particle 14 kDa protein OS=Homo sapiens GN=SRP14 PE=1 SV=2	SRP14	Protein export	Nop56p-associated pre-rRNA complex	40.2744	40.4412	8	88	8	1	323.762	8	3587.1	3584.5	3684.8	3438.8	3385.6	3400.9	3881.2	3912.9	99.3801	99.3081	102.087	95.2715	93.7976	94.2215	107.528	108.406	+	0.0197552	7782.66	-0.000361124	0.0728746	-0.00495541	0.996046	0.998328	8037.34	0.0149578	0.0699362	0.213878	0.830642	0.923266	7745.57	-0.074158	0.0617884	-1.20019	0.230065	0.748502
P09382	Galectin-1 OS=Homo sapiens GN=LGALS1 PE=1 SV=2	LGALS1		SMN containing complex	30.3461	57.037	7	20	7	1	80.9272	7	526.6	499.9	744.5	725.5	568.7	484.6	727.1	874	81.7877	77.6408	115.63	112.679	88.3263	75.2645	112.928	135.743	+	0.0197632	1319.57	0.586233	0.162284	3.61238	0.0003034	0.00308455	1004.49	-0.0291899	0.196875	-0.148266	0.882132	0.948172	1338.08	0.401154	0.178705	2.24478	0.0247822	0.307647
Q6IQ32	ADNP homeobox protein 2 OS=Homo sapiens GN=ADNP2 PE=1 SV=1	ADNP2			11.8804	2.82935	3	8	3	1	27.6936	3	351.2	338.7	318	293.4	236.4	272.9	337.8	326	113.547	109.505	102.813	94.8594	76.4306	88.2315	109.214	105.399	+	0.0197649	4171.16	0.0715094	0.112517	0.635542	0.525075	0.749135	4291.19	0.0767211	0.111448	0.688403	0.491199	0.712085	4403.63	0.126234	0.106856	1.18134	0.237467	0.754921
P36957	Dihydrolipoyllysine-residue succinyltransferase component of 2-oxoglutarate dehydrogenase complex, mitochondrial OS=Homo sapiens GN=DLST PE=1 SV=4	DLST	Carbon metabolism;Citrate cycle (TCA cycle);Lysine degradation;Metabolic pathways		52.7331	22.7373	10	56	10	1	214.174	10	4110	4134	3447.1	2985.4	3077.7	2861.3	3706.8	3408.5	118.569	119.261	99.4447	86.1252	88.7879	82.545	106.937	98.3311	+	0.0198054	6287.52	-0.110894	0.0927557	-1.19555	0.231874	0.477952	6548.96	-0.0743745	0.0929467	-0.800184	0.423604	0.660034	6779.61	0.00505704	0.0982527	0.0514698	0.958951	0.993499
Q15813	Tubulin-specific chaperone E OS=Homo sapiens GN=TBCE PE=1 SV=1	TBCE			37.7032	26.186	13	21	13	1	73.8093	13	469.3	474	509.6	557.2	577.8	537.1	446.4	436.4	93.6773	94.6155	101.722	111.223	115.335	107.211	89.1062	87.1101	+	0.0198056	2219.88	0.0438707	0.0847073	0.517909	0.604522	0.80259	2310.64	0.0782258	0.0448821	1.74292	0.0813477	0.258655	2232.56	-0.0053451	0.0816571	-0.0654578	0.947809	0.99265
Q9Y5L4	Mitochondrial import inner membrane translocase subunit Tim13 OS=Homo sapiens GN=TIMM13 PE=1 SV=1	TIMM13			54.1367	61.0526	5	96	5	1	414.768	5	1993.6	1689.2	1805.4	1770.7	1695.1	1483.8	2480.2	2935.4	100.602	85.241	91.1047	89.3537	85.5387	74.8761	125.157	148.127	+	0.0198597	4001.51	0.0705797	0.0985952	0.715853	0.474082	0.709078	4036.98	0.0304766	0.113878	0.267625	0.788988	0.899269	3838.17	-0.0848657	0.104923	-0.808834	0.41861	0.859558
Q69YN2	CWF19-like protein 1 OS=Homo sapiens GN=CWF19L1 PE=1 SV=2	CWF19L1			19.1861	11.3383	4	5	4	1	22.8139	4	132.8	130.3	146.9	136.4	140.6	143.7	116	101.1	101.393	99.4846	112.159	104.142	107.349	109.716	88.5665	77.1903	+	0.0199231	1870.61	-0.129106	0.0704025	-1.83382	0.0666804	0.212937	1985.49	-0.0480401	0.058972	-0.814626	0.415286	0.653183	1933.88	-0.109661	0.0757172	-1.4483	0.147533	0.6506
P35580	Myosin-10 OS=Homo sapiens GN=MYH10 PE=1 SV=3	MYH10	Regulation of actin cytoskeleton;Salmonella infection;Tight junction	TLE1 corepressor complex (MASH1 promoter-corepressor complex)	857.105	53.0364	100	707	80	1	3067.55	100	12100.6	13083.9	14484.8	15144.8	13343.9	13802.5	12181.3	11233.4	91.8668	99.3319	109.967	114.978	101.306	104.787	92.4794	85.2831	+	0.0200018	24436	0.266012	0.109043	2.43952	0.0147067	0.0713067	23651	0.135261	0.114168	1.18475	0.236115	0.481562	22127.3	-0.0169168	0.0994622	-0.170082	0.864945	0.979864
Q9H0U6	39S ribosomal protein L18, mitochondrial OS=Homo sapiens GN=MRPL18 PE=1 SV=1	MRPL18	Ribosome	39S ribosomal subunit, mitochondrial;55S ribosome, mitochondrial	12.7831	17.7778	3	11	3	1	44.3951	3	92.1	91	85.8	85.4	95.4	95.5	86.5	80	103.527	102.29	96.4451	95.9955	107.236	107.349	97.232	89.9255	+	0.0200285	3014.96	-0.0645538	0.0775924	-0.831961	0.405431	0.654267	3471.12	0.2035	0.0719641	2.8278	0.00468688	0.041684	3258.64	0.0573779	0.0543184	1.05632	0.29082	0.789977
Q9P219	Protein Daple OS=Homo sapiens GN=CCDC88C PE=1 SV=3	CCDC88C			3.01054	0.788955	2	2	2	1	5.52135	2	90.2	82.9	87.2	90.1	105.3	93.9	111.7	112.1	93.3023	85.7512	90.1991	93.1989	108.922	97.1296	115.542	115.956	+	0.0200614	4947.68	0.00105092	0.0699912	0.015015	0.98802	0.99547	5446.18	0.163578	0.0662418	2.46941	0.0135336	0.0833719	5478.8	0.166892	0.0901172	1.85194	0.0640347	0.471277
Q6PD74	Alpha- and gamma-adaptin-binding protein p34 OS=Homo sapiens GN=AAGAB PE=1 SV=1	AAGAB			5.02251	4.44444	1	4	1	1	15.3091	1	91	91.4	99.1	115.9	141.3	127	98.6	92	85.0169	85.3906	92.5844	108.28	132.01	118.65	92.1172	85.9512	+	0.0201353	2573.24	0.106667	0.0915967	1.16453	0.244211	0.492803	2663.38	0.12564	0.0864551	1.45324	0.146158	0.364983	2392.02	-0.125736	0.0791501	-1.58858	0.112155	0.595728
P49756	RNA-binding protein 25 OS=Homo sapiens GN=RBM25 PE=1 SV=3	RBM25	Spliceosome	Spliceosome	129.531	29.8932	23	81	23	1	349.182	23	2923.4	2900.2	2870.9	2725.8	2802	2495.7	3333	3302	100.146	99.3517	98.348	93.3773	95.9877	85.4948	114.178	113.116	+	0.0201604	22079.3	0.206598	0.097452	2.12	0.0340064	0.131775	20961.3	0.0300276	0.0979281	0.306629	0.759126	0.884009	21223.9	0.0554359	0.0875948	0.632868	0.52682	0.904246
Q63HN8	E3 ubiquitin-protein ligase RNF213 OS=Homo sapiens GN=RNF213 PE=1 SV=3	RNF213			9.78607	1.07548	4	5	4	1	19.6075	4	37.3	38.8	48.6	50.7	52.1	45.9	42	41.3	83.6557	87.0199	108.999	113.709	116.849	102.944	94.1968	92.6269	+	0.020182	7538.75	0.015262	0.117502	0.129887	0.896656	0.957418	7103.68	-0.185331	0.12132	-1.52763	0.126606	0.33656	8094.46	0.11165	0.099495	1.12217	0.261792	0.776614
Q96EY4	Translation machinery-associated protein 16 OS=Homo sapiens GN=TMA16 PE=1 SV=2	TMA16			23.1591	24.1379	4	13	4	1	46.7943	4	172.1	165.9	180.6	187	158.2	189	238.5	275.8	87.8566	84.6915	92.1958	95.463	80.7606	96.4839	121.754	140.795	+	0.0201844	1986.42	-0.0522273	0.119486	-0.4371	0.662039	0.839261	2148.53	0.0675429	0.126741	0.532922	0.594087	0.782581	2108.98	0.0229428	0.111472	0.205817	0.836934	0.974859
Q9Y6E2	Basic leucine zipper and W2 domain-containing protein 2 OS=Homo sapiens GN=BZW2 PE=1 SV=1	BZW2			58.2012	31.0263	15	48	11	1	172.738	15	708.2	723.3	729.4	747	876.1	823.2	722.9	663.7	94.5243	96.5398	97.3539	99.703	116.934	109.874	96.4864	88.5849	+	0.020231	4673.8	-0.101399	0.0937967	-1.08105	0.279673	0.533258	4873.83	-0.0625007	0.0895579	-0.69788	0.485252	0.708488	4857.67	-0.0711177	0.0770266	-0.923287	0.355858	0.831504
P61960	Ubiquitin-fold modifier 1 OS=Homo sapiens GN=UFM1 PE=1 SV=1	UFM1			34.1993	50.5882	2	28	2	1	126.166	2	320.6	340	376.9	379.2	612.2	525.8	409.6	496.6	74.1079	78.5923	87.1218	87.6535	141.512	121.541	94.6806	114.791	+	0.0203488	5231.87	-0.399349	0.153069	-2.60894	0.00908226	0.049567	6182.86	-0.0545639	0.159866	-0.34131	0.732871	0.868726	6512.2	0.0507129	0.150377	0.337237	0.735938	0.954495
Q9UBM1	Phosphatidylethanolamine N-methyltransferase OS=Homo sapiens GN=PEMT PE=1 SV=4	PEMT	Glycerophospholipid metabolism;Metabolic pathways		4.33748	6.53266	1	2	1	1	7.24587	1	48.3	48.5	48.5	45.3	55.2	54	42.5	35.7	102.222	102.646	102.646	95.873	116.825	114.286	89.9471	75.5556	+	0.0204007	980.561	-0.199953	0.0985727	-2.02849	0.0425107	0.155433	1129.1	0.0768946	0.104035	0.739121	0.459833	0.690228	1147.88	0.107693	0.0963166	1.11812	0.263517	0.777465
Q96DA6	Mitochondrial import inner membrane translocase subunit TIM14 OS=Homo sapiens GN=DNAJC19 PE=1 SV=3	DNAJC19			23.9772	47.4138	6	22	6	1	75.6805	6	1032.8	1022.4	940.4	894.2	857	885.3	1021.8	958.2	108.543	107.45	98.8321	93.9767	90.0671	93.0413	107.387	100.703	+	0.0204195	1490.87	0.160622	0.0697564	2.30261	0.0213006	0.0937056	1555.12	0.195529	0.0946664	2.06546	0.0388798	0.163563	1487.42	0.093059	0.0682	1.3645	0.17241	0.68395
Q96C01	Protein FAM136A OS=Homo sapiens GN=FAM136A PE=1 SV=1	FAM136A			27.9125	58.6957	7	21	7	1	83.1658	7	721.2	666	661.2	612.8	739.5	638.1	1035.8	1307.9	90.3972	83.4783	82.8766	76.81	92.6909	79.9812	129.83	163.936	+	0.0204295	4660.98	-0.0782164	0.0708595	-1.10382	0.269669	0.521763	5317.53	0.164732	0.122622	1.34341	0.179139	0.412331	4809.45	-0.0646963	0.0720428	-0.898026	0.369172	0.836138
Q9BS26	Endoplasmic reticulum resident protein 44 OS=Homo sapiens GN=ERP44 PE=1 SV=1	ERP44			83.4045	43.5961	13	56	12	1	222.62	13	1395.6	1425.3	1195.6	1162.4	1347.9	1222.8	1410.8	1462.1	105.105	107.342	90.0428	87.5425	101.513	92.0913	106.25	110.113	+	0.0204345	2926.11	-0.263754	0.110386	-2.38937	0.0168773	0.0791216	3575.59	0.146869	0.137111	1.07117	0.284093	0.533499	3635.33	0.173203	0.112771	1.53588	0.124568	0.616313
Q8TCC3	39S ribosomal protein L30, mitochondrial OS=Homo sapiens GN=MRPL30 PE=1 SV=1	MRPL30	Ribosome	39S ribosomal subunit, mitochondrial;55S ribosome, mitochondrial	5.64549	21.7391	3	6	3	1	17.6387	3	418.8	386.8	324.5	313.8	289.6	290	431.3	371.3	118.552	109.494	91.858	88.8291	81.9787	82.0919	122.091	105.106	+	0.0204463	2384.85	0.0244121	0.11089	0.220148	0.825756	0.924998	2512.63	0.0836526	0.111641	0.749299	0.453677	0.684786	2359.28	-0.0609658	0.0987035	-0.617666	0.536795	0.908236
P84090	Enhancer of rudimentary homolog OS=Homo sapiens GN=ERH PE=1 SV=1	ERH		FCP1-associated protein complex	57.0845	44.2308	5	54	5	1	250.51	5	1173.7	1086.2	1237.7	1114.6	1127.3	971.9	1532.7	1776.9	93.6992	86.7139	98.8085	88.9811	89.995	77.5891	122.359	141.854	+	0.0204491	6869.74	-0.0793791	0.0707429	-1.12208	0.261828	0.51393	7317.11	0.00971665	0.0743729	0.130648	0.896054	0.955226	6795.16	-0.167819	0.0695316	-2.41356	0.0157976	0.245216
Q01664	Transcription factor AP-4 OS=Homo sapiens GN=TFAP4 PE=1 SV=2	TFAP4	Proteoglycans in cancer		12.4526	10.9467	4	4	4	1	13.5296	4	217.4	176.1	218.6	202.6	190.6	178.7	271.6	301.8	98.9644	80.1639	99.5106	92.2271	86.7645	81.3474	123.637	137.385	+	0.0204813	1443.26	0.0481167	0.13633	0.352943	0.724131	0.873595	1531.37	0.122062	0.130839	0.93292	0.350861	0.598362	1519.68	0.0894436	0.147188	0.607684	0.543397	0.910212
Q15906	Vacuolar protein sorting-associated protein 72 homolog OS=Homo sapiens GN=VPS72 PE=1 SV=1	VPS72		DMAP1-associated complex;NuA4/Tip60 HAT complex;SRCAP-associated chromatin remodeling complex	4.26448	3.02198	1	3	1	1	11.7337	1	207.2	187.4	165.4	158.7	189	164.4	251.7	304.6	101.793	92.0658	81.2577	77.9661	92.8519	80.7664	123.655	149.644	+	0.0205306	3112.53	0.0249937	0.0816023	0.306287	0.759386	0.891753	3305.4	0.104585	0.0801541	1.3048	0.191961	0.428723	3139.79	-0.0168424	0.0644447	-0.261347	0.793825	0.968556
O75487	Glypican-4 OS=Homo sapiens GN=GPC4 PE=1 SV=4	GPC4	Wnt signaling pathway		155.998	41.3669	17	114	15	1	520.361	17	3009.9	2705.3	2101.7	1887	2732.5	2483.4	2768.3	2678.9	118.227	106.262	82.5531	74.1199	107.33	97.546	108.737	105.225	+	0.0206114	16382.2	-0.181769	0.121603	-1.49477	0.134974	0.340583	20388.8	0.260193	0.1137	2.28842	0.0221131	0.114231	19838.5	0.193572	0.0933387	2.07387	0.0380917	0.374754
Q15459	Splicing factor 3A subunit 1 OS=Homo sapiens GN=SF3A1 PE=1 SV=1	SF3A1	Spliceosome	17S U2 snRNP;C complex spliceosome;NCOR1 complex;SF3A1-SF3A2-SF3A3 complex;Spliceosome	235.323	45.9016	28	197	28	1	750.567	28	3338.9	2948.7	3170.8	3205	3221.9	2941.2	3948.8	4289.5	98.6935	87.1597	93.7247	94.7356	95.2351	86.938	116.721	126.792	+	0.020617	6528.56	-0.00150142	0.105032	-0.0142948	0.988595	0.995723	7234.23	0.169587	0.126487	1.34075	0.180002	0.413423	6428.32	-0.0972914	0.0965179	-1.00801	0.313448	0.803943
Q9Y639	Neuroplastin OS=Homo sapiens GN=NPTN PE=1 SV=2	NPTN			23.3978	15.8291	6	16	6	1	62.0461	6	797.3	754	682.2	637.5	673.9	603.2	849.4	797.9	110.06	104.083	94.1712	88.0008	93.0255	83.266	117.252	110.143	+	0.0207299	5647.56	0.0907632	0.0696175	1.30374	0.192322	0.426155	6264.36	0.265536	0.0745811	3.56037	0.000370333	0.00716785	6198.83	0.214823	0.124521	1.7252	0.0844921	0.526357
Q9UGM6	Tryptophan--tRNA ligase, mitochondrial OS=Homo sapiens GN=WARS2 PE=1 SV=1	WARS2	Aminoacyl-tRNA biosynthesis		2.30848	2.22222	1	1	1	1	3.27605	1	33.2	38.9	35	34.6	26.3	28.2	41.4	39	96.0231	112.509	101.229	100.072	76.0665	81.5618	119.74	112.798	+	0.0207473	667.163	-0.0390719	0.077081	-0.506895	0.612229	0.807262	742.95	0.14571	0.121644	1.19783	0.230981	0.474644	665.183	-0.106736	0.0830741	-1.28482	0.198854	0.717808
Q03701	CCAAT/enhancer-binding protein zeta OS=Homo sapiens GN=CEBPZ PE=1 SV=3	CEBPZ			146.665	36.148	31	98	31	1	381.07	31	2907.8	2821.7	2444.8	2407.7	2271.5	2375	2600.7	2353.1	115.261	111.849	96.9087	95.4381	90.0393	94.1419	103.088	93.2738	+	0.0207762	12238.5	-0.0453352	0.0876172	-0.517423	0.604861	0.80259	14239	0.238338	0.112514	2.11829	0.0341505	0.150188	14283.2	0.236062	0.0949705	2.48564	0.012932	0.217938
O15066	Kinesin-like protein KIF3B OS=Homo sapiens GN=KIF3B PE=1 SV=1	KIF3B		KIF3A/B-PAR-3-aPKC-PAR-6 complex	1.4642	0.937082	1	1	1	1	2.83584	1	52.7	55.6	50.1	48.9	28.9	34.8	51.9	42.4	115.412	121.763	109.718	107.09	63.2904	76.2113	113.66	92.8552	+	0.0209085	2686.32	0.0935725	0.141057	0.663367	0.507096	0.735003	2913.42	0.203157	0.173639	1.17	0.242003	0.488444	2538.25	-0.0865049	0.137928	-0.627176	0.530544	0.906011
P25787	Proteasome subunit alpha type-2 OS=Homo sapiens GN=PSMA2 PE=1 SV=2	PSMA2	Proteasome	20S proteasome;26S proteasome;PA28-20S proteasome;PA28gamma-20S proteasome;PA700-20S-PA28 complex;Ubiquilin-proteasome complex	78.2489	52.9915	8	47	8	1	216.118	8	589	552.6	584.8	630.8	569	637.4	441.3	452.3	105.717	99.1833	104.963	113.219	102.127	114.404	79.2067	81.181	+	0.0209919	1474.48	-0.00589237	0.078928	-0.074655	0.940489	0.977449	1535.89	0.0280454	0.104116	0.269366	0.787648	0.898726	1527.36	0.0136512	0.0856705	0.159345	0.873397	0.981244
P29218	Inositol monophosphatase 1 OS=Homo sapiens GN=IMPA1 PE=1 SV=1	IMPA1	Inositol phosphate metabolism;Metabolic pathways;Phosphatidylinositol signaling system		13.482	23.4657	5	8	5	1	23.6054	5	107.8	105.6	95.8	112.4	148.2	135.3	92.4	71.4	99.2519	97.2264	88.2035	103.487	136.448	124.571	85.0731	65.7383	+	0.0210157	1093.24	-0.280581	0.099542	-2.81872	0.00482149	0.0303562	1379.9	0.207723	0.0953759	2.17794	0.0294108	0.136917	1192.77	-0.126186	0.0853587	-1.4783	0.139328	0.637701
Q15149	Plectin OS=Homo sapiens GN=PLEC PE=1 SV=3	PLEC			651.721	38.45	145	413	138	1	1636.67	145	7727.7	7710.5	6977.1	6729.3	7956.2	7673.3	8325	7811.9	101.495	101.269	91.6367	88.3821	104.496	100.78	109.34	102.601	+	0.0210472	10430.5	-0.0381058	0.0999602	-0.38121	0.703048	0.861579	13384.1	0.450674	0.112511	4.00559	6.18635e-05	0.0019077	13114.8	0.382723	0.111867	3.42124	0.000623368	0.0333132
P30520	Adenylosuccinate synthetase isozyme 2 OS=Homo sapiens GN=ADSS PE=1 SV=3	ADSS	Alanine, aspartate and glutamate metabolism;Metabolic pathways;Purine metabolism		115.581	45.614	17	62	17	1	256.085	17	1444.1	1339.2	1543.1	1821.4	1881.9	1964.3	1402	1384.5	90.394	83.8277	96.5909	114.011	117.798	122.956	87.7587	86.6633	+	0.0210669	5735.66	0.306394	0.0908961	3.37082	0.000749453	0.00662985	5700.17	0.233975	0.0983355	2.37935	0.017343	0.097504	5193.18	0.0217942	0.0876435	0.248669	0.803617	0.969707
Q8IWX8	Calcium homeostasis endoplasmic reticulum protein OS=Homo sapiens GN=CHERP PE=1 SV=3	CHERP	Spliceosome	17S U2 snRNP	111.11	25.5459	16	80	16	1	305.542	16	2184.5	1968.5	2036.2	2015.2	1998.3	1789.6	2451.6	2539.2	102.902	92.7275	95.9165	94.9273	94.1312	84.3003	115.484	119.611	+	0.0211116	5811.53	-0.0531072	0.0700695	-0.757922	0.448498	0.689681	6339.62	0.0912666	0.0725803	1.25746	0.208588	0.448725	6082.74	-0.00721014	0.0651858	-0.110609	0.911926	0.987328
Q9UBP9	PTB domain-containing engulfment adapter protein 1 OS=Homo sapiens GN=GULP1 PE=1 SV=1	GULP1			4.93175	5.59211	2	2	2	1	6.97995	2	47.4	50.7	39.4	42.5	30.2	35.4	41.1	45.4	114.182	122.132	94.9112	102.379	72.7492	85.2755	99.0063	109.365	+	0.0211427	4974.86	-0.0332436	0.0753666	-0.441092	0.659146	0.837816	5480.61	0.127769	0.132457	0.964611	0.33474	0.583746	5810.33	0.2482	0.0952882	2.60473	0.0091946	0.181544
P05154	Plasma serine protease inhibitor OS=Homo sapiens GN=SERPINA5 PE=1 SV=3	SERPINA5	Complement and coagulation cascades	PCI-PSA-SCG2 complex	3.10692	3.20197	1	2	1	1	6.42151	1	98.4	97	112.9	122	148.8	143.8	94.2	117.6	84.2195	83.0213	96.6299	104.419	127.356	123.077	80.6248	100.653	+	0.0211471	67.5448	0.0982788	0.182143	0.539571	0.589493	0.792009	45.6246	-0.71434	0.276043	-2.58778	0.00965961	0.0673958	59.4794	-0.195557	0.175755	-1.11267	0.26585	0.777601
P43243	Matrin-3 OS=Homo sapiens GN=MATR3 PE=1 SV=2	MATR3		p54(nrb)-PSF-matrin3 complex;SNW1 complex	329.562	44.7462	32	446	32	1	1787	32	13723.9	13818.7	13165.4	11902.9	11544.1	11634.6	14135.9	13726.3	105.923	106.655	101.613	91.8684	89.0991	89.7976	109.103	105.942	+	0.0211847	580.538	0.29167	0.158664	1.83829	0.0660195	0.211745	646.104	0.440774	0.172287	2.55837	0.0105165	0.0706997	580.788	0.186715	0.16736	1.11565	0.264572	0.777601
Q13206	Probable ATP-dependent RNA helicase DDX10 OS=Homo sapiens GN=DDX10 PE=1 SV=2	DDX10			61.5063	18.9714	13	43	13	1	171.324	13	339.9	353.6	327	316.1	270.8	296.9	329	324.5	106.31	110.595	102.275	98.8662	84.6978	92.8611	102.901	101.493	+	0.0212658	1955.33	0.104293	0.0905158	1.15221	0.249234	0.498487	2347.63	0.450612	0.0673498	6.69063	2.22211e-11	1.32954e-08	2010.7	0.104237	0.0791611	1.31677	0.187917	0.704968
Q8IZ52	Chondroitin sulfate synthase 2 OS=Homo sapiens GN=CHPF PE=1 SV=2	CHPF	Glycosaminoglycan biosynthesis - chondroitin sulfate / dermatan sulfate;Metabolic pathways		5.78238	4	2	2	2	1	8.00645	2	17.7	21.3	22.7	23.1	12.1	13.4	25.9	21.3	89.9048	108.19	115.302	117.333	61.4603	68.0635	131.556	108.19	+	0.0213059	3895.32	-0.192604	0.101926	-1.88964	0.0588065	0.19492	4189.17	-0.0777607	0.0955883	-0.813496	0.415934	0.653657	4418.51	0.0420769	0.112988	0.372403	0.709593	0.949201
Q08J23	tRNA (cytosine(34)-C(5))-methyltransferase OS=Homo sapiens GN=NSUN2 PE=1 SV=2	NSUN2			138.144	44.7197	25	86	25	1	341.547	25	1264	1158	1317.2	1369.2	1340.2	1368.4	1154.4	1145.3	99.9535	91.5714	104.16	108.272	105.979	108.209	91.2867	90.5671	+	0.0214716	7407.31	0.064099	0.0827248	0.774846	0.43843	0.68176	8384.65	0.283985	0.0837661	3.39022	0.000698368	0.0111947	7507.97	0.0319227	0.0917582	0.3479	0.727915	0.953673
P23284	Peptidyl-prolyl cis-trans isomerase B OS=Homo sapiens GN=PPIB PE=1 SV=2	PPIB			92.1132	53.2407	13	243	12	1	885.118	13	10974.9	10570.7	9735.8	9041.9	8710.4	8323.5	9338.1	8554.4	116.677	112.38	103.504	96.1269	92.6026	88.4894	99.2759	90.9442	+	0.0215636	12736.2	-0.0249142	0.0846741	-0.294237	0.768577	0.89678	12917.9	-0.0521772	0.0763763	-0.683159	0.494506	0.714568	13130.7	-0.0137141	0.119713	-0.114558	0.908795	0.987158
Q8N163	Cell cycle and apoptosis regulator protein 2 OS=Homo sapiens GN=CCAR2 PE=1 SV=2	CCAR2		IKBKB-CDC37-KIAA1967-HSP90AB1-HSP90AA1 complex	282.555	48.6457	33	222	33	1	902.633	33	6573.5	6688.8	6098	5844.8	5689.4	5745.4	6424.9	6933.4	105.18	107.025	97.5715	93.5202	91.0337	91.9297	102.802	110.938	+	0.0215738	7594.1	-0.0229212	0.0798296	-0.287127	0.774015	0.899589	8487.08	0.173414	0.0870809	1.99142	0.0464351	0.182365	7659.5	-0.0638509	0.0835683	-0.764056	0.444834	0.872685
Q12874	Splicing factor 3A subunit 3 OS=Homo sapiens GN=SF3A3 PE=1 SV=1	SF3A3	Spliceosome	17S U2 snRNP;C complex spliceosome;SF3A1-SF3A2-SF3A3 complex;Spliceosome	188.217	45.7086	19	148	19	1	681.609	19	3356.8	3010.2	3160.5	3228.3	3286	2895.1	4044.6	4452.5	97.8873	87.7801	92.163	94.1401	95.8227	84.4237	117.944	129.839	+	0.0216856	8102.9	-0.0478905	0.0839952	-0.570157	0.568571	0.77947	8875.64	0.103087	0.107807	0.95622	0.338961	0.587735	8094.76	-0.108005	0.100198	-1.07791	0.281073	0.783405
P20674	Cytochrome c oxidase subunit 5A, mitochondrial OS=Homo sapiens GN=COX5A PE=1 SV=2	COX5A	Alzheimer's disease;Cardiac muscle contraction;Huntington's disease;Metabolic pathways;Non-alcoholic fatty liver disease (NAFLD);Oxidative phosphorylation;Parkinson's disease		36.9246	35.3333	5	67	4	1	262.051	5	2831.9	2735.1	2769.2	2639.3	2653.3	2271.6	3762.2	4618.3	93.3046	90.1153	91.2388	86.9589	87.4202	74.844	123.956	152.162	+	0.021738	5942.17	0.0428308	0.0661887	0.647101	0.517567	0.743482	6297.89	0.118038	0.0680019	1.7358	0.0825985	0.26089	6115.06	0.0470691	0.0630747	0.746244	0.45552	0.875664
Q96FJ2	Dynein light chain 2, cytoplasmic OS=Homo sapiens GN=DYNLL2 PE=1 SV=1	DYNLL2	Vasopressin-regulated water reabsorption		31.2044	44.9438	3	41	2	1	146.721	3	487.9	503.7	505.5	490.6	435.2	464.1	435.6	408.9	104.601	107.989	108.375	105.18	93.303	99.4989	93.3887	87.6645	+	0.0217405	6407.44	-0.134041	0.103077	-1.30039	0.193467	0.427664	6366.87	-0.207816	0.129583	-1.60373	0.108773	0.307641	6207.85	-0.266742	0.0968795	-2.75334	0.00589901	0.14111
Q9H488	GDP-fucose protein O-fucosyltransferase 1 OS=Homo sapiens GN=POFUT1 PE=1 SV=1	POFUT1	Other types of O-glycan biosynthesis		15.764	13.1443	3	10	3	1	36.3852	3	328.2	334.7	241.9	236.9	222.2	268.3	255.9	228.1	124.071	126.529	91.4469	89.5568	83.9996	101.427	96.7394	86.23	+	0.0218941	4242.09	-0.181216	0.0873568	-2.07443	0.0380394	0.142941	4799.82	0.0533258	0.0756722	0.704695	0.481	0.706103	4776.37	0.0370124	0.108849	0.340033	0.733832	0.954312
B0I1T2	Unconventional myosin-Ig OS=Homo sapiens GN=MYO1G PE=1 SV=2	MYO1G			2.08124	1.08055	1	1	1	1	2.7117	1	33.8	29.8	35.1	34.7	26	32.6	44.9	51.8	93.6612	82.5771	97.2636	96.1552	72.0471	90.336	124.42	143.54	+	0.0219907	11.132	-0.34736	0.297584	-1.16727	0.243102	0.491766	12.7375	-0.16194	0.275052	-0.58876	0.556022	0.756965	13.6596	-0.0212012	0.187006	-0.113372	0.909736	0.987158
P05783	Keratin, type I cytoskeletal 18 OS=Homo sapiens GN=KRT18 PE=1 SV=2	KRT18	Pathogenic Escherichia coli infection		468.185	71.1628	30	954	29	1	3967.18	30	15330	17135.5	12708.5	12109.9	17676.9	16782.7	14954.6	13377.1	102.136	114.165	84.6703	80.6821	117.772	111.815	99.6349	89.1248	+	0.0220301	23921.2	-0.486311	0.110028	-4.4199	9.87e-06	0.000159737	26224.5	-0.309413	0.106906	-2.89427	0.00380042	0.0361652	27176.1	-0.201209	0.125799	-1.59944	0.109722	0.589657
Q13794	Phorbol-12-myristate-13-acetate-induced protein 1 OS=Homo sapiens GN=PMAIP1 PE=1 SV=1	PMAIP1	Apoptosis;p53 signaling pathway;Viral carcinogenesis	MCL1-NOXA complex	1.52288	12.963	1	3	1	1	8.63035	1	272.2	238.2	226.2	213.7	226.4	202.2	291	315.5	109.681	95.9807	91.1454	86.1086	91.226	81.4748	117.256	127.128	+	0.0220372	7455.41	-0.523424	0.181426	-2.88506	0.00391345	0.025552	7264.48	-0.640507	0.187658	-3.41316	0.000642142	0.0106176	8767.61	-0.130892	0.183011	-0.715215	0.474477	0.883507
P54136	Arginine--tRNA ligase, cytoplasmic OS=Homo sapiens GN=RARS PE=1 SV=2	RARS	Aminoacyl-tRNA biosynthesis	Multisynthetase complex	166.145	50.1515	29	135	29	1	540.139	29	3545.8	3445.9	3374.6	3520.3	3241.8	3610.1	2819.8	2727.1	107.917	104.876	102.706	107.141	98.6647	109.874	85.821	82.9997	+	0.0221069	4847.61	-0.0865025	0.0630173	-1.37268	0.169852	0.394667	5409.68	0.111068	0.0807889	1.37479	0.169196	0.398167	5177.69	0.00755575	0.0723614	0.104417	0.916839	0.988526
Q15059	Bromodomain-containing protein 3 OS=Homo sapiens GN=BRD3 PE=1 SV=1	BRD3			106.688	33.1956	22	71	16	1	262.53	22	1708.3	1707.1	1662.8	1537.6	1519.1	1460.8	1863.5	2072	100.999	100.928	98.3091	90.9069	89.8132	86.3663	110.175	122.502	+	0.0221364	4666.7	0.0342877	0.0928845	0.369144	0.712021	0.8662	5335.23	0.276355	0.0947945	2.91531	0.00355333	0.0346576	4983.95	0.121052	0.0826504	1.46463	0.143023	0.643988
O60271	C-Jun-amino-terminal kinase-interacting protein 4 OS=Homo sapiens GN=SPAG9 PE=1 SV=4	SPAG9		CHUK-NFKB2-REL-IKBKG-SPAG9-NFKB1-NFKBIE-COPB2-TNIP1-NFKBIA-RELA-TNIP2 complex	12.6965	4.99621	6	7	6	1	24.3019	6	114.5	118.3	136.2	144.8	158.3	145.3	101.1	119.1	88.2806	91.2105	105.012	111.642	122.051	112.028	77.9491	91.8273	+	0.0221624	3144.91	-0.172421	0.0869912	-1.98205	0.047474	0.168543	3815.56	0.217869	0.0994929	2.1898	0.0285389	0.134347	3662.95	0.11552	0.11578	0.997757	0.318397	0.807081
Q16706	Alpha-mannosidase 2 OS=Homo sapiens GN=MAN2A1 PE=1 SV=2	MAN2A1	Metabolic pathways;N-Glycan biosynthesis		70.1643	19.3182	18	37	18	1	152.529	18	567.7	569.8	591.8	559.6	470.6	480	461.2	374	111.459	111.871	116.19	109.868	92.3945	94.2401	90.549	73.4287	+	0.0221808	9289.33	0.32621	0.106325	3.06804	0.00215469	0.0158617	8334.15	0.0281716	0.0632872	0.445139	0.656219	0.822649	8767.84	0.140161	0.0709156	1.97645	0.0481039	0.415067
Q9NX40	OCIA domain-containing protein 1 OS=Homo sapiens GN=OCIAD1 PE=1 SV=1	OCIAD1			49.3628	29.7959	6	37	6	1	169.782	6	483	460.1	457.6	467.7	441.8	403.6	571.9	667	97.756	93.1212	92.6152	94.6593	89.4174	81.6859	115.749	134.996	+	0.0221872	8281.43	-0.0689135	0.079067	-0.871584	0.383435	0.634227	8579.76	-0.045606	0.0565389	-0.80663	0.41988	0.656839	9035.55	0.0718313	0.0860954	0.834322	0.4041	0.8527
Q13185	Chromobox protein homolog 3 OS=Homo sapiens GN=CBX3 PE=1 SV=4	CBX3		CEN complex	106.477	43.7158	9	238	7	1	1052.78	9	2197.3	2016.6	2297.2	2341.5	2360.3	2042.2	2924.9	3382.5	89.8576	82.468	93.943	95.7546	96.5235	83.5149	119.613	138.326	+	0.0221973	13962.8	0.0325333	0.0885557	0.367376	0.713338	0.866924	13870.3	-0.04242	0.130103	-0.32605	0.744386	0.87593	13261.6	-0.149862	0.0841471	-1.78095	0.0749209	0.500247
O43488	Aflatoxin B1 aldehyde reductase member 2 OS=Homo sapiens GN=AKR7A2 PE=1 SV=3	AKR7A2	Metabolism of xenobiotics by cytochrome P450		34.9455	15.8774	4	16	4	1	68.1596	4	243.3	272	285.4	314	374.5	326.8	227.9	237.9	85.3011	95.3633	100.061	110.089	131.3	114.576	79.9018	83.4078	+	0.0224942	1501.1	-0.136097	0.0911008	-1.49392	0.135198	0.340841	1522.19	-0.165719	0.0814088	-2.03564	0.0417865	0.171215	1582.53	-0.0679138	0.104962	-0.647032	0.517611	0.899186
Q9BZE4	Nucleolar GTP-binding protein 1 OS=Homo sapiens GN=GTPBP4 PE=1 SV=3	GTPBP4	Ribosome biogenesis in eukaryotes		92.3228	35.3312	18	61	18	1	245.42	18	2215.4	1988.5	1767.5	1656.3	1436.9	1534.8	1968.2	1796.9	123.382	110.745	98.4371	92.2441	80.0251	85.4774	109.615	100.074	+	0.022499	6759.25	-0.0277697	0.103873	-0.267342	0.789206	0.907241	7061.55	0.0145953	0.0758511	0.19242	0.847413	0.931156	6939.87	-0.027057	0.0997157	-0.271342	0.786128	0.967686
O43290	U4/U6.U5 tri-snRNP-associated protein 1 OS=Homo sapiens GN=SART1 PE=1 SV=1	SART1	Spliceosome	C complex spliceosome;Spliceosome	147.386	42.75	25	90	25	1	394.541	25	914.8	828.5	910.6	862.4	780.8	783.6	989.9	1066.3	102.543	92.8695	102.072	96.6694	87.5226	87.8365	110.961	119.525	+	0.0225326	3041.27	-0.0581958	0.057105	-1.0191	0.308155	0.563683	3316	0.0851515	0.0677918	1.25607	0.209089	0.4491	3117.72	-0.0606435	0.0669763	-0.905448	0.365228	0.835751
Q96A33	Coiled-coil domain-containing protein 47 OS=Homo sapiens GN=CCDC47 PE=1 SV=1	CCDC47			96.7297	31.2629	13	62	13	1	259.837	13	1552.2	1381.5	1332.3	1408.4	1415.9	1321.6	1715.2	1800.9	104.105	92.6559	89.3561	94.4601	94.9631	88.6385	115.037	120.785	+	0.0226301	6063.81	0.0632652	0.107427	0.588912	0.55592	0.771141	7187.01	0.378522	0.104191	3.63298	0.000280163	0.00592851	7061.49	0.312262	0.119256	2.61842	0.00883368	0.178695
Q92616	Translational activator GCN1 OS=Homo sapiens GN=GCN1L1 PE=1 SV=6	GCN1L1		CDC5L complex;CDC5L core complex	327.767	32.1228	72	219	72	1	807.051	72	4406.6	4517.3	4682.4	5084.8	4883.1	5222.5	4102.5	3864.2	95.891	98.2999	101.893	110.649	106.26	113.646	89.2736	84.088	+	0.0227059	12188.7	0.0359822	0.0900858	0.399422	0.689583	0.854452	13037.4	0.131228	0.0844266	1.55434	0.120103	0.326305	12296.5	-0.00580489	0.0846195	-0.0686	0.945308	0.992081
Q9BUM1	Glucose-6-phosphatase 3 OS=Homo sapiens GN=G6PC3 PE=1 SV=2	G6PC3	Adipocytokine signaling pathway;AMPK signaling pathway;Carbohydrate digestion and absorption;FoxO signaling pathway;Galactose metabolism;Glucagon signaling pathway;Glycolysis / Gluconeogenesis;Insulin resistance;Insulin signaling pathway;Metabolic pathways;PI3K-Akt signaling pathway;Starch and sucrose metabolism		8.33887	8.3815	2	3	2	1	13.8905	2	19.6	21.1	23.4	26	36.7	30.5	24.1	24.5	76.1535	81.9815	90.9179	101.02	142.593	118.504	93.6377	95.1918	+	0.0227832	3949.38	0.0107205	0.0908563	0.117994	0.906072	0.962072	4309.53	0.15275	0.0791548	1.92976	0.053636	0.200011	4268.6	0.120169	0.108108	1.11156	0.266328	0.777601
Q13601	KRR1 small subunit processome component homolog OS=Homo sapiens GN=KRR1 PE=1 SV=4	KRR1			31.7253	23.0971	8	17	8	1	56.3724	8	627.4	653	539.9	483.3	442.1	461.4	625.8	547	114.596	119.272	98.6141	88.276	80.7507	84.2759	114.304	99.911	+	0.0228755	3547.2	-0.124244	0.104173	-1.19267	0.232999	0.478901	3955.75	0.0723765	0.0674905	1.0724	0.283542	0.532864	3906.01	0.0397997	0.0781121	0.50952	0.610388	0.928895
P30101	Protein disulfide-isomerase A3 OS=Homo sapiens GN=PDIA3 PE=1 SV=4	PDIA3	Antigen processing and presentation;Protein processing in endoplasmic reticulum	HMGB1-HMGB2-HSC70-ERP60-GAPDH complex	319.864	58.6139	30	686	30	1	2904.54	30	20913.2	21137.9	20470	18941.7	17954.6	16921.3	20779.3	20186.7	106.358	107.5	104.104	96.3313	91.3112	86.0562	105.677	102.663	+	0.0229421	39628	0.221501	0.0830241	2.66791	0.00763241	0.043159	40661	0.223006	0.0627087	3.55621	0.000376237	0.00723833	39005.1	0.118735	0.100045	1.18681	0.235301	0.753311
Q13242	Serine/arginine-rich splicing factor 9 OS=Homo sapiens GN=SRSF9 PE=1 SV=1	SRSF9	Herpes simplex infection;Spliceosome	Spliceosome;SRp30c-SRp55 complex;TRA2B1-SRp30c-SRp55 complex	62.7215	43.8914	10	77	10	1	310.114	10	2584.6	2515.8	2604.8	2457	2546	2261.2	2984.9	3095.3	98.2289	95.6142	98.9967	93.3794	96.7619	85.938	113.443	117.638	+	0.0229563	8697.42	0.0551226	0.0627501	0.878447	0.379701	0.631157	8718.68	8.2699e-06	0.103885	7.96064e-05	0.999936	0.999982	8362.01	-0.0996234	0.0744189	-1.33868	0.180673	0.696422
Q9HB40	Retinoid-inducible serine carboxypeptidase OS=Homo sapiens GN=SCPEP1 PE=1 SV=1	SCPEP1			32.2117	17.6991	7	22	7	1	78.4269	7	344.4	372.4	357.8	360.1	335.6	327.3	310.8	296.9	101.845	110.125	105.807	106.487	99.2422	96.7878	91.9085	87.798	+	0.0230037	2381.06	0.484197	0.0709763	6.82195	8.98e-12	4.73e-10	2206.66	0.263331	0.0749954	3.51129	0.000445934	0.00816567	2214.13	0.231669	0.136338	1.69923	0.0892766	0.541621
O43252	Bifunctional 3'-phosphoadenosine 5'-phosphosulfate synthase 1 OS=Homo sapiens GN=PAPSS1 PE=1 SV=2	PAPSS1	Metabolic pathways;Purine metabolism;Selenocompound metabolism;Sulfur metabolism		49.0201	19.2308	9	30	8	1	102.186	9	353.6	385.6	409.9	477.5	437.9	462.6	319.1	313.9	89.5162	97.6172	103.769	120.882	110.857	117.11	80.7823	79.4658	+	0.0230062	4941.18	-0.179612	0.0872137	-2.05945	0.0394513	0.146542	4645.21	-0.403745	0.0813628	-4.96228	6.96695e-07	6.29207e-05	4903.11	-0.252203	0.0961456	-2.62313	0.00871249	0.178068
Q9Y4L1	Hypoxia up-regulated protein 1 OS=Homo sapiens GN=HYOU1 PE=1 SV=1	HYOU1	Protein processing in endoplasmic reticulum		409.255	53.1532	44	432	44	1	1807.88	44	15349.6	15314.5	13534.5	12836.6	13219.8	12103.7	14551.8	13914.6	110.802	110.549	97.6999	92.662	95.4282	87.3715	105.043	100.444	+	0.0230468	14740.3	0.101613	0.0922631	1.10134	0.270747	0.523059	16730.2	0.324885	0.0880029	3.69176	0.000222711	0.00504655	15501.9	0.148333	0.0946403	1.56734	0.117036	0.604195
Q16643	Drebrin OS=Homo sapiens GN=DBN1 PE=1 SV=4	DBN1			333.672	54.6995	25	407	25	1	1736.84	25	5560.2	5094.9	5158.5	5340.7	5280	4659.3	6372	6628.8	100.878	92.4362	93.5901	96.8958	95.7945	84.5332	115.607	120.266	+	0.0230642	19884.3	0.0620428	0.0882069	0.703378	0.48182	0.71543	21369.7	0.166718	0.0905517	1.84114	0.0656014	0.226328	20021.5	0.0146908	0.121562	0.12085	0.90381	0.986811
Q93009	Ubiquitin carboxyl-terminal hydrolase 7 OS=Homo sapiens GN=USP7 PE=1 SV=2	USP7	Epstein-Barr virus infection;FoxO signaling pathway;Herpes simplex infection;Viral carcinogenesis		188.706	43.0127	38	147	38	1	585.24	38	4638.1	4374.4	4582.9	4381	4339.7	4434.3	3888.6	3611.4	108.334	102.175	107.045	102.329	101.364	103.574	90.8276	84.3529	+	0.0230711	16413.1	0.0957764	0.0876525	1.09268	0.274533	0.527014	17469.5	0.178368	0.083988	2.12373	0.0336925	0.148858	16367.4	0.0268188	0.0783617	0.342243	0.732168	0.954274
P35241	Radixin OS=Homo sapiens GN=RDX PE=1 SV=1	RDX	MicroRNAs in cancer;Proteoglycans in cancer;Regulation of actin cytoskeleton		144.757	36.8782	26	155	11	1	547.175	26	1420.3	1197.3	1343.1	1364.7	1657	1645	1629.9	1698.7	95.0351	80.1137	89.8695	91.3148	110.873	110.07	109.06	113.663	+	0.0232053	4321.13	-0.0123912	0.083176	-0.148976	0.881573	0.950536	4964.82	0.240006	0.116255	2.06448	0.0389722	0.16375	4721.02	0.127297	0.0796961	1.59728	0.110204	0.590817
Q16555	Dihydropyrimidinase-related protein 2 OS=Homo sapiens GN=DPYSL2 PE=1 SV=1	DPYSL2	Axon guidance		278.795	63.2867	25	322	20	1	1363.73	25	5308.1	6221.3	6466.9	7490.3	7412	7063.5	4817.6	4710.5	85.8045	100.566	104.536	121.079	119.814	114.18	77.8756	76.1444	+	0.0232117	10492.7	-0.0330454	0.0903784	-0.365633	0.714639	0.867834	10082.3	-0.192663	0.0867161	-2.22177	0.0262989	0.127437	10047.3	-0.19619	0.0869122	-2.25734	0.0239868	0.301405
Q86WJ1	Chromodomain-helicase-DNA-binding protein 1-like OS=Homo sapiens GN=CHD1L PE=1 SV=2	CHD1L			16.0984	5.90858	5	8	5	1	30.4274	5	167.6	156.9	152.7	148	168.3	172.6	137.5	146.8	107.23	100.384	97.6967	94.6897	107.678	110.429	87.9718	93.9219	+	0.0232568	3905.87	-0.145745	0.0890145	-1.63732	0.101564	0.283351	4852.18	0.29233	0.0991175	2.94933	0.00318465	0.0322276	4301.58	0.0211834	0.0858703	0.24669	0.805148	0.970425
Q12907	Vesicular integral-membrane protein VIP36 OS=Homo sapiens GN=LMAN2 PE=1 SV=1	LMAN2	Protein processing in endoplasmic reticulum		98.4424	55.8989	13	62	13	1	252.633	13	1903.2	1954.9	1671.5	1609.5	1785.3	1752	1763.8	1636.3	108.163	111.101	94.9952	91.4716	101.463	99.5702	100.241	92.9947	+	0.0233127	6838.01	-0.264493	0.076697	-3.44855	0.000563609	0.00519745	8120.51	0.0906029	0.077349	1.17135	0.241457	0.487786	8193.22	0.105978	0.0785083	1.3499	0.177047	0.690995
Q6P4R8	Nuclear factor related to kappa-B-binding protein OS=Homo sapiens GN=NFRKB PE=1 SV=2	NFRKB		INO80 chromatin remodeling complex	2.79425	0.769823	1	1	1	1	3.30258	1	94.7	95.7	97.6	89.2	86.5	88.9	105.3	111.9	98.4152	99.4544	101.429	92.6994	89.8935	92.3876	109.431	116.29	+	0.0234243	2325.29	0.0601612	0.093186	0.645604	0.518536	0.743848	2541.41	0.200479	0.105247	1.90485	0.056799	0.206811	2335.55	0.00843811	0.101226	0.0833588	0.933566	0.990723
P55263	Adenosine kinase OS=Homo sapiens GN=ADK PE=1 SV=2	ADK	Metabolic pathways;Purine metabolism		20.4666	26.5193	6	11	6	1	33.7735	6	138.6	126.2	153.4	152.4	198.9	176	135.6	149.9	90.0731	82.0146	99.6913	99.0414	129.261	114.379	88.1235	97.4167	+	0.0235101	1319.9	0.100487	0.0733385	1.37018	0.170629	0.395618	1310.67	0.0242281	0.0784723	0.308747	0.757514	0.883164	1304.3	0.0104937	0.0750403	0.139841	0.888786	0.98416
Q9Y2H6	Fibronectin type-III domain-containing protein 3A OS=Homo sapiens GN=FNDC3A PE=1 SV=4	FNDC3A			8.17023	3.92321	3	5	3	1	17.8878	3	25.7	24.8	28	27.3	21.3	19.8	19	12.8	115.053	111.024	125.35	122.216	95.3553	88.6402	85.0588	57.3027	+	0.0235428	2558.45	0.0182567	0.0912597	0.200053	0.84144	0.932802	2830.87	0.189537	0.0820919	2.30883	0.0209528	0.11035	2644.77	0.0320009	0.086573	0.369641	0.71165	0.950073
P51530	DNA replication ATP-dependent helicase/nuclease DNA2 OS=Homo sapiens GN=DNA2 PE=1 SV=3	DNA2	DNA replication		4.67634	1.32075	1	1	1	1	4.41251	1	17.6	17.2	13.4	16.9	27.4	23.7	18.1	20.3	91.0737	89.0039	69.3402	87.4515	141.785	122.639	93.6611	105.045	+	0.0235657	3396.09	0.236244	0.115262	2.04962	0.0404014	0.14917	3687.51	0.347906	0.135526	2.56708	0.010256	0.0697519	3209.42	0.0462779	0.11761	0.393486	0.69396	0.945271
O43776	Asparagine--tRNA ligase, cytoplasmic OS=Homo sapiens GN=NARS PE=1 SV=1	NARS	Aminoacyl-tRNA biosynthesis		129.76	37.2263	16	116	16	1	498.703	16	2147.5	2241.7	2211.8	2336.2	2333.9	2597.4	1897.1	1802.6	97.7903	102.08	100.718	106.383	106.278	118.277	86.3879	82.0847	+	0.0236154	13582.5	-0.0302141	0.0769908	-0.392438	0.694735	0.856839	15165	0.166542	0.0696993	2.38944	0.0168741	0.0957174	14665	0.0844196	0.0843866	1.00039	0.317121	0.806884
Q5TDH0	Protein DDI1 homolog 2 OS=Homo sapiens GN=DDI2 PE=1 SV=1	DDI2			16.2968	19.2982	5	11	5	1	41.6084	5	182.9	172.2	206.3	236	228.4	225.7	184.6	178.6	90.6175	85.3162	102.211	116.926	113.16	111.823	91.4597	88.487	+	0.0236716	5579.93	0.133438	0.11808	1.13007	0.258448	0.510275	5779.67	0.152842	0.117179	1.30435	0.192116	0.428869	5302.39	-0.0404412	0.127096	-0.318194	0.750338	0.957705
Q5JTD0	Tight junction-associated protein 1 OS=Homo sapiens GN=TJAP1 PE=1 SV=1	TJAP1	Tight junction		11.7167	7.18133	4	6	4	1	22.8584	4	51.4	41.9	46	44.3	27.6	35.6	55.4	59.8	113.591	92.5967	101.657	97.9006	60.9945	78.674	122.431	132.155	+	0.0236742	2146.81	-0.0996468	0.101302	-0.983664	0.325281	0.580681	2275.13	-0.0238796	0.0642391	-0.37173	0.710094	0.85549	2294.05	-0.00403443	0.0923886	-0.0436681	0.965169	0.994243
P52209	6-phosphogluconate dehydrogenase, decarboxylating OS=Homo sapiens GN=PGD PE=1 SV=3	PGD	Carbon metabolism;Glutathione metabolism;Metabolic pathways;Pentose phosphate pathway		169.494	55.0725	19	166	19	1	706.116	19	3969.3	3727.3	4094.1	4844.8	4682.1	5120.3	3130.1	3298.5	96.6163	90.7258	99.6541	117.927	113.966	124.633	76.1894	80.2884	+	0.0236961	14988.2	-0.0362378	0.0872276	-0.415439	0.67782	0.847839	15271.1	-0.052466	0.10538	-0.497875	0.618572	0.798634	14494.2	-0.177193	0.0815811	-2.17199	0.0298564	0.333089
Q9NW13	RNA-binding protein 28 OS=Homo sapiens GN=RBM28 PE=1 SV=3	RBM28	Ribosome biogenesis in eukaryotes	Nop56p-associated pre-rRNA complex;Parvulin-associated pre-rRNP complex	72.7237	24.5059	19	43	19	1	171.298	19	1132.6	1187.4	1003.2	923.4	902.7	913.6	1039.5	945.6	112.584	118.032	99.7217	91.7893	89.7316	90.8151	103.33	93.996	+	0.0237388	3377.77	0.000173262	0.0766751	0.0022597	0.998197	0.999307	3778.44	0.198078	0.076023	2.6055	0.00917393	0.0650933	3583.26	0.0722658	0.0946251	0.763707	0.445042	0.872685
Q9Y512	Sorting and assembly machinery component 50 homolog OS=Homo sapiens GN=SAMM50 PE=1 SV=3	SAMM50			66.9183	31.7697	11	45	11	1	199.436	11	783.6	795.4	630.3	587.3	625.7	585.7	640.9	539.6	120.821	122.64	97.1842	90.5541	96.4749	90.3074	98.8185	83.1994	+	0.0237693	3083.81	-0.0485217	0.0873236	-0.555654	0.578447	0.78503	3275.32	0.032384	0.0676417	0.478758	0.632111	0.80736	3019.8	-0.16258	0.0661066	-2.45936	0.0139185	0.228285
Q8WUB8	PHD finger protein 10 OS=Homo sapiens GN=PHF10 PE=1 SV=3	PHF10			10.2773	10.8434	4	5	4	1	18.8091	4	176.3	162.5	184.2	164.3	111.8	71	160.5	153.2	119.142	109.816	124.48	111.032	75.5533	47.9811	108.464	103.531	+	0.023867	5187.61	-0.0429793	0.0754107	-0.569936	0.568721	0.77947	5518.98	0.0422902	0.0794166	0.532511	0.594372	0.782761	5546.22	0.0523701	0.0563732	0.928989	0.352895	0.830589
P13987	CD59 glycoprotein OS=Homo sapiens GN=CD59 PE=1 SV=1	CD59	Complement and coagulation cascades;Hematopoietic cell lineage		10.1731	23.4375	3	5	3	1	20.5958	3	128.6	144	151.1	132.5	99.7	88.9	141.4	133	100.942	113.03	118.603	104.003	78.2575	69.7802	110.989	104.396	+	0.0239313	2081.53	0.112818	0.102501	1.10065	0.271048	0.523223	1893.11	-0.147796	0.213892	-0.690983	0.489576	0.711565	1989.49	-0.0479755	0.121402	-0.39518	0.69271	0.945008
Q9UFG5	UPF0449 protein C19orf25 OS=Homo sapiens GN=C19orf25 PE=1 SV=2	C19orf25			5.06877	24.5763	2	3	2	1	9.777	2	40.8	43.6	39	45.7	47.1	42.9	55.8	59.7	87.1329	93.1127	83.2888	97.5974	100.587	91.6177	119.167	127.496	+	0.0239623	1525.93	0.0377004	0.0711023	0.530228	0.595954	0.796328	1548.02	0.0118184	0.0752365	0.157084	0.875179	0.944775	1522.42	-0.0293329	0.0719361	-0.407764	0.683447	0.943175
P09001	39S ribosomal protein L3, mitochondrial OS=Homo sapiens GN=MRPL3 PE=1 SV=1	MRPL3	Ribosome	39S ribosomal subunit, mitochondrial;55S ribosome, mitochondrial	36.5683	29.5977	8	29	8	1	100.661	8	1281.2	1216	1014.6	973.3	901.5	932	1116.7	959.5	122.095	115.881	96.6884	92.7527	85.9103	88.8169	106.418	91.4376	+	0.0240398	8672.4	0.0979553	0.101653	0.963619	0.335237	0.590164	8657.22	0.0336974	0.126416	0.266559	0.789809	0.899688	8216.78	-0.0861324	0.100679	-0.855518	0.392265	0.847366
Q01081	Splicing factor U2AF 35 kDa subunit OS=Homo sapiens GN=U2AF1 PE=1 SV=3	U2AF1	Shigellosis;Spliceosome	17S U2 snRNP;C complex spliceosome;CF IIAm complex (Cleavage factor IIAm complex);Nop56p-associated pre-rRNA complex;Spliceosome	79.8652	40	8	92	8	1	393.156	8	2364	2153.8	2139.3	2129.9	1802.1	1946	2477.2	2348.9	108.933	99.2466	98.5784	98.1453	83.0403	89.6712	114.149	108.237	+	0.0240553	423.872	-0.25063	0.147814	-1.69558	0.0899652	0.26077	421.804	-0.319403	0.152454	-2.09508	0.0361642	0.15604	474.687	-0.0391381	0.124998	-0.313109	0.754198	0.958577
Q9UBU8	Mortality factor 4-like protein 1 OS=Homo sapiens GN=MORF4L1 PE=1 SV=2	MORF4L1		MAF1 complex;MAF2 complex;MRG15-PAM14-RB complex;NuA4/Tip60 HAT complex;NuA4/Tip60-HAT complex A;NuA4/Tip60-HAT complex B	43.0984	27.0718	8	23	6	1	95.5485	8	259.9	215.7	224.8	210.1	175.5	196.8	290.6	334.1	109.001	90.464	94.2805	88.1153	73.6042	82.5374	121.877	140.121	+	0.0240635	21875.6	0.0656895	0.0879955	0.74651	0.45536	0.69536	22649.8	0.0868011	0.0726377	1.19499	0.232093	0.47606	21880.1	0.00404728	0.0679418	0.0595698	0.952498	0.993187
Q86YP4	Transcriptional repressor p66-alpha OS=Homo sapiens GN=GATAD2A PE=1 SV=1	GATAD2A			99.1255	44.2338	20	61	19	1	253.428	20	611.2	570.6	552.3	526.1	506.4	534.9	614.9	636.8	107.388	100.255	97.0394	92.4361	88.9748	93.9823	108.038	111.886	+	0.0240644	7770.3	-0.172128	0.0931071	-1.84871	0.0645	0.208463	8994.02	0.112104	0.10506	1.06705	0.285951	0.535362	8711.62	0.0356999	0.103926	0.343513	0.731212	0.954274
Q8TD30	Alanine aminotransferase 2 OS=Homo sapiens GN=GPT2 PE=1 SV=1	GPT2	2-Oxocarboxylic acid metabolism;Alanine, aspartate and glutamate metabolism;Arginine biosynthesis;Biosynthesis of amino acids;Carbon metabolism;Metabolic pathways		48.8028	32.8872	10	23	10	1	88.1953	10	818.6	722.7	696.3	679.9	541.9	502	692.9	617.1	124.233	109.679	105.672	103.183	82.24	76.1847	105.156	93.6525	+	0.0241046	4767.22	-0.395302	0.121106	-3.26411	0.00109809	0.00910367	4638.21	-0.526154	0.135077	-3.8952	9.81161e-05	0.00268417	5032.94	-0.251741	0.164595	-1.52945	0.126152	0.618177
Q6IBS0	Twinfilin-2 OS=Homo sapiens GN=TWF2 PE=1 SV=2	TWF2			28.9956	26.0745	8	20	6	1	74.4198	8	182.8	192.2	219.5	232.9	259.8	232.7	203.8	193.2	85.1768	89.5568	102.277	108.521	121.055	108.428	94.9619	90.0227	+	0.0241097	1140.77	-0.0622711	0.0871782	-0.714296	0.475044	0.709946	1176.42	-0.0512089	0.102259	-0.500779	0.616527	0.797433	1143.21	-0.117053	0.0920782	-1.27123	0.203647	0.722571
P48723	Heat shock 70 kDa protein 13 OS=Homo sapiens GN=HSPA13 PE=1 SV=1	HSPA13			11.6097	9.97877	4	8	4	1	25.8918	4	133	135.3	109.2	88.3	103.6	99.4	148.8	132.1	112.035	113.973	91.9869	74.3814	87.2697	83.7317	125.345	111.277	+	0.0242803	3043.3	-0.188782	0.108274	-1.74356	0.0812365	0.243709	3353.64	-0.0166474	0.108882	-0.152894	0.878482	0.946544	3603.56	0.141677	0.0880865	1.60839	0.107751	0.584265
Q00796	Sorbitol dehydrogenase OS=Homo sapiens GN=SORD PE=1 SV=4	SORD	Fructose and mannose metabolism;Metabolic pathways;Pentose and glucuronate interconversions		29.8444	30.5322	7	19	7	1	72.9327	7	400.9	396.6	479.6	530.9	587.5	721.2	377.2	425.3	81.833	80.9553	97.8975	108.369	119.922	147.214	76.9953	86.8136	+	0.0242965	2385.48	0.26498	0.11946	2.21814	0.026545	0.110112	2476.94	0.276084	0.159602	1.72983	0.0836613	0.262765	2370.36	0.174043	0.126591	1.37484	0.16918	0.680164
O75843	AP-1 complex subunit gamma-like 2 OS=Homo sapiens GN=AP1G2 PE=1 SV=1	AP1G2	Lysosome	AP1 adaptor complex;Gamma-BAR-AP1 complex	12.2436	3.69427	3	8	2	1	30.8937	3	82.4	76.2	96.5	96.7	92.2	95.2	85.9	77.6	93.8096	86.7511	109.862	110.09	104.967	108.382	97.7942	88.345	+	0.0243476	2513.7	0.114825	0.160767	0.714233	0.475083	0.709962	2871.64	0.347798	0.125201	2.77792	0.00547083	0.0462826	2672.71	0.167358	0.145717	1.14851	0.250758	0.767761
O95989	Diphosphoinositol polyphosphate phosphohydrolase 1 OS=Homo sapiens GN=NUDT3 PE=1 SV=1	NUDT3			3.54416	9.30233	2	4	1	1	13.0478	2	31.2	33.7	38	37	42.3	44	34.7	39.2	83.1723	89.8367	101.3	98.6338	112.762	117.294	92.5025	104.498	+	0.0243567	5183.07	0.120949	0.0744333	1.62493	0.104177	0.287799	5634.57	0.249408	0.0815105	3.05983	0.00221462	0.0252513	5255.61	0.0863418	0.0960071	0.899328	0.368478	0.835977
Q96JI7	Spatacsin OS=Homo sapiens GN=SPG11 PE=1 SV=3	SPG11			1.19057	0.409333	1	1	1	1	2.52383	1	98	110.9	134.3	110.7	115.8	113	152.7	165.9	78.2982	88.6048	107.301	88.445	92.5197	90.2826	122.001	132.548	+	0.0244215	2911.02	-0.0763502	0.0931014	-0.820076	0.412173	0.660177	3079.79	-0.00341359	0.0781008	-0.0437075	0.965138	0.984639	3120.85	0.0234807	0.106233	0.22103	0.825069	0.973269
O14828	Secretory carrier-associated membrane protein 3 OS=Homo sapiens GN=SCAMP3 PE=1 SV=3	SCAMP3		SCAMP1-SCAMP2-SCAMP3 complex	30.1751	21.0375	5	17	5	1	73.2908	5	119.3	120.6	94.7	90.7	113.1	102.4	95	80.6	116.903	118.177	92.7976	88.878	110.828	100.343	93.0916	78.9809	+	0.0244605	1029.81	0.0386941	0.0801039	0.483049	0.629061	0.818155	1121.75	0.174392	0.0834382	2.09007	0.0366111	0.157422	1152.57	0.216366	0.108796	1.98873	0.0467311	0.409803
P80365	Corticosteroid 11-beta-dehydrogenase isozyme 2 OS=Homo sapiens GN=HSD11B2 PE=1 SV=2	HSD11B2	Aldosterone-regulated sodium reabsorption;Steroid hormone biosynthesis		6.18467	6.66667	2	2	2	1	7.86992	2	46.5	45.2	42.1	39.5	40	40.3	34.4	27	118.095	114.794	106.921	100.317	101.587	102.349	87.3651	68.5714	+	0.0245075	1873.89	-0.247877	0.078076	-3.17482	0.00149927	0.0118332	1842.07	-0.351777	0.106028	-3.31777	0.000907382	0.0135052	1969.54	-0.174068	0.109937	-1.58334	0.113345	0.59766
Q15654	Thyroid receptor-interacting protein 6 OS=Homo sapiens GN=TRIP6 PE=1 SV=3	TRIP6	NOD-like receptor signaling pathway		82.0365	41.5966	10	29	10	1	132.932	10	448.8	407.1	494.6	544.3	661.6	594	532.9	580	84.2165	76.3915	92.8107	102.137	124.148	111.463	99.9977	108.836	+	0.0246282	3834.89	-0.0588329	0.072997	-0.805964	0.420264	0.666778	4477.63	0.238675	0.083144	2.87062	0.00409665	0.0380785	4322.46	0.148541	0.103538	1.43465	0.151387	0.65755
P53992	Protein transport protein Sec24C OS=Homo sapiens GN=SEC24C PE=1 SV=3	SEC24C	Protein processing in endoplasmic reticulum		77.9075	18.3729	16	44	16	1	160.754	16	749.5	763.7	782.3	774.7	772.9	809.3	721.9	708.4	98.5746	100.442	102.889	101.889	101.652	106.44	94.9447	93.1692	+	0.0246564	5404.86	-0.170503	0.0757054	-2.25219	0.02431	0.103198	6064.21	0.0453738	0.0631765	0.718207	0.472629	0.699823	5776.82	-0.06933	0.0880078	-0.787772	0.43083	0.865722
Q99598	Translin-associated protein X OS=Homo sapiens GN=TSNAX PE=1 SV=1	TSNAX			15.07	16.8966	4	8	4	1	31.3091	4	114.2	117.1	131.7	161.6	174.3	167.9	96.1	117.2	84.5848	86.7327	97.5465	119.693	129.099	124.359	71.1786	86.8068	+	0.0246892	1600.27	-0.123084	0.0826807	-1.48867	0.136575	0.343077	1756.75	0.0379138	0.0650573	0.582775	0.560045	0.759322	1660.49	-0.0946702	0.0832687	-1.13692	0.25557	0.772251
Q9UMS0	NFU1 iron-sulfur cluster scaffold homolog, mitochondrial OS=Homo sapiens GN=NFU1 PE=1 SV=2	NFU1			39.0239	25.9843	5	20	5	1	92.834	5	338.7	295	296.8	285.1	357.8	280.6	456.3	534.1	95.2609	82.97	83.4763	80.1856	100.633	78.92	128.336	150.218	+	0.0246943	1004.24	-0.197094	0.0786217	-2.50687	0.0121807	0.0621186	1135.53	0.037548	0.0798129	0.47045	0.638034	0.810814	1152.37	0.069227	0.0864763	0.800532	0.423403	0.861958
Q02952	A-kinase anchor protein 12 OS=Homo sapiens GN=AKAP12 PE=1 SV=4	AKAP12		AKAP250-PKA-PDE4D complex	851.564	71.4366	85	496	85	1	2201.83	85	8593.9	8345	11515.1	12314	8100.1	7109.1	8422.9	10383.6	91.9334	89.2708	123.183	131.729	86.651	76.0497	90.1041	111.079	+	0.0247487	14202.1	0.575884	0.116068	4.96162	6.99e-07	1.54e-05	12861.3	0.30917	0.137669	2.24574	0.0247203	0.123	12572.1	0.243156	0.123107	1.97516	0.0482497	0.415504
P35268	60S ribosomal protein L22 OS=Homo sapiens GN=RPL22 PE=1 SV=2	RPL22	Ribosome	60S ribosomal subunit, cytoplasmic;Nop56p-associated pre-rRNA complex;Ribosome, cytoplasmic	73.7166	50.7812	4	82	4	1	358.179	4	817.4	813.5	863.6	864.9	870.8	846.6	834.6	847.5	96.7495	96.2879	102.218	102.372	103.07	100.206	98.7853	100.312	+	0.0247556	19926.8	0.00239257	0.0816589	0.0292996	0.976626	0.991536	22224	0.193276	0.0863027	2.23952	0.0251223	0.124223	21658	0.132505	0.063902	2.07356	0.0381203	0.374864
Q96QC0	Serine/threonine-protein phosphatase 1 regulatory subunit 10 OS=Homo sapiens GN=PPP1R10 PE=1 SV=1	PPP1R10		PNUTS-PP1 complex	37.0919	12.0213	11	23	11	1	80.1198	11	687.2	638.8	660.6	569.9	495.5	555.7	792.9	745.6	106.828	99.3043	102.693	88.5935	77.0277	86.3861	123.26	115.907	+	0.0247925	4194.96	-0.577482	0.11721	-4.92691	8.35e-07	1.81e-05	4167.91	-0.61942	0.180476	-3.43215	0.000598822	0.0100927	5189.64	-0.0875686	0.131196	-0.667464	0.504476	0.894588
P21281	V-type proton ATPase subunit B, brain isoform OS=Homo sapiens GN=ATP6V1B2 PE=1 SV=3	ATP6V1B2	Collecting duct acid secretion;Epithelial cell signaling in Helicobacter pylori infection;Metabolic pathways;Oxidative phosphorylation;Phagosome;Rheumatoid arthritis;Synaptic vesicle cycle;Vibrio cholerae infection		76.4223	31.3112	11	57	11	1	237.562	11	573.9	620.4	574.9	582.4	548.6	584.7	492.7	459.4	103.475	111.859	103.656	105.008	98.9137	105.423	88.8348	82.8307	+	0.0248025	4205.17	-0.0933892	0.0872856	-1.06993	0.284652	0.539203	4538.48	0.0269876	0.0624001	0.432492	0.665384	0.828501	4504.97	0.00718147	0.0707198	0.101548	0.919115	0.989022
P34741	Syndecan-2 OS=Homo sapiens GN=SDC2 PE=1 SV=2	SDC2	Cell adhesion molecules (CAMs);Malaria;Proteoglycans in cancer		18.0144	17.9104	3	16	3	1	61.6879	3	1387.5	1132.5	742.8	804.1	1194.3	1016.7	1668	2195.5	109.452	89.3368	58.5955	63.4311	94.2118	80.2019	131.579	173.191	+	0.0248031	2219.94	-0.967622	0.0984749	-9.82608	8.69e-23	1.38e-20	3014.58	-0.16311	0.181777	-0.897304	0.369557	0.615619	3383.15	0.0833414	0.126944	0.656521	0.511489	0.897703
Q12802	A-kinase anchor protein 13 OS=Homo sapiens GN=AKAP13 PE=1 SV=2	AKAP13			18.6639	3.37718	6	9	6	1	31.2486	6	180.1	169.8	219.7	226.3	181.7	201.8	204	216.4	90.0613	84.9106	109.864	113.164	90.8614	100.913	102.013	108.214	+	0.0248394	3137.48	0.266925	0.117325	2.2751	0.0228999	0.0986745	3187.46	0.240323	0.128941	1.86382	0.0623463	0.219142	3014.18	0.113973	0.102924	1.10735	0.268141	0.7781
P49023	Paxillin OS=Homo sapiens GN=PXN PE=1 SV=3	PXN	Bacterial invasion of epithelial cells;Chemokine signaling pathway;Focal adhesion;Leukocyte transendothelial migration;Proteoglycans in cancer;Regulation of actin cytoskeleton;VEGF signaling pathway;Viral carcinogenesis	DDEF1-CTTN-PXN complex;ITGA4-ITGB1-PXN complex;ITGA4-PXN-GIT1 complex;ITGAV-ITGB3-PXN-PTK2b complex;Polycystin-1 multiprotein complex (ACTN1, CDH1, SRC, JUP, VCL, CTNNB1, PXN, BCAR1, PKD1, PTK2, TLN1);PXN-ITGB5-PTK2 complex	46.4448	15.5668	7	24	7	1	89.3832	7	633	530.5	458.4	542.8	973.6	899	739.5	954.2	88.3615	74.0534	63.9888	75.7704	135.906	125.493	103.228	133.198	+	0.0248597	6493.28	-0.813513	0.156974	-5.18246	2.19e-07	5.37e-06	8655.62	-0.119526	0.180404	-0.662544	0.507623	0.72492	9238.63	0.0139605	0.183404	0.0761191	0.939324	0.990948
P61077	Ubiquitin-conjugating enzyme E2 D3 OS=Homo sapiens GN=UBE2D3 PE=1 SV=1	UBE2D3	Protein processing in endoplasmic reticulum;Ubiquitin mediated proteolysis	BRCA1-BARD1-UbcH5c complex	24.5113	24.4898	3	30	2	1	126.298	3	630.6	649.7	670.6	792.3	819.4	871.2	556.3	611.4	90.0616	92.7894	95.7743	113.155	117.026	124.424	79.4501	87.3195	+	0.0249148	18123.5	0.026913	0.0594134	0.45298	0.650563	0.832354	18074.8	-0.0409071	0.0545216	-0.750292	0.453079	0.684281	18279.4	-0.0156202	0.0548163	-0.284956	0.775678	0.965813
P54709	Sodium/potassium-transporting ATPase subunit beta-3 OS=Homo sapiens GN=ATP1B3 PE=1 SV=1	ATP1B3	Adrenergic signaling in cardiomyocytes;Aldosterone-regulated sodium reabsorption;Bile secretion;cAMP signaling pathway;Carbohydrate digestion and absorption;Cardiac muscle contraction;cGMP-PKG signaling pathway;Endocrine and other factor-regulated calcium reabsorption;Gastric acid secretion;Insulin secretion;Mineral absorption;Pancreatic secretion;Protein digestion and absorption;Proximal tubule …		72.5332	31.5412	8	81	8	1	338.07	8	1795.6	1799.2	1559.5	1487.4	1462.2	1285.9	1713.4	1587.5	113.192	113.418	98.3082	93.7632	92.1746	81.0609	108.01	100.073	+	0.0249504	9731.76	-0.156198	0.073065	-2.13779	0.0325334	0.127439	9743.6	-0.210214	0.120569	-1.74351	0.0812447	0.258568	10113.2	-0.116631	0.108225	-1.07768	0.281178	0.783405
Q9H3Q1	Cdc42 effector protein 4 OS=Homo sapiens GN=CDC42EP4 PE=1 SV=1	CDC42EP4			9.96162	10.6742	2	2	2	1	10.1395	2	12.5	10.8	9.9	8.5	13.6	15	15.9	19.8	94.3396	81.5094	74.717	64.1509	102.642	113.208	120	149.434	+	0.0249755	961.528	-0.126684	0.157173	-0.806018	0.420232	0.666778	1257.38	0.40579	0.125891	3.22334	0.00126707	0.0171036	1321.11	0.441333	0.141447	3.12013	0.00180772	0.0664603
Q13111	Chromatin assembly factor 1 subunit A OS=Homo sapiens GN=CHAF1A PE=1 SV=2	CHAF1A		ASF1-interacting protein complex;Chromatin assembly complex (CAF-1 complex);Histone H3.1 complex;Replication-coupled CAF-1-MBD1-ETDB1 complex;WINAC complex	48.4963	19.0377	13	25	13	1	96.8718	13	475.7	397.2	423.1	406.5	388.5	373.8	535.5	528.3	107.85	90.0527	95.9247	92.1612	88.0803	84.7475	121.408	119.776	+	0.0249833	7467.29	-0.0240311	0.137563	-0.174692	0.861322	0.941275	7722.79	-0.00624347	0.143507	-0.0435063	0.965298	0.984737	7433.76	-0.0857277	0.138811	-0.617587	0.536848	0.908236
Q12789	General transcription factor 3C polypeptide 1 OS=Homo sapiens GN=GTF3C1 PE=1 SV=4	GTF3C1		5S-DNA-TFIIIA-TFIIIC2 subcomplex;5S-DNA-TFIIIA-TFIIIC2-TFIIIB subcomplex;TFIIIC containing complex;TFIIIC containing complex TFIIIC2;TFIIIC containing-TOP1-SUB1 complex	138.155	23.2338	36	80	36	1	303.782	36	1509.4	1454.4	1445.3	1375.8	1263.9	1262.5	1472.8	1393.1	108.034	104.098	103.446	98.4719	90.4627	90.3625	105.415	99.7101	+	0.0250012	8348.71	0.0204121	0.089204	0.228824	0.819005	0.921779	9469.67	0.245343	0.0979151	2.50567	0.012222	0.0780621	8756.16	0.0668947	0.0846634	0.790126	0.429454	0.864863
P15121	Aldose reductase OS=Homo sapiens GN=AKR1B1 PE=1 SV=3	AKR1B1	Fructose and mannose metabolism;Galactose metabolism;Glycerolipid metabolism;Metabolic pathways;Pentose and glucuronate interconversions		49.4851	45.5696	11	43	10	1	148.458	11	1327.3	1492.9	1469.8	1770.5	1782.2	1983.4	1154	1127.4	87.701	98.643	97.1167	116.985	117.758	131.053	76.2503	74.4927	+	0.0250201	4345.89	-0.102495	0.0824423	-1.24324	0.213781	0.456317	4212.75	-0.23958	0.107712	-2.22426	0.0261308	0.127044	4246.38	-0.217525	0.0853945	-2.5473	0.0108561	0.199407
Q9UHB6	LIM domain and actin-binding protein 1 OS=Homo sapiens GN=LIMA1 PE=1 SV=1	LIMA1			65.6863	23.0567	12	38	12	1	161.878	12	363.2	415.6	386.2	376.8	299.7	289.3	349.4	354.6	102.498	117.285	108.988	106.336	84.5774	81.6424	98.6031	100.071	+	0.0250212	3867.58	-0.214762	0.131268	-1.63606	0.101827	0.283981	3505.17	-0.51229	0.161805	-3.16609	0.00154501	0.0195644	3965.42	-0.176909	0.158578	-1.1156	0.264594	0.777601
Q14240	Eukaryotic initiation factor 4A-II OS=Homo sapiens GN=EIF4A2 PE=1 SV=2	EIF4A2	RNA transport		142.624	47.9115	17	262	6	1	1028.98	17	652.3	718.3	682.6	744.9	691.9	682.9	561.1	531	99.1149	109.143	103.719	113.185	105.132	103.764	85.2574	80.6838	+	0.0250229	27387.4	0.0427953	0.0483093	0.88586	0.375693	0.627938	29037.3	0.119388	0.0485044	2.46139	0.0138401	0.0846717	28314.6	0.058073	0.0515927	1.12561	0.260332	0.776258
Q6RI45	Bromodomain and WD repeat-containing protein 3 OS=Homo sapiens GN=BRWD3 PE=1 SV=2	BRWD3			3.74857	1.8313	2	2	2	1	7.18776	2	20.9	19	14.3	16.3	11.3	12.3	15	18.1	131.447	119.497	89.9371	102.516	71.0692	77.3585	94.3396	113.836	+	0.0251226	4914.02	0.375608	0.0936242	4.01187	6.02e-05	0.000775784	4583.49	0.166598	0.0948557	1.75633	0.0790314	0.254178	4728.82	0.218339	0.109	2.0031	0.0451661	0.404064
Q9P291	Armadillo repeat-containing X-linked protein 1 OS=Homo sapiens GN=ARMCX1 PE=1 SV=1	ARMCX1			8.45795	8.16777	4	7	4	1	20.5067	4	201.9	206.7	226.4	231.9	202.4	184.6	201.6	196.2	97.7902	100.115	109.657	112.321	98.0323	89.4109	97.6449	95.0294	+	0.0251448	1351.11	0.0840188	0.126323	0.665109	0.505981	0.734565	1252.22	-0.152005	0.11709	-1.29819	0.194223	0.431681	1317.73	-0.031727	0.115749	-0.274101	0.784007	0.967586
P61081	NEDD8-conjugating enzyme Ubc12 OS=Homo sapiens GN=UBE2M PE=1 SV=1	UBE2M	Ubiquitin mediated proteolysis		25.2043	40.9836	7	16	7	1	61.6085	7	221	244.1	216	265.1	300.2	295.8	194.6	167.7	92.8328	102.536	90.7325	111.357	126.101	124.253	81.7432	70.4437	+	0.0251974	3561.99	-0.0941205	0.079639	-1.18184	0.237269	0.484516	4056.15	0.150789	0.0619185	2.43528	0.0148805	0.0887893	3952.87	0.0882678	0.0678455	1.30101	0.193254	0.710929
Q9BRT6	Protein LLP homolog OS=Homo sapiens GN=LLPH PE=1 SV=1	LLPH			7.0278	18.6047	2	6	2	1	17.797	2	168.8	151.4	173.6	142.7	113.4	138.8	216.4	257.1	99.1338	88.915	101.953	83.8056	66.5982	81.5152	127.089	150.991	+	0.0252531	1361.84	-0.0186025	0.0999344	-0.186147	0.852329	0.937882	1460.74	0.081131	0.135165	0.600236	0.548349	0.752395	1389.36	-0.0313445	0.115781	-0.270722	0.786605	0.967686
P31949	Protein S100-A11 OS=Homo sapiens GN=S100A11 PE=1 SV=2	S100A11			40.0074	42.8571	4	42	4	1	175.9	4	2021.7	1842.5	2330.2	2400.2	4767.5	4434	2180	3617	68.5522	62.4759	79.0129	81.3865	161.657	150.349	73.9199	122.646	+	0.025373	3180.32	-0.10004	0.113194	-0.88379	0.37681	0.629162	3754.42	0.198583	0.197385	1.00607	0.314384	0.562553	3268.19	-0.0855381	0.13732	-0.622912	0.533342	0.90675
Q8NFU3	Thiosulfate sulfurtransferase/rhodanese-like domain-containing protein 1 OS=Homo sapiens GN=TSTD1 PE=1 SV=3	TSTD1			5.78418	20.8696	3	9	3	1	28.4134	3	207	208.4	282.3	284	319.2	272.8	245.6	263.5	79.5084	80.0461	108.431	109.084	122.604	104.782	94.3345	101.21	+	0.025382	2116.3	0.387705	0.100262	3.86691	0.000110221	0.00128881	1910.79	0.103341	0.151869	0.680462	0.496212	0.715844	1987.88	0.187243	0.0951712	1.96743	0.0491335	0.418255
P16402	Histone H1.3 OS=Homo sapiens GN=HIST1H1D PE=1 SV=2	HIST1H1D		Nop56p-associated pre-rRNA complex	120.041	50.6787	19	694	8	1	2644.18	19	32464.8	30656	31544.6	26253.4	22270.6	21526.6	31446.4	33917.9	112.882	106.592	109.682	91.2843	77.4359	74.849	109.341	117.934	+	0.0253987	7.20895	-0.121736	0.307991	-0.395259	0.692652	0.856444	6.87396	-0.230734	0.28627	-0.805999	0.420243	0.657186	14.9609	0.24868	0.154186	1.61286	0.106776	0.582031
Q8NEJ9	Neuroguidin OS=Homo sapiens GN=NGDN PE=1 SV=1	NGDN			14.3103	15.5556	4	7	4	1	25.8603	4	49.1	53.5	52.3	44.3	40.6	45.1	63.6	73.3	93.1247	101.47	99.1939	84.0209	77.0033	85.5382	120.626	139.023	+	0.0254151	1962.93	0.0344769	0.0916271	0.376274	0.706713	0.863055	2111.41	0.143223	0.0632015	2.26613	0.0234436	0.118577	2027.14	0.0470065	0.0663073	0.708918	0.478375	0.884904
Q8TEX9	Importin-4 OS=Homo sapiens GN=IPO4 PE=1 SV=2	IPO4		Histone H3.1 complex;Histone H3.3 complex	81.9312	22.0167	18	56	18	1	200.647	18	1005.6	972.2	1118.1	1225.9	1187.9	1225.1	1150.3	1123.3	89.3033	86.3372	99.294	108.867	105.493	108.796	102.154	99.7558	+	0.0254329	423.756	0.0755147	0.109454	0.689921	0.490244	0.722298	454.418	0.171124	0.122355	1.39858	0.161939	0.388502	434.772	0.0702847	0.104314	0.673781	0.500451	0.892852
Q9BY32	Inosine triphosphate pyrophosphatase OS=Homo sapiens GN=ITPA PE=1 SV=2	ITPA	Drug metabolism - other enzymes;Metabolic pathways;Purine metabolism;Pyrimidine metabolism		43.7516	55.6701	7	23	7	1	102.003	7	368.8	415.4	439.9	566.9	700.4	644.9	443.7	483.8	72.602	81.7757	86.5987	111.6	137.881	126.955	87.3468	95.2409	+	0.0255018	1956.98	0.0444904	0.0650866	0.683557	0.494255	0.725366	2070.16	0.114357	0.0649381	1.76102	0.0782354	0.252687	1900.27	-0.0861111	0.0819709	-1.05051	0.293485	0.791814
Q9Y4C8	Probable RNA-binding protein 19 OS=Homo sapiens GN=RBM19 PE=1 SV=3	RBM19			33.4056	11.0417	9	13	9	1	51.9193	9	215.3	219.5	210	221.4	188.5	169.4	201.2	199.2	106.026	108.095	103.416	109.03	92.8286	83.4226	99.0828	98.0979	+	0.0255161	2188.04	0.424408	0.123183	3.44536	0.000570309	0.00524772	2411.76	0.551394	0.147603	3.73566	0.000187222	0.00442329	1859.91	0.0109456	0.133752	0.0818352	0.934778	0.990746
P56589	Peroxisomal biogenesis factor 3 OS=Homo sapiens GN=PEX3 PE=1 SV=1	PEX3	Peroxisome		3.09688	6.43432	2	3	2	1	8.40499	2	77	83.6	100.9	91.3	87.3	92.6	68.7	74	91.2052	99.0228	119.514	108.143	103.405	109.683	81.374	87.6518	+	0.0255202	882.841	0.0641501	0.0912828	0.702762	0.482204	0.715724	971.038	0.220336	0.0898176	2.45315	0.0141611	0.0859902	887.33	0.0134621	0.0910445	0.147863	0.882451	0.983256
Q9NUW8	Tyrosyl-DNA phosphodiesterase 1 OS=Homo sapiens GN=TDP1 PE=1 SV=2	TDP1		XRCC1-LIG3-PNK-TDP1 complex	8.06234	5.59211	4	6	4	1	20.1328	4	170.9	167.8	183.2	197.1	143.2	170.9	127.9	133.5	105.616	103.7	113.217	121.808	88.4975	105.616	79.0421	82.5029	+	0.0255467	2910.08	0.0425563	0.107289	0.396653	0.691624	0.855971	2895.76	-0.0295157	0.102953	-0.28669	0.77435	0.892015	2762.17	-0.13692	0.103915	-1.31761	0.187634	0.704681
O15050	TPR and ankyrin repeat-containing protein 1 OS=Homo sapiens GN=TRANK1 PE=2 SV=4	TRANK1			2.3793	0.478632	2	2	2	1	5.36199	2	67	66.6	74.4	66.4	56.9	50.5	78.7	72.6	100.544	99.9437	111.649	99.6436	85.3874	75.7832	118.102	108.948	+	0.0255815	673.938	-0.149748	0.144543	-1.03601	0.300196	0.555051	579.827	-0.468189	0.257914	-1.81529	0.0694793	0.234653	630.638	-0.245493	0.185061	-1.32656	0.184655	0.700551
P41252	Isoleucine--tRNA ligase, cytoplasmic OS=Homo sapiens GN=IARS PE=1 SV=2	IARS	Aminoacyl-tRNA biosynthesis	Multisynthetase complex	318.104	43.7401	44	229	44	1	970.224	44	5078.8	5250.9	5214.8	5423.4	5235.4	5653.8	4560.9	4219.7	99.982	103.37	102.659	106.766	103.065	111.302	89.7866	83.0697	+	0.0255944	19155.9	0.0185504	0.106385	0.17437	0.861574	0.941372	19661.4	0.0189866	0.117843	0.161117	0.872001	0.943259	19379.7	-0.0155846	0.109641	-0.142142	0.886968	0.983932
Q16851	UTP--glucose-1-phosphate uridylyltransferase OS=Homo sapiens GN=UGP2 PE=1 SV=5	UGP2	Amino sugar and nucleotide sugar metabolism;Galactose metabolism;Metabolic pathways;Pentose and glucuronate interconversions;Starch and sucrose metabolism		246.195	59.8425	26	278	26	1	1110.33	26	6313.1	6849.4	7821.2	9654.4	8290.8	8579.8	5614.4	5497.9	86.1548	93.4737	106.736	131.753	113.144	117.088	76.6196	75.0298	+	0.0256093	26965.1	0.208634	0.107334	1.94379	0.051921	0.179206	27311.8	0.172483	0.146762	1.17526	0.239893	0.485937	28294.1	0.234219	0.119474	1.96041	0.0499475	0.422213
Q08AM6	Protein VAC14 homolog OS=Homo sapiens GN=VAC14 PE=1 SV=1	VAC14	HTLV-I infection;Viral carcinogenesis		24.3731	10.9974	7	15	7	1	59.5694	7	214.8	261.8	267.7	278.4	226.7	242.7	179.7	155.8	94.0249	114.598	117.181	121.865	99.234	106.238	78.6605	68.1987	+	0.0256382	3329.41	0.0170001	0.0779932	0.217969	0.827453	0.925763	3541.05	0.100057	0.0858676	1.16525	0.243917	0.490685	3318.67	-0.0525476	0.074994	-0.700691	0.483496	0.88605
Q9ULZ3	Apoptosis-associated speck-like protein containing a CARD OS=Homo sapiens GN=PYCARD PE=1 SV=2	PYCARD	Cytosolic DNA-sensing pathway;Influenza A;Legionellosis;NOD-like receptor signaling pathway;Pertussis;Salmonella infection		24.7084	33.3333	6	17	6	1	62.5933	6	169.5	165.8	190.8	193.9	189.8	193.1	149.2	169.7	95.3721	93.2902	107.357	109.101	106.794	108.651	83.9499	95.4846	+	0.0256497	542.702	-0.18816	0.131402	-1.43194	0.152161	0.366853	660.09	0.181587	0.208387	0.87139	0.383541	0.627258	625.75	0.0697975	0.153824	0.453749	0.65001	0.937105
Q9C0A6	SET domain-containing protein 5 OS=Homo sapiens GN=SETD5 PE=1 SV=2	SETD5			0.993106	0.693481	1	1	1	1	2.76196	1	84.8	84.6	93.5	107.6	141.2	124.2	91	70.5	85.0765	84.8758	93.8049	107.951	141.66	124.605	91.2967	70.7299	+	0.0256559	16431	0.0113148	0.0778718	0.1453	0.884474	0.951851	15589.1	-0.178228	0.072973	-2.44239	0.0145905	0.0876055	17058.7	0.0365719	0.073181	0.499746	0.617254	0.930459
P35249	Replication factor C subunit 4 OS=Homo sapiens GN=RFC4 PE=1 SV=2	RFC4	DNA replication;Mismatch repair;Nucleotide excision repair	BASC (Ab 80) complex (BRCA1-associated genome surveillance complex);BASC (Ab 81) complex (BRCA1-associated genome surveillance complex);BASC complex (BRCA1-associated genome surveillance complex);BRD4-RFC complex;Checkpoint Rad complex;CHL12-RFC2-5 complex;CTF18-cohesion-RFC complex;CTF18-cohesion-RFC-POLH complex;CTF18-RFC subcomplex;PCNA-CHL12-RFC2-5 complex;PCNA-RFC2-5 complex;Rad17-RFC comple…	54.62	43.8017	12	42	12	1	158.443	12	815.7	783.1	856.8	876.6	926.6	842.3	731.7	705.8	99.8012	95.8126	104.83	107.252	113.37	103.056	89.5238	86.3549	+	0.0257463	3267.04	-0.0661652	0.0601006	-1.10091	0.270936	0.523176	3270.22	-0.124189	0.0988349	-1.25653	0.208924	0.449033	3272.94	-0.124662	0.0567795	-2.19554	0.0281251	0.323927
O60462	Neuropilin-2 OS=Homo sapiens GN=NRP2 PE=1 SV=2	NRP2		NRP2-VEGFC complex;NRP2-VEGFD complex, heparin dependent;NRP2-VEGFR3 complex;PlexinA1-Nrp2 complex	1.87419	1.07411	1	1	1	1	3.13706	1	63.9	52.4	66.9	74	87	82.2	48.1	58.7	95.874	78.6197	100.375	111.028	130.533	123.331	72.168	88.072	+	0.025792	2856.37	0.258518	0.121223	2.13258	0.032959	0.128606	2767.56	0.124398	0.171914	0.723607	0.469307	0.697549	2287.83	-0.266557	0.153355	-1.73817	0.0821817	0.520789
P45974	Ubiquitin carboxyl-terminal hydrolase 5 OS=Homo sapiens GN=USP5 PE=1 SV=2	USP5			114.016	31.4685	20	72	18	1	298.752	20	638.7	644.6	723.1	838.9	837.4	915.4	617.8	663.7	86.9039	87.7066	98.3876	114.144	113.94	124.553	84.0601	90.3055	+	0.0258467	5427.21	0.110584	0.0938044	1.17888	0.238446	0.486015	5488.41	0.0761351	0.0998541	0.762463	0.445783	0.678556	5198.38	-0.0507607	0.082606	-0.614491	0.538891	0.908343
P30519	Heme oxygenase 2 OS=Homo sapiens GN=HMOX2 PE=1 SV=2	HMOX2	Mineral absorption;Porphyrin and chlorophyll metabolism		96.1864	57.9114	14	67	14	1	254.393	14	833	797.3	789.2	833.9	878.9	789.2	1019.3	1152.2	93.9518	89.9253	89.0117	94.0533	99.1287	89.0117	114.964	129.953	+	0.0258711	745.06	0.186469	0.109087	1.70935	0.0873853	0.25594	867.816	0.444095	0.131513	3.37682	0.00073329	0.0115992	745.747	0.117063	0.115322	1.01509	0.310061	0.801694
Q9UNN5	FAS-associated factor 1 OS=Homo sapiens GN=FAF1 PE=1 SV=2	FAF1			13.6406	6.61538	4	11	4	1	38.7194	4	186.3	187.1	197	226.4	216	229	165.1	167.7	94.6526	95.0591	100.089	115.026	109.742	116.347	83.8816	85.2026	+	0.0258803	2062.32	0.0503679	0.0919501	0.547774	0.583847	0.788053	2144.05	0.0799715	0.0843851	0.947698	0.343283	0.591099	2067.6	-0.00612804	0.0878056	-0.069791	0.94436	0.991889
Q9Y2X9	Zinc finger protein 281 OS=Homo sapiens GN=ZNF281 PE=1 SV=1	ZNF281		UTX-MLL2/3 complex	27.0352	13.6313	8	15	8	1	64.6861	8	188	173.9	171.6	186.3	140.7	130.3	190.1	172.6	111.119	102.785	101.426	110.115	83.1622	77.0151	112.361	102.017	+	0.0260111	5518.01	-0.0976069	0.0902487	-1.08153	0.27946	0.532933	5738.85	-0.0651236	0.0667831	-0.975152	0.329485	0.578544	5949.95	0.0180081	0.0854662	0.210704	0.833119	0.974563
Q6GMV2	SET and MYND domain-containing protein 5 OS=Homo sapiens GN=SMYD5 PE=1 SV=2	SMYD5			15.5572	15.7895	5	10	5	1	37.7116	5	283.7	277.4	312.5	377.7	374.2	395.4	275.4	265	88.6113	86.6435	97.6067	117.971	116.878	123.5	86.0188	82.7705	+	0.0260118	2790.12	0.142207	0.0925074	1.53725	0.124231	0.322816	2888.48	0.158783	0.111634	1.42235	0.154924	0.378386	2699.66	0.0041073	0.0985183	0.0416908	0.966745	0.99446
Q1ED39	Lysine-rich nucleolar protein 1 OS=Homo sapiens GN=KNOP1 PE=1 SV=1	KNOP1			91.5099	34.9345	15	44	15	1	189.885	15	717.9	648.9	733.7	709.3	540.6	548.4	784.2	932.4	102.276	92.4458	104.527	101.051	77.0168	78.128	111.721	132.835	+	0.0261047	5120.13	0.12713	0.122115	1.04107	0.297842	0.552883	5352.62	0.166849	0.120127	1.38894	0.164851	0.392458	4753.35	-0.099561	0.112548	-0.884608	0.376368	0.839493
O60423	Phospholipid-transporting ATPase IK OS=Homo sapiens GN=ATP8B3 PE=2 SV=4	ATP8B3			1.24481	0.538462	1	1	1	1	2.99795	1	32.1	34.5	25.1	25.5	38.8	28.7	44.8	50.8	91.6161	98.4659	71.6375	72.7792	110.738	81.9122	127.863	144.988	+	0.0261488	188.415	0.422971	0.148717	2.84413	0.00445335	0.028494	166.431	0.092784	0.246085	0.37704	0.706144	0.853628	202.656	0.404381	0.167706	2.41124	0.0158982	0.245903
P61218	DNA-directed RNA polymerases I, II, and III subunit RPABC2 OS=Homo sapiens GN=POLR2F PE=1 SV=1	POLR2F	Cytosolic DNA-sensing pathway;Epstein-Barr virus infection;Huntington's disease;Metabolic pathways;Purine metabolism;Pyrimidine metabolism;RNA polymerase	BRCA1-core RNA polymerase II complex;BRCA1-RNA polymerase II complex;RNA polymerase II (RNAPII);RNA polymerase II core complex;RNA polymerase II holoenzyme complex	2.53838	11.811	2	8	2	1	22.285	2	449.6	375.2	444.6	440.5	407.7	314.1	570	607.2	99.6647	83.1722	98.5563	97.6475	90.3766	69.6279	126.354	134.601	+	0.0261515	6.04175	-1.30153	0.31334	-4.15372	3.27e-05	0.000458785	7.87708	-0.651451	0.289413	-2.25094	0.0243893	0.121987	8.64301	-0.352793	0.187725	-1.8793	0.0602032	0.460779
Q7L311	Armadillo repeat-containing X-linked protein 2 OS=Homo sapiens GN=ARMCX2 PE=2 SV=1	ARMCX2			46.271	22.943	9	28	9	1	96.9885	9	545.7	530.1	582	525.9	371.4	411.7	536.8	474.7	109.735	106.598	117.035	105.754	74.6852	82.7891	107.946	95.4579	+	0.026315	4363.76	-0.0277361	0.0657913	-0.421577	0.673333	0.845064	4727.39	0.100868	0.0565827	1.78267	0.0746407	0.24493	4438.4	-0.0483069	0.0802046	-0.602296	0.546977	0.911671
P14854	Cytochrome c oxidase subunit 6B1 OS=Homo sapiens GN=COX6B1 PE=1 SV=2	COX6B1	Alzheimer's disease;Cardiac muscle contraction;Huntington's disease;Metabolic pathways;Non-alcoholic fatty liver disease (NAFLD);Oxidative phosphorylation;Parkinson's disease		49.6691	56.9767	4	49	4	1	199.433	4	581.4	511.3	619.5	534	554.6	433.2	820.4	998.3	92.0538	80.9547	98.0862	84.5489	87.8105	68.5891	129.895	158.062	+	0.0263443	4983.38	-0.0416171	0.0769991	-0.540489	0.58886	0.791607	5335.72	0.0587751	0.0891762	0.65909	0.509838	0.726696	5222.52	0.00707052	0.0629978	0.112234	0.910638	0.987207
Q9NS86	LanC-like protein 2 OS=Homo sapiens GN=LANCL2 PE=1 SV=1	LANCL2			26.1755	18.8889	6	9	6	1	38.5615	6	150.4	139.1	140.7	130.8	167.5	164.8	145.6	138.1	102.226	94.5455	95.633	88.904	113.849	112.014	98.9635	93.8658	+	0.0263601	1420.57	-0.332416	0.12049	-2.75886	0.00580028	0.0351236	1869.01	0.241519	0.147327	1.63934	0.101142	0.294266	1646.64	-0.0357287	0.0901166	-0.396472	0.691757	0.944689
P55196	Afadin OS=Homo sapiens GN=MLLT4 PE=1 SV=3	MLLT4	Adherens junction;cAMP signaling pathway;Leukocyte transendothelial migration;Rap1 signaling pathway;Ras signaling pathway;Tight junction		231.044	33.6075	43	125	43	1	526.994	43	2495.7	2630.7	2665	2527.1	2505.8	2463.8	2826.8	2868.9	95.1477	100.295	101.602	96.3448	95.5327	93.9315	107.771	109.376	+	0.0263782	17752.2	0.163456	0.0796516	2.05214	0.0401564	0.148505	17942.5	0.128702	0.0796836	1.61516	0.106277	0.303362	18071.9	0.13815	0.085161	1.62222	0.104756	0.57628
Q7Z434	Mitochondrial antiviral-signaling protein OS=Homo sapiens GN=MAVS PE=1 SV=2	MAVS	Cytosolic DNA-sensing pathway;Hepatitis B;Hepatitis C;Herpes simplex infection;Influenza A;Measles;RIG-I-like receptor signaling pathway		18.1607	11.8519	4	9	4	1	35.7306	4	336.6	354.3	356.4	305.2	323.8	301.6	223.9	247.1	109.96	115.742	116.428	99.7019	105.778	98.5259	73.143	80.722	+	0.0264186	3343.18	0.0125861	0.0915999	0.137403	0.890713	0.954819	3545.69	0.0896415	0.0791751	1.13219	0.257553	0.50576	3469.23	0.0355422	0.0849594	0.418343	0.675697	0.942337
P04181	Ornithine aminotransferase, mitochondrial OS=Homo sapiens GN=OAT PE=1 SV=1	OAT	Arginine and proline metabolism;Metabolic pathways		109.788	38.2688	13	82	13	1	348.976	13	2291.5	2215	1717.7	1652.8	1581.4	1681.1	2013	1679.6	123.597	119.471	92.6477	89.1472	85.2961	90.6736	108.575	90.5927	+	0.0264417	5953.16	-0.406901	0.0962842	-4.22604	2.38e-05	0.000346885	7010.24	-0.0601184	0.0864343	-0.695539	0.486718	0.709519	6620.32	-0.197436	0.0786466	-2.51042	0.0120589	0.210344
P40818	Ubiquitin carboxyl-terminal hydrolase 8 OS=Homo sapiens GN=USP8 PE=1 SV=1	USP8	Endocytosis		16.7681	4.29338	4	8	4	1	28.3935	4	177.5	177.8	197.5	209.9	193.4	212.4	168.8	169.4	94.2457	94.405	104.865	111.449	102.688	112.776	89.6263	89.9449	+	0.0264787	4742.36	0.216552	0.0847116	2.55634	0.0105779	0.0556098	4617.25	0.0980773	0.0637789	1.53777	0.124104	0.332757	4494.97	0.0317748	0.092829	0.342294	0.73213	0.954274
Q9NXC5	WD repeat-containing protein mio OS=Homo sapiens GN=MIOS PE=1 SV=2	MIOS			17.9961	9.71429	6	7	6	1	26.9312	6	57.5	53.7	62.9	65.9	56.5	61.8	50.6	45.4	101.255	94.5631	110.764	116.047	99.4937	108.827	89.1041	79.9472	+	0.0264872	2536.96	0.0772865	0.0845164	0.914456	0.360477	0.613942	2687.95	0.149533	0.0820873	1.82164	0.0685103	0.23284	2533.32	0.0110099	0.0806387	0.136534	0.891399	0.984234
P82912	28S ribosomal protein S11, mitochondrial OS=Homo sapiens GN=MRPS11 PE=1 SV=2	MRPS11	Ribosome	28S ribosomal subunit, mitochondrial;55S ribosome, mitochondrial	30.239	38.1443	5	13	5	1	56.3951	5	160.8	137.6	117.6	128.8	94.1	97.5	118.7	106.1	133.833	114.524	97.8777	107.199	78.3188	81.1486	98.7932	88.3063	+	0.0265725	1131.37	0.114878	0.090176	1.27393	0.202688	0.440727	1243.92	0.262659	0.115302	2.27801	0.0227257	0.116043	1102.27	-0.00725983	0.10314	-0.0703881	0.943885	0.991889
Q96EU7	C1GALT1-specific chaperone 1 OS=Homo sapiens GN=C1GALT1C1 PE=1 SV=1	C1GALT1C1	Metabolic pathways;Mucin type O-Glycan biosynthesis		2.22424	3.14465	1	2	1	1	5.63695	1	38.2	36.4	41.3	49.2	31.3	32.9	31.7	30.6	104.801	99.8628	113.306	134.979	85.8711	90.2606	86.9685	83.9506	+	0.0266441	783.862	0.0259506	0.0937811	0.276714	0.781999	0.903804	860.439	0.178338	0.106788	1.67002	0.0949156	0.283138	871.48	0.187505	0.117933	1.58993	0.111851	0.594832
P60983	Glia maturation factor beta OS=Homo sapiens GN=GMFB PE=1 SV=2	GMFB			37.0783	61.2676	6	29	6	1	119.458	6	467.2	445.5	528.8	605.5	745.7	710.6	510.9	626	80.5483	76.807	91.1685	104.392	128.563	122.512	88.0824	107.926	+	0.0266811	5288.61	0.0739227	0.116131	0.636545	0.524422	0.748753	5566.94	0.130272	0.113814	1.1446	0.252376	0.500551	5141.62	-0.0516467	0.0933374	-0.553334	0.580035	0.921125
Q68E01	Integrator complex subunit 3 OS=Homo sapiens GN=INTS3 PE=1 SV=1	INTS3		Integrator complex;Integrator-RNAPII complex	54.6174	13.9981	9	21	9	1	93.1861	9	354.5	362.2	286	281.4	359.6	430.9	284.2	255.4	108.484	110.841	87.522	86.1143	110.045	131.864	86.9712	78.1578	+	0.0267288	3077.73	0.055838	0.103764	0.538125	0.59049	0.792206	3211.73	0.091766	0.131253	0.699154	0.484456	0.708202	3229.03	0.0975589	0.11271	0.865571	0.386725	0.846084
Q8N7H5	RNA polymerase II-associated factor 1 homolog OS=Homo sapiens GN=PAF1 PE=1 SV=2	PAF1		Paf complex	89.1094	38.7947	14	46	14	1	215.332	14	603.5	549.3	575.2	553.1	591.5	528.9	704.1	695.2	100.567	91.5347	95.8507	92.168	98.5669	88.1353	117.33	115.847	+	0.0267482	1909.32	0.137028	0.0763221	1.79539	0.0725923	0.226005	2080.38	0.269522	0.0861682	3.12785	0.00176089	0.0214034	1948.34	0.118393	0.0853401	1.38731	0.165347	0.676876
P41212	Transcription factor ETV6 OS=Homo sapiens GN=ETV6 PE=1 SV=1	ETV6	Dorso-ventral axis formation;Transcriptional misregulation in cancer		1.62617	1.54867	1	1	1	1	3.47659	1	63.4	50.1	40.2	34.5	59	52.9	69.9	65.6	116.437	92.011	73.8292	63.3609	108.356	97.1534	128.375	120.478	+	0.0267536	898.293	-0.167937	0.107072	-1.56845	0.116775	0.3097	1172.87	0.373785	0.114269	3.27109	0.00107133	0.0152167	1072.81	0.157206	0.141781	1.10879	0.26752	0.777601
P28347	Transcriptional enhancer factor TEF-1 OS=Homo sapiens GN=TEAD1 PE=1 SV=2	TEAD1	Hippo signaling pathway		3.81204	4.22535	2	2	1	1	6.97645	2	4.9	5.7	10.4	11.6	11.9	10	7.8	10.3	53.9945	62.8099	114.601	127.824	131.129	110.193	85.9504	113.499	+	0.026766	5381.12	0.230385	0.097253	2.36892	0.0178401	0.0823158	4882.37	-0.0506056	0.0988508	-0.51194	0.608693	0.792337	5097.07	0.0416879	0.133922	0.311284	0.755585	0.959325
P05091	Aldehyde dehydrogenase, mitochondrial OS=Homo sapiens GN=ALDH2 PE=1 SV=2	ALDH2	Arginine and proline metabolism;Ascorbate and aldarate metabolism;beta-Alanine metabolism;Fatty acid degradation;Glycerolipid metabolism;Glycolysis / Gluconeogenesis;Histidine metabolism;Lysine degradation;Metabolic pathways;Pentose and glucuronate interconversions;Pyruvate metabolism;Tryptophan metabolism;Valine, leucine and isoleucine degradation		151.984	49.7099	19	93	18	1	372.131	19	962.1	1106.2	1147.8	1045.7	993.9	880.6	731.9	609.5	102.93	118.347	122.797	111.874	106.332	94.2108	78.3022	65.2072	+	0.0268811	1490.81	0.0815939	0.0950582	0.858357	0.390695	0.641173	1336.85	-0.232898	0.137725	-1.69104	0.0908295	0.276385	1291.26	-0.306101	0.115276	-2.65537	0.00792206	0.168729
P23921	Ribonucleoside-diphosphate reductase large subunit OS=Homo sapiens GN=RRM1 PE=1 SV=1	RRM1	Glutathione metabolism;Metabolic pathways;Purine metabolism;Pyrimidine metabolism		84.6287	31.8182	20	53	20	1	207.203	20	1228	1215.9	1359	1543.5	1419.5	1552.3	1127.1	1119.6	92.9872	92.0709	102.907	116.878	107.488	117.544	85.3468	84.7788	+	0.0268967	5436.14	0.0888514	0.118334	0.750855	0.45274	0.693052	5761.19	0.15555	0.144484	1.07659	0.281663	0.531502	5226.05	-0.0601207	0.111434	-0.539519	0.589529	0.92267
Q96AC1	Fermitin family homolog 2 OS=Homo sapiens GN=FERMT2 PE=1 SV=1	FERMT2			45.8372	23.0882	13	31	13	1	110.358	13	986.2	884	910.4	949.9	1057.4	1136.3	846.6	848.1	103.553	92.8218	95.5938	99.7414	111.029	119.314	88.8947	89.0522	+	0.0268971	5532.3	0.0931979	0.0760875	1.22488	0.220621	0.465959	6409.14	0.357451	0.101718	3.51412	0.00044121	0.00810065	5815.01	0.141113	0.082218	1.71633	0.0861014	0.532221
Q96SI9	Spermatid perinuclear RNA-binding protein OS=Homo sapiens GN=STRBP PE=1 SV=1	STRBP			119.694	34.6726	22	170	16	1	633.745	22	708.5	730.8	680.9	642.7	634.1	603.1	767.5	718.6	103.314	106.566	99.2891	93.7188	92.4647	87.9443	111.917	104.787	+	0.02692	5181.48	0.142369	0.0800795	1.77785	0.0754282	0.231996	5113.53	0.0531141	0.0627099	0.846981	0.397006	0.638844	4995.24	-0.00438168	0.0697048	-0.0628605	0.949878	0.992889
P07305	Histone H1.0 OS=Homo sapiens GN=H1F0 PE=1 SV=3	H1F0			21.3062	20.1031	4	27	4	1	98.335	4	1531.2	1627.4	1512.4	1220.1	1022.6	1054.6	1115.8	1161.4	119.561	127.072	118.093	95.2691	79.8477	82.3464	87.1251	90.6857	+	0.0269207	4286.49	-0.0439928	0.122627	-0.358752	0.71978	0.870764	4399.9	-0.0357125	0.231765	-0.15409	0.877539	0.946	5067.34	0.214374	0.162271	1.32109	0.186471	0.702912
P56937	3-keto-steroid reductase OS=Homo sapiens GN=HSD17B7 PE=1 SV=1	HSD17B7	Metabolic pathways;Ovarian steroidogenesis;Steroid biosynthesis;Steroid hormone biosynthesis		18.5849	14.6628	4	13	4	1	50.9361	4	83	87.3	82.2	73.5	67.2	68.2	71.1	67.1	110.74	116.478	109.673	98.0654	89.6598	90.994	94.8632	89.5264	+	0.0269294	791.96	0.25541	0.136254	1.87451	0.0608601	0.199981	754.372	0.0807198	0.222757	0.362367	0.717078	0.859596	666.448	-0.163519	0.153787	-1.06328	0.287655	0.786398
Q9Y3C1	Nucleolar protein 16 OS=Homo sapiens GN=NOP16 PE=1 SV=2	NOP16			21.0199	38.2022	6	13	6	1	40.0785	6	391.9	324.8	365.3	309.6	209.9	306.3	489.7	540.2	106.723	88.4501	99.4792	84.3109	57.1604	83.4122	133.356	147.108	+	0.0271358	2578.11	0.199661	0.117184	1.70383	0.0884136	0.257814	2857.89	0.365619	0.106779	3.42406	0.000616926	0.0103251	2568.48	0.122651	0.117147	1.04698	0.295108	0.792648
P39880	Homeobox protein cut-like 1 OS=Homo sapiens GN=CUX1 PE=1 SV=3	CUX1			9.2504	2.32558	4	5	4	1	16.8005	4	75.5	74.2	68.5	68.6	56.9	69.4	86.6	96.5	101.308	99.5639	91.9155	92.0496	76.3502	93.1231	116.203	129.487	+	0.0272992	3951.16	-0.000700494	0.0825906	-0.00848153	0.993233	0.997071	4307.41	0.136891	0.102873	1.33068	0.183295	0.417471	4280.25	0.119259	0.0803528	1.48419	0.137757	0.635483
Q14999	Cullin-7 OS=Homo sapiens GN=CUL7 PE=1 SV=2	CUL7	Ubiquitin mediated proteolysis	Ubiquitin E3 ligase (SKP1A, FBXW8, CUL7, RBX1)	1.144	0.471143	1	1	1	1	2.63059	1	11.6	12.2	14.7	16.8	11.7	11.5	9.5	5.8	98.9339	104.051	125.373	143.284	99.7868	98.081	81.0235	49.4669	+	0.0273518	2423.3	-0.33533	0.128334	-2.61295	0.00897649	0.0491387	2635.35	-0.186008	0.136572	-1.36198	0.173206	0.404203	2998.74	0.0893899	0.157176	0.568725	0.569543	0.918512
Q9Y5H7	Protocadherin alpha-5 OS=Homo sapiens GN=PCDHA5 PE=2 SV=1	PCDHA5			1.06819	1.17521	1	1	1	1	2.78408	1	29.7	37.2	44.3	48.5	56.4	47.4	32.8	32.5	72.2628	90.5109	107.786	118.005	137.226	115.328	79.8054	79.0754	+	0.0274475	16.2961	0.0887292	0.267301	0.331945	0.73993	0.882631	18.4512	0.230305	0.266387	0.864551	0.387285	0.630183	20.3244	0.249566	0.189137	1.3195	0.187002	0.703745
P37268	Squalene synthase OS=Homo sapiens GN=FDFT1 PE=1 SV=1	FDFT1	Metabolic pathways;Steroid biosynthesis		203.186	57.3141	20	237	20	1	999.839	20	5253.8	4999	4454.8	4390.8	3835.3	3679.4	4340	3615.6	121.585	115.688	103.094	101.613	88.7578	85.1499	100.438	83.6734	+	0.0274835	22121	-0.0992277	0.0865685	-1.14623	0.251699	0.501388	20871.4	-0.29432	0.144294	-2.03973	0.0413774	0.170104	21050.6	-0.261969	0.119502	-2.19217	0.0283676	0.324979
P56211	cAMP-regulated phosphoprotein 19 OS=Homo sapiens GN=ARPP19 PE=1 SV=2	ARPP19			12.1711	25	3	11	2	1	38.3251	3	560.9	523.2	672.4	785.7	934.2	884.1	572.6	726.9	79.2792	73.9505	95.0389	111.053	132.042	124.961	80.9329	102.742	+	0.0274959	13603.3	-0.00453841	0.101862	-0.0445543	0.964463	0.987742	14707.6	0.115966	0.0897838	1.29162	0.19649	0.434483	14387.8	0.0612216	0.093427	0.655288	0.512282	0.897703
P35789	Zinc finger protein 93 OS=Homo sapiens GN=ZNF93 PE=2 SV=4	ZNF93			14.5419	18.3871	6	13	4	1	43.9749	6	45.6	39.9	41.3	43.2	35.2	31.5	32.3	28	122.828	107.475	111.246	116.364	94.8148	84.8485	87.0034	75.4209	+	0.0275246	2686.81	0.0583235	0.0919665	0.634182	0.525962	0.749633	2595.01	-0.0827745	0.12019	-0.688698	0.491013	0.711977	2596.81	-0.0796622	0.104022	-0.765819	0.443784	0.872685
Q9NRX4	14 kDa phosphohistidine phosphatase OS=Homo sapiens GN=PHPT1 PE=1 SV=1	PHPT1			10.0516	24	3	4	3	1	15.4639	3	27.8	35.4	34.6	43.6	52.7	59.1	29.6	35.5	69.8712	88.9727	86.962	109.582	132.454	148.539	74.3952	89.224	+	0.0275327	2112.47	-0.116797	0.125074	-0.933827	0.350393	0.605806	2436.57	0.153293	0.111124	1.37948	0.167748	0.395929	2341.84	0.0613861	0.0902567	0.680128	0.496424	0.891454
O43237	Cytoplasmic dynein 1 light intermediate chain 2 OS=Homo sapiens GN=DYNC1LI2 PE=1 SV=1	DYNC1LI2	Phagosome;Salmonella infection;Vasopressin-regulated water reabsorption	dynein complex;dynein-dynactin complex	45.283	24.187	9	26	8	1	123.018	9	61	58.5	65.6	66.6	41.4	55.8	41.6	35.5	114.554	109.859	123.192	125.07	77.7465	104.789	78.1221	66.6667	+	0.0275733	10220.7	-0.0686741	0.0599272	-1.14596	0.251812	0.501535	9993.32	-0.186718	0.0700466	-2.66563	0.00768443	0.058163	10325.6	-0.102441	0.0913421	-1.12151	0.262072	0.776652
O96028	Histone-lysine N-methyltransferase NSD2 OS=Homo sapiens GN=WHSC1 PE=1 SV=1	WHSC1	Lysine degradation;Transcriptional misregulation in cancer		4.70152	3.22344	3	3	3	1	9.69178	3	114	100.9	83.8	89.4	91.7	84.6	116.3	109.3	115.443	102.177	84.8608	90.5316	92.8608	85.6709	117.772	110.684	+	0.027695	6377.51	-0.0959926	0.124712	-0.769713	0.44147	0.684205	6480.93	-0.110538	0.184364	-0.599564	0.548797	0.752598	6382.14	-0.146369	0.119701	-1.22278	0.221411	0.741752
Q9H936	Mitochondrial glutamate carrier 1 OS=Homo sapiens GN=SLC25A22 PE=1 SV=1	SLC25A22			11.1394	11.7647	4	8	4	1	25.8091	4	280.3	276.3	228.8	191.3	191.4	196.8	226.3	195.7	125.491	123.7	102.434	85.6455	85.6903	88.1079	101.315	87.6154	+	0.0277514	1716.01	-0.0505037	0.101314	-0.498487	0.618141	0.811069	1803.38	0.00593733	0.0995254	0.0596564	0.952429	0.979439	1606.66	-0.263704	0.09741	-2.70716	0.00678624	0.153571
O75251	NADH dehydrogenase [ubiquinone] iron-sulfur protein 7, mitochondrial OS=Homo sapiens GN=NDUFS7 PE=1 SV=3	NDUFS7	Alzheimer's disease;Huntington's disease;Metabolic pathways;Non-alcoholic fatty liver disease (NAFLD);Oxidative phosphorylation;Parkinson's disease	Respiratory chain complex I (early intermediate NDUFAF1 assembly), mitochondrial;Respiratory chain complex I (holoenzyme), mitochondrial;Respiratory chain complex I (incomplete intermediate), mitochondrial;Respiratory chain complex I (intermediate II/230kD), mitochondrial;Respiratory chain complex I (intermediate VII/650kD), mitochondrial;Respiratory chain complex I (lambda subunit) mitochondrial	14.7776	14.0845	3	12	3	1	52.3073	3	251.5	274	219.1	217.6	250	249.2	245.5	255.7	102.517	111.689	89.3101	88.6987	101.906	101.58	100.071	104.229	+	0.027854	1986.32	-0.22036	0.0632856	-3.482	0.000497688	0.00469076	2239.36	0.0109957	0.0740314	0.148527	0.881927	0.948082	2220.8	-0.0106633	0.0540553	-0.197266	0.843619	0.976899
Q14571	Inositol 1,4,5-trisphosphate receptor type 2 OS=Homo sapiens GN=ITPR2 PE=1 SV=2	ITPR2	Aldosterone synthesis and secretion;Alzheimer's disease;Apoptosis;Calcium signaling pathway;cGMP-PKG signaling pathway;Cholinergic synapse;Dopaminergic synapse;Estrogen signaling pathway;Gap junction;Gastric acid secretion;Glucagon signaling pathway;Glutamatergic synapse;GnRH signaling pathway;Inflammatory mediator regulation of TRP channels;Long-term depression;Long-term potentiation;Oocyte meio…		30.1139	4.03554	9	11	7	1	39.4674	9	66.4	65.4	66.6	67.9	64.8	60.3	59	55.9	104.918	103.338	105.234	107.288	102.39	95.2795	93.2254	88.3271	+	0.0278914	5745.19	0.487263	0.175349	2.77882	0.00545569	0.0334386	4434.38	-0.100032	0.21102	-0.474042	0.63547	0.809189	4249.02	-0.16618	0.16917	-0.982325	0.32594	0.812509
P18074	TFIIH basal transcription factor complex helicase XPD subunit OS=Homo sapiens GN=ERCC2 PE=1 SV=1	ERCC2	Basal transcription factors;Nucleotide excision repair	BRCA1-RNA polymerase II complex;CAK-ERCC2 complex;ERCC2/CAK complex;RNA polymerase II holoenzyme complex;TFIIH transcription factor complex;TFIIH transcription factor complex (ERCC2, ERCC3, GTF2H1, CDK7, CCNH, GTF2H2)	1.7921	1.31579	1	1	1	1	2.96023	1	67.6	62.2	60.2	45.8	60.5	61.7	38.7	37.7	124.494	114.549	110.866	84.3462	111.418	113.628	71.2707	69.4291	+	0.0278953	4032.69	-0.0507601	0.0671607	-0.755801	0.449768	0.690516	4233.7	0.0040122	0.0622306	0.064473	0.948594	0.977806	4269.05	0.0214107	0.0691804	0.309492	0.756948	0.959663
Q9NXG2	THUMP domain-containing protein 1 OS=Homo sapiens GN=THUMPD1 PE=1 SV=2	THUMPD1			45.6117	38.2436	12	32	12	1	113.016	12	413.8	399.7	439.9	483.3	480.7	509.1	373.3	407	94.3995	91.1828	100.354	110.254	109.661	116.14	85.1603	92.8482	+	0.0279294	4939.68	0.14783	0.0736081	2.00834	0.0446076	0.160951	4893.18	0.0660218	0.0658162	1.00312	0.315801	0.563844	4792.17	0.0154289	0.0578184	0.266851	0.789584	0.967824
Q92485	Acid sphingomyelinase-like phosphodiesterase 3b OS=Homo sapiens GN=SMPDL3B PE=2 SV=2	SMPDL3B			22.6129	17.1429	5	12	5	1	39.7876	5	230.2	261.3	226.4	218.8	228.9	234.9	280.8	278.2	93.9832	106.68	92.4317	89.3289	93.4524	95.902	114.641	113.58	+	0.0281583	1417.98	0.182578	0.135327	1.34916	0.177285	0.404834	1645.78	0.432652	0.144603	2.992	0.00277154	0.02952	1524.78	0.218691	0.165833	1.31874	0.187256	0.703966
P78345	Ribonuclease P protein subunit p38 OS=Homo sapiens GN=RPP38 PE=1 SV=2	RPP38	Ribosome biogenesis in eukaryotes;RNA transport	Rnase/Mrp complex	18.0482	13.0742	3	7	3	1	31.0667	3	101.5	106.9	110.8	103.6	94.5	88.4	91.7	91.4	102.941	108.418	112.373	105.071	95.8418	89.6552	93.002	92.6978	+	0.028251	848.645	0.110206	0.0976065	1.12908	0.258862	0.510773	882.669	0.140849	0.0925164	1.52242	0.127904	0.338443	878.983	0.125743	0.0855042	1.47061	0.141397	0.641076
O75436	Vacuolar protein sorting-associated protein 26A OS=Homo sapiens GN=VPS26A PE=1 SV=2	VPS26A	Endocytosis	Retromer complex (SNX1, SNX2, VPS35, VPS29, VPS26A);VPS35-VPS29-VPS26A complex	30.4466	26.9113	6	16	6	1	60.2191	6	82.7	80.5	95.1	105.3	91.1	95.1	78.8	67.8	95.0029	92.4756	109.248	120.965	104.652	109.248	90.5227	77.8863	+	0.0282703	2214.2	0.156622	0.0775217	2.02036	0.0433458	0.157678	2375.23	0.25576	0.0751669	3.40256	0.000667584	0.0108541	2161.65	0.0393262	0.0724343	0.542922	0.587183	0.922118
P04040	Catalase OS=Homo sapiens GN=CAT PE=1 SV=3	CAT	Amyotrophic lateral sclerosis (ALS);Carbon metabolism;FoxO signaling pathway;Glyoxylate and dicarboxylate metabolism;Longevity regulating pathway - mammal;Longevity regulating pathway - multiple species;Peroxisome;Tryptophan metabolism		20.8016	8.91841	3	8	3	1	28.5713	3	16.3	20.6	23.9	22.9	12.5	17.4	11.5	11.8	95.252	120.38	139.664	133.82	73.046	101.68	67.2023	68.9554	+	0.0283283	431.939	0.222387	0.1052	2.11394	0.0345206	0.133206	375.088	-0.153183	0.146277	-1.04722	0.295	0.544185	415.088	0.0632832	0.136035	0.465199	0.641789	0.935608
P61204	ADP-ribosylation factor 3 OS=Homo sapiens GN=ARF3 PE=1 SV=2	ARF3	Endocytosis		97.1408	57.4586	8	166	4	1	687.867	8	1066.8	1184.2	1078.7	1088.7	1201.8	1238	989.6	907.7	97.4747	108.202	98.562	99.4758	109.81	113.117	90.4209	82.9376	+	0.0283632	7062.72	0.0411166	0.105754	0.388793	0.697429	0.858351	7888.27	0.228036	0.118232	1.92871	0.0537666	0.200311	6911.48	-0.0694359	0.0937059	-0.740998	0.458695	0.876869
O60543	Cell death activator CIDE-A OS=Homo sapiens GN=CIDEA PE=1 SV=1	CIDEA			0.992679	6.39269	1	1	1	1	3.25506	1	22.4	29.6	33.8	40.9	55.2	46.6	34	36.5	59.9331	79.1973	90.4348	109.431	147.692	124.682	90.9699	97.6589	+	0.0284211	8.00859	0.944641	0.317747	2.97294	0.00294964	0.0204793	4.70571	0.240276	0.275572	0.87192	0.383252	0.62717	3.32853	0.00279019	0.133856	0.0208447	0.98337	0.997679
Q9NYY8	FAST kinase domain-containing protein 2 OS=Homo sapiens GN=FASTKD2 PE=1 SV=1	FASTKD2			34.0245	14.7887	9	16	9	1	59.5895	9	367.1	323.1	284.9	295	260.3	247.8	288.4	269.4	125.719	110.651	97.5685	101.027	89.1438	84.863	98.7671	92.2603	+	0.028437	3326.76	0.1213	0.0901113	1.34612	0.178264	0.406147	3636.66	0.261758	0.0870111	3.00832	0.00262692	0.0283966	3277.22	0.0237161	0.0944463	0.251107	0.801732	0.969094
Q14166	Tubulin--tyrosine ligase-like protein 12 OS=Homo sapiens GN=TTLL12 PE=1 SV=2	TTLL12			88.0862	35.7143	15	48	15	1	205.45	15	413.2	415.8	448.1	510.5	474.9	442	351	362.2	96.72	97.3286	104.889	119.496	111.162	103.461	82.1605	84.7822	+	0.028607	7084.28	0.133475	0.117437	1.13657	0.255719	0.5069	7095.71	0.0778454	0.120718	0.644854	0.519022	0.732832	6637.54	-0.0731636	0.112155	-0.652344	0.514179	0.898183
O75116	Rho-associated protein kinase 2 OS=Homo sapiens GN=ROCK2 PE=1 SV=4	ROCK2	Axon guidance;cAMP signaling pathway;cGMP-PKG signaling pathway;Chemokine signaling pathway;Focal adhesion;Leukocyte transendothelial migration;Oxytocin signaling pathway;Pathogenic Escherichia coli infection;Pathways in cancer;Platelet activation;Proteoglycans in cancer;Regulation of actin cytoskeleton;Salmonella infection;Shigellosis;Sphingolipid signaling pathway;Vascular smooth muscle contrac…	Profilin 2 complex	17.394	5.4755	7	8	7	1	26.5467	7	56	55.9	48.9	52	43.2	46.1	59.9	53.8	107.744	107.552	94.0837	100.048	83.1169	88.6965	115.248	103.511	+	0.0286113	3068.9	-0.0126801	0.12535	-0.101157	0.919425	0.967568	3510.95	0.224053	0.143848	1.55757	0.119336	0.325107	3206.36	0.0239503	0.127188	0.188306	0.850636	0.97799
P12956	X-ray repair cross-complementing protein 6 OS=Homo sapiens GN=XRCC6 PE=1 SV=2	XRCC6	Non-homologous end-joining	53BP1-containing complex;DHX9-ADAR-vigilin-DNA-PK-Ku antigen complex;DNA double-strand break end-joining complex;DNA-PK-Ku antigen complex;DNA-PK-Ku complex;DNA-PK-Ku-eIF2-NF90-NF45 complex;GammaH2AFX-NDHII-Ku70-DNA complex;Ku antigen complex;Ku antigen-NARG1 complex;Ku antigen-YY1-alphaMyHC promoter complex;Ku70/Ku86 complex;Ku70/Ku86/Werner complex;Ku-ORC complex;MGC1-DNA-PKcs-Ku complex;NCOA6-…	359.721	60.2627	34	549	33	1	2215.83	34	19636.2	20285.9	19378.1	18829.6	18520.6	19990.4	16864.2	15424.7	105.479	108.969	104.093	101.146	99.4864	107.382	90.5888	82.8563	+	0.0286491	24160.3	-0.0250645	0.0952901	-0.263033	0.792525	0.909203	25806.3	0.06818	0.097709	0.697786	0.485311	0.708488	24216.4	-0.0797461	0.0917922	-0.868768	0.384974	0.844797
Q15041	ADP-ribosylation factor-like protein 6-interacting protein 1 OS=Homo sapiens GN=ARL6IP1 PE=1 SV=2	ARL6IP1			3.923	4.92611	1	10	1	1	31.5026	1	650.3	611.2	551.6	535.9	428.7	494.3	514.8	452.7	122.713	115.334	104.088	101.125	80.8963	93.2752	97.1435	85.4252	+	0.0286499	14217.1	0.0550905	0.0782282	0.704228	0.481291	0.715042	14107	-0.0235913	0.0666789	-0.353804	0.723486	0.86373	14309.5	0.00777473	0.106126	0.0732595	0.9416	0.991227
P33176	Kinesin-1 heavy chain OS=Homo sapiens GN=KIF5B PE=1 SV=1	KIF5B	Dopaminergic synapse;Endocytosis	PLEKHM2-KIF5B complex	165.481	40.2908	29	90	23	1	391.698	29	1053.6	1174.4	1143.4	1156.3	1300.3	1314.9	1112.2	1111.3	89.9898	100.307	97.6597	98.7615	111.061	112.308	94.9949	94.918	+	0.0286721	8988.53	-0.19331	0.0854142	-2.2632	0.0236231	0.101099	9889.51	-0.0235747	0.0595604	-0.395811	0.692245	0.845526	9871.31	-0.0268538	0.118851	-0.225945	0.821244	0.972715
Q9Y371	Endophilin-B1 OS=Homo sapiens GN=SH3GLB1 PE=1 SV=1	SH3GLB1	Endocytosis		14.2778	12.0548	4	7	3	1	28.0662	4	61.9	52.8	51.6	55.4	73.4	64.5	44	45.1	110.363	94.1386	91.9991	98.7742	130.867	114.999	78.4489	80.4101	+	0.0286854	2271.1	-0.0736377	0.0782036	-0.941615	0.34639	0.601824	2507.23	0.0974762	0.0831044	1.17294	0.240822	0.486953	2380.11	-0.0240606	0.0897414	-0.26811	0.788615	0.967824
Q9Y2W2	WW domain-binding protein 11 OS=Homo sapiens GN=WBP11 PE=1 SV=1	WBP11	Spliceosome	Spliceosome	75.5553	30.1092	14	51	14	1	200.481	14	868.7	801.7	890.6	919.6	833.2	791.3	1068.8	1267	93.3973	86.1939	95.7519	98.8698	89.5806	85.0757	114.911	136.22	+	0.0286935	7370.62	0.0109354	0.0828031	0.132065	0.894933	0.956774	7822.87	0.0892542	0.0776916	1.14883	0.250628	0.498693	7400.9	-0.041243	0.0828455	-0.49783	0.618604	0.93073
P06454	Prothymosin alpha OS=Homo sapiens GN=PTMA PE=1 SV=2	PTMA	Epstein-Barr virus infection		60.2961	22.5225	4	223	4	1	1025.26	4	6143.6	5582.6	7960.7	9982.7	11204.8	10337.6	5018.5	7160.3	77.533	70.4531	100.465	125.983	141.406	130.462	63.3341	90.3639	+	0.0287107	113107	-0.187591	0.0831949	-2.25484	0.0241435	0.102698	118819	-0.128766	0.0761994	-1.68985	0.0910563	0.276906	127801	0.0407885	0.0993961	0.410363	0.681539	0.942759
[truncated: 4,931 more rows]
