# Supplementary material for: Genomic Determinants of Protein Abundance Variation in Colorectal Cancer Cells
Source: Cell Rep. 2017 Aug 29;20(9):2201–14. doi: 10.1016/j.celrep.2017.08.010 (PMC5583477; doi:10.1016/j.celrep.2017.08.010)
Supplement: Table S7. Associations between Drug Response and Molecular Data, Related to Figures 7 and S7 — The predictive performance, data type and target pathway is shown for each association. The column “Corrected for ABCBs?” indicates whether the feature was predicted with the mean protein abundance of ABCB1 and ABCB11 regressed-out from drug response data. [file mmc8.xlsx]

## Sheet: Legend
Legend
Drug name	Name of the drug.
Putative target	Putative target of the drug.
Predictive performance	The predictive performance (Pearson correlation between observed and predicted IC50s) of the entire signature, determed per drug and data type.
Data type	Data type used to predict the drug response.
Feature	Features associated with response to the corresponding drug. For proteomics and gene expression the gene name is given. For CNA and methylation, the region identifier is given as defined in Iorio et al. (2016).
Corrected for ABCBs?	Indicates whether the feature was predicted with the mean protein abundance of ABCB1 and ABCB11 regressed out from drug response data.

## Sheet: Associations
Drug ID	Drug	Target	Predictive performance	Data type	Feature	GeneName for protein	Corrected for ABCBs?	Target pathway
171	AKT inhibitor VIII	AKT1, AKT2, AKT3	0.70857	proteomics	P08183	ABCB1	no	PI3K signaling
88	MS-275	HDAC	0.476801	proteomics	P08183	ABCB1	no	chromain histone acetylation
158	PF-562271	FAK	0.455117	proteomics	P08183	ABCB1	no	cytoskeleton
140	Vinorelbine	Microtubules	0.465588	proteomics	P08183	ABCB1	no	cytoskeleton
252	WZ3105	CLK2, CNSK1E, FLT3, ULK1	0.424392	proteomics	P08183	ABCB1	no	other
268	YM155	BIRC5 (Survivin)	0.462531	proteomics	P08183	ABCB1	no	apoptosis regulation
159	HG-6-64-1	BRAFV600E, TAK, MAP4K5	0.515824	proteomics	O95342	ABCB11	no	ERK MAPK signaling
158	PF-562271	FAK	0.455117	proteomics	O95342	ABCB11	no	cytoskeleton
346	THZ-2-102-1	CDK7	0.533043	proteomics	O95342	ABCB11	no	cell cycle
140	Vinorelbine	Microtubules	0.465588	proteomics	O95342	ABCB11	no	cytoskeleton
252	WZ3105	CLK2, CNSK1E, FLT3, ULK1	0.424392	proteomics	O95342	ABCB11	no	other
268	YM155	BIRC5 (Survivin)	0.462531	proteomics	O95342	ABCB11	no	apoptosis regulation
1091	BMS-536924	IGF1R	0.61457	proteomics	Q9NP58	ABCB6	no	IGFR signaling
257	NPK76-II-72-1	PLK3	0.539351	proteomics	Q9NR19	ACSS2	no	mitosis
158	PF-562271	FAK	0.455117	proteomics	Q9NR19	ACSS2	no	cytoskeleton
346	THZ-2-102-1	CDK7	0.533043	proteomics	Q03154	ACY1	no	cell cycle
312	AV-951	VEGFR	0.446316	proteomics	Q9NRZ7	AGPAT3	no	RTK signaling
1091	BMS-536924	IGF1R	0.61457	proteomics	Q9NRZ7	AGPAT3	no	IGFR signaling
257	NPK76-II-72-1	PLK3	0.539351	proteomics	Q9NRZ7	AGPAT3	no	mitosis
346	THZ-2-102-1	CDK7	0.533043	proteomics	P35869	AHR	no	cell cycle
203	BMS-345541	IKBKB	0.450781	proteomics	Q8N1P7	AIM1L	no	other
257	NPK76-II-72-1	PLK3	0.539351	proteomics	Q8N1P7	AIM1L	no	mitosis
303	PIK-93	PI4K, PI3K	0.467949	proteomics	Q8N1P7	AIM1L	no	PI3K signaling
346	THZ-2-102-1	CDK7	0.533043	proteomics	Q8N1P7	AIM1L	no	cell cycle
5	Sunitinib	PDGFRA, PDGFRB, KDR, KIT, FLT3	0.609647	proteomics	P27144	AK4	no	RTK signaling
1091	BMS-536924	IGF1R	0.61457	proteomics	P42330	AKR1C3	no	IGFR signaling
171	AKT inhibitor VIII	AKT1, AKT2, AKT3	0.70857	proteomics	P17707	AMD1	no	PI3K signaling
166	FTI-277	Farnesyl transferase (FNTA)	0.589179	proteomics	P17707	AMD1	no	other
171	AKT inhibitor VIII	AKT1, AKT2, AKT3	0.70857	proteomics	P27216	ANXA13	no	PI3K signaling
166	FTI-277	Farnesyl transferase (FNTA)	0.589179	proteomics	P08758	ANXA5	no	other
159	HG-6-64-1	BRAFV600E, TAK, MAP4K5	0.515824	proteomics	P08758	ANXA5	no	ERK MAPK signaling
1378	Bleomycin (50 uM)	DNA damage	0.51459	proteomics	A1A4S6	ARHGAP10	no	DNA replication
1091	BMS-536924	IGF1R	0.61457	proteomics	Q13017	ARHGAP5	no	IGFR signaling
1378	Bleomycin (50 uM)	DNA damage	0.51459	proteomics	O15013	ARHGEF10	no	DNA replication
1262	UNC1215	LMBL3	0.46848	proteomics	Q7Z3E5	ARMC9	no	other
147	NSC-87877	PTPN6 (SHP-1), PTPN11 (SHP-2)	0.408221	proteomics	Q9NVP2	ASF1B	no	other
86	A-443654	AKT1, AKT2, AKT3	0.520952	proteomics	P04424	ASL	no	PI3K signaling
257	NPK76-II-72-1	PLK3	0.539351	proteomics	Q93084	ATP2A3	no	mitosis
86	A-443654	AKT1, AKT2, AKT3	0.520952	proteomics	P23634	ATP2B4	no	PI3K signaling
303	PIK-93	PI4K, PI3K	0.467949	proteomics	O75882	ATRN	no	PI3K signaling
1378	Bleomycin (50 uM)	DNA damage	0.51459	proteomics	O14965	AURKA	no	DNA replication
257	NPK76-II-72-1	PLK3	0.539351	proteomics	O95816	BAG2	no	mitosis
303	PIK-93	PI4K, PI3K	0.467949	proteomics	O95816	BAG2	no	PI3K signaling
346	THZ-2-102-1	CDK7	0.533043	proteomics	O95816	BAG2	no	cell cycle
257	NPK76-II-72-1	PLK3	0.539351	proteomics	O75363	BCAS1	no	mitosis
5	Sunitinib	PDGFRA, PDGFRB, KDR, KIT, FLT3	0.609647	proteomics	P12694	BCKDHA	no	RTK signaling
5	Sunitinib	PDGFRA, PDGFRB, KDR, KIT, FLT3	0.609647	proteomics	Q15059	BRD3	no	RTK signaling
147	NSC-87877	PTPN6 (SHP-1), PTPN11 (SHP-2)	0.408221	proteomics	Q6ZUT6	C15orf52	no	other
86	A-443654	AKT1, AKT2, AKT3	0.520952	proteomics	Q8TCD1	C18orf32	no	PI3K signaling
166	FTI-277	Farnesyl transferase (FNTA)	0.589179	proteomics	P00918	CA2	no	other
127	GSK269962A	ROCK1, ROCK2	0.409099	proteomics	P00918	CA2	no	cytoskeleton
5	Sunitinib	PDGFRA, PDGFRB, KDR, KIT, FLT3	0.609647	proteomics	P00918	CA2	no	RTK signaling
5	Sunitinib	PDGFRA, PDGFRB, KDR, KIT, FLT3	0.609647	proteomics	Q8TDN4	CABLES1	no	RTK signaling
266	Zibotentan, ZD4054	Endothelin A Receptor	0.520238	proteomics	Q9BY67	CADM1	no	other
140	Vinorelbine	Microtubules	0.465588	proteomics	P22676	CALB2	no	cytoskeleton
257	NPK76-II-72-1	PLK3	0.539351	proteomics	Q92851	CASP10	no	mitosis
303	PIK-93	PI4K, PI3K	0.467949	proteomics	Q92851	CASP10	no	PI3K signaling
346	THZ-2-102-1	CDK7	0.533043	proteomics	Q92851	CASP10	no	cell cycle
1091	BMS-536924	IGF1R	0.61457	proteomics	P04040	CAT	no	IGFR signaling
268	YM155	BIRC5 (Survivin)	0.462531	proteomics	Q99626	CDX2	no	apoptosis regulation
257	NPK76-II-72-1	PLK3	0.539351	proteomics	P06731	CEACAM5	no	mitosis
303	PIK-93	PI4K, PI3K	0.467949	proteomics	P06731	CEACAM5	no	PI3K signaling
346	THZ-2-102-1	CDK7	0.533043	proteomics	P06731	CEACAM5	no	cell cycle
166	FTI-277	Farnesyl transferase (FNTA)	0.589179	proteomics	Q9NSP4	CENPM	no	other
166	FTI-277	Farnesyl transferase (FNTA)	0.589179	proteomics	Q9P2B7	CFAP97	no	other
303	PIK-93	PI4K, PI3K	0.467949	proteomics	Q07065	CKAP4	no	PI3K signaling
159	HG-6-64-1	BRAFV600E, TAK, MAP4K5	0.515824	proteomics	O14493	CLDN4	no	ERK MAPK signaling
257	NPK76-II-72-1	PLK3	0.539351	proteomics	Q9NZA1	CLIC5	no	mitosis
159	HG-6-64-1	BRAFV600E, TAK, MAP4K5	0.515824	proteomics	Q8NCR9	CLRN3	no	ERK MAPK signaling
171	AKT inhibitor VIII	AKT1, AKT2, AKT3	0.70857	proteomics	Q9NX76	CMTM6	no	PI3K signaling
257	NPK76-II-72-1	PLK3	0.539351	proteomics	Q96LI5	CNOT6L	no	mitosis
346	THZ-2-102-1	CDK7	0.533043	proteomics	Q96LI5	CNOT6L	no	cell cycle
166	FTI-277	Farnesyl transferase (FNTA)	0.589179	proteomics	Q9NYJ1	COA4	no	other
1091	BMS-536924	IGF1R	0.61457	proteomics	Q53SF7	COBLL1	no	IGFR signaling
266	Zibotentan, ZD4054	Endothelin A Receptor	0.520238	proteomics	Q92828	CORO2A	no	other
346	THZ-2-102-1	CDK7	0.533043	proteomics	Q96FN4	CPNE2	no	cell cycle
1091	BMS-536924	IGF1R	0.61457	proteomics	P36551	CPOX	no	IGFR signaling
1003	Camptothecin	TOP1	0.478308	proteomics	P01034	CST3	no	DNA replication
346	THZ-2-102-1	CDK7	0.533043	proteomics	P53634	CTSC	no	cell cycle
257	NPK76-II-72-1	PLK3	0.539351	proteomics	Q96SQ9	CYP2S1	no	mitosis
346	THZ-2-102-1	CDK7	0.533043	proteomics	Q96SQ9	CYP2S1	no	cell cycle
346	THZ-2-102-1	CDK7	0.533043	proteomics	Q8N465	D2HGDH	no	cell cycle
158	PF-562271	FAK	0.455117	proteomics	P30046	DDT	no	cytoskeleton
166	FTI-277	Farnesyl transferase (FNTA)	0.589179	proteomics	Q9H4E7	DEF6	no	other
166	FTI-277	Farnesyl transferase (FNTA)	0.589179	proteomics	Q8WUY9	DEPDC1B	no	other
1091	BMS-536924	IGF1R	0.61457	proteomics	Q9BUN8	DERL1	no	IGFR signaling
104	Bortezomib	Proteasome	0.63823	proteomics	Q13268	DHRS2	no	other
171	AKT inhibitor VIII	AKT1, AKT2, AKT3	0.70857	proteomics	Q9Y394	DHRS7	no	PI3K signaling
266	Zibotentan, ZD4054	Endothelin A Receptor	0.520238	proteomics	Q9Y394	DHRS7	no	other
140	Vinorelbine	Microtubules	0.465588	proteomics	Q96C10	DHX58	no	cytoskeleton
257	NPK76-II-72-1	PLK3	0.539351	proteomics	Q9BZ29	DOCK9	no	mitosis
5	Sunitinib	PDGFRA, PDGFRB, KDR, KIT, FLT3	0.609647	proteomics	O60941	DTNB	no	RTK signaling
147	NSC-87877	PTPN6 (SHP-1), PTPN11 (SHP-2)	0.408221	proteomics	Q8TDB6	DTX3L	no	other
346	THZ-2-102-1	CDK7	0.533043	proteomics	Q9NZC4	EHF	no	cell cycle
257	NPK76-II-72-1	PLK3	0.539351	proteomics	Q8NFI3	ENGASE	no	mitosis
266	Zibotentan, ZD4054	Endothelin A Receptor	0.520238	proteomics	Q9HCE0	EPG5	no	other
1091	BMS-536924	IGF1R	0.61457	proteomics	Q7L775	EPM2AIP1	no	IGFR signaling
1003	Camptothecin	TOP1	0.478308	proteomics	Q8NEV8	EXPH5	no	DNA replication
257	NPK76-II-72-1	PLK3	0.539351	proteomics	P07148	FABP1	no	mitosis
159	HG-6-64-1	BRAFV600E, TAK, MAP4K5	0.515824	proteomics	P16930	FAH	no	ERK MAPK signaling
5	Sunitinib	PDGFRA, PDGFRB, KDR, KIT, FLT3	0.609647	proteomics	Q9H098	FAM107B	no	RTK signaling
1378	Bleomycin (50 uM)	DNA damage	0.51459	proteomics	P98173	FAM3A	no	DNA replication
159	HG-6-64-1	BRAFV600E, TAK, MAP4K5	0.515824	proteomics	Q17RN3	FAM98C	no	ERK MAPK signaling
1091	BMS-536924	IGF1R	0.61457	proteomics	Q9UKT4	FBXO5	no	IGFR signaling
257	NPK76-II-72-1	PLK3	0.539351	proteomics	Q9UKT4	FBXO5	no	mitosis
346	THZ-2-102-1	CDK7	0.533043	proteomics	Q9UKT4	FBXO5	no	cell cycle
1262	UNC1215	LMBL3	0.46848	proteomics	P62942	FKBP1A	no	other
147	NSC-87877	PTPN6 (SHP-1), PTPN11 (SHP-2)	0.408221	proteomics	P15408	FOSL2	no	other
5	Sunitinib	PDGFRA, PDGFRB, KDR, KIT, FLT3	0.609647	proteomics	P04066	FUCA1	no	RTK signaling
203	BMS-345541	IKBKB	0.450781	proteomics	Q8NCL4	GALNT6	no	other
1091	BMS-536924	IGF1R	0.61457	proteomics	Q14393	GAS6	no	IGFR signaling
303	PIK-93	PI4K, PI3K	0.467949	proteomics	Q9HCG7	GBA2	no	PI3K signaling
257	NPK76-II-72-1	PLK3	0.539351	proteomics	P32456	GBP2	no	mitosis
257	NPK76-II-72-1	PLK3	0.539351	proteomics	Q99988	GDF15	no	mitosis
140	Vinorelbine	Microtubules	0.465588	proteomics	Q8N9F7	GDPD1	no	cytoskeleton
86	A-443654	AKT1, AKT2, AKT3	0.520952	proteomics	O94923	GLCE	no	PI3K signaling
104	Bortezomib	Proteasome	0.63823	proteomics	O94923	GLCE	no	other
88	MS-275	HDAC	0.476801	proteomics	O94923	GLCE	no	chromain histone acetylation
5	Sunitinib	PDGFRA, PDGFRB, KDR, KIT, FLT3	0.609647	proteomics	O94923	GLCE	no	RTK signaling
159	HG-6-64-1	BRAFV600E, TAK, MAP4K5	0.515824	proteomics	Q04760	GLO1	no	ERK MAPK signaling
158	PF-562271	FAK	0.455117	proteomics	Q04760	GLO1	no	cytoskeleton
1091	BMS-536924	IGF1R	0.61457	proteomics	P63096	GNAI1	no	IGFR signaling
1378	Bleomycin (50 uM)	DNA damage	0.51459	proteomics	Q8TDQ7	GNPDA2	no	DNA replication
147	NSC-87877	PTPN6 (SHP-1), PTPN11 (SHP-2)	0.408221	proteomics	Q8NFJ5	GPRC5A	no	other
257	NPK76-II-72-1	PLK3	0.539351	proteomics	P81274	GPSM2	no	mitosis
346	THZ-2-102-1	CDK7	0.533043	proteomics	P81274	GPSM2	no	cell cycle
1003	Camptothecin	TOP1	0.478308	proteomics	Q14687	GSE1	no	DNA replication
268	YM155	BIRC5 (Survivin)	0.462531	proteomics	P25092	GUCY2C	no	apoptosis regulation
303	PIK-93	PI4K, PI3K	0.467949	proteomics	Q7Z4H3	HDDC2	no	PI3K signaling
257	NPK76-II-72-1	PLK3	0.539351	proteomics	P13747	HLA-E	no	mitosis
346	THZ-2-102-1	CDK7	0.533043	proteomics	P13747	HLA-E	no	cell cycle
1378	Bleomycin (50 uM)	DNA damage	0.51459	proteomics	P04035	HMGCR	no	DNA replication
1378	Bleomycin (50 uM)	DNA damage	0.51459	proteomics	P41235	HNF4A	no	DNA replication
268	YM155	BIRC5 (Survivin)	0.462531	proteomics	P41235	HNF4A	no	apoptosis regulation
1091	BMS-536924	IGF1R	0.61457	proteomics	P37235	HPCAL1	no	IGFR signaling
166	FTI-277	Farnesyl transferase (FNTA)	0.589179	proteomics	Q8IWL3	HSCB	no	other
127	GSK269962A	ROCK1, ROCK2	0.409099	proteomics	Q8IWL3	HSCB	no	cytoskeleton
5	Sunitinib	PDGFRA, PDGFRB, KDR, KIT, FLT3	0.609647	proteomics	Q8IWL3	HSCB	no	RTK signaling
166	FTI-277	Farnesyl transferase (FNTA)	0.589179	proteomics	P80365	HSD11B2	no	other
1262	UNC1215	LMBL3	0.46848	proteomics	Q3SXM5	HSDL1	no	other
257	NPK76-II-72-1	PLK3	0.539351	proteomics	O14732	IMPA2	no	mitosis
266	Zibotentan, ZD4054	Endothelin A Receptor	0.520238	proteomics	O14732	IMPA2	no	other
257	NPK76-II-72-1	PLK3	0.539351	proteomics	Q13576	IQGAP2	no	mitosis
104	Bortezomib	Proteasome	0.63823	proteomics	P56199	ITGA1	no	other
171	AKT inhibitor VIII	AKT1, AKT2, AKT3	0.70857	proteomics	P23229	ITGA6	no	PI3K signaling
1262	UNC1215	LMBL3	0.46848	proteomics	Q8IWB1	ITPRIP	no	other
346	THZ-2-102-1	CDK7	0.533043	proteomics	O60229	KALRN	no	cell cycle
257	NPK76-II-72-1	PLK3	0.539351	proteomics	O94819	KBTBD11	no	mitosis
268	YM155	BIRC5 (Survivin)	0.462531	proteomics	P50053	KHK	no	apoptosis regulation
1262	UNC1215	LMBL3	0.46848	proteomics	O60303	KIAA0556	no	other
303	PIK-93	PI4K, PI3K	0.467949	proteomics	Q6NSJ0	KIAA1161	no	PI3K signaling
171	AKT inhibitor VIII	AKT1, AKT2, AKT3	0.70857	proteomics	Q9Y2Y9	KLF13	no	PI3K signaling
257	NPK76-II-72-1	PLK3	0.539351	proteomics	Q9Y2Y9	KLF13	no	mitosis
1003	Camptothecin	TOP1	0.478308	proteomics	P35900	KRT20	no	DNA replication
159	HG-6-64-1	BRAFV600E, TAK, MAP4K5	0.515824	proteomics	P35900	KRT20	no	ERK MAPK signaling
257	NPK76-II-72-1	PLK3	0.539351	proteomics	Q53H82	LACTB2	no	mitosis
303	PIK-93	PI4K, PI3K	0.467949	proteomics	Q53H82	LACTB2	no	PI3K signaling
346	THZ-2-102-1	CDK7	0.533043	proteomics	Q53H82	LACTB2	no	cell cycle
127	GSK269962A	ROCK1, ROCK2	0.409099	proteomics	Q14739	LBR	no	cytoskeleton
257	NPK76-II-72-1	PLK3	0.539351	proteomics	Q6P1Q0	LETMD1	no	mitosis
346	THZ-2-102-1	CDK7	0.533043	proteomics	Q6P1Q0	LETMD1	no	cell cycle
159	HG-6-64-1	BRAFV600E, TAK, MAP4K5	0.515824	proteomics	P17931	LGALS3	no	ERK MAPK signaling
257	NPK76-II-72-1	PLK3	0.539351	proteomics	Q68DH5	LMBRD2	no	mitosis
303	PIK-93	PI4K, PI3K	0.467949	proteomics	Q68DH5	LMBRD2	no	PI3K signaling
346	THZ-2-102-1	CDK7	0.533043	proteomics	Q68DH5	LMBRD2	no	cell cycle
171	AKT inhibitor VIII	AKT1, AKT2, AKT3	0.70857	proteomics	Q8NF37	LPCAT1	no	PI3K signaling
159	HG-6-64-1	BRAFV600E, TAK, MAP4K5	0.515824	proteomics	Q8NF37	LPCAT1	no	ERK MAPK signaling
1091	BMS-536924	IGF1R	0.61457	proteomics	Q9BS40	LXN	no	IGFR signaling
171	AKT inhibitor VIII	AKT1, AKT2, AKT3	0.70857	proteomics	P21397	MAOA	no	PI3K signaling
1091	BMS-536924	IGF1R	0.61457	proteomics	P21397	MAOA	no	IGFR signaling
159	HG-6-64-1	BRAFV600E, TAK, MAP4K5	0.515824	proteomics	Q9UPY8	MAPRE3	no	ERK MAPK signaling
1091	BMS-536924	IGF1R	0.61457	proteomics	Q96N66	MBOAT7	no	IGFR signaling
171	AKT inhibitor VIII	AKT1, AKT2, AKT3	0.70857	proteomics	P48163	ME1	no	PI3K signaling
159	HG-6-64-1	BRAFV600E, TAK, MAP4K5	0.515824	proteomics	P48163	ME1	no	ERK MAPK signaling
346	THZ-2-102-1	CDK7	0.533043	proteomics	Q09327	MGAT3	no	cell cycle
171	AKT inhibitor VIII	AKT1, AKT2, AKT3	0.70857	proteomics	Q6P0N0	MIS18BP1	no	PI3K signaling
159	HG-6-64-1	BRAFV600E, TAK, MAP4K5	0.515824	proteomics	Q6P0N0	MIS18BP1	no	ERK MAPK signaling
257	NPK76-II-72-1	PLK3	0.539351	proteomics	O95563	MPC2	no	mitosis
166	FTI-277	Farnesyl transferase (FNTA)	0.589179	proteomics	Q9Y605	MRFAP1	no	other
171	AKT inhibitor VIII	AKT1, AKT2, AKT3	0.70857	proteomics	Q13126	MTAP	no	PI3K signaling
166	FTI-277	Farnesyl transferase (FNTA)	0.589179	proteomics	Q9UBC5	MYO1A	no	other
303	PIK-93	PI4K, PI3K	0.467949	proteomics	Q9UBC5	MYO1A	no	PI3K signaling
346	THZ-2-102-1	CDK7	0.533043	proteomics	Q9UBC5	MYO1A	no	cell cycle
268	YM155	BIRC5 (Survivin)	0.462531	proteomics	Q9UBC5	MYO1A	no	apoptosis regulation
266	Zibotentan, ZD4054	Endothelin A Receptor	0.520238	proteomics	Q9UBC5	MYO1A	no	other
257	NPK76-II-72-1	PLK3	0.539351	proteomics	P43490	NAMPT	no	mitosis
1091	BMS-536924	IGF1R	0.61457	proteomics	O14777	NDC80	no	IGFR signaling
257	NPK76-II-72-1	PLK3	0.539351	proteomics	Q9UN36	NDRG2	no	mitosis
303	PIK-93	PI4K, PI3K	0.467949	proteomics	Q9UN36	NDRG2	no	PI3K signaling
1091	BMS-536924	IGF1R	0.61457	proteomics	Q8N5V2	NGEF	no	IGFR signaling
166	FTI-277	Farnesyl transferase (FNTA)	0.589179	proteomics	Q04721	NOTCH2	no	other
88	MS-275	HDAC	0.476801	proteomics	Q04721	NOTCH2	no	chromain histone acetylation
257	NPK76-II-72-1	PLK3	0.539351	proteomics	P15559	NQO1	no	mitosis
159	HG-6-64-1	BRAFV600E, TAK, MAP4K5	0.515824	proteomics	P16083	NQO2	no	ERK MAPK signaling
257	NPK76-II-72-1	PLK3	0.539351	proteomics	P16083	NQO2	no	mitosis
303	PIK-93	PI4K, PI3K	0.467949	proteomics	Q9BSD7	NTPCR	no	PI3K signaling
159	HG-6-64-1	BRAFV600E, TAK, MAP4K5	0.515824	proteomics	P80303	NUCB2	no	ERK MAPK signaling
88	MS-275	HDAC	0.476801	proteomics	O95848	NUDT14	no	chromain histone acetylation
1091	BMS-536924	IGF1R	0.61457	proteomics	Q9BZD4	NUF2	no	IGFR signaling
171	AKT inhibitor VIII	AKT1, AKT2, AKT3	0.70857	proteomics	Q8TEM1	NUP210	no	PI3K signaling
159	HG-6-64-1	BRAFV600E, TAK, MAP4K5	0.515824	proteomics	Q8TEM1	NUP210	no	ERK MAPK signaling
1091	BMS-536924	IGF1R	0.61457	proteomics	Q16625	OCLN	no	IGFR signaling
1262	UNC1215	LMBL3	0.46848	proteomics	Q16625	OCLN	no	other
257	NPK76-II-72-1	PLK3	0.539351	proteomics	A6NDB9	PALM3	no	mitosis
1003	Camptothecin	TOP1	0.478308	proteomics	Q460N5	PARP14	no	DNA replication
1262	UNC1215	LMBL3	0.46848	proteomics	Q08174	PCDH1	no	other
266	Zibotentan, ZD4054	Endothelin A Receptor	0.520238	proteomics	Q08174	PCDH1	no	other
1262	UNC1215	LMBL3	0.46848	proteomics	O00151	PDLIM1	no	other
257	NPK76-II-72-1	PLK3	0.539351	proteomics	Q96JY6	PDLIM2	no	mitosis
346	THZ-2-102-1	CDK7	0.533043	proteomics	Q96JY6	PDLIM2	no	cell cycle
1003	Camptothecin	TOP1	0.478308	proteomics	Q9P2J9	PDP2	no	DNA replication
86	A-443654	AKT1, AKT2, AKT3	0.520952	proteomics	O75167	PHACTR2	no	PI3K signaling
1003	Camptothecin	TOP1	0.478308	proteomics	Q86SQ0	PHLDB2	no	DNA replication
147	NSC-87877	PTPN6 (SHP-1), PTPN11 (SHP-2)	0.408221	proteomics	Q15149	PLEC	no	other
257	NPK76-II-72-1	PLK3	0.539351	proteomics	Q9HB19	PLEKHA2	no	mitosis
266	Zibotentan, ZD4054	Endothelin A Receptor	0.520238	proteomics	Q9HB19	PLEKHA2	no	other
203	BMS-345541	IKBKB	0.450781	proteomics	Q3KR16	PLEKHG6	no	other
1091	BMS-536924	IGF1R	0.61457	proteomics	Q9Y342	PLLP	no	IGFR signaling
5	Sunitinib	PDGFRA, PDGFRB, KDR, KIT, FLT3	0.609647	proteomics	Q9NYI0	PSD3	no	RTK signaling
147	NSC-87877	PTPN6 (SHP-1), PTPN11 (SHP-2)	0.408221	proteomics	O75475	PSIP1	no	other
171	AKT inhibitor VIII	AKT1, AKT2, AKT3	0.70857	proteomics	P32322	PYCR1	no	PI3K signaling
166	FTI-277	Farnesyl transferase (FNTA)	0.589179	proteomics	P32322	PYCR1	no	other
159	HG-6-64-1	BRAFV600E, TAK, MAP4K5	0.515824	proteomics	P32322	PYCR1	no	ERK MAPK signaling
1091	BMS-536924	IGF1R	0.61457	proteomics	P11216	PYGB	no	IGFR signaling
159	HG-6-64-1	BRAFV600E, TAK, MAP4K5	0.515824	proteomics	P11216	PYGB	no	ERK MAPK signaling
171	AKT inhibitor VIII	AKT1, AKT2, AKT3	0.70857	proteomics	Q8WU10	PYROXD1	no	PI3K signaling
346	THZ-2-102-1	CDK7	0.533043	proteomics	O00391	QSOX1	no	cell cycle
303	PIK-93	PI4K, PI3K	0.467949	proteomics	P51153	RAB13	no	PI3K signaling
1003	Camptothecin	TOP1	0.478308	proteomics	Q92878	RAD50	no	DNA replication
266	Zibotentan, ZD4054	Endothelin A Receptor	0.520238	proteomics	Q9HD47	RANGRF	no	other
1003	Camptothecin	TOP1	0.478308	proteomics	Q14644	RASA3	no	DNA replication
257	NPK76-II-72-1	PLK3	0.539351	proteomics	P98179	RBM3	no	mitosis
171	AKT inhibitor VIII	AKT1, AKT2, AKT3	0.70857	proteomics	Q969G6	RFK	no	PI3K signaling
166	FTI-277	Farnesyl transferase (FNTA)	0.589179	proteomics	P62745	RHOB	no	other
147	NSC-87877	PTPN6 (SHP-1), PTPN11 (SHP-2)	0.408221	proteomics	P62745	RHOB	no	other
257	NPK76-II-72-1	PLK3	0.539351	proteomics	Q96K19	RNF170	no	mitosis
127	GSK269962A	ROCK1, ROCK2	0.409099	proteomics	Q9Y252	RNF6	no	cytoskeleton
140	Vinorelbine	Microtubules	0.465588	proteomics	Q9Y252	RNF6	no	cytoskeleton
171	AKT inhibitor VIII	AKT1, AKT2, AKT3	0.70857	proteomics	P50914	RPL14	no	PI3K signaling
166	FTI-277	Farnesyl transferase (FNTA)	0.589179	proteomics	P50914	RPL14	no	other
159	HG-6-64-1	BRAFV600E, TAK, MAP4K5	0.515824	proteomics	Q9HB40	SCPEP1	no	ERK MAPK signaling
303	PIK-93	PI4K, PI3K	0.467949	proteomics	Q8N3Y7	SDR16C5	no	PI3K signaling
346	THZ-2-102-1	CDK7	0.533043	proteomics	Q8N3Y7	SDR16C5	no	cell cycle
266	Zibotentan, ZD4054	Endothelin A Receptor	0.520238	proteomics	Q8N3Y7	SDR16C5	no	other
1262	UNC1215	LMBL3	0.46848	proteomics	Q92599	SEPT8	no	other
1091	BMS-536924	IGF1R	0.61457	proteomics	P35237	SERPINB6	no	IGFR signaling
147	NSC-87877	PTPN6 (SHP-1), PTPN11 (SHP-2)	0.408221	proteomics	P35237	SERPINB6	no	other
159	HG-6-64-1	BRAFV600E, TAK, MAP4K5	0.515824	proteomics	Q9BWM7	SFXN3	no	ERK MAPK signaling
159	HG-6-64-1	BRAFV600E, TAK, MAP4K5	0.515824	proteomics	Q96B97	SH3KBP1	no	ERK MAPK signaling
147	NSC-87877	PTPN6 (SHP-1), PTPN11 (SHP-2)	0.408221	proteomics	Q13796	SHROOM2	no	other
147	NSC-87877	PTPN6 (SHP-1), PTPN11 (SHP-2)	0.408221	proteomics	P43005	SLC1A1	no	other
104	Bortezomib	Proteasome	0.63823	proteomics	P43007	SLC1A4	no	other
1091	BMS-536924	IGF1R	0.61457	proteomics	Q15758	SLC1A5	no	IGFR signaling
266	Zibotentan, ZD4054	Endothelin A Receptor	0.520238	proteomics	Q08357	SLC20A2	no	other
171	AKT inhibitor VIII	AKT1, AKT2, AKT3	0.70857	proteomics	Q9UJS0	SLC25A13	no	PI3K signaling
303	PIK-93	PI4K, PI3K	0.467949	proteomics	P11166	SLC2A1	no	PI3K signaling
346	THZ-2-102-1	CDK7	0.533043	proteomics	P11166	SLC2A1	no	cell cycle
1043	JNK Inhibitor VIII	JNK	0.404503	proteomics	Q8IWA5	SLC44A2	no	JNK and p38 signaling
257	NPK76-II-72-1	PLK3	0.539351	proteomics	P04920	SLC4A2	no	mitosis
159	HG-6-64-1	BRAFV600E, TAK, MAP4K5	0.515824	proteomics	Q9Y289	SLC5A6	no	ERK MAPK signaling
1091	BMS-536924	IGF1R	0.61457	proteomics	Q96BD0	SLCO4A1	no	IGFR signaling
166	FTI-277	Farnesyl transferase (FNTA)	0.589179	proteomics	O76070	SNCG	no	other
171	AKT inhibitor VIII	AKT1, AKT2, AKT3	0.70857	proteomics	Q13884	SNTB1	no	PI3K signaling
1091	BMS-536924	IGF1R	0.61457	proteomics	Q13884	SNTB1	no	IGFR signaling
127	GSK269962A	ROCK1, ROCK2	0.409099	proteomics	Q96R06	SPAG5	no	cytoskeleton
171	AKT inhibitor VIII	AKT1, AKT2, AKT3	0.70857	proteomics	Q8TB22	SPATA20	no	PI3K signaling
166	FTI-277	Farnesyl transferase (FNTA)	0.589179	proteomics	Q96EA4	SPDL1	no	other
1003	Camptothecin	TOP1	0.478308	proteomics	Q14534	SQLE	no	DNA replication
257	NPK76-II-72-1	PLK3	0.539351	proteomics	Q9UGK3	STAP2	no	mitosis
303	PIK-93	PI4K, PI3K	0.467949	proteomics	Q9UGK3	STAP2	no	PI3K signaling
171	AKT inhibitor VIII	AKT1, AKT2, AKT3	0.70857	proteomics	Q86UX6	STK32C	no	PI3K signaling
159	HG-6-64-1	BRAFV600E, TAK, MAP4K5	0.515824	proteomics	Q86UX6	STK32C	no	ERK MAPK signaling
166	FTI-277	Farnesyl transferase (FNTA)	0.589179	proteomics	Q6ZWJ1	STXBP4	no	other
159	HG-6-64-1	BRAFV600E, TAK, MAP4K5	0.515824	proteomics	Q6ZWJ1	STXBP4	no	ERK MAPK signaling
5	Sunitinib	PDGFRA, PDGFRB, KDR, KIT, FLT3	0.609647	proteomics	Q6ZWJ1	STXBP4	no	RTK signaling
140	Vinorelbine	Microtubules	0.465588	proteomics	Q6ZWJ1	STXBP4	no	cytoskeleton
171	AKT inhibitor VIII	AKT1, AKT2, AKT3	0.70857	proteomics	Q9HCH5	SYTL2	no	PI3K signaling
257	NPK76-II-72-1	PLK3	0.539351	proteomics	O60343	TBC1D4	no	mitosis
1091	BMS-536924	IGF1R	0.61457	proteomics	Q0IIM8	TBC1D8B	no	IGFR signaling
1003	Camptothecin	TOP1	0.478308	proteomics	P01137	TGFB1	no	DNA replication
159	HG-6-64-1	BRAFV600E, TAK, MAP4K5	0.515824	proteomics	P37173	TGFBR2	no	ERK MAPK signaling
303	PIK-93	PI4K, PI3K	0.467949	proteomics	Q8WUY1	THEM6	no	PI3K signaling
266	Zibotentan, ZD4054	Endothelin A Receptor	0.520238	proteomics	Q8WUY1	THEM6	no	other
171	AKT inhibitor VIII	AKT1, AKT2, AKT3	0.70857	proteomics	Q9H6X4	TMEM134	no	PI3K signaling
171	AKT inhibitor VIII	AKT1, AKT2, AKT3	0.70857	proteomics	Q86WV6	TMEM173	no	PI3K signaling
1262	UNC1215	LMBL3	0.46848	proteomics	Q96B21	TMEM45B	no	other
159	HG-6-64-1	BRAFV600E, TAK, MAP4K5	0.515824	proteomics	Q969K7	TMEM54	no	ERK MAPK signaling
5	Sunitinib	PDGFRA, PDGFRB, KDR, KIT, FLT3	0.609647	proteomics	Q9UBN6	TNFRSF10D	no	RTK signaling
171	AKT inhibitor VIII	AKT1, AKT2, AKT3	0.70857	proteomics	Q13641	TPBG	no	PI3K signaling
159	HG-6-64-1	BRAFV600E, TAK, MAP4K5	0.515824	proteomics	Q13641	TPBG	no	ERK MAPK signaling
1091	BMS-536924	IGF1R	0.61457	proteomics	Q9NSU2	TREX1	no	IGFR signaling
127	GSK269962A	ROCK1, ROCK2	0.409099	proteomics	Q8N584	TTC39C	no	cytoskeleton
158	PF-562271	FAK	0.455117	proteomics	Q8N584	TTC39C	no	cytoskeleton
257	NPK76-II-72-1	PLK3	0.539351	proteomics	Q9ULT0	TTC7A	no	mitosis
303	PIK-93	PI4K, PI3K	0.467949	proteomics	Q9ULT0	TTC7A	no	PI3K signaling
1091	BMS-536924	IGF1R	0.61457	proteomics	P33981	TTK	no	IGFR signaling
1262	UNC1215	LMBL3	0.46848	proteomics	O95164	UBL3	no	other
266	Zibotentan, ZD4054	Endothelin A Receptor	0.520238	proteomics	O95164	UBL3	no	other
303	PIK-93	PI4K, PI3K	0.467949	proteomics	Q9Y3C8	UFC1	no	PI3K signaling
1091	BMS-536924	IGF1R	0.61457	proteomics	P40818	USP8	no	IGFR signaling
166	FTI-277	Farnesyl transferase (FNTA)	0.589179	proteomics	Q9BV40	VAMP8	no	other
1043	JNK Inhibitor VIII	JNK	0.404503	proteomics	Q9BV40	VAMP8	no	JNK and p38 signaling
346	THZ-2-102-1	CDK7	0.533043	proteomics	O15195	VILL	no	cell cycle
1091	BMS-536924	IGF1R	0.61457	proteomics	Q8N5D0	WDTC1	no	IGFR signaling
1378	Bleomycin (50 uM)	DNA damage	0.51459	proteomics	Q96GY0	ZC2HC1A	no	DNA replication
1011	ABT-263	BCL2, BCL2L1, BCL2L2	0.433871	phosphoproteomics	TNS3_S1149		no	apoptosis regulation
1011	ABT-263	BCL2, BCL2L1, BCL2L2	0.433871	phosphoproteomics	MARK2_S569		no	apoptosis regulation
1011	ABT-263	BCL2, BCL2L1, BCL2L2	0.433871	phosphoproteomics	CAMK2D_S330		no	apoptosis regulation
1011	ABT-263	BCL2, BCL2L1, BCL2L2	0.433871	phosphoproteomics	MARK3_S469		no	apoptosis regulation
1011	ABT-263	BCL2, BCL2L1, BCL2L2	0.433871	phosphoproteomics	PRKAA1_S496		no	apoptosis regulation
38	AZD-0530	SRC, ABL1	0.449836	phosphoproteomics	PRPF4B_S93		no	ABL signaling
38	AZD-0530	SRC, ABL1	0.449836	phosphoproteomics	PPP1CA_T320		no	ABL signaling
38	AZD-0530	SRC, ABL1	0.449836	phosphoproteomics	MARK3_S469		no	ABL signaling
38	AZD-0530	SRC, ABL1	0.449836	phosphoproteomics	CLK3_S283		no	ABL signaling
1066	AZD6482	PI3Kbeta	0.451432	phosphoproteomics	MARK2_T467		no	PI3K signaling
1066	AZD6482	PI3Kbeta	0.451432	phosphoproteomics	PTPRG_S1182		no	PI3K signaling
1066	AZD6482	PI3Kbeta	0.451432	phosphoproteomics	PRKCE_S729		no	PI3K signaling
1066	AZD6482	PI3Kbeta	0.451432	phosphoproteomics	PTPN3_S489		no	PI3K signaling
1066	AZD6482	PI3Kbeta	0.451432	phosphoproteomics	MAST4_S1782		no	PI3K signaling
1066	AZD6482	PI3Kbeta	0.451432	phosphoproteomics	MAST3_S774		no	PI3K signaling
1066	AZD6482	PI3Kbeta	0.451432	phosphoproteomics	AAK1_T606		no	PI3K signaling
1066	AZD6482	PI3Kbeta	0.451432	phosphoproteomics	LIMK2_S298		no	PI3K signaling
1066	AZD6482	PI3Kbeta	0.451432	phosphoproteomics	PTPRU_S853		no	PI3K signaling
1066	AZD6482	PI3Kbeta	0.451432	phosphoproteomics	CDC42BPG_S1540		no	PI3K signaling
1066	AZD6482	PI3Kbeta	0.451432	phosphoproteomics	CDC42BPB_S1643		no	PI3K signaling
1066	AZD6482	PI3Kbeta	0.451432	phosphoproteomics	TANC1_S444		no	PI3K signaling
1066	AZD6482	PI3Kbeta	0.451432	phosphoproteomics	CDK11A_T583		no	PI3K signaling
1066	AZD6482	PI3Kbeta	0.451432	phosphoproteomics	PPM1H_S124		no	PI3K signaling
1066	AZD6482	PI3Kbeta	0.451432	phosphoproteomics	BRAF_S446		no	PI3K signaling
1066	AZD6482	PI3Kbeta	0.451432	phosphoproteomics	ROBO1_S940		no	PI3K signaling
1066	AZD6482	PI3Kbeta	0.451432	phosphoproteomics	MAP3K11_S740		no	PI3K signaling
1066	AZD6482	PI3Kbeta	0.451432	phosphoproteomics	CTDP1_S839		no	PI3K signaling
1066	AZD6482	PI3Kbeta	0.451432	phosphoproteomics	PTPN14_S642		no	PI3K signaling
1066	AZD6482	PI3Kbeta	0.451432	phosphoproteomics	SNX15_T148		no	PI3K signaling
1059	AZD8055	MTORC1/2	0.58177	phosphoproteomics	WNK4_S1217		no	TOR signaling
1059	AZD8055	MTORC1/2	0.58177	phosphoproteomics	PTPN1_S386		no	TOR signaling
1059	AZD8055	MTORC1/2	0.58177	phosphoproteomics	SRPK2_S380		no	TOR signaling
1059	AZD8055	MTORC1/2	0.58177	phosphoproteomics	PTPN3_T490		no	TOR signaling
1059	AZD8055	MTORC1/2	0.58177	phosphoproteomics	TLK1_S743		no	TOR signaling
1059	AZD8055	MTORC1/2	0.58177	phosphoproteomics	RPS6KA4_S343		no	TOR signaling
1059	AZD8055	MTORC1/2	0.58177	phosphoproteomics	CASK_S313		no	TOR signaling
1059	AZD8055	MTORC1/2	0.58177	phosphoproteomics	EIF2AK2_T359		no	TOR signaling
205	BMS-708163	g-secretase	0.433089	phosphoproteomics	TGFBR2_S553		no	other
205	BMS-708163	g-secretase	0.433089	phosphoproteomics	AAK1_S682		no	other
205	BMS-708163	g-secretase	0.433089	phosphoproteomics	LYN_S13		no	other
54	CGP-082996	CDK4	0.557498	phosphoproteomics	MARK3_T507		no	cell cycle
54	CGP-082996	CDK4	0.557498	phosphoproteomics	RPS6KA4_S634		no	cell cycle
54	CGP-082996	CDK4	0.557498	phosphoproteomics	SRPK2_S380		no	cell cycle
54	CGP-082996	CDK4	0.557498	phosphoproteomics	ABL2_S783		no	cell cycle
54	CGP-082996	CDK4	0.557498	phosphoproteomics	PRKDC_S3205		no	cell cycle
54	CGP-082996	CDK4	0.557498	phosphoproteomics	CLK1_S140		no	cell cycle
54	CGP-082996	CDK4	0.557498	phosphoproteomics	MAST2_S1429		no	cell cycle
54	CGP-082996	CDK4	0.557498	phosphoproteomics	CDK9_S347		no	cell cycle
54	CGP-082996	CDK4	0.557498	phosphoproteomics	CLK3_S283		no	cell cycle
54	CGP-082996	CDK4	0.557498	phosphoproteomics	TLK2_S771		no	cell cycle
54	CGP-082996	CDK4	0.557498	phosphoproteomics	WEE1_S165		no	cell cycle
54	CGP-082996	CDK4	0.557498	phosphoproteomics	CDK13_S664		no	cell cycle
1241	CHIR-99021	GSK3B	0.487291	phosphoproteomics	RAF1_T641		no	WNT signaling
1241	CHIR-99021	GSK3B	0.487291	phosphoproteomics	ABL2_S72		no	WNT signaling
1241	CHIR-99021	GSK3B	0.487291	phosphoproteomics	RPS6KA4_S634		no	WNT signaling
1241	CHIR-99021	GSK3B	0.487291	phosphoproteomics	LYN_S11		no	WNT signaling
1241	CHIR-99021	GSK3B	0.487291	phosphoproteomics	VRK3_S59		no	WNT signaling
1241	CHIR-99021	GSK3B	0.487291	phosphoproteomics	SRPK2_S494_S496		no	WNT signaling
1241	CHIR-99021	GSK3B	0.487291	phosphoproteomics	CDK2_T160		no	WNT signaling
1241	CHIR-99021	GSK3B	0.487291	phosphoproteomics	PTPN3_S357_S359		no	WNT signaling
1241	CHIR-99021	GSK3B	0.487291	phosphoproteomics	SRPK1_S311		no	WNT signaling
1241	CHIR-99021	GSK3B	0.487291	phosphoproteomics	PTK2_S910		no	WNT signaling
1241	CHIR-99021	GSK3B	0.487291	phosphoproteomics	BRAF_S729		no	WNT signaling
263	FR-180204	ERK	0.406048	phosphoproteomics	TANC2_S1827		no	ERK MAPK signaling
34	Imatinib	ABL, KIT, PDGFR	0.698086	phosphoproteomics	MARK3_S419		no	ABL signaling
288	KIN001-055	JAK3, MNK1	0.489868	phosphoproteomics	PRPF4B_S93		no	other
288	KIN001-055	JAK3, MNK1	0.489868	phosphoproteomics	RPS6KC1_S583		no	other
288	KIN001-055	JAK3, MNK1	0.489868	phosphoproteomics	PPP1CA_T320		no	other
288	KIN001-055	JAK3, MNK1	0.489868	phosphoproteomics	TLK2_S99		no	other
288	KIN001-055	JAK3, MNK1	0.489868	phosphoproteomics	NEK9_S331		no	other
288	KIN001-055	JAK3, MNK1	0.489868	phosphoproteomics	PTK2B_S375		no	other
1036	PLX4720	BRAF	0.664277	phosphoproteomics	PRKDC_S687		no	ERK MAPK signaling
1036	PLX4720	BRAF	0.664277	phosphoproteomics	PRKDC_S1052		no	ERK MAPK signaling
1036	PLX4720	BRAF	0.664277	phosphoproteomics	WNK4_S1217		no	ERK MAPK signaling
1036	PLX4720	BRAF	0.664277	phosphoproteomics	LATS2_S528		no	ERK MAPK signaling
1036	PLX4720	BRAF	0.664277	phosphoproteomics	CDK16_S110		no	ERK MAPK signaling
1036	PLX4720	BRAF	0.664277	phosphoproteomics	ARAF_S157		no	ERK MAPK signaling
1036	PLX4720	BRAF	0.664277	phosphoproteomics	PPP1CB_T316		no	ERK MAPK signaling
1036	PLX4720	BRAF	0.664277	phosphoproteomics	PTPN3_T490		no	ERK MAPK signaling
1036	PLX4720	BRAF	0.664277	phosphoproteomics	PPP2R5A_S42		no	ERK MAPK signaling
1036	PLX4720	BRAF	0.664277	phosphoproteomics	ABL2_S783		no	ERK MAPK signaling
1036	PLX4720	BRAF	0.664277	phosphoproteomics	TNS3_S1154		no	ERK MAPK signaling
1036	PLX4720	BRAF	0.664277	phosphoproteomics	PKN2_S360		no	ERK MAPK signaling
1036	PLX4720	BRAF	0.664277	phosphoproteomics	PTPRK_S856		no	ERK MAPK signaling
1036	PLX4720	BRAF	0.664277	phosphoproteomics	ROCK1_S1105		no	ERK MAPK signaling
1036	PLX4720	BRAF	0.664277	phosphoproteomics	PPP2R5D_S62		no	ERK MAPK signaling
1036	PLX4720	BRAF	0.664277	phosphoproteomics	TNS4_S414		no	ERK MAPK signaling
1036	PLX4720	BRAF	0.664277	phosphoproteomics	TNS3_S850		no	ERK MAPK signaling
1036	PLX4720	BRAF	0.664277	phosphoproteomics	CIT_S2026		no	ERK MAPK signaling
1036	PLX4720	BRAF	0.664277	phosphoproteomics	TNS4_S82		no	ERK MAPK signaling
1036	PLX4720	BRAF	0.664277	phosphoproteomics	PPM1H_S124		no	ERK MAPK signaling
1036	PLX4720	BRAF	0.664277	phosphoproteomics	KSR1_S334		no	ERK MAPK signaling
1036	PLX4720	BRAF	0.664277	phosphoproteomics	ARAF_S257		no	ERK MAPK signaling
1036	PLX4720	BRAF	0.664277	phosphoproteomics	WNK1_S1261		no	ERK MAPK signaling
1036	PLX4720	BRAF	0.664277	phosphoproteomics	CLK4_S138		no	ERK MAPK signaling
1036	PLX4720	BRAF	0.664277	phosphoproteomics	CDK2_T160		no	ERK MAPK signaling
1036	PLX4720	BRAF	0.664277	phosphoproteomics	MARK3_S469		no	ERK MAPK signaling
1036	PLX4720	BRAF	0.664277	phosphoproteomics	CDC42BPG_S1462		no	ERK MAPK signaling
1036	PLX4720	BRAF	0.664277	phosphoproteomics	KSR1_S311		no	ERK MAPK signaling
1036	PLX4720	BRAF	0.664277	phosphoproteomics	MAST2_S148		no	ERK MAPK signaling
1036	PLX4720	BRAF	0.664277	phosphoproteomics	SRPK2_S497		no	ERK MAPK signaling
1036	PLX4720	BRAF	0.664277	phosphoproteomics	CTDP1_S395		no	ERK MAPK signaling
170	Shikonin	unknown	0.484967	phosphoproteomics	SRPK2_S10		no	other
170	Shikonin	unknown	0.484967	phosphoproteomics	PTPN11_Y62		no	other
170	Shikonin	unknown	0.484967	phosphoproteomics	CDK17_S180		no	other
170	Shikonin	unknown	0.484967	phosphoproteomics	TNS3_S901		no	other
170	Shikonin	unknown	0.484967	phosphoproteomics	AAK1_S678		no	other
170	Shikonin	unknown	0.484967	phosphoproteomics	TTK_S281		no	other
170	Shikonin	unknown	0.484967	phosphoproteomics	CIT_S1940		no	other
170	Shikonin	unknown	0.484967	phosphoproteomics	CDC42BPA_S1719		no	other
170	Shikonin	unknown	0.484967	phosphoproteomics	AKT1_S124		no	other
170	Shikonin	unknown	0.484967	phosphoproteomics	MAST2_S148		no	other
170	Shikonin	unknown	0.484967	phosphoproteomics	CLK3_S283		no	other
170	Shikonin	unknown	0.484967	phosphoproteomics	PRKCD_S307		no	other
333	T0901317	LXR	0.621475	phosphoproteomics	PPP2R5D_S573		no	other
333	T0901317	LXR	0.621475	phosphoproteomics	PTPN13_S2032		no	other
333	T0901317	LXR	0.621475	phosphoproteomics	MARK3_S380		no	other
333	T0901317	LXR	0.621475	phosphoproteomics	ABL2_S72		no	other
333	T0901317	LXR	0.621475	phosphoproteomics	ULK1_S623		no	other
333	T0901317	LXR	0.621475	phosphoproteomics	LATS1_T246		no	other
333	T0901317	LXR	0.621475	phosphoproteomics	MTOR_S567		no	other
333	T0901317	LXR	0.621475	phosphoproteomics	VRK3_S59		no	other
333	T0901317	LXR	0.621475	phosphoproteomics	RPS6KA4_S343_S347		no	other
333	T0901317	LXR	0.621475	phosphoproteomics	CASK_S313		no	other
333	T0901317	LXR	0.621475	phosphoproteomics	CDC42BPG_S1550		no	other
333	T0901317	LXR	0.621475	phosphoproteomics	MARK2_S456		no	other
333	T0901317	LXR	0.621475	phosphoproteomics	LYN_S13		no	other
333	T0901317	LXR	0.621475	phosphoproteomics	ABL2_S620		no	other
333	T0901317	LXR	0.621475	phosphoproteomics	PTPN14_S642		no	other
333	T0901317	LXR	0.621475	phosphoproteomics	PRKCD_S307		no	other
333	T0901317	LXR	0.621475	phosphoproteomics	WEE1_S165		no	other
333	T0901317	LXR	0.621475	phosphoproteomics	PRPF4B_S142_S144		no	other
1239	YK 4-279	RNA helicase A	0.528748	phosphoproteomics	RPS6KA4_T22		no	other
1239	YK 4-279	RNA helicase A	0.528748	phosphoproteomics	MAST4_S1782		no	other
1239	YK 4-279	RNA helicase A	0.528748	phosphoproteomics	SRPK1_S311		no	other
1239	YK 4-279	RNA helicase A	0.528748	phosphoproteomics	VRK3_S82		no	other
1239	YK 4-279	RNA helicase A	0.528748	phosphoproteomics	RPS6KA4_S634		no	other
1239	YK 4-279	RNA helicase A	0.528748	phosphoproteomics	RAF1_S233		no	other
1239	YK 4-279	RNA helicase A	0.528748	phosphoproteomics	PTPN3_S357_S359		no	other
1239	YK 4-279	RNA helicase A	0.528748	phosphoproteomics	ATR_S435		no	other
1239	YK 4-279	RNA helicase A	0.528748	phosphoproteomics	PRPF4B_S354_S356		no	other
1011	ABT-263	BCL2, BCL2L1, BCL2L2	0.511102	methylation	chr19:22018594-22018827(ZNF43)_HypMET		no	apoptosis regulation
224	AS605240	PI3Kgamma	0.428268	methylation	chr1:120835961-120839391(FAM72B)_HypMET		no	PI3K signaling
224	AS605240	PI3Kgamma	0.428268	methylation	chr1:143912736-143916156(FAM72D)_HypMET		no	PI3K signaling
224	AS605240	PI3Kgamma	0.428268	methylation	chr8:11058624-11058844(XKR6)_HypMET		no	PI3K signaling
1009	ATRA	Retinoic acid and retinoid X receptor agonist	0.464126	methylation	chr17:46673532-46674181(LOC404266)_HypMET		no	other
1009	ATRA	Retinoic acid and retinoid X receptor agonist	0.464126	methylation	chr7:27186927-27187692(HOXA6)_HypMET		no	other
38	AZD-0530	SRC, ABL1	0.622777	methylation	chr13:28544524-28544890(CDX2)_HypMET		no	ABL signaling
38	AZD-0530	SRC, ABL1	0.622777	methylation	chr19:53073308-53074039(ZNF701)_HypMET		no	ABL signaling
38	AZD-0530	SRC, ABL1	0.622777	methylation	chr8:79428433-79428754(PKIA)_HypMET		no	ABL signaling
38	AZD-0530	SRC, ABL1	0.622777	methylation	chr1:181451311-181452049()_HypMET		no	ABL signaling
38	AZD-0530	SRC, ABL1	0.622777	methylation	chr17:44656490-44657494(ARL17A)_HypMET		no	ABL signaling
38	AZD-0530	SRC, ABL1	0.622777	methylation	chr19:22018594-22018827(ZNF43)_HypMET		no	ABL signaling
38	AZD-0530	SRC, ABL1	0.622777	methylation	chr19:53662189-53662500(ZNF347)_HypMET		no	ABL signaling
38	AZD-0530	SRC, ABL1	0.622777	methylation	chr19:58011124-58011743(ZNF773)_HypMET		no	ABL signaling
38	AZD-0530	SRC, ABL1	0.622777	methylation	chr8:11058624-11058844(XKR6)_HypMET		no	ABL signaling
64	CMK	RSK	0.567948	methylation	chr19:37957726-37958390(ZNF569)_HypMET		no	ERK MAPK signaling
64	CMK	RSK	0.567948	methylation	chr13:28544524-28544890(CDX2)_HypMET		no	ERK MAPK signaling
64	CMK	RSK	0.567948	methylation	chr19:58458686-58459219(ZNF256)_HypMET		no	ERK MAPK signaling
64	CMK	RSK	0.567948	methylation	chr10:52499392-52500021(ASAH2B)_HypMET		no	ERK MAPK signaling
64	CMK	RSK	0.567948	methylation	chr19:22018594-22018827(ZNF43)_HypMET		no	ERK MAPK signaling
64	CMK	RSK	0.567948	methylation	chr19:53662189-53662500(ZNF347)_HypMET		no	ERK MAPK signaling
64	CMK	RSK	0.567948	methylation	chr19:58011124-58011743(ZNF773)_HypMET		no	ERK MAPK signaling
64	CMK	RSK	0.567948	methylation	chr8:11058624-11058844(XKR6)_HypMET		no	ERK MAPK signaling
64	CMK	RSK	0.567948	methylation	chr8:11059011-11059242(XKR6)_HypMET		no	ERK MAPK signaling
119	Lapatinib	ERBB2, EGFR	0.650943	methylation	chr17:46673532-46674181(LOC404266)_HypMET		no	EGFR signaling
119	Lapatinib	ERBB2, EGFR	0.650943	methylation	chr13:28544524-28544890(CDX2)_HypMET		no	EGFR signaling
119	Lapatinib	ERBB2, EGFR	0.650943	methylation	chr19:53073308-53074039(ZNF701)_HypMET		no	EGFR signaling
119	Lapatinib	ERBB2, EGFR	0.650943	methylation	chr10:52499392-52500021(ASAH2B)_HypMET		no	EGFR signaling
119	Lapatinib	ERBB2, EGFR	0.650943	methylation	chr8:79428433-79428754(PKIA)_HypMET		no	EGFR signaling
119	Lapatinib	ERBB2, EGFR	0.650943	methylation	chr6:291948-292839(DUSP22)_HypMET		no	EGFR signaling
119	Lapatinib	ERBB2, EGFR	0.650943	methylation	chr1:120835961-120839391(FAM72B)_HypMET		no	EGFR signaling
119	Lapatinib	ERBB2, EGFR	0.650943	methylation	chr1:143912736-143916156(FAM72D)_HypMET		no	EGFR signaling
119	Lapatinib	ERBB2, EGFR	0.650943	methylation	chr1:181451311-181452049()_HypMET		no	EGFR signaling
119	Lapatinib	ERBB2, EGFR	0.650943	methylation	chr17:44656490-44657494(ARL17A)_HypMET		no	EGFR signaling
119	Lapatinib	ERBB2, EGFR	0.650943	methylation	chr19:22018594-22018827(ZNF43)_HypMET		no	EGFR signaling
119	Lapatinib	ERBB2, EGFR	0.650943	methylation	chr19:57831599-57832250(ZNF543)_HypMET		no	EGFR signaling
119	Lapatinib	ERBB2, EGFR	0.650943	methylation	chr8:11058624-11058844(XKR6)_HypMET		no	EGFR signaling
71	Pyrimethamine	Dihydrofolate reductase (DHFR)	0.413474	methylation	chr14:70345943-70346527(SMOC1)_HypMET		no	DNA replication
211	TL-2-105	CRAF	0.492079	methylation	chr5:101632049-101632373(SLCO4C1)_HypMET		no	ERK MAPK signaling
211	TL-2-105	CRAF	0.492079	methylation	chr19:37957726-37958390(ZNF569)_HypMET		no	ERK MAPK signaling
211	TL-2-105	CRAF	0.492079	methylation	chr10:102891010-102891794(TLX1NB TLX1)_HypMET		no	ERK MAPK signaling
211	TL-2-105	CRAF	0.492079	methylation	chr1:120835961-120839391(FAM72B)_HypMET		no	ERK MAPK signaling
211	TL-2-105	CRAF	0.492079	methylation	chr1:150266476-150266689(MRPS21)_HypMET		no	ERK MAPK signaling
211	TL-2-105	CRAF	0.492079	methylation	chr14:70345943-70346527(SMOC1)_HypMET		no	ERK MAPK signaling
211	TL-2-105	CRAF	0.492079	methylation	chr17:44656490-44657494(ARL17A)_HypMET		no	ERK MAPK signaling
211	TL-2-105	CRAF	0.492079	methylation	chr19:58011124-58011743(ZNF773)_HypMET		no	ERK MAPK signaling
211	TL-2-105	CRAF	0.492079	methylation	chr7:27186927-27187692(HOXA6)_HypMET		no	ERK MAPK signaling
211	TL-2-105	CRAF	0.492079	methylation	chr8:61626645-61627074(CHD7)_HypMET		no	ERK MAPK signaling
59	WZ-1-84	BMX	0.432375	methylation	chr1:248020330-248021252()_HypMET		no	other
59	WZ-1-84	BMX	0.432375	methylation	chr8:11058624-11058844(XKR6)_HypMET		no	other
1046	681640	WEE1, CHEK1	0.466065	genomics	ACVR2A_mut		no	cell cycle
1046	681640	WEE1, CHEK1	0.466065	genomics	ARID1A_mut		no	cell cycle
1046	681640	WEE1, CHEK1	0.466065	genomics	B2M_mut		no	cell cycle
1046	681640	WEE1, CHEK1	0.466065	genomics	BMPR2_mut		no	cell cycle
1046	681640	WEE1, CHEK1	0.466065	genomics	PIK3R1_mut		no	cell cycle
1046	681640	WEE1, CHEK1	0.466065	genomics	RNF43_mut		no	cell cycle
1046	681640	WEE1, CHEK1	0.466065	genomics	ZNF781_mut		no	cell cycle
171	AKT inhibitor VIII	AKT1, AKT2, AKT3	0.603647	genomics	ACVR1B_mut		no	PI3K signaling
171	AKT inhibitor VIII	AKT1, AKT2, AKT3	0.603647	genomics	ATM_mut		no	PI3K signaling
171	AKT inhibitor VIII	AKT1, AKT2, AKT3	0.603647	genomics	BMPR2_mut		no	PI3K signaling
171	AKT inhibitor VIII	AKT1, AKT2, AKT3	0.603647	genomics	BRAF_mut		no	PI3K signaling
171	AKT inhibitor VIII	AKT1, AKT2, AKT3	0.603647	genomics	CASP8_mut		no	PI3K signaling
171	AKT inhibitor VIII	AKT1, AKT2, AKT3	0.603647	genomics	HLA-A_mut		no	PI3K signaling
171	AKT inhibitor VIII	AKT1, AKT2, AKT3	0.603647	genomics	MAP2K4_mut		no	PI3K signaling
171	AKT inhibitor VIII	AKT1, AKT2, AKT3	0.603647	genomics	TGIF1_mut		no	PI3K signaling
171	AKT inhibitor VIII	AKT1, AKT2, AKT3	0.603647	genomics	loss:cnaCOREAD11		no	PI3K signaling
171	AKT inhibitor VIII	AKT1, AKT2, AKT3	0.603647	genomics	loss:cnaCOREAD18		no	PI3K signaling
171	AKT inhibitor VIII	AKT1, AKT2, AKT3	0.603647	genomics	loss:cnaCOREAD19		no	PI3K signaling
171	AKT inhibitor VIII	AKT1, AKT2, AKT3	0.603647	genomics	loss:cnaCOREAD21		no	PI3K signaling
171	AKT inhibitor VIII	AKT1, AKT2, AKT3	0.603647	genomics	loss:cnaCOREAD22		no	PI3K signaling
171	AKT inhibitor VIII	AKT1, AKT2, AKT3	0.603647	genomics	loss:cnaCOREAD27 (MAP2K4)		no	PI3K signaling
171	AKT inhibitor VIII	AKT1, AKT2, AKT3	0.603647	genomics	loss:cnaCOREAD38 (CDKN2A)		no	PI3K signaling
171	AKT inhibitor VIII	AKT1, AKT2, AKT3	0.603647	genomics	gain:cnaCOREAD20 (HSP90AB1 TRERF1)		no	PI3K signaling
171	AKT inhibitor VIII	AKT1, AKT2, AKT3	0.603647	genomics	gain:cnaCOREAD31		no	PI3K signaling
171	AKT inhibitor VIII	AKT1, AKT2, AKT3	0.603647	genomics	gain:cnaCOREAD45		no	PI3K signaling
155	AP-24534	ABL	0.516155	genomics	RNF43_mut		no	ABL signaling
155	AP-24534	ABL	0.516155	genomics	loss:cnaCOREAD19		no	ABL signaling
207	AS601245	JNK	0.461235	genomics	ACVR2A_mut		no	JNK and p38 signaling
207	AS601245	JNK	0.461235	genomics	B2M_mut		no	JNK and p38 signaling
207	AS601245	JNK	0.461235	genomics	HLA-A_mut		no	JNK and p38 signaling
207	AS601245	JNK	0.461235	genomics	MAP2K4_mut		no	JNK and p38 signaling
207	AS601245	JNK	0.461235	genomics	loss:cnaCOREAD11		no	JNK and p38 signaling
207	AS601245	JNK	0.461235	genomics	loss:cnaCOREAD19		no	JNK and p38 signaling
207	AS601245	JNK	0.461235	genomics	gain:cnaCOREAD37 (ING1 IRS2 TFDP1)		no	JNK and p38 signaling
207	AS601245	JNK	0.461235	genomics	gain:cnaCOREAD44		no	JNK and p38 signaling
312	AV-951	VEGFR	0.64078	genomics	ARID1A_mut		no	RTK signaling
312	AV-951	VEGFR	0.64078	genomics	BRAF_mut		no	RTK signaling
312	AV-951	VEGFR	0.64078	genomics	GNAS_mut		no	RTK signaling
312	AV-951	VEGFR	0.64078	genomics	KRAS_mut		no	RTK signaling
312	AV-951	VEGFR	0.64078	genomics	MSH6_mut		no	RTK signaling
312	AV-951	VEGFR	0.64078	genomics	RNF43_mut		no	RTK signaling
312	AV-951	VEGFR	0.64078	genomics	SMAD4_mut		no	RTK signaling
312	AV-951	VEGFR	0.64078	genomics	loss:cnaCOREAD14		no	RTK signaling
312	AV-951	VEGFR	0.64078	genomics	loss:cnaCOREAD29 (SMARCA4)		no	RTK signaling
312	AV-951	VEGFR	0.64078	genomics	loss:cnaCOREAD30		no	RTK signaling
312	AV-951	VEGFR	0.64078	genomics	loss:cnaCOREAD33		no	RTK signaling
312	AV-951	VEGFR	0.64078	genomics	loss:cnaCOREAD48		no	RTK signaling
312	AV-951	VEGFR	0.64078	genomics	loss:cnaCOREAD61		no	RTK signaling
312	AV-951	VEGFR	0.64078	genomics	loss:cnaCOREAD62		no	RTK signaling
312	AV-951	VEGFR	0.64078	genomics	gain:cnaCOREAD20 (HSP90AB1 TRERF1)		no	RTK signaling
312	AV-951	VEGFR	0.64078	genomics	gain:cnaCOREAD31		no	RTK signaling
312	AV-951	VEGFR	0.64078	genomics	gain:cnaCOREAD37 (ING1 IRS2 TFDP1)		no	RTK signaling
312	AV-951	VEGFR	0.64078	genomics	gain:cnaCOREAD44		no	RTK signaling
312	AV-951	VEGFR	0.64078	genomics	gain:cnaCOREAD45		no	RTK signaling
312	AV-951	VEGFR	0.64078	genomics	gain:cnaCOREAD47 (MYC)		no	RTK signaling
186	Bexarotene	Retinioic acid X family agonist	0.528046	genomics	ARID1A_mut		no	other
186	Bexarotene	Retinioic acid X family agonist	0.528046	genomics	ATM_mut		no	other
186	Bexarotene	Retinioic acid X family agonist	0.528046	genomics	B2M_mut		no	other
186	Bexarotene	Retinioic acid X family agonist	0.528046	genomics	BMPR2_mut		no	other
186	Bexarotene	Retinioic acid X family agonist	0.528046	genomics	HLA-A_mut		no	other
186	Bexarotene	Retinioic acid X family agonist	0.528046	genomics	MAP2K4_mut		no	other
186	Bexarotene	Retinioic acid X family agonist	0.528046	genomics	PTEN_mut		no	other
186	Bexarotene	Retinioic acid X family agonist	0.528046	genomics	TGIF1_mut		no	other
186	Bexarotene	Retinioic acid X family agonist	0.528046	genomics	loss:cnaCOREAD19		no	other
186	Bexarotene	Retinioic acid X family agonist	0.528046	genomics	loss:cnaCOREAD23		no	other
186	Bexarotene	Retinioic acid X family agonist	0.528046	genomics	loss:cnaCOREAD53 (ARFGAP3)		no	other
186	Bexarotene	Retinioic acid X family agonist	0.528046	genomics	gain:cnaCOREAD31		no	other
186	Bexarotene	Retinioic acid X family agonist	0.528046	genomics	gain:cnaCOREAD36		no	other
186	Bexarotene	Retinioic acid X family agonist	0.528046	genomics	gain:cnaCOREAD37 (ING1 IRS2 TFDP1)		no	other
186	Bexarotene	Retinioic acid X family agonist	0.528046	genomics	gain:cnaCOREAD45		no	other
60	BI-2536	PLK1, PLK2, PLK3	0.43726	genomics	loss:cnaCOREAD19		no	mitosis
1259	BMN-673	PARP1	0.503357	genomics	ARID1A_mut		no	Genome integrity
1259	BMN-673	PARP1	0.503357	genomics	BMPR2_mut		no	Genome integrity
1259	BMN-673	PARP1	0.503357	genomics	BRAF_mut		no	Genome integrity
1259	BMN-673	PARP1	0.503357	genomics	CTNNB1_mut		no	Genome integrity
1259	BMN-673	PARP1	0.503357	genomics	ERBB3_mut		no	Genome integrity
1259	BMN-673	PARP1	0.503357	genomics	PIK3R1_mut		no	Genome integrity
1259	BMN-673	PARP1	0.503357	genomics	RNF43_mut		no	Genome integrity
1259	BMN-673	PARP1	0.503357	genomics	loss:cnaCOREAD14		no	Genome integrity
1259	BMN-673	PARP1	0.503357	genomics	loss:cnaCOREAD21		no	Genome integrity
1259	BMN-673	PARP1	0.503357	genomics	loss:cnaCOREAD22		no	Genome integrity
1259	BMN-673	PARP1	0.503357	genomics	loss:cnaCOREAD66		no	Genome integrity
1259	BMN-673	PARP1	0.503357	genomics	gain:cnaCOREAD36		no	Genome integrity
1259	BMN-673	PARP1	0.503357	genomics	gain:cnaCOREAD37 (ING1 IRS2 TFDP1)		no	Genome integrity
1170	CCT018159	HSP90	0.476546	genomics	ACVR2A_mut		no	other
1170	CCT018159	HSP90	0.476546	genomics	MSH6_mut		no	other
1170	CCT018159	HSP90	0.476546	genomics	RNF43_mut		no	other
1170	CCT018159	HSP90	0.476546	genomics	TP53_mut		no	other
1170	CCT018159	HSP90	0.476546	genomics	loss:cnaCOREAD12 (PCDH18)		no	other
1170	CCT018159	HSP90	0.476546	genomics	loss:cnaCOREAD48		no	other
1170	CCT018159	HSP90	0.476546	genomics	loss:cnaCOREAD66		no	other
1170	CCT018159	HSP90	0.476546	genomics	gain:cnaCOREAD37 (ING1 IRS2 TFDP1)		no	other
154	CHIR-99021	GSK3B	0.458461	genomics	ACVR2A_mut		no	WNT signaling
154	CHIR-99021	GSK3B	0.458461	genomics	TP53_mut		no	WNT signaling
154	CHIR-99021	GSK3B	0.458461	genomics	loss:cnaCOREAD19		no	WNT signaling
154	CHIR-99021	GSK3B	0.458461	genomics	loss:cnaCOREAD38 (CDKN2A)		no	WNT signaling
37	Crizotinib	MET, ALK	0.503582	genomics	GNAS_mut		no	RTK signaling
37	Crizotinib	MET, ALK	0.503582	genomics	POLE_mut		no	RTK signaling
37	Crizotinib	MET, ALK	0.503582	genomics	PTEN_mut		no	RTK signaling
37	Crizotinib	MET, ALK	0.503582	genomics	loss:cnaCOREAD19		no	RTK signaling
37	Crizotinib	MET, ALK	0.503582	genomics	loss:cnaCOREAD34		no	RTK signaling
1373	Dabrafenib	BRAF	0.656937	genomics	BRAF_mut		no	ERK MAPK signaling
1373	Dabrafenib	BRAF	0.656937	genomics	gain:cnaCOREAD50		no	ERK MAPK signaling
1373	Dabrafenib	BRAF	0.656937	genomics	gain:cnaCOREAD51 (MET)		no	ERK MAPK signaling
127	GSK269962A	ROCK1, ROCK2	0.475117	genomics	ARID1A_mut		no	cytoskeleton
127	GSK269962A	ROCK1, ROCK2	0.475117	genomics	EP300_mut		no	cytoskeleton
127	GSK269962A	ROCK1, ROCK2	0.475117	genomics	MSH6_mut		no	cytoskeleton
127	GSK269962A	ROCK1, ROCK2	0.475117	genomics	loss:cnaCOREAD19		no	cytoskeleton
326	GSK690693	AKT	0.533363	genomics	MAP2K4_mut		no	PI3K signaling
326	GSK690693	AKT	0.533363	genomics	PTEN_mut		no	PI3K signaling
91	KIN001-135	IKKE	0.638663	genomics	ACVR1B_mut		no	other
91	KIN001-135	IKKE	0.638663	genomics	BRAF_mut		no	other
91	KIN001-135	IKKE	0.638663	genomics	CASP8_mut		no	other
91	KIN001-135	IKKE	0.638663	genomics	SMAD4_mut		no	other
91	KIN001-135	IKKE	0.638663	genomics	loss:cnaCOREAD11		no	other
91	KIN001-135	IKKE	0.638663	genomics	loss:cnaCOREAD18		no	other
91	KIN001-135	IKKE	0.638663	genomics	loss:cnaCOREAD19		no	other
91	KIN001-135	IKKE	0.638663	genomics	loss:cnaCOREAD33		no	other
91	KIN001-135	IKKE	0.638663	genomics	loss:cnaCOREAD38 (CDKN2A)		no	other
91	KIN001-135	IKKE	0.638663	genomics	loss:cnaCOREAD54 (SMAD4)		no	other
91	KIN001-135	IKKE	0.638663	genomics	loss:cnaCOREAD55		no	other
91	KIN001-135	IKKE	0.638663	genomics	loss:cnaCOREAD56		no	other
91	KIN001-135	IKKE	0.638663	genomics	loss:cnaCOREAD63 (APC)		no	other
91	KIN001-135	IKKE	0.638663	genomics	gain:cnaCOREAD35 (FLT3 WASF3)		no	other
91	KIN001-135	IKKE	0.638663	genomics	gain:cnaCOREAD37 (ING1 IRS2 TFDP1)		no	other
91	KIN001-135	IKKE	0.638663	genomics	gain:cnaCOREAD44		no	other
1047	Nutlin-3a	MDM2	0.403118	genomics	APC_mut		no	p53 pathway
1047	Nutlin-3a	MDM2	0.403118	genomics	BMPR2_mut		no	p53 pathway
1047	Nutlin-3a	MDM2	0.403118	genomics	CTNNB1_mut		no	p53 pathway
1047	Nutlin-3a	MDM2	0.403118	genomics	TP53_mut		no	p53 pathway
1060	PD-0325901	MAP2K1 (MEK1), MAP2K2 (MEK2)	0.415107	genomics	loss:cnaCOREAD38 (CDKN2A)		no	ERK MAPK signaling
1371	PLX4720 (rescreen)	BRAF	0.712537	genomics	BRAF_mut		no	ERK MAPK signaling
111	Salubrinal	GADD34-PP1C	0.518399	genomics	ACVR2A_mut		no	other
111	Salubrinal	GADD34-PP1C	0.518399	genomics	loss:cnaCOREAD19		no	other
111	Salubrinal	GADD34-PP1C	0.518399	genomics	loss:cnaCOREAD65		no	other
1039	SL 0101-1	RSK, AURKB, PIM3	0.416832	genomics	APC_mut		no	ERK MAPK signaling
1039	SL 0101-1	RSK, AURKB, PIM3	0.416832	genomics	TP53_mut		no	ERK MAPK signaling
1039	SL 0101-1	RSK, AURKB, PIM3	0.416832	genomics	ZNF781_mut		no	ERK MAPK signaling
1039	SL 0101-1	RSK, AURKB, PIM3	0.416832	genomics	loss:cnaCOREAD11		no	ERK MAPK signaling
1039	SL 0101-1	RSK, AURKB, PIM3	0.416832	genomics	loss:cnaCOREAD19		no	ERK MAPK signaling
30	Sorafenib	PDGFRA, PDGFRB, KDR, KIT, FLT3	0.567415	genomics	GNAS_mut		no	RTK signaling
30	Sorafenib	PDGFRA, PDGFRB, KDR, KIT, FLT3	0.567415	genomics	POLE_mut		no	RTK signaling
30	Sorafenib	PDGFRA, PDGFRB, KDR, KIT, FLT3	0.567415	genomics	PTEN_mut		no	RTK signaling
30	Sorafenib	PDGFRA, PDGFRB, KDR, KIT, FLT3	0.567415	genomics	RNF43_mut		no	RTK signaling
30	Sorafenib	PDGFRA, PDGFRB, KDR, KIT, FLT3	0.567415	genomics	loss:cnaCOREAD11		no	RTK signaling
30	Sorafenib	PDGFRA, PDGFRB, KDR, KIT, FLT3	0.567415	genomics	loss:cnaCOREAD19		no	RTK signaling
30	Sorafenib	PDGFRA, PDGFRB, KDR, KIT, FLT3	0.567415	genomics	loss:cnaCOREAD33		no	RTK signaling
30	Sorafenib	PDGFRA, PDGFRB, KDR, KIT, FLT3	0.567415	genomics	loss:cnaCOREAD34		no	RTK signaling
30	Sorafenib	PDGFRA, PDGFRB, KDR, KIT, FLT3	0.567415	genomics	loss:cnaCOREAD63 (APC)		no	RTK signaling
30	Sorafenib	PDGFRA, PDGFRB, KDR, KIT, FLT3	0.567415	genomics	gain:cnaCOREAD35 (FLT3 WASF3)		no	RTK signaling
1149	TW 37	BCL2, BCL2L1	0.48077	genomics	BMPR2_mut		no	apoptosis regulation
1149	TW 37	BCL2, BCL2L1	0.48077	genomics	MSH6_mut		no	apoptosis regulation
1149	TW 37	BCL2, BCL2L1	0.48077	genomics	RNF43_mut		no	apoptosis regulation
1149	TW 37	BCL2, BCL2L1	0.48077	genomics	gain:cnaCOREAD37 (ING1 IRS2 TFDP1)		no	apoptosis regulation
1004	Vinblastine	Microtubules	0.41886	genomics	ARID1A_mut		no	cytoskeleton
1004	Vinblastine	Microtubules	0.41886	genomics	loss:cnaCOREAD19		no	cytoskeleton
140	Vinorelbine	Microtubules	0.564707	genomics	AMER1_mut		no	cytoskeleton
140	Vinorelbine	Microtubules	0.564707	genomics	ARID1A_mut		no	cytoskeleton
140	Vinorelbine	Microtubules	0.564707	genomics	BRAF_mut		no	cytoskeleton
140	Vinorelbine	Microtubules	0.564707	genomics	HDLBP_mut		no	cytoskeleton
140	Vinorelbine	Microtubules	0.564707	genomics	HLA-A_mut		no	cytoskeleton
140	Vinorelbine	Microtubules	0.564707	genomics	MAP2K4_mut		no	cytoskeleton
140	Vinorelbine	Microtubules	0.564707	genomics	PTEN_mut		no	cytoskeleton
140	Vinorelbine	Microtubules	0.564707	genomics	TP53_mut		no	cytoskeleton
140	Vinorelbine	Microtubules	0.564707	genomics	loss:cnaCOREAD18		no	cytoskeleton
140	Vinorelbine	Microtubules	0.564707	genomics	loss:cnaCOREAD19		no	cytoskeleton
140	Vinorelbine	Microtubules	0.564707	genomics	loss:cnaCOREAD23		no	cytoskeleton
140	Vinorelbine	Microtubules	0.564707	genomics	loss:cnaCOREAD28 (SOX9)		no	cytoskeleton
140	Vinorelbine	Microtubules	0.564707	genomics	loss:cnaCOREAD53 (ARFGAP3)		no	cytoskeleton
140	Vinorelbine	Microtubules	0.564707	genomics	gain:cnaCOREAD31		no	cytoskeleton
1239	YK 4-279	RNA helicase A	0.480688	genomics	loss:cnaCOREAD19		no	other
1239	YK 4-279	RNA helicase A	0.480688	genomics	loss:cnaCOREAD48		no	other
1239	YK 4-279	RNA helicase A	0.480688	genomics	loss:cnaCOREAD65		no	other
1046	681640	WEE1, CHEK1	0.408708	gene expression	BCL2L15		no	cell cycle
1046	681640	WEE1, CHEK1	0.408708	gene expression	PIWIL4		no	cell cycle
1046	681640	WEE1, CHEK1	0.408708	gene expression	PLXNA2		no	cell cycle
1046	681640	WEE1, CHEK1	0.408708	gene expression	OLFM3		no	cell cycle
1046	681640	WEE1, CHEK1	0.408708	gene expression	RAB12		no	cell cycle
254	AC220	FLT3	0.436491	gene expression	NUPR1		no	RTK signaling
254	AC220	FLT3	0.436491	gene expression	XDH		no	RTK signaling
254	AC220	FLT3	0.436491	gene expression	ACTR3C		no	RTK signaling
254	AC220	FLT3	0.436491	gene expression	SLC2A1		no	RTK signaling
194	AUY922	HSP90	0.571478	gene expression	GREM1		no	other
194	AUY922	HSP90	0.571478	gene expression	LRRC31		no	other
194	AUY922	HSP90	0.571478	gene expression	CTTNBP2		no	other
194	AUY922	HSP90	0.571478	gene expression	ISX		no	other
194	AUY922	HSP90	0.571478	gene expression	SMRP1		no	other
312	AV-951	VEGFR	0.533823	gene expression	SLC26A3		no	RTK signaling
312	AV-951	VEGFR	0.533823	gene expression	PIWIL1		no	RTK signaling
312	AV-951	VEGFR	0.533823	gene expression	RGCC		no	RTK signaling
312	AV-951	VEGFR	0.533823	gene expression	KRT23		no	RTK signaling
312	AV-951	VEGFR	0.533823	gene expression	SCG2		no	RTK signaling
312	AV-951	VEGFR	0.533823	gene expression	EPSTI1		no	RTK signaling
312	AV-951	VEGFR	0.533823	gene expression	WNT11		no	RTK signaling
312	AV-951	VEGFR	0.533823	gene expression	DEFA5		no	RTK signaling
312	AV-951	VEGFR	0.533823	gene expression	PYCARD		no	RTK signaling
312	AV-951	VEGFR	0.533823	gene expression	DNAJC12		no	RTK signaling
312	AV-951	VEGFR	0.533823	gene expression	CRYM		no	RTK signaling
312	AV-951	VEGFR	0.533823	gene expression	GNAI1		no	RTK signaling
312	AV-951	VEGFR	0.533823	gene expression	RAB32		no	RTK signaling
312	AV-951	VEGFR	0.533823	gene expression	MTTP		no	RTK signaling
312	AV-951	VEGFR	0.533823	gene expression	CD74		no	RTK signaling
312	AV-951	VEGFR	0.533823	gene expression	NAP1L5		no	RTK signaling
312	AV-951	VEGFR	0.533823	gene expression	SPDEF		no	RTK signaling
312	AV-951	VEGFR	0.533823	gene expression	CXorf57		no	RTK signaling
312	AV-951	VEGFR	0.533823	gene expression	SOBP		no	RTK signaling
312	AV-951	VEGFR	0.533823	gene expression	LPCAT2		no	RTK signaling
312	AV-951	VEGFR	0.533823	gene expression	XDH		no	RTK signaling
312	AV-951	VEGFR	0.533823	gene expression	GDPD5		no	RTK signaling
312	AV-951	VEGFR	0.533823	gene expression	ACTR3C		no	RTK signaling
312	AV-951	VEGFR	0.533823	gene expression	OSTN		no	RTK signaling
312	AV-951	VEGFR	0.533823	gene expression	POLR3G		no	RTK signaling
312	AV-951	VEGFR	0.533823	gene expression	HK2		no	RTK signaling
312	AV-951	VEGFR	0.533823	gene expression	MPZL2		no	RTK signaling
312	AV-951	VEGFR	0.533823	gene expression	ELOVL6		no	RTK signaling
312	AV-951	VEGFR	0.533823	gene expression	FGFR2		no	RTK signaling
38	AZD-0530	SRC, ABL1	0.634689	gene expression	SERPINE2		no	ABL signaling
38	AZD-0530	SRC, ABL1	0.634689	gene expression	ZIC2		no	ABL signaling
38	AZD-0530	SRC, ABL1	0.634689	gene expression	CTSV		no	ABL signaling
38	AZD-0530	SRC, ABL1	0.634689	gene expression	ZNF331		no	ABL signaling
1066	AZD6482	PI3Kbeta	0.462243	gene expression	RHOU		no	PI3K signaling
1066	AZD6482	PI3Kbeta	0.462243	gene expression	TNNT1		no	PI3K signaling
1066	AZD6482	PI3Kbeta	0.462243	gene expression	SYTL2		no	PI3K signaling
1066	AZD6482	PI3Kbeta	0.462243	gene expression	FAM105A		no	PI3K signaling
1066	AZD6482	PI3Kbeta	0.462243	gene expression	HMSD		no	PI3K signaling
1066	AZD6482	PI3Kbeta	0.462243	gene expression	PLXNA2		no	PI3K signaling
1066	AZD6482	PI3Kbeta	0.462243	gene expression	SNX24		no	PI3K signaling
1066	AZD6482	PI3Kbeta	0.462243	gene expression	WNK4		no	PI3K signaling
1066	AZD6482	PI3Kbeta	0.462243	gene expression	MYO7B		no	PI3K signaling
1066	AZD6482	PI3Kbeta	0.462243	gene expression	ACSS1		no	PI3K signaling
186	Bexarotene	Retinioic acid X family agonist	0.423424	gene expression	PRR5L		no	other
186	Bexarotene	Retinioic acid X family agonist	0.423424	gene expression	SYTL2		no	other
186	Bexarotene	Retinioic acid X family agonist	0.423424	gene expression	RHOBTB3		no	other
203	BMS-345541	IKBKB	0.54658	gene expression	TNNC1		no	other
203	BMS-345541	IKBKB	0.54658	gene expression	SLC7A9		no	other
203	BMS-345541	IKBKB	0.54658	gene expression	TSPAN2		no	other
203	BMS-345541	IKBKB	0.54658	gene expression	ADCY1		no	other
203	BMS-345541	IKBKB	0.54658	gene expression	CREG2		no	other
203	BMS-345541	IKBKB	0.54658	gene expression	ATP6V1C2		no	other
203	BMS-345541	IKBKB	0.54658	gene expression	PLA2R1		no	other
203	BMS-345541	IKBKB	0.54658	gene expression	SOBP		no	other
203	BMS-345541	IKBKB	0.54658	gene expression	MUC12		no	other
203	BMS-345541	IKBKB	0.54658	gene expression	GDPD5		no	other
203	BMS-345541	IKBKB	0.54658	gene expression	LIAT1		no	other
203	BMS-345541	IKBKB	0.54658	gene expression	FZD7		no	other
203	BMS-345541	IKBKB	0.54658	gene expression	TGFBR2		no	other
203	BMS-345541	IKBKB	0.54658	gene expression	FAM229B		no	other
1170	CCT018159	HSP90	0.448937	gene expression	EPSTI1		no	other
1170	CCT018159	HSP90	0.448937	gene expression	RNASE1		no	other
1170	CCT018159	HSP90	0.448937	gene expression	CHP2		no	other
1170	CCT018159	HSP90	0.448937	gene expression	CSRP2		no	other
1170	CCT018159	HSP90	0.448937	gene expression	MEP1A		no	other
1170	CCT018159	HSP90	0.448937	gene expression	OAS1		no	other
1170	CCT018159	HSP90	0.448937	gene expression	CGN		no	other
1170	CCT018159	HSP90	0.448937	gene expression	MGLL		no	other
281	CH5424802	ALK	0.561706	gene expression	RHOBTB3		no	RTK signaling
37	Crizotinib	MET, ALK	0.694767	gene expression	BEX3		no	RTK signaling
37	Crizotinib	MET, ALK	0.694767	gene expression	BEX2		no	RTK signaling
37	Crizotinib	MET, ALK	0.694767	gene expression	SMOC1		no	RTK signaling
37	Crizotinib	MET, ALK	0.694767	gene expression	CA2		no	RTK signaling
37	Crizotinib	MET, ALK	0.694767	gene expression	PRR5L		no	RTK signaling
37	Crizotinib	MET, ALK	0.694767	gene expression	FAM127B		no	RTK signaling
37	Crizotinib	MET, ALK	0.694767	gene expression	FAM149A		no	RTK signaling
37	Crizotinib	MET, ALK	0.694767	gene expression	NTRK1		no	RTK signaling
37	Crizotinib	MET, ALK	0.694767	gene expression	COL16A1		no	RTK signaling
37	Crizotinib	MET, ALK	0.694767	gene expression	LY6D		no	RTK signaling
37	Crizotinib	MET, ALK	0.694767	gene expression	HLTF		no	RTK signaling
37	Crizotinib	MET, ALK	0.694767	gene expression	CLDN10		no	RTK signaling
37	Crizotinib	MET, ALK	0.694767	gene expression	PRSS12		no	RTK signaling
37	Crizotinib	MET, ALK	0.694767	gene expression	TNFRSF11A		no	RTK signaling
37	Crizotinib	MET, ALK	0.694767	gene expression	MCOLN2		no	RTK signaling
37	Crizotinib	MET, ALK	0.694767	gene expression	ACKR4		no	RTK signaling
37	Crizotinib	MET, ALK	0.694767	gene expression	PDE8B		no	RTK signaling
37	Crizotinib	MET, ALK	0.694767	gene expression	FAM111B		no	RTK signaling
37	Crizotinib	MET, ALK	0.694767	gene expression	TCEAL8		no	RTK signaling
37	Crizotinib	MET, ALK	0.694767	gene expression	PARP8		no	RTK signaling
37	Crizotinib	MET, ALK	0.694767	gene expression	MAGED1		no	RTK signaling
37	Crizotinib	MET, ALK	0.694767	gene expression	SYNPR		no	RTK signaling
37	Crizotinib	MET, ALK	0.694767	gene expression	IRF7		no	RTK signaling
1007	Docetaxel	Microtubules	0.622965	gene expression	ABCB1		no	cytoskeleton
1007	Docetaxel	Microtubules	0.622965	gene expression	SELENBP1		no	cytoskeleton
1007	Docetaxel	Microtubules	0.622965	gene expression	CMTM3		no	cytoskeleton
1007	Docetaxel	Microtubules	0.622965	gene expression	PMP22		no	cytoskeleton
1007	Docetaxel	Microtubules	0.622965	gene expression	METTL7A		no	cytoskeleton
1007	Docetaxel	Microtubules	0.622965	gene expression	PLAUR		no	cytoskeleton
1007	Docetaxel	Microtubules	0.622965	gene expression	HSD17B14		no	cytoskeleton
1007	Docetaxel	Microtubules	0.622965	gene expression	HOMER3		no	cytoskeleton
1007	Docetaxel	Microtubules	0.622965	gene expression	CHST15		no	cytoskeleton
1007	Docetaxel	Microtubules	0.622965	gene expression	DRAM1		no	cytoskeleton
1007	Docetaxel	Microtubules	0.622965	gene expression	RAB12		no	cytoskeleton
1069	EHT 1864	Rac GTPases	0.466265	gene expression	MYEOV		no	cytoskeleton
1069	EHT 1864	Rac GTPases	0.466265	gene expression	FGF18		no	cytoskeleton
1069	EHT 1864	Rac GTPases	0.466265	gene expression	RASIP1		no	cytoskeleton
1069	EHT 1864	Rac GTPases	0.466265	gene expression	ST3GAL4		no	cytoskeleton
1069	EHT 1864	Rac GTPases	0.466265	gene expression	PDE9A		no	cytoskeleton
1069	EHT 1864	Rac GTPases	0.466265	gene expression	NFE2L3		no	cytoskeleton
1069	EHT 1864	Rac GTPases	0.466265	gene expression	PNPLA3		no	cytoskeleton
1069	EHT 1864	Rac GTPases	0.466265	gene expression	IMUP		no	cytoskeleton
1069	EHT 1864	Rac GTPases	0.466265	gene expression	ALS2CL		no	cytoskeleton
1031	Elesclomol	HSP70	0.513322	gene expression	LGALS4		no	other
1031	Elesclomol	HSP70	0.513322	gene expression	CDX1		no	other
1031	Elesclomol	HSP70	0.513322	gene expression	AOC1		no	other
1031	Elesclomol	HSP70	0.513322	gene expression	TSPAN4		no	other
1031	Elesclomol	HSP70	0.513322	gene expression	GPR35		no	other
1031	Elesclomol	HSP70	0.513322	gene expression	MTMR11		no	other
1031	Elesclomol	HSP70	0.513322	gene expression	RETNLB		no	other
1230	IOX2	EGLN1	0.532731	gene expression	XDH		no	other
287	KIN001-244	PDPK1 (PDK1)	0.579424	gene expression	RPS4Y1		no	PI3K signaling
287	KIN001-244	PDPK1 (PDK1)	0.579424	gene expression	CEL		no	PI3K signaling
287	KIN001-244	PDPK1 (PDK1)	0.579424	gene expression	RPTN		no	PI3K signaling
287	KIN001-244	PDPK1 (PDK1)	0.579424	gene expression	SLC6A20		no	PI3K signaling
287	KIN001-244	PDPK1 (PDK1)	0.579424	gene expression	PHACTR3		no	PI3K signaling
287	KIN001-244	PDPK1 (PDK1)	0.579424	gene expression	UPK3A		no	PI3K signaling
287	KIN001-244	PDPK1 (PDK1)	0.579424	gene expression	SLC7A9		no	PI3K signaling
287	KIN001-244	PDPK1 (PDK1)	0.579424	gene expression	IRX2		no	PI3K signaling
287	KIN001-244	PDPK1 (PDK1)	0.579424	gene expression	APOBEC3G		no	PI3K signaling
287	KIN001-244	PDPK1 (PDK1)	0.579424	gene expression	C2CD4B		no	PI3K signaling
287	KIN001-244	PDPK1 (PDK1)	0.579424	gene expression	STARD13		no	PI3K signaling
287	KIN001-244	PDPK1 (PDK1)	0.579424	gene expression	TNFSF15		no	PI3K signaling
287	KIN001-244	PDPK1 (PDK1)	0.579424	gene expression	MTTP		no	PI3K signaling
287	KIN001-244	PDPK1 (PDK1)	0.579424	gene expression	MT3		no	PI3K signaling
287	KIN001-244	PDPK1 (PDK1)	0.579424	gene expression	NEURL1B		no	PI3K signaling
287	KIN001-244	PDPK1 (PDK1)	0.579424	gene expression	PLA2R1		no	PI3K signaling
287	KIN001-244	PDPK1 (PDK1)	0.579424	gene expression	RHOF		no	PI3K signaling
287	KIN001-244	PDPK1 (PDK1)	0.579424	gene expression	PTK6		no	PI3K signaling
287	KIN001-244	PDPK1 (PDK1)	0.579424	gene expression	XDH		no	PI3K signaling
287	KIN001-244	PDPK1 (PDK1)	0.579424	gene expression	TGFBR2		no	PI3K signaling
287	KIN001-244	PDPK1 (PDK1)	0.579424	gene expression	L1CAM		no	PI3K signaling
287	KIN001-244	PDPK1 (PDK1)	0.579424	gene expression	VSIG10		no	PI3K signaling
287	KIN001-244	PDPK1 (PDK1)	0.579424	gene expression	SLC2A1		no	PI3K signaling
11	Paclitaxel	Microtubules	0.599261	gene expression	ABCB1		no	cytoskeleton
11	Paclitaxel	Microtubules	0.599261	gene expression	QPRT		no	cytoskeleton
11	Paclitaxel	Microtubules	0.599261	gene expression	PRR5L		no	cytoskeleton
11	Paclitaxel	Microtubules	0.599261	gene expression	MICALCL		no	cytoskeleton
11	Paclitaxel	Microtubules	0.599261	gene expression	STOM		no	cytoskeleton
11	Paclitaxel	Microtubules	0.599261	gene expression	RNF215		no	cytoskeleton
11	Paclitaxel	Microtubules	0.599261	gene expression	ITGA1		no	cytoskeleton
302	PI-103	PI3Ka, PRKDC (DNAPK)	0.447697	gene expression	LGALS4		no	PI3K signaling
302	PI-103	PI3Ka, PRKDC (DNAPK)	0.447697	gene expression	MUC13		no	PI3K signaling
302	PI-103	PI3Ka, PRKDC (DNAPK)	0.447697	gene expression	FZD2		no	PI3K signaling
302	PI-103	PI3Ka, PRKDC (DNAPK)	0.447697	gene expression	POF1B		no	PI3K signaling
302	PI-103	PI3Ka, PRKDC (DNAPK)	0.447697	gene expression	SAMD5		no	PI3K signaling
302	PI-103	PI3Ka, PRKDC (DNAPK)	0.447697	gene expression	TMPRSS4		no	PI3K signaling
302	PI-103	PI3Ka, PRKDC (DNAPK)	0.447697	gene expression	GPR35		no	PI3K signaling
302	PI-103	PI3Ka, PRKDC (DNAPK)	0.447697	gene expression	PLA2R1		no	PI3K signaling
302	PI-103	PI3Ka, PRKDC (DNAPK)	0.447697	gene expression	DRAM1		no	PI3K signaling
1166	QL-VIII-58	MTOR, ATR	0.560254	gene expression	ABCB1		no	TOR signaling
1166	QL-VIII-58	MTOR, ATR	0.560254	gene expression	SERPINE1		no	TOR signaling
1166	QL-VIII-58	MTOR, ATR	0.560254	gene expression	CHST11		no	TOR signaling
1166	QL-VIII-58	MTOR, ATR	0.560254	gene expression	PRAME		no	TOR signaling
1166	QL-VIII-58	MTOR, ATR	0.560254	gene expression	BTBD11		no	TOR signaling
1166	QL-VIII-58	MTOR, ATR	0.560254	gene expression	TMEM45A		no	TOR signaling
1166	QL-VIII-58	MTOR, ATR	0.560254	gene expression	COL6A1		no	TOR signaling
1166	QL-VIII-58	MTOR, ATR	0.560254	gene expression	BHLHE40		no	TOR signaling
1166	QL-VIII-58	MTOR, ATR	0.560254	gene expression	GRAMD1A		no	TOR signaling
1166	QL-VIII-58	MTOR, ATR	0.560254	gene expression	ACSS1		no	TOR signaling
1166	QL-VIII-58	MTOR, ATR	0.560254	gene expression	NBEA		no	TOR signaling
110	Roscovitine	CDKs	0.514535	gene expression	SBSPON		no	cell cycle
110	Roscovitine	CDKs	0.514535	gene expression	GPC4		no	cell cycle
110	Roscovitine	CDKs	0.514535	gene expression	SORBS2		no	cell cycle
110	Roscovitine	CDKs	0.514535	gene expression	C11orf70		no	cell cycle
110	Roscovitine	CDKs	0.514535	gene expression	PPP1R36		no	cell cycle
110	Roscovitine	CDKs	0.514535	gene expression	EGFR		no	cell cycle
110	Roscovitine	CDKs	0.514535	gene expression	EEF1A2		no	cell cycle
110	Roscovitine	CDKs	0.514535	gene expression	C5		no	cell cycle
110	Roscovitine	CDKs	0.514535	gene expression	SLC1A1		no	cell cycle
110	Roscovitine	CDKs	0.514535	gene expression	CYP26A1		no	cell cycle
110	Roscovitine	CDKs	0.514535	gene expression	MCOLN2		no	cell cycle
110	Roscovitine	CDKs	0.514535	gene expression	HYI		no	cell cycle
110	Roscovitine	CDKs	0.514535	gene expression	GCAT		no	cell cycle
1264	SGC0946	Q8TEK3 (DOT1L)	0.536663	gene expression	VIM		no	chromatin histone methylation
1264	SGC0946	Q8TEK3 (DOT1L)	0.536663	gene expression	CTHRC1		no	chromatin histone methylation
1264	SGC0946	Q8TEK3 (DOT1L)	0.536663	gene expression	THBS2		no	chromatin histone methylation
1264	SGC0946	Q8TEK3 (DOT1L)	0.536663	gene expression	SLC46A3		no	chromatin histone methylation
1264	SGC0946	Q8TEK3 (DOT1L)	0.536663	gene expression	NTRK1		no	chromatin histone methylation
1264	SGC0946	Q8TEK3 (DOT1L)	0.536663	gene expression	C1S		no	chromatin histone methylation
1264	SGC0946	Q8TEK3 (DOT1L)	0.536663	gene expression	TMEM158		no	chromatin histone methylation
1264	SGC0946	Q8TEK3 (DOT1L)	0.536663	gene expression	NEURL1B		no	chromatin histone methylation
1264	SGC0946	Q8TEK3 (DOT1L)	0.536663	gene expression	A2ML1		no	chromatin histone methylation
1264	SGC0946	Q8TEK3 (DOT1L)	0.536663	gene expression	XDH		no	chromatin histone methylation
1039	SL 0101-1	RSK, AURKB, PIM3	0.501642	gene expression	AKR1C1		no	ERK MAPK signaling
1039	SL 0101-1	RSK, AURKB, PIM3	0.501642	gene expression	DHRS9		no	ERK MAPK signaling
1039	SL 0101-1	RSK, AURKB, PIM3	0.501642	gene expression	THBS1		no	ERK MAPK signaling
1039	SL 0101-1	RSK, AURKB, PIM3	0.501642	gene expression	PHACTR3		no	ERK MAPK signaling
1039	SL 0101-1	RSK, AURKB, PIM3	0.501642	gene expression	GDA		no	ERK MAPK signaling
1039	SL 0101-1	RSK, AURKB, PIM3	0.501642	gene expression	GDPD3		no	ERK MAPK signaling
1039	SL 0101-1	RSK, AURKB, PIM3	0.501642	gene expression	FAM198B		no	ERK MAPK signaling
1039	SL 0101-1	RSK, AURKB, PIM3	0.501642	gene expression	PRR5L		no	ERK MAPK signaling
1039	SL 0101-1	RSK, AURKB, PIM3	0.501642	gene expression	ARL14		no	ERK MAPK signaling
1039	SL 0101-1	RSK, AURKB, PIM3	0.501642	gene expression	SAMD9		no	ERK MAPK signaling
1039	SL 0101-1	RSK, AURKB, PIM3	0.501642	gene expression	MAOA		no	ERK MAPK signaling
1039	SL 0101-1	RSK, AURKB, PIM3	0.501642	gene expression	TPK1		no	ERK MAPK signaling
1039	SL 0101-1	RSK, AURKB, PIM3	0.501642	gene expression	ELF3		no	ERK MAPK signaling
1039	SL 0101-1	RSK, AURKB, PIM3	0.501642	gene expression	ST3GAL6		no	ERK MAPK signaling
1039	SL 0101-1	RSK, AURKB, PIM3	0.501642	gene expression	EML6		no	ERK MAPK signaling
1039	SL 0101-1	RSK, AURKB, PIM3	0.501642	gene expression	IL1RN		no	ERK MAPK signaling
1039	SL 0101-1	RSK, AURKB, PIM3	0.501642	gene expression	HRCT1		no	ERK MAPK signaling
1039	SL 0101-1	RSK, AURKB, PIM3	0.501642	gene expression	PKP2		no	ERK MAPK signaling
1039	SL 0101-1	RSK, AURKB, PIM3	0.501642	gene expression	OLFM3		no	ERK MAPK signaling
1039	SL 0101-1	RSK, AURKB, PIM3	0.501642	gene expression	PPL		no	ERK MAPK signaling
1039	SL 0101-1	RSK, AURKB, PIM3	0.501642	gene expression	BEGAIN		no	ERK MAPK signaling
1039	SL 0101-1	RSK, AURKB, PIM3	0.501642	gene expression	DEF6		no	ERK MAPK signaling
1039	SL 0101-1	RSK, AURKB, PIM3	0.501642	gene expression	GDPD1		no	ERK MAPK signaling
1039	SL 0101-1	RSK, AURKB, PIM3	0.501642	gene expression	ELL2		no	ERK MAPK signaling
1039	SL 0101-1	RSK, AURKB, PIM3	0.501642	gene expression	FHIT		no	ERK MAPK signaling
1039	SL 0101-1	RSK, AURKB, PIM3	0.501642	gene expression	EGFL7		no	ERK MAPK signaling
1039	SL 0101-1	RSK, AURKB, PIM3	0.501642	gene expression	AS3MT		no	ERK MAPK signaling
211	TL-2-105	CRAF	0.442525	gene expression	SLC2A1		no	ERK MAPK signaling
1149	TW 37	BCL2, BCL2L1	0.647729	gene expression	EPSTI1		no	apoptosis regulation
1149	TW 37	BCL2, BCL2L1	0.647729	gene expression	GREM1		no	apoptosis regulation
1149	TW 37	BCL2, BCL2L1	0.647729	gene expression	PYCARD		no	apoptosis regulation
1149	TW 37	BCL2, BCL2L1	0.647729	gene expression	SLC46A3		no	apoptosis regulation
1149	TW 37	BCL2, BCL2L1	0.647729	gene expression	CHP2		no	apoptosis regulation
1149	TW 37	BCL2, BCL2L1	0.647729	gene expression	ARL14		no	apoptosis regulation
1149	TW 37	BCL2, BCL2L1	0.647729	gene expression	DBN1		no	apoptosis regulation
1149	TW 37	BCL2, BCL2L1	0.647729	gene expression	S100P		no	apoptosis regulation
1149	TW 37	BCL2, BCL2L1	0.647729	gene expression	KCNQ1		no	apoptosis regulation
1149	TW 37	BCL2, BCL2L1	0.647729	gene expression	RNF157		no	apoptosis regulation
1149	TW 37	BCL2, BCL2L1	0.647729	gene expression	MTMR11		no	apoptosis regulation
1149	TW 37	BCL2, BCL2L1	0.647729	gene expression	TGFBR2		no	apoptosis regulation
1149	TW 37	BCL2, BCL2L1	0.647729	gene expression	RAB12		no	apoptosis regulation
1004	Vinblastine	Microtubules	0.469241	gene expression	KRT20		no	cytoskeleton
1004	Vinblastine	Microtubules	0.469241	gene expression	PPP1R14D		no	cytoskeleton
1004	Vinblastine	Microtubules	0.469241	gene expression	RORA		no	cytoskeleton
1004	Vinblastine	Microtubules	0.469241	gene expression	OAS1		no	cytoskeleton
1004	Vinblastine	Microtubules	0.469241	gene expression	NEURL1B		no	cytoskeleton
1004	Vinblastine	Microtubules	0.469241	gene expression	OAS3		no	cytoskeleton
1004	Vinblastine	Microtubules	0.469241	gene expression	CCDC28B		no	cytoskeleton
1004	Vinblastine	Microtubules	0.469241	gene expression	PKP2		no	cytoskeleton
1004	Vinblastine	Microtubules	0.469241	gene expression	POLR3G		no	cytoskeleton
1004	Vinblastine	Microtubules	0.469241	gene expression	ELL2		no	cytoskeleton
1033	Vismodegib	SMO	0.621408	gene expression	GSTA2		no	other
1033	Vismodegib	SMO	0.621408	gene expression	UCHL1		no	other
1033	Vismodegib	SMO	0.621408	gene expression	ALB		no	other
1033	Vismodegib	SMO	0.621408	gene expression	FOXF1		no	other
1033	Vismodegib	SMO	0.621408	gene expression	FBP1		no	other
1033	Vismodegib	SMO	0.621408	gene expression	GGT6		no	other
1033	Vismodegib	SMO	0.621408	gene expression	EPHA4		no	other
1033	Vismodegib	SMO	0.621408	gene expression	AP1S2		no	other
1033	Vismodegib	SMO	0.621408	gene expression	WWC2		no	other
1033	Vismodegib	SMO	0.621408	gene expression	ST3GAL6		no	other
1033	Vismodegib	SMO	0.621408	gene expression	OVOL2		no	other
1033	Vismodegib	SMO	0.621408	gene expression	NAT14		no	other
1028	VX-702	p38	0.597968	gene expression	GUCA2B		no	JNK and p38 signaling
1028	VX-702	p38	0.597968	gene expression	MTSS1		no	JNK and p38 signaling
1028	VX-702	p38	0.597968	gene expression	NPW		no	JNK and p38 signaling
1028	VX-702	p38	0.597968	gene expression	CHGB		no	JNK and p38 signaling
1028	VX-702	p38	0.597968	gene expression	CABP7		no	JNK and p38 signaling
1028	VX-702	p38	0.597968	gene expression	ZNF385B		no	JNK and p38 signaling
1028	VX-702	p38	0.597968	gene expression	FBP1		no	JNK and p38 signaling
1028	VX-702	p38	0.597968	gene expression	GGT6		no	JNK and p38 signaling
1028	VX-702	p38	0.597968	gene expression	NNAT		no	JNK and p38 signaling
1028	VX-702	p38	0.597968	gene expression	SYNGR4		no	JNK and p38 signaling
1028	VX-702	p38	0.597968	gene expression	EPHA4		no	JNK and p38 signaling
1028	VX-702	p38	0.597968	gene expression	PLCE1		no	JNK and p38 signaling
1028	VX-702	p38	0.597968	gene expression	C16orf54		no	JNK and p38 signaling
1028	VX-702	p38	0.597968	gene expression	IL20RB		no	JNK and p38 signaling
1028	VX-702	p38	0.597968	gene expression	OVOL2		no	JNK and p38 signaling
1028	VX-702	p38	0.597968	gene expression	FAM83B		no	JNK and p38 signaling
1028	VX-702	p38	0.597968	gene expression	GABRB3		no	JNK and p38 signaling
1028	VX-702	p38	0.597968	gene expression	ALDH1A2		no	JNK and p38 signaling
1028	VX-702	p38	0.597968	gene expression	REP15		no	JNK and p38 signaling
1028	VX-702	p38	0.597968	gene expression	SHC4		no	JNK and p38 signaling
1028	VX-702	p38	0.597968	gene expression	GNG2		no	JNK and p38 signaling
1028	VX-702	p38	0.597968	gene expression	PKP2		no	JNK and p38 signaling
1028	VX-702	p38	0.597968	gene expression	FGFR2		no	JNK and p38 signaling
252	WZ3105	CLK2, CNSK1E, FLT3, ULK1	0.485105	gene expression	ABCB1		no	other
1239	YK 4-279	RNA helicase A	0.691241	gene expression	ERVMER34-1		no	other
1239	YK 4-279	RNA helicase A	0.691241	gene expression	RBP7		no	other
1239	YK 4-279	RNA helicase A	0.691241	gene expression	BMP7		no	other
1239	YK 4-279	RNA helicase A	0.691241	gene expression	S100A9		no	other
1239	YK 4-279	RNA helicase A	0.691241	gene expression	CSTA		no	other
1239	YK 4-279	RNA helicase A	0.691241	gene expression	UPK3A		no	other
1239	YK 4-279	RNA helicase A	0.691241	gene expression	CHP2		no	other
1239	YK 4-279	RNA helicase A	0.691241	gene expression	FAM20C		no	other
1239	YK 4-279	RNA helicase A	0.691241	gene expression	CALB2		no	other
1239	YK 4-279	RNA helicase A	0.691241	gene expression	TFAP2C		no	other
1239	YK 4-279	RNA helicase A	0.691241	gene expression	MERTK		no	other
1239	YK 4-279	RNA helicase A	0.691241	gene expression	SYTL2		no	other
1239	YK 4-279	RNA helicase A	0.691241	gene expression	FJX1		no	other
1239	YK 4-279	RNA helicase A	0.691241	gene expression	PCDHB5		no	other
1239	YK 4-279	RNA helicase A	0.691241	gene expression	IVL		no	other
1239	YK 4-279	RNA helicase A	0.691241	gene expression	ACTL8		no	other
1239	YK 4-279	RNA helicase A	0.691241	gene expression	CDH3		no	other
1239	YK 4-279	RNA helicase A	0.691241	gene expression	TFR2		no	other
1239	YK 4-279	RNA helicase A	0.691241	gene expression	AMOT		no	other
1239	YK 4-279	RNA helicase A	0.691241	gene expression	NEURL1B		no	other
1239	YK 4-279	RNA helicase A	0.691241	gene expression	TAGLN		no	other
1239	YK 4-279	RNA helicase A	0.691241	gene expression	OXER1		no	other
1239	YK 4-279	RNA helicase A	0.691241	gene expression	ETV7		no	other
1239	YK 4-279	RNA helicase A	0.691241	gene expression	POLR3G		no	other
268	YM155	BIRC5 (Survivin)	0.578931	gene expression	SLC26A3		no	apoptosis regulation
268	YM155	BIRC5 (Survivin)	0.578931	gene expression	DPEP1		no	apoptosis regulation
268	YM155	BIRC5 (Survivin)	0.578931	gene expression	GUCY2C		no	apoptosis regulation
268	YM155	BIRC5 (Survivin)	0.578931	gene expression	ABCB1		no	apoptosis regulation
268	YM155	BIRC5 (Survivin)	0.578931	gene expression	CDX2		no	apoptosis regulation
268	YM155	BIRC5 (Survivin)	0.578931	gene expression	ATP6V1C2		no	apoptosis regulation
268	YM155	BIRC5 (Survivin)	0.578931	gene expression	FAM129A		no	apoptosis regulation
268	YM155	BIRC5 (Survivin)	0.578931	gene expression	SNX24		no	apoptosis regulation
310	YM201636	FYV1	0.463274	gene expression	SLC7A9		no	other
310	YM201636	FYV1	0.463274	gene expression	SLC2A1		no	other
1091	BMS-536924	IGF1R	0.401734	methylation	chr13:96296143-96297059(DZIP1)_HypMET		yes	IGFR signaling
1091	BMS-536924	IGF1R	0.401734	methylation	chr18:14132000-14132482(ZNF519)_HypMET		yes	IGFR signaling
1091	BMS-536924	IGF1R	0.401734	methylation	chr8:67940691-67940997(LRRC67)_HypMET		yes	IGFR signaling
1091	BMS-536924	IGF1R	0.401734	methylation	chr13:28544524-28544890(CDX2)_HypMET		yes	IGFR signaling
1091	BMS-536924	IGF1R	0.401734	methylation	chr11:8615397-8615889(STK33)_HypMET		yes	IGFR signaling
1091	BMS-536924	IGF1R	0.401734	methylation	chr10:52499392-52500021(ASAH2B)_HypMET		yes	IGFR signaling
1091	BMS-536924	IGF1R	0.401734	methylation	chr1:120835961-120839391(FAM72B)_HypMET		yes	IGFR signaling
1091	BMS-536924	IGF1R	0.401734	methylation	chr1:150266476-150266689(MRPS21)_HypMET		yes	IGFR signaling
1091	BMS-536924	IGF1R	0.401734	methylation	chr1:181451311-181452049()_HypMET		yes	IGFR signaling
1091	BMS-536924	IGF1R	0.401734	methylation	chr18:5543437-5544241(EPB41L3)_HypMET		yes	IGFR signaling
134	Etoposide	TOP2	0.613889	methylation	chr13:96296143-96297059(DZIP1)_HypMET		yes	DNA replication
134	Etoposide	TOP2	0.613889	methylation	chr18:14132000-14132482(ZNF519)_HypMET		yes	DNA replication
134	Etoposide	TOP2	0.613889	methylation	chr5:101632049-101632373(SLCO4C1)_HypMET		yes	DNA replication
134	Etoposide	TOP2	0.613889	methylation	chr17:46673532-46674181(LOC404266)_HypMET		yes	DNA replication
134	Etoposide	TOP2	0.613889	methylation	chr8:67940691-67940997(LRRC67)_HypMET		yes	DNA replication
134	Etoposide	TOP2	0.613889	methylation	chr19:37957726-37958390(ZNF569)_HypMET		yes	DNA replication
134	Etoposide	TOP2	0.613889	methylation	chr13:27131568-27132677()_HypMET		yes	DNA replication
134	Etoposide	TOP2	0.613889	methylation	chr13:28544524-28544890(CDX2)_HypMET		yes	DNA replication
134	Etoposide	TOP2	0.613889	methylation	chr11:8615397-8615889(STK33)_HypMET		yes	DNA replication
134	Etoposide	TOP2	0.613889	methylation	chr19:53073308-53074039(ZNF701)_HypMET		yes	DNA replication
134	Etoposide	TOP2	0.613889	methylation	chr10:52499392-52500021(ASAH2B)_HypMET		yes	DNA replication
134	Etoposide	TOP2	0.613889	methylation	chr10:102891010-102891794(TLX1NB TLX1)_HypMET		yes	DNA replication
134	Etoposide	TOP2	0.613889	methylation	chr6:291948-292839(DUSP22)_HypMET		yes	DNA replication
134	Etoposide	TOP2	0.613889	methylation	chr1:120835961-120839391(FAM72B)_HypMET		yes	DNA replication
134	Etoposide	TOP2	0.613889	methylation	chr1:143912736-143916156(FAM72D)_HypMET		yes	DNA replication
134	Etoposide	TOP2	0.613889	methylation	chr1:150266476-150266689(MRPS21)_HypMET		yes	DNA replication
134	Etoposide	TOP2	0.613889	methylation	chr1:181451311-181452049()_HypMET		yes	DNA replication
134	Etoposide	TOP2	0.613889	methylation	chr17:44656490-44657494(ARL17A)_HypMET		yes	DNA replication
134	Etoposide	TOP2	0.613889	methylation	chr18:5543437-5544241(EPB41L3)_HypMET		yes	DNA replication
134	Etoposide	TOP2	0.613889	methylation	chr19:22018594-22018827(ZNF43)_HypMET		yes	DNA replication
134	Etoposide	TOP2	0.613889	methylation	chr19:53662189-53662500(ZNF347)_HypMET		yes	DNA replication
134	Etoposide	TOP2	0.613889	methylation	chr19:57831599-57832250(ZNF543)_HypMET		yes	DNA replication
134	Etoposide	TOP2	0.613889	methylation	chr19:58011124-58011743(ZNF773)_HypMET		yes	DNA replication
134	Etoposide	TOP2	0.613889	methylation	chr7:27186927-27187692(HOXA6)_HypMET		yes	DNA replication
134	Etoposide	TOP2	0.613889	methylation	chr8:11058624-11058844(XKR6)_HypMET		yes	DNA replication
134	Etoposide	TOP2	0.613889	methylation	chr8:61626645-61627074(CHD7)_HypMET		yes	DNA replication
176	IPA-3	PAK1, PAK2, PAK3	0.480079	methylation	chr5:101632049-101632373(SLCO4C1)_HypMET		yes	cytoskeleton
176	IPA-3	PAK1, PAK2, PAK3	0.480079	methylation	chr19:37957726-37958390(ZNF569)_HypMET		yes	cytoskeleton
176	IPA-3	PAK1, PAK2, PAK3	0.480079	methylation	chr10:102891010-102891794(TLX1NB TLX1)_HypMET		yes	cytoskeleton
176	IPA-3	PAK1, PAK2, PAK3	0.480079	methylation	chr1:120835961-120839391(FAM72B)_HypMET		yes	cytoskeleton
176	IPA-3	PAK1, PAK2, PAK3	0.480079	methylation	chr1:150266476-150266689(MRPS21)_HypMET		yes	cytoskeleton
176	IPA-3	PAK1, PAK2, PAK3	0.480079	methylation	chr14:70345943-70346527(SMOC1)_HypMET		yes	cytoskeleton
176	IPA-3	PAK1, PAK2, PAK3	0.480079	methylation	chr17:44656490-44657494(ARL17A)_HypMET		yes	cytoskeleton
176	IPA-3	PAK1, PAK2, PAK3	0.480079	methylation	chr19:58011124-58011743(ZNF773)_HypMET		yes	cytoskeleton
176	IPA-3	PAK1, PAK2, PAK3	0.480079	methylation	chr7:27186927-27187692(HOXA6)_HypMET		yes	cytoskeleton
299	OSI-027	MTORC1/2	0.514026	methylation	chr17:46673532-46674181(LOC404266)_HypMET		yes	TOR signaling
299	OSI-027	MTORC1/2	0.514026	methylation	chr19:22018594-22018827(ZNF43)_HypMET		yes	TOR signaling
299	OSI-027	MTORC1/2	0.514026	methylation	chr7:27186927-27187692(HOXA6)_HypMET		yes	TOR signaling
329	QL-XI-92	DDR1	0.504602	methylation	chr19:22018594-22018827(ZNF43)_HypMET		yes	RTK signaling
258	STF-62247	stimulates autophagy	0.442455	methylation	chr5:101632049-101632373(SLCO4C1)_HypMET		yes	other
258	STF-62247	stimulates autophagy	0.442455	methylation	chr19:37957726-37958390(ZNF569)_HypMET		yes	other
258	STF-62247	stimulates autophagy	0.442455	methylation	chr18:5543437-5544241(EPB41L3)_HypMET		yes	other
156	AZD6482	PI3Kbeta	0.540822	genomics	GNAS_mut		yes	PI3K signaling
156	AZD6482	PI3Kbeta	0.540822	genomics	KRAS_mut		yes	PI3K signaling
156	AZD6482	PI3Kbeta	0.540822	genomics	MSH6_mut		yes	PI3K signaling
156	AZD6482	PI3Kbeta	0.540822	genomics	RNF43_mut		yes	PI3K signaling
156	AZD6482	PI3Kbeta	0.540822	genomics	SMAD4_mut		yes	PI3K signaling
156	AZD6482	PI3Kbeta	0.540822	genomics	loss:cnaCOREAD14		yes	PI3K signaling
156	AZD6482	PI3Kbeta	0.540822	genomics	loss:cnaCOREAD33		yes	PI3K signaling
156	AZD6482	PI3Kbeta	0.540822	genomics	gain:cnaCOREAD31		yes	PI3K signaling
156	AZD6482	PI3Kbeta	0.540822	genomics	gain:cnaCOREAD37 (ING1 IRS2 TFDP1)		yes	PI3K signaling
156	AZD6482	PI3Kbeta	0.540822	genomics	gain:cnaCOREAD44		yes	PI3K signaling
156	AZD6482	PI3Kbeta	0.540822	genomics	gain:cnaCOREAD45		yes	PI3K signaling
156	AZD6482	PI3Kbeta	0.540822	genomics	gain:cnaCOREAD47 (MYC)		yes	PI3K signaling
54	CGP-082996	CDK4	0.48127	genomics	BMPR2_mut		yes	cell cycle
54	CGP-082996	CDK4	0.48127	genomics	MSH6_mut		yes	cell cycle
54	CGP-082996	CDK4	0.48127	genomics	RNF43_mut		yes	cell cycle
54	CGP-082996	CDK4	0.48127	genomics	gain:cnaCOREAD37 (ING1 IRS2 TFDP1)		yes	cell cycle
1005	Cisplatin	DNA crosslinker	0.472197	genomics	MSH6_mut		yes	DNA replication
152	CP466722	ATM	0.404206	genomics	loss:cnaCOREAD6		yes	Genome integrity
152	CP466722	ATM	0.404206	genomics	loss:cnaCOREAD28 (SOX9)		yes	Genome integrity
152	CP466722	ATM	0.404206	genomics	loss:cnaCOREAD34		yes	Genome integrity
152	CP466722	ATM	0.404206	genomics	gain:cnaCOREAD32 (STK4)		yes	Genome integrity
1	Erlotinib	EGFR	0.46175	genomics	SOX9_mut		yes	EGFR signaling
1	Erlotinib	EGFR	0.46175	genomics	loss:cnaCOREAD28 (SOX9)		yes	EGFR signaling
1	Erlotinib	EGFR	0.46175	genomics	loss:cnaCOREAD55		yes	EGFR signaling
1	Erlotinib	EGFR	0.46175	genomics	loss:cnaCOREAD56		yes	EGFR signaling
1	Erlotinib	EGFR	0.46175	genomics	gain:cnaCOREAD47 (MYC)		yes	EGFR signaling
91	KIN001-135	IKKE	0.644133	genomics	MAP2K4_mut		yes	other
91	KIN001-135	IKKE	0.644133	genomics	PTEN_mut		yes	other
91	KIN001-135	IKKE	0.644133	genomics	WBP1_mut		yes	other
91	KIN001-135	IKKE	0.644133	genomics	ZNF781_mut		yes	other
91	KIN001-135	IKKE	0.644133	genomics	loss:cnaCOREAD11		yes	other
91	KIN001-135	IKKE	0.644133	genomics	loss:cnaCOREAD14		yes	other
91	KIN001-135	IKKE	0.644133	genomics	loss:cnaCOREAD28 (SOX9)		yes	other
91	KIN001-135	IKKE	0.644133	genomics	loss:cnaCOREAD38 (CDKN2A)		yes	other
91	KIN001-135	IKKE	0.644133	genomics	loss:cnaCOREAD48		yes	other
91	KIN001-135	IKKE	0.644133	genomics	loss:cnaCOREAD49		yes	other
91	KIN001-135	IKKE	0.644133	genomics	gain:cnaCOREAD45		yes	other
1057	NVP-BEZ235	PI3K (Class 1) and MTORC1/2	0.48336	genomics	APC_mut		yes	PI3K signaling
1057	NVP-BEZ235	PI3K (Class 1) and MTORC1/2	0.48336	genomics	B2M_mut		yes	PI3K signaling
1057	NVP-BEZ235	PI3K (Class 1) and MTORC1/2	0.48336	genomics	CD58_mut		yes	PI3K signaling
1057	NVP-BEZ235	PI3K (Class 1) and MTORC1/2	0.48336	genomics	FBXW7_mut		yes	PI3K signaling
1057	NVP-BEZ235	PI3K (Class 1) and MTORC1/2	0.48336	genomics	RBM10_mut		yes	PI3K signaling
1057	NVP-BEZ235	PI3K (Class 1) and MTORC1/2	0.48336	genomics	loss:cnaCOREAD12 (PCDH18)		yes	PI3K signaling
1057	NVP-BEZ235	PI3K (Class 1) and MTORC1/2	0.48336	genomics	loss:cnaCOREAD14		yes	PI3K signaling
1057	NVP-BEZ235	PI3K (Class 1) and MTORC1/2	0.48336	genomics	loss:cnaCOREAD18		yes	PI3K signaling
1057	NVP-BEZ235	PI3K (Class 1) and MTORC1/2	0.48336	genomics	loss:cnaCOREAD21		yes	PI3K signaling
1057	NVP-BEZ235	PI3K (Class 1) and MTORC1/2	0.48336	genomics	loss:cnaCOREAD22		yes	PI3K signaling
1057	NVP-BEZ235	PI3K (Class 1) and MTORC1/2	0.48336	genomics	loss:cnaCOREAD28 (SOX9)		yes	PI3K signaling
1057	NVP-BEZ235	PI3K (Class 1) and MTORC1/2	0.48336	genomics	loss:cnaCOREAD29 (SMARCA4)		yes	PI3K signaling
1057	NVP-BEZ235	PI3K (Class 1) and MTORC1/2	0.48336	genomics	loss:cnaCOREAD30		yes	PI3K signaling
1057	NVP-BEZ235	PI3K (Class 1) and MTORC1/2	0.48336	genomics	loss:cnaCOREAD34		yes	PI3K signaling
1057	NVP-BEZ235	PI3K (Class 1) and MTORC1/2	0.48336	genomics	loss:cnaCOREAD54 (SMAD4)		yes	PI3K signaling
1057	NVP-BEZ235	PI3K (Class 1) and MTORC1/2	0.48336	genomics	loss:cnaCOREAD55		yes	PI3K signaling
1057	NVP-BEZ235	PI3K (Class 1) and MTORC1/2	0.48336	genomics	loss:cnaCOREAD56		yes	PI3K signaling
1057	NVP-BEZ235	PI3K (Class 1) and MTORC1/2	0.48336	genomics	loss:cnaCOREAD57		yes	PI3K signaling
1057	NVP-BEZ235	PI3K (Class 1) and MTORC1/2	0.48336	genomics	loss:cnaCOREAD61		yes	PI3K signaling
1057	NVP-BEZ235	PI3K (Class 1) and MTORC1/2	0.48336	genomics	loss:cnaCOREAD62		yes	PI3K signaling
1057	NVP-BEZ235	PI3K (Class 1) and MTORC1/2	0.48336	genomics	loss:cnaCOREAD66		yes	PI3K signaling
1057	NVP-BEZ235	PI3K (Class 1) and MTORC1/2	0.48336	genomics	gain:cnaCOREAD37 (ING1 IRS2 TFDP1)		yes	PI3K signaling
1057	NVP-BEZ235	PI3K (Class 1) and MTORC1/2	0.48336	genomics	gain:cnaCOREAD45		yes	PI3K signaling
1017	Olaparib	PARP1, PARP2	0.431629	genomics	BMPR2_mut		yes	Genome integrity
1017	Olaparib	PARP1, PARP2	0.431629	genomics	MSH6_mut		yes	Genome integrity
1017	Olaparib	PARP1, PARP2	0.431629	genomics	PIK3CA_mut		yes	Genome integrity
1017	Olaparib	PARP1, PARP2	0.431629	genomics	ZNF781_mut		yes	Genome integrity
1017	Olaparib	PARP1, PARP2	0.431629	genomics	loss:cnaCOREAD11		yes	Genome integrity
1017	Olaparib	PARP1, PARP2	0.431629	genomics	loss:cnaCOREAD14		yes	Genome integrity
1017	Olaparib	PARP1, PARP2	0.431629	genomics	loss:cnaCOREAD33		yes	Genome integrity
1017	Olaparib	PARP1, PARP2	0.431629	genomics	gain:cnaCOREAD37 (ING1 IRS2 TFDP1)		yes	Genome integrity
303	PIK-93	PI4K, PI3K	0.40523	genomics	loss:cnaCOREAD49		yes	PI3K signaling
206	Ruxolitinib	JAK1, JAK2, TYK2	0.460485	genomics	ACVR2A_mut		yes	other
206	Ruxolitinib	JAK1, JAK2, TYK2	0.460485	genomics	MSH6_mut		yes	other
206	Ruxolitinib	JAK1, JAK2, TYK2	0.460485	genomics	RNF43_mut		yes	other
206	Ruxolitinib	JAK1, JAK2, TYK2	0.460485	genomics	TP53_mut		yes	other
206	Ruxolitinib	JAK1, JAK2, TYK2	0.460485	genomics	loss:cnaCOREAD12 (PCDH18)		yes	other
206	Ruxolitinib	JAK1, JAK2, TYK2	0.460485	genomics	loss:cnaCOREAD48		yes	other
206	Ruxolitinib	JAK1, JAK2, TYK2	0.460485	genomics	loss:cnaCOREAD66		yes	other
206	Ruxolitinib	JAK1, JAK2, TYK2	0.460485	genomics	gain:cnaCOREAD37 (ING1 IRS2 TFDP1)		yes	other
245	UNC0638	G9a(EHMT2), GLP(EHMT1)	0.60951	genomics	BRAF_mut		yes	chromatin histone methylation
252	WZ3105	CLK2, CNSK1E, FLT3, ULK1	0.593547	genomics	BRAF_mut		yes	other
252	WZ3105	CLK2, CNSK1E, FLT3, ULK1	0.593547	genomics	gain:cnaCOREAD50		yes	other
252	WZ3105	CLK2, CNSK1E, FLT3, ULK1	0.593547	genomics	gain:cnaCOREAD51 (MET)		yes	other
249	XL-184	VEGFR, MET, RET, KIT, FLT1, FLT3, FLT4, Tie2,AXL	0.529932	genomics	ARID1A_mut		yes	RTK signaling
249	XL-184	VEGFR, MET, RET, KIT, FLT1, FLT3, FLT4, Tie2,AXL	0.529932	genomics	AXIN2_mut		yes	RTK signaling
249	XL-184	VEGFR, MET, RET, KIT, FLT1, FLT3, FLT4, Tie2,AXL	0.529932	genomics	BMPR2_mut		yes	RTK signaling
249	XL-184	VEGFR, MET, RET, KIT, FLT1, FLT3, FLT4, Tie2,AXL	0.529932	genomics	CTNNB1_mut		yes	RTK signaling
249	XL-184	VEGFR, MET, RET, KIT, FLT1, FLT3, FLT4, Tie2,AXL	0.529932	genomics	ERBB3_mut		yes	RTK signaling
249	XL-184	VEGFR, MET, RET, KIT, FLT1, FLT3, FLT4, Tie2,AXL	0.529932	genomics	HLA-A_mut		yes	RTK signaling
249	XL-184	VEGFR, MET, RET, KIT, FLT1, FLT3, FLT4, Tie2,AXL	0.529932	genomics	KRAS_mut		yes	RTK signaling
249	XL-184	VEGFR, MET, RET, KIT, FLT1, FLT3, FLT4, Tie2,AXL	0.529932	genomics	PIK3R1_mut		yes	RTK signaling
249	XL-184	VEGFR, MET, RET, KIT, FLT1, FLT3, FLT4, Tie2,AXL	0.529932	genomics	PTEN_mut		yes	RTK signaling
249	XL-184	VEGFR, MET, RET, KIT, FLT1, FLT3, FLT4, Tie2,AXL	0.529932	genomics	RBM10_mut		yes	RTK signaling
249	XL-184	VEGFR, MET, RET, KIT, FLT1, FLT3, FLT4, Tie2,AXL	0.529932	genomics	SOX9_mut		yes	RTK signaling
249	XL-184	VEGFR, MET, RET, KIT, FLT1, FLT3, FLT4, Tie2,AXL	0.529932	genomics	loss:cnaCOREAD6		yes	RTK signaling
249	XL-184	VEGFR, MET, RET, KIT, FLT1, FLT3, FLT4, Tie2,AXL	0.529932	genomics	loss:cnaCOREAD14		yes	RTK signaling
249	XL-184	VEGFR, MET, RET, KIT, FLT1, FLT3, FLT4, Tie2,AXL	0.529932	genomics	loss:cnaCOREAD21		yes	RTK signaling
249	XL-184	VEGFR, MET, RET, KIT, FLT1, FLT3, FLT4, Tie2,AXL	0.529932	genomics	loss:cnaCOREAD22		yes	RTK signaling
249	XL-184	VEGFR, MET, RET, KIT, FLT1, FLT3, FLT4, Tie2,AXL	0.529932	genomics	loss:cnaCOREAD38 (CDKN2A)		yes	RTK signaling
249	XL-184	VEGFR, MET, RET, KIT, FLT1, FLT3, FLT4, Tie2,AXL	0.529932	genomics	loss:cnaCOREAD42 (B2M BUB1B MGA TP53BP1)		yes	RTK signaling
249	XL-184	VEGFR, MET, RET, KIT, FLT1, FLT3, FLT4, Tie2,AXL	0.529932	genomics	loss:cnaCOREAD48		yes	RTK signaling
249	XL-184	VEGFR, MET, RET, KIT, FLT1, FLT3, FLT4, Tie2,AXL	0.529932	genomics	loss:cnaCOREAD49		yes	RTK signaling
249	XL-184	VEGFR, MET, RET, KIT, FLT1, FLT3, FLT4, Tie2,AXL	0.529932	genomics	loss:cnaCOREAD54 (SMAD4)		yes	RTK signaling
249	XL-184	VEGFR, MET, RET, KIT, FLT1, FLT3, FLT4, Tie2,AXL	0.529932	genomics	loss:cnaCOREAD57		yes	RTK signaling
249	XL-184	VEGFR, MET, RET, KIT, FLT1, FLT3, FLT4, Tie2,AXL	0.529932	genomics	loss:cnaCOREAD63 (APC)		yes	RTK signaling
249	XL-184	VEGFR, MET, RET, KIT, FLT1, FLT3, FLT4, Tie2,AXL	0.529932	genomics	loss:cnaCOREAD66		yes	RTK signaling
249	XL-184	VEGFR, MET, RET, KIT, FLT1, FLT3, FLT4, Tie2,AXL	0.529932	genomics	gain:cnaCOREAD7 (CHD4 WNK1)		yes	RTK signaling
249	XL-184	VEGFR, MET, RET, KIT, FLT1, FLT3, FLT4, Tie2,AXL	0.529932	genomics	gain:cnaCOREAD32 (STK4)		yes	RTK signaling
249	XL-184	VEGFR, MET, RET, KIT, FLT1, FLT3, FLT4, Tie2,AXL	0.529932	genomics	gain:cnaCOREAD35 (FLT3 WASF3)		yes	RTK signaling
249	XL-184	VEGFR, MET, RET, KIT, FLT1, FLT3, FLT4, Tie2,AXL	0.529932	genomics	gain:cnaCOREAD37 (ING1 IRS2 TFDP1)		yes	RTK signaling
249	XL-184	VEGFR, MET, RET, KIT, FLT1, FLT3, FLT4, Tie2,AXL	0.529932	genomics	gain:cnaCOREAD44		yes	RTK signaling
268	YM155	BIRC5 (Survivin)	0.44831	genomics	ARID1A_mut		yes	apoptosis regulation
268	YM155	BIRC5 (Survivin)	0.44831	genomics	BRAF_mut		yes	apoptosis regulation
268	YM155	BIRC5 (Survivin)	0.44831	genomics	KRAS_mut		yes	apoptosis regulation
268	YM155	BIRC5 (Survivin)	0.44831	genomics	SMAD4_mut		yes	apoptosis regulation
268	YM155	BIRC5 (Survivin)	0.44831	genomics	SOX9_mut		yes	apoptosis regulation
268	YM155	BIRC5 (Survivin)	0.44831	genomics	TP53_mut		yes	apoptosis regulation
268	YM155	BIRC5 (Survivin)	0.44831	genomics	ZFP36L2_mut		yes	apoptosis regulation
268	YM155	BIRC5 (Survivin)	0.44831	genomics	loss:cnaCOREAD19		yes	apoptosis regulation
268	YM155	BIRC5 (Survivin)	0.44831	genomics	loss:cnaCOREAD23		yes	apoptosis regulation
268	YM155	BIRC5 (Survivin)	0.44831	genomics	loss:cnaCOREAD28 (SOX9)		yes	apoptosis regulation
268	YM155	BIRC5 (Survivin)	0.44831	genomics	loss:cnaCOREAD53 (ARFGAP3)		yes	apoptosis regulation
268	YM155	BIRC5 (Survivin)	0.44831	genomics	loss:cnaCOREAD54 (SMAD4)		yes	apoptosis regulation
268	YM155	BIRC5 (Survivin)	0.44831	genomics	loss:cnaCOREAD63 (APC)		yes	apoptosis regulation
268	YM155	BIRC5 (Survivin)	0.44831	genomics	loss:cnaCOREAD66		yes	apoptosis regulation
268	YM155	BIRC5 (Survivin)	0.44831	genomics	gain:cnaCOREAD32 (STK4)		yes	apoptosis regulation
268	YM155	BIRC5 (Survivin)	0.44831	genomics	gain:cnaCOREAD35 (FLT3 WASF3)		yes	apoptosis regulation
268	YM155	BIRC5 (Survivin)	0.44831	genomics	gain:cnaCOREAD37 (ING1 IRS2 TFDP1)		yes	apoptosis regulation
268	YM155	BIRC5 (Survivin)	0.44831	genomics	gain:cnaCOREAD47 (MYC)		yes	apoptosis regulation
135	Gemcitabine	DNA replication	0.433508	proteomics	Q92599	SEPT8	yes	DNA replication
37	Crizotinib	MET, ALK	0.481988	proteomics	Q9NP58	ABCB6	yes	RTK signaling
37	Crizotinib	MET, ALK	0.481988	proteomics	Q96P50	ACAP3	yes	RTK signaling
1031	Elesclomol	HSP70	0.548237	proteomics	Q96P50	ACAP3	yes	other
1018	ABT-888	PARP1, PARP2	0.524645	proteomics	P12821	ACE	yes	Genome integrity
1	Erlotinib	EGFR	0.531815	proteomics	Q9NR19	ACSS2	yes	EGFR signaling
1	Erlotinib	EGFR	0.531815	proteomics	P20933	AGA	yes	EGFR signaling
86	A-443654	AKT1, AKT2, AKT3	0.430728	proteomics	Q9NRZ7	AGPAT3	yes	PI3K signaling
37	Crizotinib	MET, ALK	0.481988	proteomics	Q9NRZ7	AGPAT3	yes	RTK signaling
1	Erlotinib	EGFR	0.531815	proteomics	Q9NRZ7	AGPAT3	yes	EGFR signaling
37	Crizotinib	MET, ALK	0.481988	proteomics	P42330	AKR1C3	yes	RTK signaling
1031	Elesclomol	HSP70	0.548237	proteomics	Q3SY69	ALDH1L2	yes	other
1	Erlotinib	EGFR	0.531815	proteomics	Q6NS38	ALKBH2	yes	EGFR signaling
37	Crizotinib	MET, ALK	0.481988	proteomics	Q13017	ARHGAP5	yes	RTK signaling
135	Gemcitabine	DNA replication	0.433508	proteomics	Q7Z3E5	ARMC9	yes	DNA replication
1018	ABT-888	PARP1, PARP2	0.524645	proteomics	Q9NVP2	ASF1B	yes	Genome integrity
1031	Elesclomol	HSP70	0.548237	proteomics	Q9ULI0	ATAD2B	yes	other
295	NVP-BHG712	EPHB4	0.457866	proteomics	P61769	B2M	yes	RTK signaling
86	A-443654	AKT1, AKT2, AKT3	0.430728	proteomics	O95816	BAG2	yes	PI3K signaling
154	CHIR-99021	GSK3B	0.444623	proteomics	Q07817	BCL2L1	yes	WNT signaling
154	CHIR-99021	GSK3B	0.444623	proteomics	O00499	BIN1	yes	WNT signaling
1	Erlotinib	EGFR	0.531815	proteomics	Q9Y3E2	BOLA1	yes	EGFR signaling
154	CHIR-99021	GSK3B	0.444623	proteomics	Q9NSI6	BRWD1	yes	WNT signaling
1018	ABT-888	PARP1, PARP2	0.524645	proteomics	Q6ZUT6	C15orf52	yes	Genome integrity
1	Erlotinib	EGFR	0.531815	proteomics	Q9Y426	C2CD2	yes	EGFR signaling
1031	Elesclomol	HSP70	0.548237	proteomics	O43570	CA12	yes	other
205	BMS-708163	g-secretase	0.480541	proteomics	Q9BY67	CADM1	yes	other
37	Crizotinib	MET, ALK	0.481988	proteomics	P04040	CAT	yes	RTK signaling
135	Gemcitabine	DNA replication	0.433508	proteomics	O95273	CCNDBP1	yes	DNA replication
1	Erlotinib	EGFR	0.531815	proteomics	P21926	CD9	yes	EGFR signaling
295	NVP-BHG712	EPHB4	0.457866	proteomics	Q12864	CDH17	yes	RTK signaling
1031	Elesclomol	HSP70	0.548237	proteomics	Q07002	CDK18	yes	other
86	A-443654	AKT1, AKT2, AKT3	0.430728	proteomics	P06731	CEACAM5	yes	PI3K signaling
255	CP724714	ERBB2	0.491974	proteomics	Q9NYJ1	COA4	yes	EGFR signaling
37	Crizotinib	MET, ALK	0.481988	proteomics	Q53SF7	COBLL1	yes	RTK signaling
1031	Elesclomol	HSP70	0.548237	proteomics	P12109	COL6A1	yes	other
205	BMS-708163	g-secretase	0.480541	proteomics	Q92828	CORO2A	yes	other
295	NVP-BHG712	EPHB4	0.457866	proteomics	Q96FN4	CPNE2	yes	RTK signaling
295	NVP-BHG712	EPHB4	0.457866	proteomics	P01034	CST3	yes	RTK signaling
37	Crizotinib	MET, ALK	0.481988	proteomics	Q9BUN8	DERL1	yes	RTK signaling
1031	Elesclomol	HSP70	0.548237	proteomics	Q9BTZ2	DHRS4	yes	other
154	CHIR-99021	GSK3B	0.444623	proteomics	Q5JSL3	DOCK11	yes	WNT signaling
86	A-443654	AKT1, AKT2, AKT3	0.430728	proteomics	Q9BZ29	DOCK9	yes	PI3K signaling
1031	Elesclomol	HSP70	0.548237	proteomics	P13929	ENO3	yes	other
62	BMS-536924	IGF1R	0.426485	proteomics	Q9H4G0	EPB41L1	yes	IGFR signaling
37	Crizotinib	MET, ALK	0.481988	proteomics	Q7L775	EPM2AIP1	yes	RTK signaling
295	NVP-BHG712	EPHB4	0.457866	proteomics	Q9Y2C4	EXOG	yes	RTK signaling
1031	Elesclomol	HSP70	0.548237	proteomics	O95210	FAM47E-STBD1	yes	other
1	Erlotinib	EGFR	0.531815	proteomics	Q96KN1	FAM84B	yes	EGFR signaling
255	CP724714	ERBB2	0.491974	proteomics	P09467	FBP1	yes	EGFR signaling
37	Crizotinib	MET, ALK	0.481988	proteomics	Q9UKT4	FBXO5	yes	RTK signaling
1031	Elesclomol	HSP70	0.548237	proteomics	Q9UHY8	FEZ2	yes	other
1	Erlotinib	EGFR	0.531815	proteomics	Q14192	FHL2	yes	EGFR signaling
255	CP724714	ERBB2	0.491974	proteomics	Q9Y680	FKBP7	yes	EGFR signaling
86	A-443654	AKT1, AKT2, AKT3	0.430728	proteomics	O75369	FLNB	yes	PI3K signaling
37	Crizotinib	MET, ALK	0.481988	proteomics	Q14393	GAS6	yes	RTK signaling
295	NVP-BHG712	EPHB4	0.457866	proteomics	P32456	GBP2	yes	RTK signaling
62	BMS-536924	IGF1R	0.426485	proteomics	Q8N9F7	GDPD1	yes	IGFR signaling
1	Erlotinib	EGFR	0.531815	proteomics	Q7L5L3	GDPD3	yes	EGFR signaling
62	BMS-536924	IGF1R	0.426485	proteomics	O14908	GIPC1	yes	IGFR signaling
37	Crizotinib	MET, ALK	0.481988	proteomics	P63096	GNAI1	yes	RTK signaling
1	Erlotinib	EGFR	0.531815	proteomics	P63096	GNAI1	yes	EGFR signaling
1018	ABT-888	PARP1, PARP2	0.524645	proteomics	Q8NFJ5	GPRC5A	yes	Genome integrity
62	BMS-536924	IGF1R	0.426485	proteomics	Q8NFJ5	GPRC5A	yes	IGFR signaling
205	BMS-708163	g-secretase	0.480541	proteomics	Q8NFJ5	GPRC5A	yes	other
62	BMS-536924	IGF1R	0.426485	proteomics	P81274	GPSM2	yes	IGFR signaling
1	Erlotinib	EGFR	0.531815	proteomics	Q92664	GTF3A	yes	EGFR signaling
1018	ABT-888	PARP1, PARP2	0.524645	proteomics	Q9NRZ9	HELLS	yes	Genome integrity
37	Crizotinib	MET, ALK	0.481988	proteomics	Q93099	HGD	yes	RTK signaling
1018	ABT-888	PARP1, PARP2	0.524645	proteomics	P17481	HOXB8	yes	Genome integrity
154	CHIR-99021	GSK3B	0.444623	proteomics	Q8IWL3	HSCB	yes	WNT signaling
135	Gemcitabine	DNA replication	0.433508	proteomics	Q3SXM5	HSDL1	yes	DNA replication
1031	Elesclomol	HSP70	0.548237	proteomics	P54652	HSPA2	yes	other
1	Erlotinib	EGFR	0.531815	proteomics	P41134	ID1	yes	EGFR signaling
86	A-443654	AKT1, AKT2, AKT3	0.430728	proteomics	O14732	IMPA2	yes	PI3K signaling
205	BMS-708163	g-secretase	0.480541	proteomics	O14732	IMPA2	yes	other
86	A-443654	AKT1, AKT2, AKT3	0.430728	proteomics	Q13576	IQGAP2	yes	PI3K signaling
1	Erlotinib	EGFR	0.531815	proteomics	Q92833	JARID2	yes	EGFR signaling
1018	ABT-888	PARP1, PARP2	0.524645	proteomics	P0C870	JMJD7	yes	Genome integrity
135	Gemcitabine	DNA replication	0.433508	proteomics	O60303	KIAA0556	yes	DNA replication
1	Erlotinib	EGFR	0.531815	proteomics	P04264	KRT1	yes	EGFR signaling
37	Crizotinib	MET, ALK	0.481988	proteomics	Q04695	KRT17	yes	RTK signaling
37	Crizotinib	MET, ALK	0.481988	proteomics	Q9BS40	LXN	yes	RTK signaling
1018	ABT-888	PARP1, PARP2	0.524645	proteomics	Q6ZN28	MACC1	yes	Genome integrity
62	BMS-536924	IGF1R	0.426485	proteomics	P33908	MAN1A1	yes	IGFR signaling
37	Crizotinib	MET, ALK	0.481988	proteomics	P21397	MAOA	yes	RTK signaling
295	NVP-BHG712	EPHB4	0.457866	proteomics	P11137	MAP2	yes	RTK signaling
1	Erlotinib	EGFR	0.531815	proteomics	Q15555	MAPRE2	yes	EGFR signaling
37	Crizotinib	MET, ALK	0.481988	proteomics	Q96N66	MBOAT7	yes	RTK signaling
1	Erlotinib	EGFR	0.531815	proteomics	Q16798	ME3	yes	EGFR signaling
62	BMS-536924	IGF1R	0.426485	proteomics	Q13126	MTAP	yes	IGFR signaling
1	Erlotinib	EGFR	0.531815	proteomics	Q5HYI7	MTX3	yes	EGFR signaling
62	BMS-536924	IGF1R	0.426485	proteomics	Q9NZM1	MYOF	yes	IGFR signaling
86	A-443654	AKT1, AKT2, AKT3	0.430728	proteomics	P43490	NAMPT	yes	PI3K signaling
37	Crizotinib	MET, ALK	0.481988	proteomics	O14777	NDC80	yes	RTK signaling
1018	ABT-888	PARP1, PARP2	0.524645	proteomics	Q9NWW6	NMRK1	yes	Genome integrity
1	Erlotinib	EGFR	0.531815	proteomics	Q8NDH3	NPEPL1	yes	EGFR signaling
37	Crizotinib	MET, ALK	0.481988	proteomics	Q9BZD4	NUF2	yes	RTK signaling
37	Crizotinib	MET, ALK	0.481988	proteomics	Q16625	OCLN	yes	RTK signaling
255	CP724714	ERBB2	0.491974	proteomics	Q86WC4	OSTM1	yes	EGFR signaling
205	BMS-708163	g-secretase	0.480541	proteomics	Q08174	PCDH1	yes	other
135	Gemcitabine	DNA replication	0.433508	proteomics	Q08174	PCDH1	yes	DNA replication
86	A-443654	AKT1, AKT2, AKT3	0.430728	proteomics	Q96JY6	PDLIM2	yes	PI3K signaling
1018	ABT-888	PARP1, PARP2	0.524645	proteomics	Q9NR12	PDLIM7	yes	Genome integrity
1018	ABT-888	PARP1, PARP2	0.524645	proteomics	Q15149	PLEC	yes	Genome integrity
86	A-443654	AKT1, AKT2, AKT3	0.430728	proteomics	Q9HB19	PLEKHA2	yes	PI3K signaling
205	BMS-708163	g-secretase	0.480541	proteomics	Q9HB19	PLEKHA2	yes	other
135	Gemcitabine	DNA replication	0.433508	proteomics	Q6IQ23	PLEKHA7	yes	DNA replication
37	Crizotinib	MET, ALK	0.481988	proteomics	Q9Y342	PLLP	yes	RTK signaling
1	Erlotinib	EGFR	0.531815	proteomics	Q9ULR3	PPM1H	yes	EGFR signaling
86	A-443654	AKT1, AKT2, AKT3	0.430728	proteomics	Q5SGD2	PPM1L	yes	PI3K signaling
1	Erlotinib	EGFR	0.531815	proteomics	Q5SGD2	PPM1L	yes	EGFR signaling
1031	Elesclomol	HSP70	0.548237	proteomics	Q96LA8	PRMT6	yes	other
295	NVP-BHG712	EPHB4	0.457866	proteomics	O43490	PROM1	yes	RTK signaling
1018	ABT-888	PARP1, PARP2	0.524645	proteomics	O75475	PSIP1	yes	Genome integrity
1018	ABT-888	PARP1, PARP2	0.524645	proteomics	P32322	PYCR1	yes	Genome integrity
37	Crizotinib	MET, ALK	0.481988	proteomics	P11216	PYGB	yes	RTK signaling
1	Erlotinib	EGFR	0.531815	proteomics	Q86YS6	RAB43	yes	EGFR signaling
205	BMS-708163	g-secretase	0.480541	proteomics	Q9HD47	RANGRF	yes	other
1031	Elesclomol	HSP70	0.548237	proteomics	Q8TC12	RDH11	yes	other
1018	ABT-888	PARP1, PARP2	0.524645	proteomics	P62745	RHOB	yes	Genome integrity
86	A-443654	AKT1, AKT2, AKT3	0.430728	proteomics	Q96K19	RNF170	yes	PI3K signaling
295	NVP-BHG712	EPHB4	0.457866	proteomics	Q6P5R6	RPL22L1	yes	RTK signaling
1018	ABT-888	PARP1, PARP2	0.524645	proteomics	Q96P16	RPRD1A	yes	Genome integrity
62	BMS-536924	IGF1R	0.426485	proteomics	P60903	S100A10	yes	IGFR signaling
1018	ABT-888	PARP1, PARP2	0.524645	proteomics	Q9UPW6	SATB2	yes	Genome integrity
205	BMS-708163	g-secretase	0.480541	proteomics	Q8N3Y7	SDR16C5	yes	other
1018	ABT-888	PARP1, PARP2	0.524645	proteomics	P35237	SERPINB6	yes	Genome integrity
37	Crizotinib	MET, ALK	0.481988	proteomics	P35237	SERPINB6	yes	RTK signaling
1031	Elesclomol	HSP70	0.548237	proteomics	Q96NB2	SFXN2	yes	other
1018	ABT-888	PARP1, PARP2	0.524645	proteomics	Q13796	SHROOM2	yes	Genome integrity
1018	ABT-888	PARP1, PARP2	0.524645	proteomics	Q15477	SKIV2L	yes	Genome integrity
1018	ABT-888	PARP1, PARP2	0.524645	proteomics	P43005	SLC1A1	yes	Genome integrity
37	Crizotinib	MET, ALK	0.481988	proteomics	Q15758	SLC1A5	yes	RTK signaling
86	A-443654	AKT1, AKT2, AKT3	0.430728	proteomics	P11166	SLC2A1	yes	PI3K signaling
154	CHIR-99021	GSK3B	0.444623	proteomics	P11166	SLC2A1	yes	WNT signaling
37	Crizotinib	MET, ALK	0.481988	proteomics	Q96BD0	SLCO4A1	yes	RTK signaling
37	Crizotinib	MET, ALK	0.481988	proteomics	Q13884	SNTB1	yes	RTK signaling
1018	ABT-888	PARP1, PARP2	0.524645	proteomics	P23497	SP100	yes	Genome integrity
295	NVP-BHG712	EPHB4	0.457866	proteomics	Q14534	SQLE	yes	RTK signaling
86	A-443654	AKT1, AKT2, AKT3	0.430728	proteomics	Q9UGK3	STAP2	yes	PI3K signaling
62	BMS-536924	IGF1R	0.426485	proteomics	Q9UGK3	STAP2	yes	IGFR signaling
86	A-443654	AKT1, AKT2, AKT3	0.430728	proteomics	Q9Y2H1	STK38L	yes	PI3K signaling
154	CHIR-99021	GSK3B	0.444623	proteomics	Q9UNK0	STX8	yes	WNT signaling
1031	Elesclomol	HSP70	0.548237	proteomics	Q5T5C0	STXBP5	yes	other
37	Crizotinib	MET, ALK	0.481988	proteomics	Q0IIM8	TBC1D8B	yes	RTK signaling
295	NVP-BHG712	EPHB4	0.457866	proteomics	P07996	THBS1	yes	RTK signaling
205	BMS-708163	g-secretase	0.480541	proteomics	Q8WUY1	THEM6	yes	other
1018	ABT-888	PARP1, PARP2	0.524645	proteomics	Q9NX00	TMEM160	yes	Genome integrity
1	Erlotinib	EGFR	0.531815	proteomics	Q9NXH8	TOR4A	yes	EGFR signaling
1031	Elesclomol	HSP70	0.548237	proteomics	Q9NSU2	TREX1	yes	other
154	CHIR-99021	GSK3B	0.444623	proteomics	O75962	TRIO	yes	WNT signaling
154	CHIR-99021	GSK3B	0.444623	proteomics	Q8TD43	TRPM4	yes	WNT signaling
1018	ABT-888	PARP1, PARP2	0.524645	proteomics	Q6PGP7	TTC37	yes	Genome integrity
86	A-443654	AKT1, AKT2, AKT3	0.430728	proteomics	Q9ULT0	TTC7A	yes	PI3K signaling
205	BMS-708163	g-secretase	0.480541	proteomics	O95164	UBL3	yes	other
135	Gemcitabine	DNA replication	0.433508	proteomics	O95164	UBL3	yes	DNA replication
86	A-443654	AKT1, AKT2, AKT3	0.430728	proteomics	O60701	UGDH	yes	PI3K signaling
295	NVP-BHG712	EPHB4	0.457866	proteomics	O96006	ZBED1	yes	RTK signaling
86	A-443654	AKT1, AKT2, AKT3	0.430728	proteomics	Q8NAP3	ZBTB38	yes	PI3K signaling
1042	BIRB 0796	p38, JNK2	0.52494	phosphoproteomics	RAF1_T641		yes	JNK and p38 signaling
1042	BIRB 0796	p38, JNK2	0.52494	phosphoproteomics	IKBKB_S675		yes	JNK and p38 signaling
1042	BIRB 0796	p38, JNK2	0.52494	phosphoproteomics	PPP2R5D_S573		yes	JNK and p38 signaling
1042	BIRB 0796	p38, JNK2	0.52494	phosphoproteomics	GSK3A_S21		yes	JNK and p38 signaling
1042	BIRB 0796	p38, JNK2	0.52494	phosphoproteomics	TYK2_Y292		yes	JNK and p38 signaling
1042	BIRB 0796	p38, JNK2	0.52494	phosphoproteomics	PTPN12_T519		yes	JNK and p38 signaling
1042	BIRB 0796	p38, JNK2	0.52494	phosphoproteomics	CDK1_T161		yes	JNK and p38 signaling
1042	BIRB 0796	p38, JNK2	0.52494	phosphoproteomics	SRPK2_S380		yes	JNK and p38 signaling
1042	BIRB 0796	p38, JNK2	0.52494	phosphoproteomics	WEE1_T190		yes	JNK and p38 signaling
1042	BIRB 0796	p38, JNK2	0.52494	phosphoproteomics	VRK3_S82		yes	JNK and p38 signaling
1042	BIRB 0796	p38, JNK2	0.52494	phosphoproteomics	CAMK2D_S330		yes	JNK and p38 signaling
1042	BIRB 0796	p38, JNK2	0.52494	phosphoproteomics	KSR1_S334		yes	JNK and p38 signaling
1042	BIRB 0796	p38, JNK2	0.52494	phosphoproteomics	VRK3_S59		yes	JNK and p38 signaling
1042	BIRB 0796	p38, JNK2	0.52494	phosphoproteomics	RPS6KA4_T687		yes	JNK and p38 signaling
1042	BIRB 0796	p38, JNK2	0.52494	phosphoproteomics	WNK1_S1261		yes	JNK and p38 signaling
1042	BIRB 0796	p38, JNK2	0.52494	phosphoproteomics	BRAF_S446		yes	JNK and p38 signaling
1042	BIRB 0796	p38, JNK2	0.52494	phosphoproteomics	CDC42BPA_S1719		yes	JNK and p38 signaling
1042	BIRB 0796	p38, JNK2	0.52494	phosphoproteomics	RPS6KA4_S343_S347		yes	JNK and p38 signaling
1042	BIRB 0796	p38, JNK2	0.52494	phosphoproteomics	CDK9_S347		yes	JNK and p38 signaling
1042	BIRB 0796	p38, JNK2	0.52494	phosphoproteomics	CDK12_T514		yes	JNK and p38 signaling
1042	BIRB 0796	p38, JNK2	0.52494	phosphoproteomics	CTDP1_S395		yes	JNK and p38 signaling
1042	BIRB 0796	p38, JNK2	0.52494	phosphoproteomics	CDK13_T588		yes	JNK and p38 signaling
1042	BIRB 0796	p38, JNK2	0.52494	phosphoproteomics	RPS6KC1_S282		yes	JNK and p38 signaling
1042	BIRB 0796	p38, JNK2	0.52494	phosphoproteomics	RPS6KB1_S447		yes	JNK and p38 signaling
1042	BIRB 0796	p38, JNK2	0.52494	phosphoproteomics	PRKCD_S307		yes	JNK and p38 signaling
1042	BIRB 0796	p38, JNK2	0.52494	phosphoproteomics	MARK3_Y418		yes	JNK and p38 signaling
53	CGP-60474	CDK1,CDK2,CDK5,CDK7,CDK9	0.422905	phosphoproteomics	DAPK3_S312		yes	cell cycle
53	CGP-60474	CDK1,CDK2,CDK5,CDK7,CDK9	0.422905	phosphoproteomics	PTPN13_S2032		yes	cell cycle
53	CGP-60474	CDK1,CDK2,CDK5,CDK7,CDK9	0.422905	phosphoproteomics	CDK13_S437_S439		yes	cell cycle
53	CGP-60474	CDK1,CDK2,CDK5,CDK7,CDK9	0.422905	phosphoproteomics	CIT_S440		yes	cell cycle
53	CGP-60474	CDK1,CDK2,CDK5,CDK7,CDK9	0.422905	phosphoproteomics	PTPN14_S314		yes	cell cycle
53	CGP-60474	CDK1,CDK2,CDK5,CDK7,CDK9	0.422905	phosphoproteomics	RPS6KA3_S369		yes	cell cycle
1006	Cytarabine	DNA synthesis	0.646562	phosphoproteomics	PRKDC_S1052		yes	DNA replication
1006	Cytarabine	DNA synthesis	0.646562	phosphoproteomics	PPP2R5D_S573		yes	DNA replication
1006	Cytarabine	DNA synthesis	0.646562	phosphoproteomics	CHEK2_T383		yes	DNA replication
1006	Cytarabine	DNA synthesis	0.646562	phosphoproteomics	MAST3_S774		yes	DNA replication
1006	Cytarabine	DNA synthesis	0.646562	phosphoproteomics	PPP2R5A_S42		yes	DNA replication
1006	Cytarabine	DNA synthesis	0.646562	phosphoproteomics	TRRAP_S2051		yes	DNA replication
1006	Cytarabine	DNA synthesis	0.646562	phosphoproteomics	WEE1_S139		yes	DNA replication
1006	Cytarabine	DNA synthesis	0.646562	phosphoproteomics	PTPN14_S593		yes	DNA replication
1006	Cytarabine	DNA synthesis	0.646562	phosphoproteomics	STK32C_S11_S15		yes	DNA replication
1006	Cytarabine	DNA synthesis	0.646562	phosphoproteomics	PRKCA_S226		yes	DNA replication
1006	Cytarabine	DNA synthesis	0.646562	phosphoproteomics	KSR1_S334		yes	DNA replication
1006	Cytarabine	DNA synthesis	0.646562	phosphoproteomics	ATR_T1989		yes	DNA replication
1006	Cytarabine	DNA synthesis	0.646562	phosphoproteomics	CDC42BPA_S1719		yes	DNA replication
1006	Cytarabine	DNA synthesis	0.646562	phosphoproteomics	PTEN_S294		yes	DNA replication
1006	Cytarabine	DNA synthesis	0.646562	phosphoproteomics	RPS6KA4_S343_S347		yes	DNA replication
1006	Cytarabine	DNA synthesis	0.646562	phosphoproteomics	CDK12_T514		yes	DNA replication
1006	Cytarabine	DNA synthesis	0.646562	phosphoproteomics	PPP1CA_T320		yes	DNA replication
1006	Cytarabine	DNA synthesis	0.646562	phosphoproteomics	EIF2AK2_T359		yes	DNA replication
1006	Cytarabine	DNA synthesis	0.646562	phosphoproteomics	RPS6KA3_S369		yes	DNA replication
1006	Cytarabine	DNA synthesis	0.646562	phosphoproteomics	MARK3_Y418		yes	DNA replication
1006	Cytarabine	DNA synthesis	0.646562	phosphoproteomics	PTK2B_S375		yes	DNA replication
165	DMOG	Prolyl-4-Hydroxylase	0.565519	phosphoproteomics	PRPF4B_S93		yes	other
165	DMOG	Prolyl-4-Hydroxylase	0.565519	phosphoproteomics	CDK16_S65		yes	other
165	DMOG	Prolyl-4-Hydroxylase	0.565519	phosphoproteomics	RPS6KC1_S583		yes	other
165	DMOG	Prolyl-4-Hydroxylase	0.565519	phosphoproteomics	MAST4_S2445		yes	other
165	DMOG	Prolyl-4-Hydroxylase	0.565519	phosphoproteomics	TLK2_S99		yes	other
165	DMOG	Prolyl-4-Hydroxylase	0.565519	phosphoproteomics	NEK9_S331		yes	other
165	DMOG	Prolyl-4-Hydroxylase	0.565519	phosphoproteomics	ABL2_S631		yes	other
165	DMOG	Prolyl-4-Hydroxylase	0.565519	phosphoproteomics	PTK2B_S375		yes	other
202	GSK-1904529A	IGF1R	0.458894	phosphoproteomics	PRPF4B_S93		yes	IGFR signaling
202	GSK-1904529A	IGF1R	0.458894	phosphoproteomics	LATS2_S528		yes	IGFR signaling
202	GSK-1904529A	IGF1R	0.458894	phosphoproteomics	SYK_Y323		yes	IGFR signaling
202	GSK-1904529A	IGF1R	0.458894	phosphoproteomics	AAK1_S682		yes	IGFR signaling
202	GSK-1904529A	IGF1R	0.458894	phosphoproteomics	MAST4_S1782		yes	IGFR signaling
202	GSK-1904529A	IGF1R	0.458894	phosphoproteomics	MAST4_S1373		yes	IGFR signaling
202	GSK-1904529A	IGF1R	0.458894	phosphoproteomics	PTPN13_S2032		yes	IGFR signaling
202	GSK-1904529A	IGF1R	0.458894	phosphoproteomics	KSR1_S406		yes	IGFR signaling
202	GSK-1904529A	IGF1R	0.458894	phosphoproteomics	TNS3_S901		yes	IGFR signaling
202	GSK-1904529A	IGF1R	0.458894	phosphoproteomics	RPS6KA4_Y342_S347		yes	IGFR signaling
202	GSK-1904529A	IGF1R	0.458894	phosphoproteomics	WNK1_S174		yes	IGFR signaling
202	GSK-1904529A	IGF1R	0.458894	phosphoproteomics	WEE1_S139		yes	IGFR signaling
202	GSK-1904529A	IGF1R	0.458894	phosphoproteomics	MTOR_S567		yes	IGFR signaling
202	GSK-1904529A	IGF1R	0.458894	phosphoproteomics	TANC2_S1517		yes	IGFR signaling
202	GSK-1904529A	IGF1R	0.458894	phosphoproteomics	ADRBK1_S670		yes	IGFR signaling
202	GSK-1904529A	IGF1R	0.458894	phosphoproteomics	VRK3_S59		yes	IGFR signaling
202	GSK-1904529A	IGF1R	0.458894	phosphoproteomics	CAMKK2_S511		yes	IGFR signaling
202	GSK-1904529A	IGF1R	0.458894	phosphoproteomics	ABL1_S569		yes	IGFR signaling
202	GSK-1904529A	IGF1R	0.458894	phosphoproteomics	PTPN13_S936		yes	IGFR signaling
202	GSK-1904529A	IGF1R	0.458894	phosphoproteomics	CDK2_T160		yes	IGFR signaling
202	GSK-1904529A	IGF1R	0.458894	phosphoproteomics	BRAF_S446		yes	IGFR signaling
202	GSK-1904529A	IGF1R	0.458894	phosphoproteomics	TANC2_S169		yes	IGFR signaling
202	GSK-1904529A	IGF1R	0.458894	phosphoproteomics	RPS6KA1_S363_S369		yes	IGFR signaling
202	GSK-1904529A	IGF1R	0.458894	phosphoproteomics	TNS3_S776		yes	IGFR signaling
202	GSK-1904529A	IGF1R	0.458894	phosphoproteomics	PTPN2_S298		yes	IGFR signaling
202	GSK-1904529A	IGF1R	0.458894	phosphoproteomics	VRK2_S339		yes	IGFR signaling
202	GSK-1904529A	IGF1R	0.458894	phosphoproteomics	MARK2_S456		yes	IGFR signaling
202	GSK-1904529A	IGF1R	0.458894	phosphoproteomics	LYN_S13		yes	IGFR signaling
202	GSK-1904529A	IGF1R	0.458894	phosphoproteomics	CDK12_S323_S325		yes	IGFR signaling
202	GSK-1904529A	IGF1R	0.458894	phosphoproteomics	SRPK2_S497		yes	IGFR signaling
202	GSK-1904529A	IGF1R	0.458894	phosphoproteomics	EIF2AK2_T359		yes	IGFR signaling
202	GSK-1904529A	IGF1R	0.458894	phosphoproteomics	ABL1_S718		yes	IGFR signaling
202	GSK-1904529A	IGF1R	0.458894	phosphoproteomics	BMP2K_S1107		yes	IGFR signaling
202	GSK-1904529A	IGF1R	0.458894	phosphoproteomics	NEK9_S868		yes	IGFR signaling
202	GSK-1904529A	IGF1R	0.458894	phosphoproteomics	PRPF4B_Y849		yes	IGFR signaling
202	GSK-1904529A	IGF1R	0.458894	phosphoproteomics	AAK1_T620_S624		yes	IGFR signaling
87	GW843682X	PLK1	0.449005	phosphoproteomics	RPS6KA4_T22		yes	mitosis
87	GW843682X	PLK1	0.449005	phosphoproteomics	TGFBR2_S553		yes	mitosis
87	GW843682X	PLK1	0.449005	phosphoproteomics	AAK1_S682		yes	mitosis
87	GW843682X	PLK1	0.449005	phosphoproteomics	MAST4_S1782		yes	mitosis
87	GW843682X	PLK1	0.449005	phosphoproteomics	CHEK2_T383		yes	mitosis
87	GW843682X	PLK1	0.449005	phosphoproteomics	CAMK2D_T287		yes	mitosis
87	GW843682X	PLK1	0.449005	phosphoproteomics	TLK2_T72		yes	mitosis
87	GW843682X	PLK1	0.449005	phosphoproteomics	RPS6KA4_S681_S682		yes	mitosis
87	GW843682X	PLK1	0.449005	phosphoproteomics	RPS6KC1_S583		yes	mitosis
87	GW843682X	PLK1	0.449005	phosphoproteomics	WEE1_S139		yes	mitosis
87	GW843682X	PLK1	0.449005	phosphoproteomics	CIT_S2026		yes	mitosis
87	GW843682X	PLK1	0.449005	phosphoproteomics	TNS4_S82		yes	mitosis
87	GW843682X	PLK1	0.449005	phosphoproteomics	TANC2_S1827		yes	mitosis
87	GW843682X	PLK1	0.449005	phosphoproteomics	ABL1_T781		yes	mitosis
87	GW843682X	PLK1	0.449005	phosphoproteomics	CDK12_S274_S276		yes	mitosis
87	GW843682X	PLK1	0.449005	phosphoproteomics	CSNK1E_T407		yes	mitosis
87	GW843682X	PLK1	0.449005	phosphoproteomics	RPS6KA4_S343_S347		yes	mitosis
87	GW843682X	PLK1	0.449005	phosphoproteomics	LYN_S13		yes	mitosis
87	GW843682X	PLK1	0.449005	phosphoproteomics	EIF2AK3_S715		yes	mitosis
87	GW843682X	PLK1	0.449005	phosphoproteomics	AAK1_T620_S624		yes	mitosis
163	JQ1	BRD4	0.426727	phosphoproteomics	CDK9_S347		yes	chromatin other
175	PAC-1	CASP3 agonist	0.512312	phosphoproteomics	PRPF4B_S93		yes	apoptosis regulation
175	PAC-1	CASP3 agonist	0.512312	phosphoproteomics	WNK1_S167		yes	apoptosis regulation
175	PAC-1	CASP3 agonist	0.512312	phosphoproteomics	TGFBR2_S553		yes	apoptosis regulation
175	PAC-1	CASP3 agonist	0.512312	phosphoproteomics	AAK1_S682		yes	apoptosis regulation
175	PAC-1	CASP3 agonist	0.512312	phosphoproteomics	MAST4_S1782		yes	apoptosis regulation
175	PAC-1	CASP3 agonist	0.512312	phosphoproteomics	CHEK2_T383		yes	apoptosis regulation
175	PAC-1	CASP3 agonist	0.512312	phosphoproteomics	WNK1_S1849		yes	apoptosis regulation
175	PAC-1	CASP3 agonist	0.512312	phosphoproteomics	AAK1_T606		yes	apoptosis regulation
175	PAC-1	CASP3 agonist	0.512312	phosphoproteomics	PLXNA2_S1630		yes	apoptosis regulation
175	PAC-1	CASP3 agonist	0.512312	phosphoproteomics	RPS6KB1_T444_S447		yes	apoptosis regulation
175	PAC-1	CASP3 agonist	0.512312	phosphoproteomics	NEK6_S199		yes	apoptosis regulation
175	PAC-1	CASP3 agonist	0.512312	phosphoproteomics	PPP2R5A_S41		yes	apoptosis regulation
175	PAC-1	CASP3 agonist	0.512312	phosphoproteomics	CDC42BPB_S1643		yes	apoptosis regulation
175	PAC-1	CASP3 agonist	0.512312	phosphoproteomics	FAM195A_S82		yes	apoptosis regulation
175	PAC-1	CASP3 agonist	0.512312	phosphoproteomics	PKN2_T958		yes	apoptosis regulation
175	PAC-1	CASP3 agonist	0.512312	phosphoproteomics	TANC2_S1827		yes	apoptosis regulation
175	PAC-1	CASP3 agonist	0.512312	phosphoproteomics	ABL1_T781		yes	apoptosis regulation
175	PAC-1	CASP3 agonist	0.512312	phosphoproteomics	CDK13_S525		yes	apoptosis regulation
175	PAC-1	CASP3 agonist	0.512312	phosphoproteomics	CDK9_S347		yes	apoptosis regulation
175	PAC-1	CASP3 agonist	0.512312	phosphoproteomics	LYN_S13		yes	apoptosis regulation
175	PAC-1	CASP3 agonist	0.512312	phosphoproteomics	CTDP1_S839		yes	apoptosis regulation
175	PAC-1	CASP3 agonist	0.512312	phosphoproteomics	LATS1_S464		yes	apoptosis regulation
175	PAC-1	CASP3 agonist	0.512312	phosphoproteomics	WEE1_S165		yes	apoptosis regulation
175	PAC-1	CASP3 agonist	0.512312	phosphoproteomics	MARK3_Y418		yes	apoptosis regulation
175	PAC-1	CASP3 agonist	0.512312	phosphoproteomics	ABL2_S631		yes	apoptosis regulation
175	PAC-1	CASP3 agonist	0.512312	phosphoproteomics	RPS6KA3_S369		yes	apoptosis regulation
175	PAC-1	CASP3 agonist	0.512312	phosphoproteomics	EIF2AK4_T667		yes	apoptosis regulation
175	PAC-1	CASP3 agonist	0.512312	phosphoproteomics	PTK2B_S375		yes	apoptosis regulation
71	Pyrimethamine	Dihydrofolate reductase (DHFR)	0.458639	phosphoproteomics	RAF1_T641		yes	DNA replication
71	Pyrimethamine	Dihydrofolate reductase (DHFR)	0.458639	phosphoproteomics	RPS6KA4_S634		yes	DNA replication
71	Pyrimethamine	Dihydrofolate reductase (DHFR)	0.458639	phosphoproteomics	RPS6KA4_S343_S347		yes	DNA replication
329	QL-XI-92	DDR1	0.59714	phosphoproteomics	TNS3_S1149		yes	RTK signaling
329	QL-XI-92	DDR1	0.59714	phosphoproteomics	MARK2_S569		yes	RTK signaling
329	QL-XI-92	DDR1	0.59714	phosphoproteomics	CAMK2D_S330		yes	RTK signaling
329	QL-XI-92	DDR1	0.59714	phosphoproteomics	TLK1_S134		yes	RTK signaling
329	QL-XI-92	DDR1	0.59714	phosphoproteomics	TANC2_S169		yes	RTK signaling
329	QL-XI-92	DDR1	0.59714	phosphoproteomics	MARK3_S469		yes	RTK signaling
329	QL-XI-92	DDR1	0.59714	phosphoproteomics	PRKAA1_S496		yes	RTK signaling
329	QL-XI-92	DDR1	0.59714	phosphoproteomics	MAST2_S148		yes	RTK signaling
329	QL-XI-92	DDR1	0.59714	phosphoproteomics	BRAF_S750		yes	RTK signaling
208	SB-715992	KIF11	0.437612	phosphoproteomics	PRPF4B_S93		yes	mitosis
208	SB-715992	KIF11	0.437612	phosphoproteomics	PRPF4B_S87_S93		yes	mitosis
208	SB-715992	KIF11	0.437612	phosphoproteomics	PRKCE_S729		yes	mitosis
208	SB-715992	KIF11	0.437612	phosphoproteomics	FAM195A_T79_S82		yes	mitosis
208	SB-715992	KIF11	0.437612	phosphoproteomics	MAST4_S1373		yes	mitosis
208	SB-715992	KIF11	0.437612	phosphoproteomics	PTPN13_S2032		yes	mitosis
208	SB-715992	KIF11	0.437612	phosphoproteomics	TLK2_T72		yes	mitosis
208	SB-715992	KIF11	0.437612	phosphoproteomics	PTPRK_S856		yes	mitosis
208	SB-715992	KIF11	0.437612	phosphoproteomics	PTPN13_S1033		yes	mitosis
208	SB-715992	KIF11	0.437612	phosphoproteomics	MTOR_S567		yes	mitosis
208	SB-715992	KIF11	0.437612	phosphoproteomics	CDK12_S274_S276		yes	mitosis
208	SB-715992	KIF11	0.437612	phosphoproteomics	BRAF_S446		yes	mitosis
208	SB-715992	KIF11	0.437612	phosphoproteomics	MAST2_S92		yes	mitosis
208	SB-715992	KIF11	0.437612	phosphoproteomics	RPS6KA4_S343_S347		yes	mitosis
208	SB-715992	KIF11	0.437612	phosphoproteomics	CDK13_T1246		yes	mitosis
208	SB-715992	KIF11	0.437612	phosphoproteomics	LYN_S13		yes	mitosis
208	SB-715992	KIF11	0.437612	phosphoproteomics	CTDP1_S839		yes	mitosis
208	SB-715992	KIF11	0.437612	phosphoproteomics	WEE1_S165		yes	mitosis
208	SB-715992	KIF11	0.437612	phosphoproteomics	PRPF4B_S142_S144		yes	mitosis
208	SB-715992	KIF11	0.437612	phosphoproteomics	MARK3_Y418		yes	mitosis
208	SB-715992	KIF11	0.437612	phosphoproteomics	PRPF4B_Y849		yes	mitosis
208	SB-715992	KIF11	0.437612	phosphoproteomics	AAK1_T620_S624		yes	mitosis
258	STF-62247	stimulates autophagy	0.56905	phosphoproteomics	PPP2R5D_S573		yes	other
258	STF-62247	stimulates autophagy	0.56905	phosphoproteomics	PTPN13_S2032		yes	other
258	STF-62247	stimulates autophagy	0.56905	phosphoproteomics	MARK3_S380		yes	other
258	STF-62247	stimulates autophagy	0.56905	phosphoproteomics	ABL2_S72		yes	other
258	STF-62247	stimulates autophagy	0.56905	phosphoproteomics	LATS1_T246		yes	other
258	STF-62247	stimulates autophagy	0.56905	phosphoproteomics	MTOR_S567		yes	other
258	STF-62247	stimulates autophagy	0.56905	phosphoproteomics	VRK3_S59		yes	other
258	STF-62247	stimulates autophagy	0.56905	phosphoproteomics	RPS6KA4_S343_S347		yes	other
258	STF-62247	stimulates autophagy	0.56905	phosphoproteomics	CASK_S313		yes	other
258	STF-62247	stimulates autophagy	0.56905	phosphoproteomics	CDC42BPG_S1550		yes	other
258	STF-62247	stimulates autophagy	0.56905	phosphoproteomics	MARK2_S456		yes	other
258	STF-62247	stimulates autophagy	0.56905	phosphoproteomics	ABL2_S620		yes	other
258	STF-62247	stimulates autophagy	0.56905	phosphoproteomics	WEE1_S165		yes	other
258	STF-62247	stimulates autophagy	0.56905	phosphoproteomics	PRPF4B_S142_S144		yes	other
41	S-Trityl-L-cysteine	KIF11	0.401661	phosphoproteomics	PTPN13_S2032		yes	mitosis
41	S-Trityl-L-cysteine	KIF11	0.401661	phosphoproteomics	SMG1_S34		yes	mitosis
41	S-Trityl-L-cysteine	KIF11	0.401661	phosphoproteomics	CDK13_S662		yes	mitosis
41	S-Trityl-L-cysteine	KIF11	0.401661	phosphoproteomics	MTOR_S567		yes	mitosis
41	S-Trityl-L-cysteine	KIF11	0.401661	phosphoproteomics	PTPN3_S372		yes	mitosis
41	S-Trityl-L-cysteine	KIF11	0.401661	phosphoproteomics	TLK2_S771		yes	mitosis
41	S-Trityl-L-cysteine	KIF11	0.401661	phosphoproteomics	KSR1_T270		yes	mitosis
41	S-Trityl-L-cysteine	KIF11	0.401661	phosphoproteomics	STK11_S31		yes	mitosis
309	Y-39983	ROCK	0.549606	phosphoproteomics	WNK4_S1217		yes	cytoskeleton
309	Y-39983	ROCK	0.549606	phosphoproteomics	SRPK2_S380		yes	cytoskeleton
309	Y-39983	ROCK	0.549606	phosphoproteomics	TLK1_S743		yes	cytoskeleton
1046	681640	WEE1, CHEK1	0.561748	gene expression	PCP4		yes	cell cycle
1046	681640	WEE1, CHEK1	0.561748	gene expression	KRTAP2-3		yes	cell cycle
1046	681640	WEE1, CHEK1	0.561748	gene expression	DEFA6		yes	cell cycle
1046	681640	WEE1, CHEK1	0.561748	gene expression	TSPAN2		yes	cell cycle
1046	681640	WEE1, CHEK1	0.561748	gene expression	SORBS2		yes	cell cycle
1046	681640	WEE1, CHEK1	0.561748	gene expression	FDCSP		yes	cell cycle
1046	681640	WEE1, CHEK1	0.561748	gene expression	MAOA		yes	cell cycle
1046	681640	WEE1, CHEK1	0.561748	gene expression	COL4A1		yes	cell cycle
1046	681640	WEE1, CHEK1	0.561748	gene expression	STARD13		yes	cell cycle
1046	681640	WEE1, CHEK1	0.561748	gene expression	EGFR		yes	cell cycle
1046	681640	WEE1, CHEK1	0.561748	gene expression	INPP4B		yes	cell cycle
1046	681640	WEE1, CHEK1	0.561748	gene expression	MUC15		yes	cell cycle
1046	681640	WEE1, CHEK1	0.561748	gene expression	GOLGA7B		yes	cell cycle
1046	681640	WEE1, CHEK1	0.561748	gene expression	SMRP1		yes	cell cycle
1046	681640	WEE1, CHEK1	0.561748	gene expression	LRP12		yes	cell cycle
171	AKT inhibitor VIII	AKT1, AKT2, AKT3	0.412972	gene expression	SKAP1		yes	PI3K signaling
171	AKT inhibitor VIII	AKT1, AKT2, AKT3	0.412972	gene expression	PROX1		yes	PI3K signaling
171	AKT inhibitor VIII	AKT1, AKT2, AKT3	0.412972	gene expression	GPC4		yes	PI3K signaling
171	AKT inhibitor VIII	AKT1, AKT2, AKT3	0.412972	gene expression	SEMA3A		yes	PI3K signaling
171	AKT inhibitor VIII	AKT1, AKT2, AKT3	0.412972	gene expression	RNF128		yes	PI3K signaling
171	AKT inhibitor VIII	AKT1, AKT2, AKT3	0.412972	gene expression	CPS1		yes	PI3K signaling
171	AKT inhibitor VIII	AKT1, AKT2, AKT3	0.412972	gene expression	MDK		yes	PI3K signaling
171	AKT inhibitor VIII	AKT1, AKT2, AKT3	0.412972	gene expression	WFS1		yes	PI3K signaling
171	AKT inhibitor VIII	AKT1, AKT2, AKT3	0.412972	gene expression	PHLDA1		yes	PI3K signaling
171	AKT inhibitor VIII	AKT1, AKT2, AKT3	0.412972	gene expression	GKAP1		yes	PI3K signaling
171	AKT inhibitor VIII	AKT1, AKT2, AKT3	0.412972	gene expression	GOLGA7B		yes	PI3K signaling
171	AKT inhibitor VIII	AKT1, AKT2, AKT3	0.412972	gene expression	ATP9A		yes	PI3K signaling
272	AR-42	HDAC	0.547403	gene expression	RORA		yes	chromain histone acetylation
272	AR-42	HDAC	0.547403	gene expression	OASL		yes	chromain histone acetylation
272	AR-42	HDAC	0.547403	gene expression	OAS2		yes	chromain histone acetylation
272	AR-42	HDAC	0.547403	gene expression	CMTM3		yes	chromain histone acetylation
272	AR-42	HDAC	0.547403	gene expression	OAS1		yes	chromain histone acetylation
272	AR-42	HDAC	0.547403	gene expression	NEURL1B		yes	chromain histone acetylation
272	AR-42	HDAC	0.547403	gene expression	NFE2L3		yes	chromain histone acetylation
272	AR-42	HDAC	0.547403	gene expression	OAS3		yes	chromain histone acetylation
272	AR-42	HDAC	0.547403	gene expression	CCDC28B		yes	chromain histone acetylation
272	AR-42	HDAC	0.547403	gene expression	PKP2		yes	chromain histone acetylation
272	AR-42	HDAC	0.547403	gene expression	POLR3G		yes	chromain histone acetylation
272	AR-42	HDAC	0.547403	gene expression	ELL2		yes	chromain histone acetylation
178	BAY 61-3606	SYK	0.488935	gene expression	MME		yes	other
178	BAY 61-3606	SYK	0.488935	gene expression	CYP2W1		yes	other
178	BAY 61-3606	SYK	0.488935	gene expression	SEMA5A		yes	other
178	BAY 61-3606	SYK	0.488935	gene expression	SLC7A9		yes	other
178	BAY 61-3606	SYK	0.488935	gene expression	TSPAN2		yes	other
178	BAY 61-3606	SYK	0.488935	gene expression	FAM20C		yes	other
178	BAY 61-3606	SYK	0.488935	gene expression	SMIM10		yes	other
178	BAY 61-3606	SYK	0.488935	gene expression	MARC1		yes	other
178	BAY 61-3606	SYK	0.488935	gene expression	FNBP1		yes	other
178	BAY 61-3606	SYK	0.488935	gene expression	FAM126A		yes	other
178	BAY 61-3606	SYK	0.488935	gene expression	BHLHE40		yes	other
178	BAY 61-3606	SYK	0.488935	gene expression	IL15		yes	other
178	BAY 61-3606	SYK	0.488935	gene expression	ZNF239		yes	other
178	BAY 61-3606	SYK	0.488935	gene expression	TMEM144		yes	other
178	BAY 61-3606	SYK	0.488935	gene expression	L1CAM		yes	other
178	BAY 61-3606	SYK	0.488935	gene expression	HEG1		yes	other
178	BAY 61-3606	SYK	0.488935	gene expression	BFSP1		yes	other
60	BI-2536	PLK1, PLK2, PLK3	0.516295	gene expression	SOX8		yes	mitosis
60	BI-2536	PLK1, PLK2, PLK3	0.516295	gene expression	TNNC1		yes	mitosis
60	BI-2536	PLK1, PLK2, PLK3	0.516295	gene expression	RORA		yes	mitosis
60	BI-2536	PLK1, PLK2, PLK3	0.516295	gene expression	FILIP1L		yes	mitosis
60	BI-2536	PLK1, PLK2, PLK3	0.516295	gene expression	MPP1		yes	mitosis
60	BI-2536	PLK1, PLK2, PLK3	0.516295	gene expression	NR4A1		yes	mitosis
60	BI-2536	PLK1, PLK2, PLK3	0.516295	gene expression	PTPN13		yes	mitosis
60	BI-2536	PLK1, PLK2, PLK3	0.516295	gene expression	THSD4		yes	mitosis
60	BI-2536	PLK1, PLK2, PLK3	0.516295	gene expression	PDK3		yes	mitosis
60	BI-2536	PLK1, PLK2, PLK3	0.516295	gene expression	PSG9		yes	mitosis
1091	BMS-536924	IGF1R	0.42716	gene expression	KLK11		yes	IGFR signaling
1091	BMS-536924	IGF1R	0.42716	gene expression	SMIM24		yes	IGFR signaling
1091	BMS-536924	IGF1R	0.42716	gene expression	PROSER2		yes	IGFR signaling
1091	BMS-536924	IGF1R	0.42716	gene expression	CLDN15		yes	IGFR signaling
1091	BMS-536924	IGF1R	0.42716	gene expression	CDKN2C		yes	IGFR signaling
1091	BMS-536924	IGF1R	0.42716	gene expression	XDH		yes	IGFR signaling
1091	BMS-536924	IGF1R	0.42716	gene expression	GC		yes	IGFR signaling
1037	BX-795	TBK1, PDPK1, IKK, AURKB, AURKC	0.494452	gene expression	CTTNBP2		yes	other
1037	BX-795	TBK1, PDPK1, IKK, AURKB, AURKC	0.494452	gene expression	SMRP1		yes	other
276	CAY10603	HDAC6	0.459192	gene expression	LGALS4		yes	chromain histone acetylation
54	CGP-082996	CDK4	0.654628	gene expression	EPSTI1		yes	cell cycle
54	CGP-082996	CDK4	0.654628	gene expression	GREM1		yes	cell cycle
54	CGP-082996	CDK4	0.654628	gene expression	PYCARD		yes	cell cycle
54	CGP-082996	CDK4	0.654628	gene expression	SLC46A3		yes	cell cycle
54	CGP-082996	CDK4	0.654628	gene expression	CHP2		yes	cell cycle
54	CGP-082996	CDK4	0.654628	gene expression	ARL14		yes	cell cycle
54	CGP-082996	CDK4	0.654628	gene expression	DBN1		yes	cell cycle
54	CGP-082996	CDK4	0.654628	gene expression	S100P		yes	cell cycle
54	CGP-082996	CDK4	0.654628	gene expression	KCNQ1		yes	cell cycle
54	CGP-082996	CDK4	0.654628	gene expression	RNF157		yes	cell cycle
54	CGP-082996	CDK4	0.654628	gene expression	MTMR11		yes	cell cycle
54	CGP-082996	CDK4	0.654628	gene expression	TGFBR2		yes	cell cycle
54	CGP-082996	CDK4	0.654628	gene expression	RAB12		yes	cell cycle
282	EKB-569	EGFR	0.449685	gene expression	CHGB		yes	EGFR signaling
282	EKB-569	EGFR	0.449685	gene expression	PCDH9		yes	EGFR signaling
282	EKB-569	EGFR	0.449685	gene expression	ZNF385B		yes	EGFR signaling
282	EKB-569	EGFR	0.449685	gene expression	SYNGR4		yes	EGFR signaling
282	EKB-569	EGFR	0.449685	gene expression	FXYD3		yes	EGFR signaling
282	EKB-569	EGFR	0.449685	gene expression	OLFM1		yes	EGFR signaling
282	EKB-569	EGFR	0.449685	gene expression	UGT2B11		yes	EGFR signaling
282	EKB-569	EGFR	0.449685	gene expression	PRSS23		yes	EGFR signaling
282	EKB-569	EGFR	0.449685	gene expression	GNG2		yes	EGFR signaling
282	EKB-569	EGFR	0.449685	gene expression	KDELC1		yes	EGFR signaling
282	EKB-569	EGFR	0.449685	gene expression	MPZL2		yes	EGFR signaling
282	EKB-569	EGFR	0.449685	gene expression	JAKMIP2		yes	EGFR signaling
283	GSK2126458	PI3K, MTOR	0.597678	gene expression	CD36		yes	PI3K signaling
283	GSK2126458	PI3K, MTOR	0.597678	gene expression	FRZB		yes	PI3K signaling
283	GSK2126458	PI3K, MTOR	0.597678	gene expression	OASL		yes	PI3K signaling
283	GSK2126458	PI3K, MTOR	0.597678	gene expression	CHGB		yes	PI3K signaling
283	GSK2126458	PI3K, MTOR	0.597678	gene expression	GNAT3		yes	PI3K signaling
283	GSK2126458	PI3K, MTOR	0.597678	gene expression	VSNL1		yes	PI3K signaling
283	GSK2126458	PI3K, MTOR	0.597678	gene expression	RAB32		yes	PI3K signaling
283	GSK2126458	PI3K, MTOR	0.597678	gene expression	OAS1		yes	PI3K signaling
283	GSK2126458	PI3K, MTOR	0.597678	gene expression	ENPP2		yes	PI3K signaling
283	GSK2126458	PI3K, MTOR	0.597678	gene expression	NNAT		yes	PI3K signaling
283	GSK2126458	PI3K, MTOR	0.597678	gene expression	EPHA4		yes	PI3K signaling
283	GSK2126458	PI3K, MTOR	0.597678	gene expression	FXYD3		yes	PI3K signaling
283	GSK2126458	PI3K, MTOR	0.597678	gene expression	CRMP1		yes	PI3K signaling
283	GSK2126458	PI3K, MTOR	0.597678	gene expression	KCNH2		yes	PI3K signaling
283	GSK2126458	PI3K, MTOR	0.597678	gene expression	CDH1		yes	PI3K signaling
283	GSK2126458	PI3K, MTOR	0.597678	gene expression	XDH		yes	PI3K signaling
283	GSK2126458	PI3K, MTOR	0.597678	gene expression	DENND2D		yes	PI3K signaling
283	GSK2126458	PI3K, MTOR	0.597678	gene expression	GNG2		yes	PI3K signaling
283	GSK2126458	PI3K, MTOR	0.597678	gene expression	EBF1		yes	PI3K signaling
283	GSK2126458	PI3K, MTOR	0.597678	gene expression	OSTN		yes	PI3K signaling
283	GSK2126458	PI3K, MTOR	0.597678	gene expression	IL37		yes	PI3K signaling
176	IPA-3	PAK1, PAK2, PAK3	0.534	gene expression	BEX5		yes	cytoskeleton
176	IPA-3	PAK1, PAK2, PAK3	0.534	gene expression	SLC46A3		yes	cytoskeleton
176	IPA-3	PAK1, PAK2, PAK3	0.534	gene expression	MPP1		yes	cytoskeleton
176	IPA-3	PAK1, PAK2, PAK3	0.534	gene expression	SDR16C5		yes	cytoskeleton
176	IPA-3	PAK1, PAK2, PAK3	0.534	gene expression	GALNT18		yes	cytoskeleton
176	IPA-3	PAK1, PAK2, PAK3	0.534	gene expression	ZNF518B		yes	cytoskeleton
176	IPA-3	PAK1, PAK2, PAK3	0.534	gene expression	PYGL		yes	cytoskeleton
176	IPA-3	PAK1, PAK2, PAK3	0.534	gene expression	SLC27A5		yes	cytoskeleton
176	IPA-3	PAK1, PAK2, PAK3	0.534	gene expression	LIAT1		yes	cytoskeleton
176	IPA-3	PAK1, PAK2, PAK3	0.534	gene expression	FZD7		yes	cytoskeleton
176	IPA-3	PAK1, PAK2, PAK3	0.534	gene expression	SLC2A1		yes	cytoskeleton
163	JQ1	BRD4	0.551995	gene expression	RPS4Y1		yes	chromatin other
163	JQ1	BRD4	0.551995	gene expression	CALB1		yes	chromatin other
163	JQ1	BRD4	0.551995	gene expression	GREM1		yes	chromatin other
163	JQ1	BRD4	0.551995	gene expression	SRPX2		yes	chromatin other
163	JQ1	BRD4	0.551995	gene expression	RLBP1		yes	chromatin other
163	JQ1	BRD4	0.551995	gene expression	CYP2W1		yes	chromatin other
163	JQ1	BRD4	0.551995	gene expression	TSPAN2		yes	chromatin other
163	JQ1	BRD4	0.551995	gene expression	CREG2		yes	chromatin other
163	JQ1	BRD4	0.551995	gene expression	SDR16C5		yes	chromatin other
163	JQ1	BRD4	0.551995	gene expression	ARL4C		yes	chromatin other
163	JQ1	BRD4	0.551995	gene expression	CDKN1C		yes	chromatin other
163	JQ1	BRD4	0.551995	gene expression	PLA2R1		yes	chromatin other
163	JQ1	BRD4	0.551995	gene expression	TMEM154		yes	chromatin other
163	JQ1	BRD4	0.551995	gene expression	FAM83B		yes	chromatin other
163	JQ1	BRD4	0.551995	gene expression	MEF2C		yes	chromatin other
163	JQ1	BRD4	0.551995	gene expression	BAMBI		yes	chromatin other
163	JQ1	BRD4	0.551995	gene expression	CCDC68		yes	chromatin other
163	JQ1	BRD4	0.551995	gene expression	PRF1		yes	chromatin other
163	JQ1	BRD4	0.551995	gene expression	ENKD1		yes	chromatin other
163	JQ1	BRD4	0.551995	gene expression	FZD7		yes	chromatin other
163	JQ1	BRD4	0.551995	gene expression	CALHM2		yes	chromatin other
163	JQ1	BRD4	0.551995	gene expression	TGFBR2		yes	chromatin other
163	JQ1	BRD4	0.551995	gene expression	BFSP1		yes	chromatin other
291	KIN001-266	MAP3K8 (COT)	0.605368	gene expression	ADH1C		yes	other
291	KIN001-266	MAP3K8 (COT)	0.605368	gene expression	SCG2		yes	other
291	KIN001-266	MAP3K8 (COT)	0.605368	gene expression	GUCA2B		yes	other
291	KIN001-266	MAP3K8 (COT)	0.605368	gene expression	MTSS1		yes	other
291	KIN001-266	MAP3K8 (COT)	0.605368	gene expression	EMP3		yes	other
291	KIN001-266	MAP3K8 (COT)	0.605368	gene expression	CHGB		yes	other
291	KIN001-266	MAP3K8 (COT)	0.605368	gene expression	CABP7		yes	other
291	KIN001-266	MAP3K8 (COT)	0.605368	gene expression	ZNF385B		yes	other
291	KIN001-266	MAP3K8 (COT)	0.605368	gene expression	FBP1		yes	other
291	KIN001-266	MAP3K8 (COT)	0.605368	gene expression	GGT6		yes	other
291	KIN001-266	MAP3K8 (COT)	0.605368	gene expression	NNAT		yes	other
291	KIN001-266	MAP3K8 (COT)	0.605368	gene expression	EPHA4		yes	other
291	KIN001-266	MAP3K8 (COT)	0.605368	gene expression	PLCE1		yes	other
291	KIN001-266	MAP3K8 (COT)	0.605368	gene expression	MARC1		yes	other
291	KIN001-266	MAP3K8 (COT)	0.605368	gene expression	C16orf54		yes	other
291	KIN001-266	MAP3K8 (COT)	0.605368	gene expression	IL20RB		yes	other
291	KIN001-266	MAP3K8 (COT)	0.605368	gene expression	FAM83B		yes	other
291	KIN001-266	MAP3K8 (COT)	0.605368	gene expression	ALDH1A2		yes	other
291	KIN001-266	MAP3K8 (COT)	0.605368	gene expression	SHC4		yes	other
291	KIN001-266	MAP3K8 (COT)	0.605368	gene expression	GNG2		yes	other
291	KIN001-266	MAP3K8 (COT)	0.605368	gene expression	PKP2		yes	other
291	KIN001-266	MAP3K8 (COT)	0.605368	gene expression	FGFR2		yes	other
292	Masitinib	KIT	0.622299	gene expression	PPP1R1B		yes	RTK signaling
292	Masitinib	KIT	0.622299	gene expression	FOXF1		yes	RTK signaling
292	Masitinib	KIT	0.622299	gene expression	FBP1		yes	RTK signaling
292	Masitinib	KIT	0.622299	gene expression	GGT6		yes	RTK signaling
292	Masitinib	KIT	0.622299	gene expression	EPHA4		yes	RTK signaling
292	Masitinib	KIT	0.622299	gene expression	GLT8D2		yes	RTK signaling
292	Masitinib	KIT	0.622299	gene expression	WWC2		yes	RTK signaling
292	Masitinib	KIT	0.622299	gene expression	ST3GAL6		yes	RTK signaling
292	Masitinib	KIT	0.622299	gene expression	OVOL2		yes	RTK signaling
292	Masitinib	KIT	0.622299	gene expression	NAT14		yes	RTK signaling
147	NSC-87877	PTPN6 (SHP-1), PTPN11 (SHP-2)	0.488111	gene expression	TNNC1		yes	other
147	NSC-87877	PTPN6 (SHP-1), PTPN11 (SHP-2)	0.488111	gene expression	TGM2		yes	other
147	NSC-87877	PTPN6 (SHP-1), PTPN11 (SHP-2)	0.488111	gene expression	SEMA5A		yes	other
147	NSC-87877	PTPN6 (SHP-1), PTPN11 (SHP-2)	0.488111	gene expression	UPK3A		yes	other
147	NSC-87877	PTPN6 (SHP-1), PTPN11 (SHP-2)	0.488111	gene expression	ALPP		yes	other
147	NSC-87877	PTPN6 (SHP-1), PTPN11 (SHP-2)	0.488111	gene expression	SDR16C5		yes	other
147	NSC-87877	PTPN6 (SHP-1), PTPN11 (SHP-2)	0.488111	gene expression	EGFR		yes	other
147	NSC-87877	PTPN6 (SHP-1), PTPN11 (SHP-2)	0.488111	gene expression	MB21D2		yes	other
147	NSC-87877	PTPN6 (SHP-1), PTPN11 (SHP-2)	0.488111	gene expression	PIM1		yes	other
147	NSC-87877	PTPN6 (SHP-1), PTPN11 (SHP-2)	0.488111	gene expression	FZD7		yes	other
147	NSC-87877	PTPN6 (SHP-1), PTPN11 (SHP-2)	0.488111	gene expression	RND3		yes	other
151	QS11	ARFGAP	0.4871	gene expression	TNNC1		yes	other
151	QS11	ARFGAP	0.4871	gene expression	TSPAN2		yes	other
151	QS11	ARFGAP	0.4871	gene expression	CREG2		yes	other
151	QS11	ARFGAP	0.4871	gene expression	PRPH		yes	other
151	QS11	ARFGAP	0.4871	gene expression	CGN		yes	other
151	QS11	ARFGAP	0.4871	gene expression	PDLIM3		yes	other
151	QS11	ARFGAP	0.4871	gene expression	MB21D2		yes	other
151	QS11	ARFGAP	0.4871	gene expression	FZD7		yes	other
151	QS11	ARFGAP	0.4871	gene expression	RND3		yes	other
151	QS11	ARFGAP	0.4871	gene expression	PPL		yes	other
151	QS11	ARFGAP	0.4871	gene expression	SLC2A1		yes	other
1016	Temsirolimus	MTOR	0.512146	gene expression	SOX8		yes	TOR signaling
1016	Temsirolimus	MTOR	0.512146	gene expression	DHRS9		yes	TOR signaling
1016	Temsirolimus	MTOR	0.512146	gene expression	PHACTR3		yes	TOR signaling
1016	Temsirolimus	MTOR	0.512146	gene expression	GDA		yes	TOR signaling
1016	Temsirolimus	MTOR	0.512146	gene expression	GDPD3		yes	TOR signaling
1016	Temsirolimus	MTOR	0.512146	gene expression	FBXL16		yes	TOR signaling
1016	Temsirolimus	MTOR	0.512146	gene expression	TPK1		yes	TOR signaling
1016	Temsirolimus	MTOR	0.512146	gene expression	ALOX5		yes	TOR signaling
1016	Temsirolimus	MTOR	0.512146	gene expression	IL1RN		yes	TOR signaling
1016	Temsirolimus	MTOR	0.512146	gene expression	HRCT1		yes	TOR signaling
1016	Temsirolimus	MTOR	0.512146	gene expression	PPL		yes	TOR signaling
1016	Temsirolimus	MTOR	0.512146	gene expression	BEGAIN		yes	TOR signaling
1016	Temsirolimus	MTOR	0.512146	gene expression	CLDN4		yes	TOR signaling
1016	Temsirolimus	MTOR	0.512146	gene expression	PTGR1		yes	TOR signaling
1016	Temsirolimus	MTOR	0.512146	gene expression	DEF6		yes	TOR signaling
1016	Temsirolimus	MTOR	0.512146	gene expression	GDPD1		yes	TOR signaling
1016	Temsirolimus	MTOR	0.512146	gene expression	ELL2		yes	TOR signaling
1016	Temsirolimus	MTOR	0.512146	gene expression	AS3MT		yes	TOR signaling
261	TL-1-85	MAP3K7 (TAK1)	0.447621	gene expression	FGF18		yes	other
261	TL-1-85	MAP3K7 (TAK1)	0.447621	gene expression	COL16A1		yes	other
261	TL-1-85	MAP3K7 (TAK1)	0.447621	gene expression	RASIP1		yes	other
261	TL-1-85	MAP3K7 (TAK1)	0.447621	gene expression	ST3GAL4		yes	other
261	TL-1-85	MAP3K7 (TAK1)	0.447621	gene expression	PDE9A		yes	other
261	TL-1-85	MAP3K7 (TAK1)	0.447621	gene expression	NFE2L3		yes	other
261	TL-1-85	MAP3K7 (TAK1)	0.447621	gene expression	PNPLA3		yes	other
261	TL-1-85	MAP3K7 (TAK1)	0.447621	gene expression	IMUP		yes	other
261	TL-1-85	MAP3K7 (TAK1)	0.447621	gene expression	ALS2CL		yes	other
